# Supplementary material for: Stage-Specific Transcription Factors Drive Astrogliogenesis by Remodeling Gene Regulatory Landscapes
Source: Cell Stem Cell. 2018 Oct 4;23(4):557–571.e8. doi: 10.1016/j.stem.2018.09.008 (PMC6179960; doi:10.1016/j.stem.2018.09.008)
Supplement: Table S1. Differentially Expressed Genes following Depletion of Nfia, Atf3 in eA and Runx2 in lA as well as between and within Various Stages of Astrogliogenesis versus Neurogenesis In Vitro, Related to Figures 1, 3, and 5 [file mmc2.xlsx]

## Sheet: Nfia_KD
id	siControl	siNfia	log2FoldChange	pval	padj
Lcn2	831.302	35.4135	-4.553	2.6142e-15	4.35159e-11
Npvf	108.951	1832.84	4.07233	6.1714e-14	3.4243e-10
Wisp2	1702.84	101.412	-4.06964	5.31186e-14	3.4243e-10
C3	451.337	23.6087	-4.25681	4.55991e-13	1.89761e-09
Glycam1	1646.54	120.327	-3.77441	1.22096e-12	4.06482e-09
Steap4	874.314	65.9356	-3.72902	7.45352e-12	2.06786e-08
Dcx	35.5249	527.148	3.89131	1.15405e-11	2.74433e-08
Serpina3n	7692.19	691.76	-3.47505	1.4613e-11	3.0406e-08
Mterfd2	11496.3	1078.55	-3.41401	2.37216e-11	4.38744e-08
Agt	1808.73	162.911	-3.47282	2.92303e-11	4.81795e-08
Icosl	318.829	21.9131	-3.86292	3.18379e-11	4.81795e-08
Lbp	509.209	40.8909	-3.63841	4.77805e-11	6.2087e-08
Sned1	2384.7	223.243	-3.41712	4.8488e-11	6.2087e-08
Il19	176.35	7.76074	-4.5061	8.5374e-11	1.0151e-07
Myh3	98.9585	1.69557	-5.86698	1.004e-10	1.11417e-07
Kcnt1	4797.06	487.947	-3.29735	1.1013e-10	1.14577e-07
Col6a2	403.779	33.4566	-3.59321	1.19563e-10	1.17073e-07
Ppp1r1b	555.714	48.5856	-3.51574	1.69579e-10	1.56823e-07
Tle6	1019.88	106.041	-3.2657	4.3484e-10	3.80966e-07
Podn	1439.31	153.912	-3.2252	5.59586e-10	4.43565e-07
Ripply1	548.656	51.9134	-3.40172	5.39028e-10	4.43565e-07
Col6a1	1303.72	143.217	-3.18636	7.47611e-10	5.48385e-07
Trhr	2.20464	97.4985	5.46676	7.5771e-10	5.48385e-07
Kdr	15.7188	219.914	3.80637	8.91116e-10	6.18063e-07
Cxcl11	304.606	25.6949	-3.56739	1.51709e-09	1.01014e-06
Acta1	90.5336	2.21735	-5.35154	2.39467e-09	1.50109e-06
Vdr	115.171	5.0216	-4.51949	2.43478e-09	1.50109e-06
Tle2	3561.59	442.427	-3.00901	2.60786e-09	1.51489e-06
Tox	34.1147	358.887	3.39506	2.63917e-09	1.51489e-06
Xdh	154.239	9.84788	-3.96921	3.11721e-09	1.72964e-06
Prrx2	291.75	26.8696	-3.44069	3.27627e-09	1.75925e-06
Abcc3	84.1344	2.15225	-5.28878	3.47651e-09	1.80844e-06
C4b	1471.64	182.218	-3.01369	4.93498e-09	2.48932e-06
Miat	193.064	1496.19	2.95415	7.26834e-09	3.5585e-06
Nfasc	5759.26	776.602	-2.89064	8.29469e-09	3.94496e-06
Fam5b	192.362	1468.88	2.93282	9.05379e-09	4.18637e-06
Ggt5	402.512	45.3907	-3.14857	1.95889e-08	8.61045e-06
Serpina3f	156.451	12.5219	-3.64318	1.96562e-08	8.61045e-06
Als2cl	4027.89	577.494	-2.80215	2.18245e-08	9.08229e-06
Itih3	492.058	61.6302	-2.99712	2.16073e-08	9.08229e-06
Bcl3	153.051	12.6521	-3.59656	2.64066e-08	1.04658e-05
Sema3f	875.71	115.955	-2.91688	2.58698e-08	1.04658e-05
Spry4	198.812	1412.35	2.82862	2.80918e-08	1.08748e-05
Shisa9	22.9841	223.758	3.28323	2.95871e-08	1.11933e-05
Cd36	32.4541	293.866	3.17868	3.42033e-08	1.26522e-05
Gcnt2	634.437	82.1091	-2.94986	3.57655e-08	1.29424e-05
Plxdc1	1840.58	265.757	-2.79198	3.7665e-08	1.33398e-05
Mrgprf	55.5456	1.63046	-5.09032	4.2842e-08	1.48573e-05
Enpp2	44.05	363.713	3.04559	4.62578e-08	1.57144e-05
Il1r1	982.635	140.542	-2.80566	5.14367e-08	1.71243e-05
Ndrg1	159.078	15.2601	-3.3819	6.80421e-08	2.22084e-05
Cxcr7	532.436	74.2172	-2.84278	7.08554e-08	2.26819e-05
Dusp6	441.444	2810.82	2.67069	8.05233e-08	2.52904e-05
C1ql1	1517.18	231.977	-2.70934	9.62499e-08	2.96699e-05
Cdsn	170.903	16.6953	-3.35567	1.13834e-07	3.39116e-05
Eln	311.914	40.304	-2.95216	1.14085e-07	3.39116e-05
Pcp4	77.771	555.838	2.83736	1.27291e-07	3.71733e-05
Mest	780.387	4735.6	2.60129	1.47697e-07	4.23889e-05
Slc39a14	3524.93	574.886	-2.61624	1.51282e-07	4.2682e-05
Cacng5	196.45	22.5	-3.12616	1.78296e-07	4.88979e-05
Gad1	304.542	39.4557	-2.94833	1.79188e-07	4.88979e-05
Cyp4f14	286.368	37.043	-2.95059	1.89636e-07	5.01061e-05
Etv1	949.551	5637.04	2.56962	1.88347e-07	5.01061e-05
Syt1	40.4423	306.587	2.92236	2.0344e-07	5.29133e-05
Gm10638	217.115	24.9127	-3.1235	2.34681e-07	5.91894e-05
Tha1	736.072	113.999	-2.69082	2.3403e-07	5.91894e-05
Gfra1	595.218	93.5214	-2.67005	2.5931e-07	6.44249e-05
Cyp4f15	1133.06	183.974	-2.62265	2.70225e-07	6.61494e-05
Rbp2	108.35	10.6301	-3.34947	2.82941e-07	6.82585e-05
Tbc1d16	199.349	1190.08	2.57769	3.33e-07	7.91874e-05
Gpr179	2862.07	496.235	-2.52797	3.53064e-07	8.27761e-05
Serpina3m	120.017	12.1955	-3.29883	3.75724e-07	8.68653e-05
Kng2	149.723	13.6957	-3.4505	3.85371e-07	8.77649e-05
Zcchc12	2.20464	55.5641	4.65553	3.9016e-07	8.77649e-05
Timp3	2559.26	447.916	-2.51443	4.48362e-07	9.95125e-05
Casp4	344.977	48.3261	-2.83563	4.75431e-07	0.000103385
Itga3	1131.8	193.888	-2.54532	4.7823e-07	0.000103385
Rnu1b2	641.037	101.802	-2.65464	4.91194e-07	0.000104826
Trdn	434.795	67.1066	-2.69581	5.16262e-07	0.000108781
Ret	420.221	65.5422	-2.68065	6.36749e-07	0.000132491
Cav3	35.4533	0	#NAME?	6.45989e-07	0.000132755
Entpd2	36.8634	1.17378	-4.97295	7.16726e-07	0.000145495
Acta2	202.706	1155.45	2.511	7.68846e-07	0.000154195
Kcna5	63.0615	3.13071	-4.3322	8.19692e-07	0.000162436
Clip4	2102.2	384.91	-2.44931	8.84829e-07	0.000173281
Rnase1	560.953	95.0858	-2.56058	9.22038e-07	0.000178468
Igfbp7	132.05	14.6081	-3.17624	9.33052e-07	0.000178524
Ppl	86.9904	10.1083	-3.10531	1.05674e-06	0.000199892
C1qtnf1	228.396	32.8055	-2.79952	1.1945e-06	0.000223412
Adcy1	393.3	2093.46	2.41218	1.27175e-06	0.000235217
Myo7a	123.854	14.6091	-3.0837	1.46999e-06	0.000268895
Echdc2	96.4819	8.80431	-3.45398	1.58976e-06	0.000287643
Rgs7	57.6071	349.433	2.6007	1.81504e-06	0.000324873
Ngf	163.781	23.0209	-2.83075	1.9204e-06	0.000340074
Aqp4	3940.98	776.546	-2.34341	2.08575e-06	0.000365467
Ggta1	169.636	23.9352	-2.82524	2.31983e-06	0.000401206
Pgf	174.11	24.522	-2.82785	2.33792e-06	0.000401206
Tst	1090.75	209.868	-2.37776	2.36599e-06	0.000401881
Nrarp	53.0188	298.759	2.4944	3.49826e-06	0.000588202
6330512M04Rik	66.3899	5.86985	-3.49957	3.62081e-06	0.00060272
Ampd3	423.185	76.4997	-2.46776	3.88354e-06	0.000640053
Abcb1b	293.125	51.8465	-2.4992	3.97314e-06	0.000642105
Igfbp3	10458.1	49419.3	2.24046	3.94426e-06	0.000642105
Fam179a	272.675	47.2165	-2.52982	4.25891e-06	0.000681671
Lynx1	137.075	19.2391	-2.83285	4.35532e-06	0.000690463
Aspg	66.0606	4.43471	-3.89688	4.65226e-06	0.000730581
Tgfbi	358.498	65.412	-2.45434	4.84031e-06	0.000753008
Phkg1	718.872	142.89	-2.33083	5.14442e-06	0.000792908
Mfap4	67.2202	6.19539	-3.43963	6.21899e-06	0.000949737
Slc38a3	1802.61	383.934	-2.23116	6.44412e-06	0.000975171
Chi3l1	58.0366	3.26093	-4.15361	6.87341e-06	0.00103076
Ppp1r3c	1088.04	228.324	-2.25257	7.16273e-06	0.00106456
Ctgf	921.606	4190.53	2.18491	7.88709e-06	0.00115726
Igfbp4	2630.21	575.538	-2.1922	7.92546e-06	0.00115726
Clu	7080.57	1573.36	-2.17002	8.54748e-06	0.00123723
Rpph1	168.219	24.7174	-2.76674	8.80364e-06	0.00126332
Rgs4	155.177	23.804	-2.70464	9.12544e-06	0.00129831
Gria2	141.985	684.646	2.26962	9.41722e-06	0.00132847
Scn5a	196.707	36.2608	-2.43957	9.84696e-06	0.00137066
Scrg1	936.108	200.215	-2.22513	9.88097e-06	0.00137066
Capn1	331.506	65.8686	-2.33137	1.02363e-05	0.00140822
Osmr	414.767	83.9981	-2.30387	1.03391e-05	0.00141069
Dll1	129.709	606.705	2.22572	1.09767e-05	0.00148551
Adamts1	1325.83	5794.9	2.12789	1.18041e-05	0.0015846
Kcnj10	206.507	38.6744	-2.41674	1.20513e-05	0.00160484
Lctl	203.064	33.9765	-2.57932	1.25865e-05	0.00165373
Scara5	179.714	30.9779	-2.5364	1.26171e-05	0.00165373
Slc27a3	955.492	211.562	-2.17516	1.30183e-05	0.00169299
AU021034	51.6803	5.41317	-3.25507	1.38063e-05	0.00176784
Pyhin1	77.4847	8.6741	-3.15913	1.37398e-05	0.00176784
Cebpb	244.658	46.1078	-2.40769	1.44514e-05	0.00182953
Gfap	52280.6	12182.8	-2.10143	1.45079e-05	0.00182953
Apoc1	100.827	13.3692	-2.91489	1.4627e-05	0.00183068
Apobec1	544.068	116.409	-2.22458	1.49051e-05	0.00185158
BC005764	56.4475	281.736	2.31936	1.53133e-05	0.00187431
Pdzrn4	147.74	672.78	2.18708	1.52332e-05	0.00187431
Pkhd1	2.96339	51.587	4.12169	1.67531e-05	0.00203557
Sod3	309.889	62.4115	-2.31187	1.69396e-05	0.00204331
Nr4a3	13.2637	95.0217	2.84078	1.71805e-05	0.00205746
Rmrp	205.884	35.6079	-2.53156	1.74548e-05	0.00207537
Asap3	1753.56	406.557	-2.10876	1.79606e-05	0.00212038
Tm4sf1	1385.8	317.476	-2.126	1.80927e-05	0.00212092
Phactr1	212.39	40.1737	-2.40239	1.90041e-05	0.00221219
Ctsb	26917.4	6427.65	-2.06618	1.95778e-05	0.00226314
Il3ra	802.355	182.083	-2.13965	2.09301e-05	0.00240277
Tgm2	938.241	217.172	-2.11112	2.43735e-05	0.00277892
Tnnt2	31.3016	0.521785	-5.90664	2.53094e-05	0.00286599
Prune2	1054.22	247.631	-2.08991	2.65544e-05	0.00298666
C1ra	73.9057	8.21742	-3.16893	2.93386e-05	0.00327766
Ddn	2.24044	36.7166	4.03458	3.07079e-05	0.00338519
Il33	458.666	101.868	-2.17074	3.05072e-05	0.00338519
Dll4	92.3374	15.195	-2.60332	3.1466e-05	0.00342342
Foxb1	14.2014	96.5861	2.76579	3.14227e-05	0.00342342
2810459M11Rik	2919.09	717.711	-2.02404	3.20919e-05	0.00346884
Igfn1	82.6098	11.5435	-2.83924	3.302e-05	0.00352341
Prph	259.661	52.4994	-2.30626	3.29498e-05	0.00352341
Gm13889	237.579	47.7392	-2.31516	3.41903e-05	0.00362504
Col3a1	121.57	19.174	-2.66457	3.48489e-05	0.00367148
Mylpf	64.0779	6.45674	-3.31095	3.59794e-05	0.00376674
Pitpnm3	117.161	20.7384	-2.49812	3.77463e-05	0.00392703
Serpinb1a	175.778	33.7821	-2.37942	3.86392e-05	0.00399496
Srpx2	537.311	125.474	-2.09837	4.02829e-05	0.0041392
Ntsr2	155.871	31.6299	-2.301	4.10083e-05	0.00418788
Lama1	0.758742	22.3698	4.8818	4.19986e-05	0.00424324
Sec16b	149.758	28.7605	-2.38048	4.20602e-05	0.00424324
Thbs2	602.734	143.35	-2.07198	4.41799e-05	0.00441767
Trib2	727.225	2869.62	1.98039	4.432e-05	0.00441767
Hs3st1	116.803	509.279	2.12438	4.54327e-05	0.00450162
C1s	179.829	34.9559	-2.36302	4.78552e-05	0.0047136
Card10	67.1844	8.93453	-2.91066	4.9369e-05	0.00481912
Sorbs2	479.632	111.194	-2.10885	4.95055e-05	0.00481912
4933404M02Rik	210.071	42.9771	-2.28924	5.45157e-05	0.00527598
Tmem38b	1666.87	420.909	-1.98556	5.65256e-05	0.00543887
Egr3	11.1306	72.0668	2.6948	5.72608e-05	0.00547795
A2ld1	198.475	40.6304	-2.28833	6.0628e-05	0.00576694
Sipa1l1	856.097	3279.62	1.93769	6.40095e-05	0.00605399
Fzd9	422.361	101.282	-2.0601	6.68125e-05	0.0062834
Gbp2	311.628	73.1076	-2.09173	6.89723e-05	0.00645007
Fbxo2	1736.71	451.56	-1.94337	7.22459e-05	0.00671847
Aldh1a1	649.304	161.87	-2.00406	7.52727e-05	0.0068998
Cyfip2	228.152	899.534	1.97918	7.52913e-05	0.0068998
Tecrl	2.9276	45.9776	3.97314	7.54394e-05	0.0068998
Col9a1	123.739	23.0869	-2.42216	8.80607e-05	0.00799616
Itga7	1868.07	497.927	-1.90754	8.83872e-05	0.00799616
Cldn2	460.227	113.869	-2.01497	8.9727e-05	0.00807349
Cckar	0.722951	34.1086	5.56009	9.11189e-05	0.00815465
Htra3	218.067	48.912	-2.15651	9.38778e-05	0.00835663
Igf2	66.7191	9.06474	-2.87976	9.49632e-05	0.00840829
Ndrg2	658.752	170.742	-1.94792	9.55211e-05	0.00841294
Comp	28.9467	0.521785	-5.7938	9.7313e-05	0.00852564
D630023F18Rik	2.96339	48.7167	4.0391	0.00010191	0.00888166
Sec14l5	68.1221	11.935	-2.51292	0.000103397	0.00896432
Phyhd1	1395.58	373.234	-1.90272	0.000104889	0.00904651
Arhgef19	203.314	45.0642	-2.17366	0.000109094	0.00931271
Fam19a2	12.6123	86.674	2.78077	0.000108896	0.00931271
Myog	23.4208	0	#NAME?	0.000113443	0.00963455
Dbndd2	3062.93	839.145	-1.86792	0.000116516	0.00984528
Dll3	8.13142	54.6517	2.74869	0.000118353	0.00995004
Tmem132c	26.5989	132.716	2.3189	0.000121062	0.0101266
6030405A18Rik	19.4052	109.434	2.49555	0.000124412	0.0103548
Pitpnm2	2109.92	585.128	-1.85037	0.000142439	0.0117962
Wdr52	517.226	138.388	-1.90207	0.000146177	0.0120459
Myc	276.11	994.312	1.84845	0.000153578	0.0125934
Anxa8	28.8035	1.56536	-4.20168	0.000155723	0.0127067
Clca2	65.3377	10.4348	-2.64652	0.000157242	0.0127681
Tmie	243.069	59.6072	-2.02781	0.000166919	0.013488
Apoe	3636.83	1033.62	-1.81497	0.000169388	0.0135559
Fth1	60479.4	17375.8	-1.79936	0.000169359	0.0135559
Ifi204	48.9675	5.54339	-3.14298	0.000170643	0.013591
Kcna6	41.9598	5.08671	-3.0442	0.000172812	0.0136982
Crlf1	435.689	115.823	-1.91137	0.000179169	0.0140764
Tnni3	818.79	225.384	-1.86111	0.000179274	0.0140764
Ltbp3	8947.26	2569.15	-1.80016	0.000182663	0.0142085
Nnmt	20.9942	0	#NAME?	0.000182382	0.0142085
Kalrn	83.9841	323.804	1.94693	0.000195805	0.0150322
Slc10a6	80.1904	13.0437	-2.62008	0.000195962	0.0150322
Unc80	11.1306	68.2162	2.61558	0.000194687	0.0150322
Bmf	3726.97	1077.97	-1.78969	0.000207905	0.0156596
Car10	1.48169	35.7381	4.59214	0.000207387	0.0156596
Enkur	206.249	50.8689	-2.01953	0.000205834	0.0156596
Gng2	34.0074	158.476	2.22034	0.000207458	0.0156596
Cdc25b	127.175	466.689	1.87565	0.000214962	0.016047
Sox11	820.135	2837.9	1.79089	0.000214975	0.016047
Tgfb3	478.294	129.323	-1.88692	0.000217208	0.0161413
Ism1	10.3361	64.7609	2.64744	0.00022774	0.0168487
Megf10	235.947	829.168	1.8132	0.00022912	0.0168758
Hspb1	88.2502	15.1299	-2.5442	0.000244018	0.017894
Elmo1	223.077	784.819	1.81482	0.000251298	0.018347
Fads3	2202.08	646.616	-1.76789	0.000253613	0.0184351
Emilin1	719.094	203.673	-1.81993	0.000264212	0.0190393
Rgs6	37.8011	166.433	2.13844	0.000263955	0.0190393
Slc16a6	123.303	28.0434	-2.13647	0.000287515	0.0206292
Lin7a	876.075	250.953	-1.80364	0.000297051	0.0212219
Mbnl3	554.297	154.759	-1.84063	0.000299753	0.0213235
Ptgds	411.159	114.782	-1.84081	0.000304842	0.0215932
2210404J11Rik	1534.98	457.946	-1.74497	0.000307233	0.0216704
Fbln1	288.315	77.3479	-1.89821	0.000319594	0.0224095
Tnfsf18	14.8169	85.5012	2.5287	0.000320405	0.0224095
Sgcg	36.9708	3.26093	-3.50303	0.000324476	0.0225993
Slco1a6	54.0997	6.58696	-3.03794	0.000327527	0.0227167
Fgl1	163.129	37.4997	-2.12107	0.000335788	0.0231931
4933407L21Rik	320.01	87.5232	-1.87038	0.000338258	0.0232369
Smoc2	74.0847	13.0437	-2.50582	0.000339214	0.0232369
Vgll3	35.4533	151.889	2.09902	0.000342315	0.0233532
Rab3il1	502.688	141.584	-1.828	0.000344456	0.0234033
Id4	54.2429	216.454	1.99656	0.000349556	0.0236533
Rimklb	92.774	336.844	1.86029	0.000359396	0.0242206
Slc35f1	642.411	2129.26	1.72878	0.000366452	0.0245966
Pcolce2	137.762	33.3254	-2.04748	0.00036934	0.0246909
Crb1	29.0183	118.107	2.02506	0.000372443	0.0247988
Nfia	8804.8	2697.24	-1.70681	0.000375344	0.0248924
Crb2	376.493	108.715	-1.79208	0.000380053	0.0250054
Nr4a1	71.3074	258.787	1.85964	0.000378978	0.0250054
Hrc	61.9806	238.237	1.94251	0.000381958	0.0250318
Il6ra	184.095	47.5448	-1.95309	0.000392138	0.0255982
Dynlt3	1499.7	453.776	-1.72462	0.00040042	0.0259354
Snph	569.729	166.759	-1.77251	0.000400259	0.0259354
Plcd3	101.693	20.6082	-2.30293	0.000403778	0.0260515
Mctp2	17.0932	0	#NAME?	0.000415963	0.0267341
Bmp6	80.0472	18.2606	-2.13212	0.000419642	0.0268668
Hlf	26.6705	120.454	2.17517	0.000424628	0.0270818
Elavl4	8.09563	55.3678	2.77383	0.000430196	0.0273322
Akap12	2152.73	6847.9	1.6695	0.000449726	0.0282496
Padi2	130.21	33.065	-1.97746	0.000446896	0.0282496
Reg3g	27.5008	1.56536	-4.13491	0.000448553	0.0282496
Dusp1	138.785	477.458	1.78252	0.000454011	0.0284116
Elovl7	199.735	53.0863	-1.91168	0.000465239	0.0290051
Rsph1	53.4841	8.80431	-2.60283	0.000478626	0.0297284
Plk2	1312.39	4168.82	1.66744	0.000486416	0.0301
Iqgap2	276.361	899.274	1.70221	0.000508767	0.0313665
Eef2k	1450.01	448.89	-1.69163	0.000513119	0.031518
Fam83d	283.877	81.5222	-1.8	0.000515223	0.0315309
Amy1	152.865	37.4997	-2.02731	0.000526849	0.0316819
Aqp5	55.3595	7.69564	-2.84672	0.000521601	0.0316819
Ednrb	882.968	2802.32	1.66619	0.000527207	0.0316819
Inhbb	1340.64	415.56	-1.68979	0.000522858	0.0316819
Susd5	50.5207	8.47785	-2.57511	0.000523486	0.0316819
Egr2	26.8494	107.869	2.00632	0.000538412	0.0322389
Cntnap2	1.48169	32.6734	4.4628	0.00054834	0.0327126
Sel1l3	4385.15	1382.73	-1.6651	0.000550254	0.0327126
Plvap	350.252	100.63	-1.79933	0.00056558	0.0335041
Cav2	960.059	296.474	-1.69522	0.000571038	0.0337074
Ifi202b	237.357	64.7609	-1.87387	0.000573339	0.0337237
Plch1	47.9582	177.716	1.88972	0.000577403	0.0338432
Lgi3	109.681	26.7385	-2.03633	0.00058193	0.0339888
S100a4	327.784	95.4114	-1.78051	0.000593213	0.0345266
Psors1c2	223.621	60.781	-1.87936	0.000597625	0.0346623
Adcy8	103.754	350.146	1.75478	0.00061007	0.0348977
Dpp6	8.05984	44.5424	2.46636	0.000608313	0.0348977
Fam65c	25.0814	1.69557	-3.88678	0.000606578	0.0348977
Timp1	135.664	36.1306	-1.90875	0.000603891	0.0348977
Fam78b	3.65055	34.1076	3.22391	0.000613218	0.0349577
Lrp2	49.6904	176.738	1.83057	0.000624597	0.0354848
Kirrel3	299.009	952.032	1.67082	0.000647935	0.0366855
Rgs2	2073.62	6431.59	1.63302	0.000653592	0.0368803
Cd9	1392.14	440.478	-1.66016	0.000666778	0.037121
Dusp4	54.6795	195.328	1.83683	0.0006632	0.037121
Grin3a	41.7022	162.198	1.95956	0.000665061	0.037121
Tenc1	1538.8	490.363	-1.64988	0.000665463	0.037121
Sez6	24212.9	7868.1	-1.62169	0.000695539	0.0384649
Spp1	718.614	221.215	-1.69977	0.000693436	0.0384649
Mfng	3.68634	30.0645	3.0278	0.000705485	0.0388858
A2m	9931.48	3205.92	-1.63127	0.000708574	0.0389271
Myh14	1755.94	565.82	-1.63383	0.000732272	0.0400967
Enpep	39.7552	3.7176	-3.4187	0.000752751	0.0408163
Slc16a9	176.364	48.7809	-1.85417	0.000749756	0.0408163
Tcfeb	446.899	137.411	-1.70145	0.00075277	0.0408163
Rnf180	55.7246	194.219	1.8013	0.000769012	0.0415616
Serping1	91.686	20.0213	-2.19517	0.000773758	0.0416828
Rttn	160.961	517.952	1.68611	0.000789845	0.0424122
Ildr2	3914.57	1281.51	-1.611	0.00079411	0.042504
Hspb6	461.709	141.259	-1.70864	0.000797562	0.042552
Astn2	2228.4	721.305	-1.62732	0.000803766	0.042746
Dcc	89.553	298.886	1.73878	0.000818774	0.0434054
Chl1	1062.33	338.739	-1.64899	0.000824321	0.0435608
Cdk5r2	5.96257	40.0445	2.7476	0.000850993	0.0448279
Mia1	202.92	58.0419	-1.80575	0.000864675	0.045405
Bmp1	23599.8	7864.47	-1.58535	0.000879893	0.0460588
Prps2	1014.51	328.042	-1.62883	0.000895611	0.0467346
Kcnj8	23.5997	1.04357	-4.49917	0.000920307	0.0478732
Fn1	13575.1	4526.97	-1.58435	0.000928774	0.0480136
Stom	3747.19	1240.96	-1.59436	0.000927748	0.0480136
Camk1g	27.5366	114.064	2.05042	0.000942771	0.0483113
Plekhg5	1666.73	550.558	-1.59805	0.000942151	0.0483113
Rbfox3	28.9825	3.39114	-3.09534	0.00094324	0.0483113
2610109H07Rik	1944.27	646.625	-1.58823	0.000972789	0.0496524
S100b	323.983	98.2165	-1.72188	0.00097539	0.0496524
Slc1a7	21.7172	1.04357	-4.37924	0.00098302	0.0498883
Aldoc	28482.6	9594.94	-1.56973	0.00101889	0.0510858
Efhd1	696.804	226.039	-1.62418	0.00101437	0.0510858
Gjc2	146.179	38.5433	-1.92319	0.00101228	0.0510858
Ifitm3	765.849	247.954	-1.62699	0.00101739	0.0510858
Steap3	28.1522	2.08714	-3.75365	0.00104399	0.0521868
Synpo2l	22.9126	96.3266	2.0718	0.00105528	0.0525935
Astn1	1203.82	3550.1	1.56024	0.00106315	0.0528276
Prkar2b	169.994	531.192	1.64375	0.00107356	0.053186
Tmem40	12.6481	67.5633	2.41732	0.00108766	0.0537245
E2f8	2.27623	20.9347	3.20118	0.00112303	0.0551442
Vwa1	235.446	69.8467	-1.75313	0.0011198	0.0551442
Atp13a4	163.237	43.8904	-1.89499	0.00114501	0.0560585
Slitrk2	177.331	546.518	1.62383	0.00117158	0.0571909
Gpr37	4.40929	37.3686	3.08321	0.00118178	0.0575204
Klhdc8a	590.831	194.733	-1.60125	0.00123413	0.0598933
Scg3	502.444	163.761	-1.61738	0.00124208	0.0601039
Lpar1	104.334	27.8471	-1.90561	0.00126043	0.0608148
Ccdc135	40.0415	7.69564	-2.37938	0.00126926	0.0610638
Sipa1l2	277.406	819.914	1.56347	0.00131859	0.0632543
Wnk4	747.482	249.191	-1.58479	0.00133025	0.0636302
AI646023	1108.54	376.689	-1.55721	0.00135944	0.0648401
Dact1	60.1339	197.804	1.71782	0.00138713	0.065922
Sntg2	54.7869	11.8039	-2.21457	0.00139004	0.065922
Ptp4a3	965.735	329.736	-1.55032	0.00139591	0.0660121
Rassf9	16.2986	0.586892	-4.79551	0.00147219	0.0694225
Sgk1	227.644	661.773	1.53956	0.00148524	0.06984
Ephb2	2824.5	985.62	-1.51889	0.0015242	0.0712659
Hfe	67.7213	13.7608	-2.29904	0.00152228	0.0712659
Sfrp2	1.4459	20.2176	3.80557	0.00152841	0.0712659
Foxj1	3862.54	1353.83	-1.5125	0.0015367	0.0714522
Adam11	397.781	129.717	-1.61661	0.00154235	0.0715154
Zfp697	102.673	324.389	1.65966	0.00157656	0.0728982
Dpysl4	174.732	54.7819	-1.67338	0.00158928	0.0732829
Cchcr1	1580.82	549.577	-1.52428	0.00160597	0.0735984
Sox8	723.253	2060.66	1.51054	0.00160938	0.0735984
Svep1	579.084	193.892	-1.57852	0.00160461	0.0735984
Aqp1	86.7685	21.9131	-1.98538	0.00161385	0.0736003
Fmo1	132.959	39.4566	-1.75264	0.00161946	0.0736543
Fst	213.758	66.1951	-1.69118	0.00166267	0.0754138
Ccdc103	295.186	94.3036	-1.64624	0.00167153	0.0756093
P2rx6	37.9442	6.13028	-2.62986	0.00167645	0.0756267
Atp1b2	17351.9	6155.69	-1.4951	0.00168376	0.0757511
Casp12	950.173	326.67	-1.54036	0.0016951	0.0760554
C530008M17Rik	369.887	1061.54	1.521	0.00170852	0.0764515
Cntnap4	10.515	52.1088	2.30907	0.00171461	0.0765184
Elfn1	157.711	45.8473	-1.78237	0.001749	0.0778444
Bzrap1	0	11.0217	Inf	0.00178303	0.0791475
Fcgrt	418.46	139.499	-1.58484	0.00178821	0.0791664
Ntm	24.974	93.913	1.9109	0.00179681	0.0792538
Tspan13	235.231	688.362	1.54909	0.00179971	0.0792538
Brsk2	33.356	118.237	1.82566	0.00181355	0.0796525
Ccl7	36.8276	5.60849	-2.7151	0.00182632	0.0800023
Scn7a	88.2145	22.6953	-1.95862	0.0018489	0.0807788
Rbp1	38.524	6.58696	-2.54807	0.00187454	0.0816848
Celf3	3.65055	27.7179	2.92463	0.00189398	0.0823163
Klf10	575.012	1601.69	1.47793	0.00194001	0.0840976
Golga7b	15.5399	0.521785	-4.89638	0.00196663	0.0850298
1810037I17Rik	1411.87	499.235	-1.49981	0.00198293	0.0853557
Cdr2	104.799	313.304	1.57993	0.00198442	0.0853557
Sh3gl3	31.1514	110.542	1.82723	0.00204595	0.0877756
Tbx2	93.7117	287.28	1.61615	0.00207054	0.0886021
Mitf	222.834	644.925	1.53316	0.00210673	0.0899197
Gas7	1895.15	678.13	-1.48268	0.00213474	0.0908819
Tgfa	99.2377	27.9783	-1.82658	0.00220177	0.0934965
Mfge8	3266.81	1184.8	-1.46324	0.00224144	0.094939
Adamts15	530.983	184.236	-1.52711	0.00228294	0.0961004
Aebp1	107.62	29.8692	-1.84921	0.00228662	0.0961004
Pkib	8.81858	46.5654	2.40064	0.00229195	0.0961004
Ramp2	48.1014	9.9781	-2.26924	0.00228974	0.0961004
Mex3b	154.246	446.737	1.53419	0.0023252	0.0972496
1110008P14Rik	681.801	241.951	-1.49463	0.00235446	0.0982266
Osgin2	467.428	161.282	-1.53516	0.00237311	0.0987569
Smyd1	10.3003	55.0432	2.41788	0.00238537	0.0990195
Ier3	99.0945	26.0865	-1.9255	0.00241384	0.0997042
Mex3a	718.664	1974.24	1.45791	0.00241296	0.0997042
Anks1b	543.66	1498.23	1.46248	0.00242089	0.0997479

## Sheet: Atf3_KD
id	siControl	siAtf3	log2FoldChange	pval	padj
Iapp	21.9702	1187.76	5.75656	5.89462e-29	9.74616e-25
Timp3	2047.65	69.6537	-4.87763	3.01139e-25	2.48951e-21
Glycam1	1317.34	49.643	-4.72989	2.27074e-23	1.25148e-19
Mki67	74.6789	1543.95	4.36978	5.3078e-21	2.19398e-17
Aqp4	3152.87	172.469	-4.19226	8.51531e-21	2.81584e-17
Crispld2	0.606243	170.761	8.13787	1.63451e-19	4.50417e-16
Mest	624.343	9136.09	3.87117	5.78592e-19	1.36663e-15
Mt2	1321.07	82.3331	-4.00409	1.71789e-18	3.55044e-15
Podn	1151.51	70.4839	-4.03009	1.97489e-18	3.62809e-15
Lpo	33.0551	649.325	4.296	2.72192e-18	4.50043e-15
Ggt5	322.007	12.623	-4.67296	7.48439e-18	1.03122e-14
Rrm2	22.3596	482.074	4.43029	7.11449e-18	1.03122e-14
Npvf	87.1291	1302.63	3.90213	1.0589e-17	1.34676e-14
C3	361.07	15.944	-4.50119	1.36788e-17	1.61547e-14
Myh8	1453.63	104.391	-3.79959	2.91152e-17	3.20927e-14
Bub1	18.414	398.506	4.43572	3.71803e-17	3.84212e-14
Plxdc1	1472.45	111.032	-3.72917	8.04073e-17	7.82032e-14
Dusp6	353.199	4306.8	3.60806	8.90451e-17	8.17929e-14
Agt	1447.1	110.853	-3.70644	1.17924e-16	1.02618e-13
2610109H07Rik	1555.59	126.438	-3.62096	3.47011e-16	2.78508e-13
Ndrg2	527.07	34.0013	-3.95433	3.53736e-16	2.78508e-13
Plk1	14.2517	307.775	4.43268	6.45357e-16	4.85015e-13
Aurkb	6.56025	211.112	5.00811	7.69645e-16	5.53275e-13
Fam64a	13.6996	292.652	4.41698	1.27106e-15	8.75651e-13
Pbk	7.16649	213.574	4.89733	1.39375e-15	9.21771e-13
Melk	3.52903	165.855	5.55451	1.56849e-15	9.9744e-13
Wisp2	1362.19	116.702	-3.54502	1.70683e-15	1.04521e-12
Kcnt1	3837.5	358.542	-3.41996	1.99449e-15	1.17775e-12
Ccnb1	23.7889	383.835	4.01212	5.03315e-15	2.86959e-12
Cdc20	25.0556	381.571	3.92875	1.23776e-14	6.82171e-12
Ccnd1	935.753	8889.45	3.2479	1.59903e-14	8.52851e-12
Ankle1	2.34365	132.571	5.82186	2.30711e-14	1.19205e-11
1700084C01Rik	519.551	44.5205	-3.54473	6.91803e-14	3.34911e-11
Bub1b	25.0285	354.561	3.82439	7.08957e-14	3.34911e-11
Sned1	1908	201.348	-3.2443	6.85496e-14	3.34911e-11
Kif23	14.9663	252.67	4.07746	1.30784e-13	6.00661e-11
Nfasc	4607.48	524.133	-3.13597	1.40938e-13	6.29801e-11
Mterfd2	9196.94	1108.24	-3.05288	3.67373e-13	1.59846e-10
Espl1	10.6955	203.196	4.24779	3.78916e-13	1.60641e-10
Esco2	1.18538	100.617	6.40739	4.63749e-13	1.91691e-10
C4b	1177.33	131.061	-3.1672	5.64558e-13	2.27668e-10
Shcbp1	7.13938	165.431	4.53428	5.96016e-13	2.34632e-10
St8sia1	117.163	1065.24	3.18459	7.1463e-13	2.74784e-10
2810417H13Rik	33.2991	388.175	3.54316	7.89734e-13	2.96761e-10
Ripply1	438.916	41.1336	-3.41555	9.58367e-13	3.52125e-10
Fbln2	51.0255	527.274	3.36926	9.85952e-13	3.54385e-10
Ckap2l	20.7577	279.096	3.74904	1.24616e-12	4.38385e-10
6030405A18Rik	15.5184	233.207	3.90957	1.35379e-12	4.66325e-10
Cep55	6.45182	148.94	4.52888	2.75058e-12	9.28123e-10
Akap12	1722.26	12840.6	2.89834	3.21179e-12	1.06207e-09
Fbxo2	1389.48	173.827	-2.99882	4.15442e-12	1.34685e-09
Rnu1b2	512.705	54.4364	-3.23548	4.51966e-12	1.43708e-09
Peg12	73.9372	662.053	3.16258	4.76007e-12	1.48496e-09
Depdc1a	4.71441	127.222	4.75412	5.99102e-12	1.83436e-09
Ube2c	27.3993	306.304	3.48276	7.7888e-12	2.34146e-09
Als2cl	3222.35	437.64	-2.8803	8.35785e-12	2.46766e-09
Cenpf	40.4655	397.618	3.29662	1.03978e-11	2.99255e-09
Tpx2	76.9955	659.684	3.09893	1.04976e-11	2.99255e-09
Ppp1r1b	444.609	50.8132	-3.12926	2.59285e-11	7.26614e-09
Aspm	28.2594	298.068	3.39884	2.66241e-11	7.33672e-09
Gm10638	173.662	12.5854	-3.78646	2.82639e-11	7.66092e-09
Cdc6	5.98111	127.958	4.41911	3.06402e-11	8.17104e-09
Gfap	41829	6366.8	-2.71586	4.29242e-11	1.12652e-08
Prrx2	233.411	21.4629	-3.44296	4.37065e-11	1.12913e-08
Troap	5.40197	120.118	4.47482	4.90251e-11	1.24705e-08
Ttk	14.8308	192.102	3.6952	5.74765e-11	1.43987e-08
Phkg1	575.099	73.465	-2.96868	6.57657e-11	1.62294e-08
Cdk1	79.4747	615.91	2.95415	7.84193e-11	1.85226e-08
Cdsn	136.735	8.81166	-3.95583	7.79077e-11	1.85226e-08
Kif11	33.7698	319.115	3.24027	7.73782e-11	1.85226e-08
Cdca2	22.5764	242.047	3.4224	8.48265e-11	1.94795e-08
E2f8	1.81873	84.2959	5.53446	8.44117e-11	1.94795e-08
Lctl	162.451	12.576	-3.69126	1.10834e-10	2.51032e-08
Cdca3	53.6674	438.29	3.02977	1.19492e-10	2.66984e-08
Scrg1	748.916	103.843	-2.8504	1.21959e-10	2.68863e-08
Ccnf	34.2947	314.814	3.19844	1.32782e-10	2.88871e-08
Pth1r	157.791	12.1515	-3.69881	1.39184e-10	2.98866e-08
Asap3	1402.85	209.489	-2.74341	1.42908e-10	3.02928e-08
Cdca8	41.7051	359.004	3.1057	1.45509e-10	3.04537e-08
Atf3	530.653	70.6062	-2.9099	1.66948e-10	3.4504e-08
Top2a	199.442	1319.8	2.72627	2.01495e-10	4.11299e-08
Pdgfrl	248.821	26.4632	-3.23305	2.24107e-10	4.51876e-08
Kntc1	14.6953	179.205	3.60819	2.44891e-10	4.87835e-08
Cenpe	29.218	268.142	3.19807	3.23217e-10	6.36199e-08
Hspb8	1181.53	182.451	-2.69507	3.56787e-10	6.94014e-08
Alcam	137.223	911.241	2.73131	3.90529e-10	7.50815e-08
Kif2c	22.3596	223.376	3.32051	4.5192e-10	8.53249e-08
Nek2	12.985	161.987	3.64097	4.54131e-10	8.53249e-08
Eda	74.0456	532.925	2.84745	4.8379e-10	8.98763e-08
Atp1b2	13882.3	2366.53	-2.5524	5.10362e-10	9.37592e-08
Itga7	1494.57	240.83	-2.63364	5.53942e-10	1.00647e-07
Ampd3	338.548	43.1528	-2.97183	6.12253e-10	1.10032e-07
Aspg	52.8443	0.415125	-6.99206	6.73059e-10	1.1966e-07
4933407L21Rik	256.015	29.803	-3.1027	6.95474e-10	1.22329e-07
Cenpa	26.7388	243.537	3.18714	7.20182e-10	1.25342e-07
Gas2l3	27.3179	245.01	3.16492	8.48009e-10	1.45819e-07
Mcm5	80.2164	551.88	2.78238	8.55478e-10	1.45819e-07
Mcm3	100.151	665.695	2.73268	8.97612e-10	1.5144e-07
D2Ertd750e	39.0362	313.946	3.00763	9.3774e-10	1.56612e-07
Il19	141.05	11.6893	-3.59295	9.93493e-10	1.64264e-07
2810459M11Rik	2335.5	401.099	-2.5417	1.1514e-09	1.88488e-07
Mcm6	128.519	815.401	2.66553	1.19678e-09	1.93995e-07
Clec3b	305.113	39.3885	-2.9535	1.22649e-09	1.96881e-07
Col9a1	98.9928	5.85877	-4.07865	1.24426e-09	1.97615e-07
Nusap1	45.9759	346.739	2.9149	1.25497e-09	1.97615e-07
Brca1	22.0515	207.442	3.23376	1.39836e-09	2.16079e-07
Mrgprf	44.4382	0	#NAME?	1.39278e-09	2.16079e-07
S100b	259.182	31.888	-3.02288	1.46536e-09	2.24335e-07
Atp1a2	188.204	20.2175	-3.21862	1.66952e-09	2.50943e-07
Ska1	1.79162	71.7575	5.32379	1.66654e-09	2.50943e-07
Mt1	2148.64	374.967	-2.51859	1.70141e-09	2.53433e-07
Cyp4f14	229.113	27.2088	-3.07392	1.84821e-09	2.72842e-07
C1s	143.875	13.0193	-3.46608	1.87015e-09	2.73638e-07
Abat	3385.44	604.222	-2.48619	1.97512e-09	2.86461e-07
Aurka	32.6386	265.293	3.02294	1.99522e-09	2.86861e-07
Gpr55	66.7978	2.10384	-4.98871	2.04824e-09	2.91944e-07
Slc4a4	322.061	1842.73	2.51644	2.06667e-09	2.92054e-07
Itih3	393.618	56.5967	-2.798	2.14682e-09	3.0081e-07
Cdt1	19.0474	185.12	3.2808	2.22476e-09	3.09111e-07
Ndc80	10.7226	134.279	3.6465	2.26914e-09	3.1265e-07
Gabbr2	114.358	8.79286	-3.70109	2.67682e-09	3.65773e-07
Cyp4f15	906.453	152.836	-2.56825	2.86512e-09	3.88294e-07
Rad51ap1	9.45593	125.014	3.72473	2.91792e-09	3.92235e-07
Sez6l	293.703	39.8506	-2.88168	3.04188e-09	4.056e-07
Ect2	31.951	253.726	2.98934	3.74965e-09	4.95974e-07
Exo1	15.4641	156.638	3.34043	5.25081e-09	6.89023e-07
Prph	207.75	25.633	-3.01877	5.36139e-09	6.97995e-07
Kif14	7.00386	105.655	3.91507	5.6355e-09	7.27949e-07
E130306D19Rik	5.34776	93.0981	4.12175	6.38651e-09	8.18563e-07
Adam11	318.234	46.5679	-2.77268	6.54658e-09	8.32624e-07
Fanca	3.61035	79.8329	4.46677	7.45128e-09	9.40454e-07
Apoe	2909.84	557.077	-2.38499	7.81004e-09	9.78267e-07
C1ql1	1213.74	223.357	-2.44203	8.75048e-09	1.08782e-06
Emcn	10.7768	124.627	3.53162	9.05756e-09	1.11759e-06
Icosl	255.12	36.2274	-2.81603	1.05856e-08	1.29646e-06
Pdp1	1058.21	197.781	-2.41966	1.28175e-08	1.55827e-06
Acta1	72.4536	3.75493	-4.2702	1.38757e-08	1.6746e-06
Hells	44.0217	296.926	2.75382	1.43518e-08	1.71952e-06
Kif22	53.2066	344.673	2.69555	1.44907e-08	1.72366e-06
Nwd1	173.174	936.046	2.43436	1.46959e-08	1.73559e-06
Trdn	347.878	55.8605	-2.63868	1.74584e-08	2.04721e-06
Cav1	394.823	65.493	-2.59179	1.84635e-08	2.14983e-06
Etv4	98.3422	560.757	2.51149	2.1081e-08	2.43744e-06
Slc8a1	961.316	183.488	-2.38933	2.30151e-08	2.64258e-06
Ccdc37	865.335	163.082	-2.40766	2.31855e-08	2.64378e-06
Col9a2	159.23	19.3308	-3.04214	2.46083e-08	2.78681e-06
Tk1	56.4817	348.71	2.62617	2.57979e-08	2.90165e-06
Ncaph	71.3125	420.176	2.55877	2.60164e-08	2.90646e-06
Hhip	58.7712	359.834	2.61415	2.62063e-08	2.90802e-06
Nid2	1855.36	372.571	-2.31611	2.67987e-08	2.95393e-06
Bmf	2981.68	611.315	-2.28614	2.85313e-08	3.12409e-06
Ccne1	47.0529	299.974	2.67248	2.93352e-08	3.17087e-06
Gtse1	61.5042	372.07	2.59682	2.93421e-08	3.17087e-06
Pif1	3.47482	73.2957	4.39872	3.13343e-08	3.36417e-06
Oxtr	77.5475	5.04733	-3.94149	3.25615e-08	3.47337e-06
Casc5	4.18949	76.8236	4.1967	3.48265e-08	3.69117e-06
Klhdc7a	234.959	1185.63	2.33517	3.53166e-08	3.71927e-06
Adcyap1r1	2685.99	558.71	-2.26529	3.83857e-08	4.01689e-06
Cxcr7	425.968	75.6723	-2.49291	4.17768e-08	4.34426e-06
Rab3il1	402.142	70.4275	-2.51349	4.28531e-08	4.42833e-06
Epas1	676.96	129.429	-2.38691	4.35956e-08	4.4532e-06
Il1r1	786.05	152.421	-2.36656	4.36324e-08	4.4532e-06
Crlf1	348.556	59.5778	-2.54854	4.68585e-08	4.75312e-06
Ppp1r1a	1922.77	398.826	-2.26936	4.73997e-08	4.7787e-06
Hmmr	52.6274	319.399	2.60147	5.04435e-08	5.05474e-06
Uhrf1	133.613	693.468	2.37577	5.12192e-08	5.10156e-06
Astn2	1782.76	370.646	-2.266	5.16915e-08	5.11777e-06
Cdc45	20.2599	162.016	2.99943	5.23644e-08	5.15353e-06
Gm13889	190.077	26.8219	-2.8251	5.31913e-08	5.20394e-06
Clspn	25.1098	184.799	2.87963	5.63255e-08	5.47815e-06
Mcm10	18.9932	155.034	3.02903	5.96245e-08	5.7651e-06
Mybpc1	302.834	51.2471	-2.56298	6.4197e-08	6.14555e-06
Vdr	92.1244	7.98141	-3.52887	6.43027e-08	6.14555e-06
Igfbp7	105.634	10.4628	-3.33574	6.7336e-08	6.39847e-06
B3gat1	2911.01	626.882	-2.21526	6.82285e-08	6.4096e-06
Cdc25c	6.50604	88.1637	3.76033	6.81234e-08	6.4096e-06
Kcnj10	165.248	22.6236	-2.86873	7.85435e-08	7.33694e-06
Spry4	159.105	794.181	2.31949	8.50204e-08	7.89734e-06
Tcf7	78.7871	428.308	2.44262	8.75249e-08	8.08456e-06
Hspb1	70.5979	4.58518	-3.94457	9.00887e-08	8.27515e-06
Ggta1	135.712	16.8213	-3.01219	9.27753e-08	8.42828e-06
Ncapg	36.1405	232.659	2.68653	9.25148e-08	8.42828e-06
Mad2l1	47.4152	284.105	2.583	9.4345e-08	8.52404e-06
C79407	26.5762	187.064	2.81533	1.01865e-07	9.14065e-06
Sez6	19370.8	4355.94	-2.15283	1.02275e-07	9.14065e-06
Slc22a14	128.925	15.5853	-3.04828	1.03659e-07	9.21447e-06
Prc1	83.5557	444.13	2.41017	1.0921e-07	9.65606e-06
Adra2a	108.811	11.774	-3.20815	1.11115e-07	9.72049e-06
Racgap1	140.562	696.129	2.30815	1.10696e-07	9.72049e-06
Spry1	165.113	807.465	2.28995	1.13979e-07	9.91856e-06
Cryab	2445.69	541.132	-2.17619	1.23528e-07	1.06933e-05
4933439F11Rik	97.3367	9.63251	-3.337	1.28925e-07	1.10448e-05
Slc38a3	1442.15	312.851	-2.20467	1.28637e-07	1.10448e-05
Fam111a	43.7506	262.671	2.58588	1.33186e-07	1.1351e-05
Cdca7l	12.3787	115.741	3.22496	1.36527e-07	1.1576e-05
Gad1	243.636	40.6903	-2.58197	1.39419e-07	1.1761e-05
Poln	208.881	33.5579	-2.63795	1.6407e-07	1.37702e-05
Col23a1	116.448	13.8684	-3.06982	1.71387e-07	1.43117e-05
C330027C09Rik	60.1192	328.994	2.45216	1.75041e-07	1.45434e-05
Anln	98.9928	496.235	2.32563	1.9586e-07	1.61133e-05
Unc80	8.9039	95.2396	3.41905	1.95886e-07	1.61133e-05
Dhrs7c	64.6981	4.16066	-3.95884	2.01613e-07	1.65023e-05
Fancd2	7.1936	85.5789	3.57247	2.02861e-07	1.65227e-05
Kdr	12.5685	112.844	3.16645	2.06004e-07	1.66964e-05
Gm216	392.459	75.8899	-2.37056	2.09905e-07	1.69296e-05
Fam167a	125.369	605.325	2.27152	2.12557e-07	1.69957e-05
Kif15	39.4798	237.556	2.58908	2.1278e-07	1.69957e-05
Efhd1	557.501	115.033	-2.27693	2.17956e-07	1.73254e-05
1500015O10Rik	6027.45	1405.27	-2.1007	2.20602e-07	1.74518e-05
Crb2	301.195	55.436	-2.4418	2.27498e-07	1.79117e-05
Cenph	23.2098	160.997	2.79423	2.60678e-07	2.04268e-05
Akr1c14	11.9622	108.203	3.17718	2.65711e-07	2.07229e-05
Lyn	240.189	1080	2.16879	2.71946e-07	2.11096e-05
Kif20a	47.9401	269.302	2.48992	2.88749e-07	2.23093e-05
Dctd	9.61857	95.7299	3.31508	2.99677e-07	2.30459e-05
Frmpd4	3.55614	63.4362	4.15692	3.08543e-07	2.36178e-05
Adc	570.557	120.797	-2.23978	3.22455e-07	2.45069e-05
Rnase1	448.798	91.9468	-2.2872	3.23123e-07	2.45069e-05
Chi3l1	46.4196	1.6699	-4.7969	3.2783e-07	2.47504e-05
Arhgap11a	176.161	803.464	2.18934	3.41676e-07	2.56785e-05
Gadd45b	281.995	52.8136	-2.41669	3.55439e-07	2.6592e-05
Rundc3a	1104.33	250.576	-2.13985	3.64537e-07	2.71498e-05
Nuf2	39.8051	229.981	2.53049	3.67105e-07	2.72185e-05
Mapt	123.252	16.3874	-2.91096	3.6912e-07	2.72457e-05
Pttg1	8.8768	91.4753	3.36527	3.74194e-07	2.74975e-05
Ildr2	3131.91	744.707	-2.0723	3.82535e-07	2.79606e-05
Ndrg1	127.242	17.1988	-2.8872	3.83879e-07	2.79606e-05
Tst	872.639	195.78	-2.15615	3.91549e-07	2.83942e-05
2010317E24Rik	7.1936	81.8333	3.5079	4.10871e-07	2.96652e-05
Fam20a	77.2394	7.13236	-3.43689	4.83435e-07	3.47527e-05
Lig1	100.757	478.065	2.24632	4.8945e-07	3.50327e-05
Tmie	194.457	33.1898	-2.55063	4.98648e-07	3.55373e-05
Slc7a2	564.938	123.307	-2.19584	5.21752e-07	3.70242e-05
Entpd2	29.499	0	#NAME?	5.32513e-07	3.76264e-05
Gmnn	19.21	135.892	2.82253	5.36559e-07	3.77509e-05
Nptx1	163.853	726.659	2.14887	5.8108e-07	4.07101e-05
Incenp	128.102	580.268	2.17942	6.34586e-07	4.42711e-05
Rpph1	134.544	19.6425	-2.77603	6.517e-07	4.5274e-05
Ccdc99	11.2204	99.5319	3.14903	6.64381e-07	4.59619e-05
Eln	249.536	47.4451	-2.39492	6.99163e-07	4.79851e-05
Fignl1	32.2763	189.243	2.55169	6.99432e-07	4.79851e-05
Mcam	500.772	109.401	-2.19453	7.07511e-07	4.83388e-05
Ngf	131.025	19.2368	-2.7679	7.49782e-07	5.1016e-05
Sema5a	41.9319	229.518	2.45249	7.85662e-07	5.32382e-05
Ntsr2	124.719	18.0949	-2.78503	7.92651e-07	5.34926e-05
Ctsb	21535.6	5466.04	-1.97815	8.47399e-07	5.69548e-05
Cdr2	83.8268	393.553	2.23108	8.85412e-07	5.92688e-05
Kifc1	27.2095	166.704	2.61511	9.17644e-07	6.11787e-05
Gpr179	2289.79	570.73	-2.00434	9.89294e-07	6.56907e-05
Cntn1	6447.73	1638.45	-1.97646	9.94621e-07	6.57802e-05
Ube2v2	565.68	129.156	-2.13087	1.04257e-06	6.86767e-05
Atad2	101.526	459.46	2.17809	1.05261e-06	6.90629e-05
Elfn1	126.175	18.8687	-2.74136	1.08418e-06	7.08534e-05
Chaf1b	40.33	217.857	2.43346	1.08938e-06	7.09124e-05
Klhdc8a	472.658	105.693	-2.16092	1.10952e-06	7.19404e-05
Amy1	122.284	18.029	-2.76184	1.16465e-06	7.51475e-05
Lrrc7	54.9982	275.897	2.32667	1.16807e-06	7.51475e-05
Kank4	246.152	48.6717	-2.3384	1.19803e-06	7.67761e-05
E330013P04Rik	74.987	354.099	2.23944	1.2108e-06	7.72947e-05
Chaf1a	85.8452	395.12	2.20248	1.23095e-06	7.82789e-05
Hist1h2be	80.5245	8.81166	-3.19194	1.23839e-06	7.84506e-05
Sgol2	49.261	249.368	2.33976	1.41669e-06	8.94029e-05
Ism1	8.27055	80.9655	3.29125	1.44296e-06	9.07145e-05
Lats2	1196.97	297.784	-2.00705	1.46206e-06	9.15668e-05
Itga4	101.97	452.508	2.1498	1.47034e-06	9.17382e-05
Dhfr	52.8985	262.35	2.31019	1.49708e-06	9.30552e-05
Nfia	7044.31	1840.09	-1.93668	1.54426e-06	9.56283e-05
AU021034	41.3528	1.6605	-4.63829	1.55892e-06	9.58187e-05
Ccna2	117.813	509.802	2.11343	1.55547e-06	9.58187e-05
5730590G19Rik	15.437	111.986	2.85885	1.58827e-06	9.72612e-05
Dusp4	43.7506	226.424	2.37165	1.61724e-06	9.86697e-05
Mgll	150.381	25.6424	-2.55202	1.6453e-06	0.000100012
Grm3	475.411	109.966	-2.11211	1.68293e-06	0.000101925
Aldh1a3	11.2747	93.1452	3.0464	1.80456e-06	0.000108893
Grm4	64.2373	5.86817	-3.45243	1.81302e-06	0.000109005
Ncapg2	41.959	217.528	2.37415	1.85778e-06	0.000111292
Islr	62.2189	5.45305	-3.51222	1.90246e-06	0.000113557
Tsc22d3	237.276	48.1155	-2.30199	1.95486e-06	0.000116265
Rad51	23.0742	141.873	2.62025	2.04273e-06	0.000121055
Csmd1	157.964	28.0861	-2.49166	2.10268e-06	0.000124163
E2f1	93.0117	409.073	2.13687	2.12022e-06	0.000124753
Adm	77.6017	350.928	2.17702	2.14744e-06	0.000125907
Steap4	699.492	171.752	-2.02599	2.18652e-06	0.000127745
Mcm2	106.711	459.233	2.10551	2.22957e-06	0.000129681
Spc25	48.7903	240.056	2.29871	2.23534e-06	0.000129681
Sgol1	14.0619	104.532	2.89408	2.27076e-06	0.000131275
Tmod2	833.44	208.159	-2.00139	2.28873e-06	0.000131853
Xdh	123.388	19.7272	-2.64495	2.4526e-06	0.000140803
Plxna4	98.7759	13.8026	-2.83922	2.46357e-06	0.000140944
Chek1	15.962	110.957	2.79728	2.61726e-06	0.00014922
Tgfb3	382.624	88.1448	-2.11798	2.70329e-06	0.000153595
Sox13	58.192	272.718	2.22852	2.72359e-06	0.000154219
Psd2	78.1809	9.20798	-3.08586	2.79351e-06	0.000157638
Rad54b	5.32066	63.4268	3.57542	2.80714e-06	0.000157868
Olig1	5251.94	1420.68	-1.88627	2.8305e-06	0.000158642
Myo7a	99.1111	14.2083	-2.80231	2.95055e-06	0.000164812
Cenpm	12.9308	97.4657	2.91409	3.08672e-06	0.000171838
Stil	27.8158	155.261	2.48072	3.50796e-06	0.000194633
Lin7a	700.858	177.516	-1.98117	3.59045e-06	0.000198543
Cenpi	42.1216	208.63	2.30832	3.63118e-06	0.000199461
Kif20b	33.6613	177.507	2.39871	3.62585e-06	0.000199461
D0H4S114	8048.73	2217.74	-1.85967	3.68164e-06	0.000201563
E2f2	17.8349	115.391	2.69376	3.70382e-06	0.000202109
Fas	392.499	93.6637	-2.06713	3.75801e-06	0.000204391
Eme1	11.8538	90.9849	2.94028	3.80308e-06	0.000205978
Fam134b	547.049	135.986	-2.00821	3.81209e-06	0.000205978
Tmem9b	979.875	256.784	-1.93205	4.04802e-06	0.000218013
Slc16a9	141.124	25.6141	-2.46195	4.2582e-06	0.000228588
Gadd45g	3017	829.663	-1.86252	4.34944e-06	0.00023273
Trip13	19.0474	118.778	2.6406	4.37163e-06	0.000233163
Lrrc4	393.13	94.8903	-2.05067	4.79995e-06	0.000255185
Klhdc8b	930.025	246.311	-1.91679	5.05237e-06	0.000266888
Phyhd1	1116.53	299.285	-1.89943	5.043e-06	0.000266888
Tmem132b	117.407	19.7554	-2.5712	5.19496e-06	0.000273546
9230105E10Rik	303.24	70.5873	-2.10298	5.30243e-06	0.000278319
Ccl17	87.3558	12.1797	-2.84243	5.33151e-06	0.000278959
Enpep	31.8155	0.83025	-5.26004	5.39638e-06	0.000281463
Cacna2d3	399.185	97.768	-2.02962	5.45569e-06	0.000283662
Rarb	64.3629	281.718	2.12995	5.61004e-06	0.000290773
Cks2	75.9727	323.879	2.0919	5.6976e-06	0.000294388
Dna2	23.7618	134.713	2.50317	5.72477e-06	0.000294463
Klrb1a	2.9499	48.3036	4.03339	5.73468e-06	0.000294463
Reln	124.573	21.8498	-2.5113	5.84345e-06	0.00029912
Tbc1d4	448.138	112.91	-1.98877	6.52895e-06	0.000333178
4632434I11Rik	59.1335	261.35	2.14394	6.85113e-06	0.000348543
Gcnt2	507.485	129.835	-1.96669	6.88863e-06	0.000349376
Fads1	4089.03	1164.16	-1.81248	6.95524e-06	0.000351676
Slc39a14	2819.91	802.17	-1.81367	7.80157e-06	0.000393265
Il34	44.4653	206.545	2.21571	8.00863e-06	0.000402476
Srm	194.131	725.206	1.90136	8.166e-06	0.000409141
Cd109	6844.42	1985.04	-1.78576	8.47074e-06	0.000423127
Aebp1	86.0891	12.6324	-2.7687	8.60156e-06	0.000428368
Il1rap	242.786	888.288	1.87134	8.69463e-06	0.000431703
Prdx6	7216.67	2098.32	-1.7821	8.84843e-06	0.000438024
Polq	14.2517	94.8527	2.73456	9.12006e-06	0.000450122
Plk4	33.272	164.45	2.30527	9.36482e-06	0.000460827
Gxylt2	28.2865	147.552	2.38304	9.51967e-06	0.000467057
Tmem38b	1333.53	375.966	-1.82657	9.55051e-06	0.000467184
Col20a1	210.229	47.1241	-2.15742	9.57889e-06	0.00046719
Lrp1	8622.74	2524.75	-1.77201	9.64525e-06	0.000469043
Chn2	199.452	734	1.87974	9.93155e-06	0.000481549
Gabra5	170.596	36.0205	-2.2437	1.0072e-05	0.000486933
2700099C18Rik	27.2366	142.317	2.38548	1.03041e-05	0.000495881
Sidt2	6127.22	1794.33	-1.77179	1.03171e-05	0.000495881
Sema3f	700.55	191.45	-1.87152	1.09846e-05	0.000526435
Ccdc148	85.8723	13.0005	-2.72362	1.12999e-05	0.000539981
Mthfd2	72.6162	299.294	2.0432	1.15051e-05	0.000548199
Dtl	61.6126	260.764	2.08145	1.15445e-05	0.000548494
Dll4	73.8829	10.0664	-2.87569	1.18248e-05	0.000560206
Bmp2k	1080.04	305.993	-1.81951	1.18756e-05	0.000561005
Neil3	0	26.4162	Inf	1.22002e-05	0.000574697
Hspa1a	104.476	18.0573	-2.53252	1.25184e-05	0.000588009
Kcna5	50.4464	4.61339	-3.45085	1.26707e-05	0.000593476
Slitrk1	15.5184	97.1164	2.64574	1.27618e-05	0.000596057
Igfbp5	1510.83	437.431	-1.78821	1.31601e-05	0.000612926
Bcat1	46.4738	205.197	2.14252	1.36752e-05	0.000635129
Cdh26	1.73741	38.5865	4.47308	1.3845e-05	0.000639422
St3gal1	610.027	167.346	-1.86604	1.38064e-05	0.000639422
Htra3	174.478	38.1713	-2.19248	1.39621e-05	0.000643036
Zbtb42	155.783	32.7183	-2.25136	1.4002e-05	0.000643081
Stat6	112.963	20.5668	-2.45747	1.41434e-05	0.000647774
Ppargc1a	286.022	71.3424	-2.00329	1.461e-05	0.000667298
Serpina3n	6153.85	1844.75	-1.73807	1.47883e-05	0.000673582
Slc14a1	107.019	19.3779	-2.46539	1.56221e-05	0.000709602
Sparcl1	5547.38	1668.54	-1.73322	1.57957e-05	0.000715522
Tacc3	129.017	478.679	1.8915	1.62779e-05	0.000735352
Atoh8	1080.33	313.03	-1.7871	1.69123e-05	0.000757398
Dmp1	4.16238	49.8607	3.58242	1.69479e-05	0.000757398
Egr1	391.863	1337.93	1.77158	1.69308e-05	0.000757398
Lrrn2	2284.74	679.808	-1.74883	1.69492e-05	0.000757398
Prr11	42.5381	190.102	2.15994	1.72274e-05	0.000767755
Capn1	265.227	65.8987	-2.0089	1.73184e-05	0.000769739
Tab2	3124.43	938.705	-1.73485	1.75311e-05	0.000777103
Nrarp	42.4297	189.987	2.16276	1.76946e-05	0.000782252
Myh3	79.2135	12.1703	-2.70238	1.78336e-05	0.000785803
Wdhd1	44.1572	193.498	2.1316	1.787e-05	0.000785803
Cav2	768.193	219.829	-1.80508	1.80864e-05	0.000789795
Smc2	143.35	522.208	1.86509	1.80344e-05	0.000789795
Tnni3	655.007	184.328	-1.82924	1.81041e-05	0.000789795
Dctpp1	67.0146	270.519	2.01318	1.83359e-05	0.000797804
Cacng5	157.158	33.9731	-2.20975	1.87977e-05	0.000815753
Dut	111.68	417.753	1.90328	1.89145e-05	0.000818671
Hist1h1e	68.2542	9.2644	-2.88115	1.91516e-05	0.000826768
Tspan17	2314.67	696.498	-1.73261	1.95867e-05	0.00084335
Tgfbi	286.808	72.9653	-1.9748	1.96608e-05	0.000844341
Tmem173	349.714	1186.28	1.7622	2.02504e-05	0.000867409
Phf19	325.925	85.286	-1.93416	2.05689e-05	0.000878776
Cenpn	24.8117	127.212	2.35815	2.09738e-05	0.000891466
Gabrg1	131.641	480.65	1.86838	2.09541e-05	0.000891466
A430110N23Rik	348.891	92.8241	-1.91021	2.20264e-05	0.000933805
Tle2	2849.32	868.023	-1.71481	2.22395e-05	0.00094043
Zfr2	172.368	38.9076	-2.14737	2.28629e-05	0.000964326
6330403K07Rik	970.412	287.274	-1.75617	2.40345e-05	0.00101116
Pcp4l1	712.243	207.12	-1.7819	2.4591e-05	0.00103195
Ntrk2	2444.97	749.198	-1.7064	2.47453e-05	0.00103579
D4Bwg0951e	31.9781	149.393	2.22395	2.56322e-05	0.00106751
Lor	1.76452	36.5673	4.37321	2.55909e-05	0.00106751
4930427A07Rik	37.4072	166.978	2.15827	2.59887e-05	0.00107964
Mast4	183.453	635.118	1.79162	2.6756e-05	0.00110873
Ccnb2	23.0742	118.75	2.36357	2.70335e-05	0.00111743
Dact1	48.1028	201.083	2.0636	2.81718e-05	0.00116158
Spc24	21.2284	112.051	2.40009	2.90944e-05	0.00119664
Gdpd2	12335.4	3879.86	-1.66872	2.92512e-05	0.0012001
Htra1	197.515	47.8415	-2.04563	3.01936e-05	0.00123569
Snta1	144.833	31.9727	-2.17948	3.12324e-05	0.00127505
Ahnak	287.451	76.3615	-1.9124	3.21842e-05	0.00131067
Rai14	82.9495	310.144	1.90263	3.36406e-05	0.00136662
Pole	116.411	414.911	1.83357	3.38332e-05	0.00137107
Fen1	98.1056	356.579	1.86181	3.43613e-05	0.00138907
Fanci	39.534	171.224	2.11471	3.51408e-05	0.00141367
Hs3st1	93.4553	343.182	1.87663	3.50658e-05	0.00141367
Ecm2	543.683	158.345	-1.77969	3.52932e-05	0.00141636
Prune2	843.458	254.274	-1.72993	3.56021e-05	0.00142529
Col6a2	323.03	88.5976	-1.86633	3.83345e-05	0.00153097
Hist1h2ac	82.7055	14.2741	-2.53458	3.84765e-05	0.0015319
Mras	953.617	291.2	-1.7114	3.86357e-05	0.0015319
Ret	336.177	92.7018	-1.85855	3.85946e-05	0.0015319
Abcc3	67.3227	10.0758	-2.74019	3.9954e-05	0.00157661
Stard8	175.988	42.3884	-2.05374	3.99145e-05	0.00157661
Etv1	759.666	2400.26	1.65975	4.03927e-05	0.00158635
Lhfpl2	40.4655	171.44	2.08294	4.03835e-05	0.00158635
Ptchd2	91.0032	16.7837	-2.43886	4.15027e-05	0.00162608
Unc13c	44.0488	4.22648	-3.38157	4.21167e-05	0.00164623
Kif26b	49.0713	5.46245	-3.16726	4.32371e-05	0.00168604
Mylk	212.237	54.1436	-1.97082	4.37903e-05	0.0017036
Zwilch	82.3975	302.549	1.8765	4.39158e-05	0.00170447
Hps3	930.134	285.869	-1.70208	4.4037e-05	0.00170517
Sorcs2	342.538	1102.31	1.68619	4.42985e-05	0.00171129
Adamts15	424.773	122.665	-1.79197	4.59947e-05	0.00176036
Adck3	195.832	49.068	-1.99676	4.59341e-05	0.00176036
Dpysl3	507.769	149.732	-1.76179	4.57719e-05	0.00176036
Hmgb2	313.049	1010.86	1.69112	4.58477e-05	0.00176036
Kng2	119.778	25.5577	-2.22853	4.79034e-05	0.00182918
Rps6ka6	156.67	530.36	1.75925	4.8234e-05	0.00183333
Slc8a3	173.753	42.2474	-2.0401	4.82142e-05	0.00183333
Sgk1	182.142	608.23	1.73956	4.86875e-05	0.00184633
Ppp2r2b	633.961	191.753	-1.72515	5.00135e-05	0.00189227
Kpna2	491.353	1547.86	1.65544	5.03974e-05	0.00190244
Celsr1	1226.26	386.477	-1.66581	5.07658e-05	0.00191199
Tub	211.939	54.9832	-1.94659	5.20243e-05	0.00195493
Nrxn2	1366	433.93	-1.65442	5.40538e-05	0.002022
Tyms	61.0064	232.387	1.92949	5.3982e-05	0.002022
Igfn1	66.0732	10.0664	-2.71451	5.54034e-05	0.00206781
Dock4	127.94	436.573	1.77076	5.63048e-05	0.00209672
Nsg2	1377.71	439.451	-1.6485	5.79885e-05	0.00215449
Padi2	104.178	21.3689	-2.28547	5.81167e-05	0.00215449
Col6a1	1043.04	329.456	-1.66263	5.86459e-05	0.00216924
Lama1	0.606243	26.8689	5.4699	5.99555e-05	0.00221273
2210404J11Rik	1228.07	391.722	-1.64849	6.01951e-05	0.00221663
Ly6h	89.872	17.2176	-2.38399	6.04247e-05	0.00222014
Ebf4	536.171	162.26	-1.72439	6.07496e-05	0.00222713
Dapk1	2791.91	912.298	-1.61368	6.21676e-05	0.00227407
4932411N23Rik	64.6809	10.1041	-2.6784	6.27245e-05	0.00228938
Fn1	10860.3	3597.44	-1.59402	6.30429e-05	0.00229593
A130040M12Rik	431.624	1346.12	1.64096	6.33676e-05	0.00229811
Nav3	402.243	1258.75	1.64585	6.33809e-05	0.00229811
1500009L16Rik	262.829	72.6254	-1.85558	6.35779e-05	0.00230021
Igsf3	1443.74	464.556	-1.63589	6.39366e-05	0.00230311
Tmc4	157.212	38.1619	-2.0425	6.38382e-05	0.00230311
Asf1b	21.4182	105.287	2.29742	6.50535e-05	0.00233825
Slc7a1	105.888	365.176	1.78605	6.65673e-05	0.00238747
Cx3cl1	3066.96	1010.08	-1.60235	6.78781e-05	0.00242921
Scg2	159.376	39.4073	-2.0159	6.89463e-05	0.00246211
Anxa11	64.4812	10.0758	-2.67798	6.97621e-05	0.00247734
Ercc6l	26.0513	119.986	2.20344	6.98221e-05	0.00247734
Nap1l5	684.77	213.659	-1.68031	6.96278e-05	0.00247734
Depdc1b	4.21659	44.1335	3.38773	7.0357e-05	0.00249097
Ltbp2	27.6802	1.27359	-4.44189	7.13434e-05	0.0025205
Hist1h1c	1767.17	577.918	-1.6125	7.29168e-05	0.00257059
Cdca5	29.1638	128.816	2.14307	7.36409e-05	0.00258509
Net1	2717.01	898.251	-1.59683	7.35291e-05	0.00258509
Pygb	2436.28	804.775	-1.59802	7.43585e-05	0.00260475
Btla	70.7334	255.736	1.85419	7.46459e-05	0.00260546
Mxd3	8.40608	59.9459	2.83416	7.46938e-05	0.00260546
Plec	1403.72	457.47	-1.6175	7.53729e-05	0.00261859
Scara5	143.756	34.4728	-2.06009	7.53871e-05	0.00261859
Mastl	22.5764	107.844	2.25605	7.61043e-05	0.00263796
Fzd9	337.924	99.1544	-1.76895	7.86315e-05	0.00271418
Pi15	123.225	28.0485	-2.1353	7.8626e-05	0.00271418
AI646023	886.901	284.5	-1.64034	7.94132e-05	0.00273545
Batf3	181.146	46.9642	-1.94752	8.04179e-05	0.0027643
Thra	1511.79	495.623	-1.60894	8.06344e-05	0.00276599
Tssc4	1879.42	620.354	-1.59912	8.13317e-05	0.00278414
C1ra	59.1335	8.83047	-2.74341	8.16293e-05	0.00278855
Cacnb1	767.764	244.499	-1.65083	8.29948e-05	0.00282935
Sucnr1	27.1824	121.844	2.16429	8.65743e-05	0.00294531
Pcolce2	110.213	24.3312	-2.17942	8.92758e-05	0.00303098
Smad6	117.045	26.4162	-2.14756	9.01819e-05	0.00305547
Cdca7	60.2375	222.178	1.88298	9.09292e-05	0.00307448
Ccna1	2.42497	35.2184	3.86029	9.14513e-05	0.00308583
Ckap2	205.758	649.279	1.65789	9.20886e-05	0.003101
Zcchc12	1.76452	32.3126	4.19475	9.3329e-05	0.00313639
Fam198b	18.5225	92.7206	2.32361	9.46114e-05	0.00317303
Nell2	529.695	166.233	-1.67196	9.52646e-05	0.00318847
Ung	34.2947	142.647	2.05639	9.59755e-05	0.00320577
E2f7	8.82258	60.9172	2.78758	9.62483e-05	0.00320841
Synj2	111.344	371.429	1.73806	9.66337e-05	0.00321477
Cp	25177.1	8619.88	-1.54637	9.85301e-05	0.00326586
Lcn2	665.052	212.188	-1.64813	9.85644e-05	0.00326586
Ablim2	90.6951	18.5476	-2.28979	9.94365e-05	0.00328817
Itm2c	10683	3666.62	-1.54279	0.00010159	0.00335267
Fgf1	265.38	815.551	1.61972	0.000103716	0.003416
Sncb	24.3409	0.849057	-4.84138	0.000103966	0.00341744
8430408G22Rik	43.9946	5.03792	-3.12642	0.000105798	0.00346273
Calb2	1.73741	31.9257	4.19971	0.000106181	0.00346273
Grwd1	162.56	517.546	1.67072	0.000106013	0.00346273
Rhbdl3	367.586	111.608	-1.71964	0.00010594	0.00346273
Gpr153	186.538	49.9077	-1.90214	0.00010912	0.00355157
Ttll3	229.357	64.7004	-1.82575	0.000110585	0.00359217
Mir715	459.265	145.506	-1.65825	0.000113763	0.00368094
Rassf3	515.938	1532.86	1.57096	0.000113763	0.00368094
Fbxo44	523.413	165.846	-1.65811	0.00011399	0.00368109
Casp4	275.967	80.4375	-1.77855	0.000114322	0.00368459
Ranbp9	1597.4	538.774	-1.56797	0.000114731	0.0036906
Fam129b	2228.09	756.981	-1.55748	0.000116143	0.00372153
Stom	2997.91	1024.98	-1.54836	0.000116143	0.00372153
Dgkk	46.2298	175.94	1.92819	0.000117099	0.00374489
Dnahc10	72.1356	13.0287	-2.46901	0.000118341	0.00377733
Shmt1	48.8445	182.676	1.90302	0.000118994	0.00379085
Bcam	204.383	56.6061	-1.85225	0.000120455	0.00383
Gcnt4	88.3515	298.323	1.75555	0.000121371	0.00385172
Myof	510.283	161.969	-1.65558	0.000122884	0.00389225
Cpt2	383.711	118.731	-1.69232	0.000126025	0.00398413
Cdc7	96.9843	323.003	1.73573	0.000127104	0.00401058
Adam32	60.2818	9.66072	-2.64152	0.000129371	0.00406658
Plk2	1049.99	3046.23	1.53666	0.000129348	0.00406658
Cav3	28.3678	1.68871	-4.07026	0.000129659	0.0040679
F630043A04Rik	31.9239	132.175	2.04974	0.00013054	0.00408779
Peli2	1635.7	558.172	-1.55113	0.000133351	0.00416791
Apbb3	1268.79	428.573	-1.56584	0.000133708	0.0041712
Dbf4	63.4585	224.047	1.81991	0.000135106	0.00420687
Itga8	62.8251	222.215	1.82255	0.000137589	0.00426011
Rnasel	255.608	75.2007	-1.76512	0.000137337	0.00426011
Slc24a3	231.593	66.8324	-1.79297	0.000137582	0.00426011
Dgki	439.352	139.571	-1.65438	0.000138016	0.00426535
P4ha3	20.7577	0.424529	-5.61164	0.000143556	0.00442826
Fmod	47.361	6.2833	-2.9141	0.000145035	0.00446557
Id1	1893.52	652.524	-1.53696	0.000145832	0.00448175
Pppde1	591.985	193.432	-1.61373	0.000146107	0.00448187
Arid5a	1096.43	371.316	-1.5621	0.000148037	0.00453266
Speer8-ps1	32.0595	2.50015	-3.68066	0.000151284	0.00462354
Birc5	88.243	293.36	1.73312	0.000152608	0.00465539
Angpt1	139.241	35.643	-1.9659	0.000156872	0.00477665
H2afz	991.414	2839.36	1.51801	0.000159321	0.00484229
Fibcd1	23.264	0.839654	-4.79216	0.000164808	0.00499989
Camk2a	88.1888	18.9157	-2.22101	0.000165452	0.00500969
Kifc5b	14.1432	75.6065	2.4184	0.000166251	0.00500969
Pgf	139.259	35.737	-1.96228	0.000166343	0.00500969
Umps	160.805	497.556	1.62955	0.000166185	0.00500969
Sorbs3	25.5805	1.26418	-4.33877	0.000167437	0.00503347
Nfkbia	525.73	171.988	-1.61201	0.000171576	0.00514215
Plp1	260.069	78.1348	-1.73486	0.000171675	0.00514215
Hist1h2bc	572.376	188.96	-1.59888	0.000173248	0.00517991
Psors1c2	178.874	49.4832	-1.85393	0.000174077	0.0051953
Fam101a	59.2419	207.875	1.81103	0.00017619	0.00524889
Spns2	125.596	31.5011	-1.99532	0.000176855	0.00525922
Folr4	0	19.699	Inf	0.00017859	0.00530126
Mbnl3	443.44	143.477	-1.62792	0.000182584	0.00541012
Il3ra	641.897	214.659	-1.5803	0.000183238	0.00541978
Igsf9b	239.683	71.7199	-1.74069	0.000186405	0.0055036
Prepl	786.902	2230.77	1.50329	0.000190554	0.00561607
Eef2k	1160.09	402.279	-1.52797	0.000193904	0.00570464
Ogfrl1	1160.45	401.629	-1.53075	0.000194619	0.0057155
1110032A03Rik	392.967	126.429	-1.63608	0.000196009	0.00573594
Osmr	331.825	104.579	-1.66583	0.000195668	0.00573594
Rftn2	992.745	342.834	-1.53391	0.000198554	0.00580018
1190005I06Rik	111.063	26.8783	-2.04687	0.000200615	0.00584978
Clip4	1681.81	591.455	-1.50767	0.00020096	0.00584978
Hopx	500.674	165.384	-1.59806	0.00020154	0.00585635
Foxm1	111.128	351.777	1.66245	0.00020262	0.0058701
Ptp4a3	772.745	264.547	-1.54647	0.000202723	0.0058701
Sectm1a	16.5411	0	#NAME?	0.000204854	0.00592141
Gp1bb	71.0957	13.8966	-2.35503	0.000205385	0.00592643
Spry2	733.1	2071.05	1.49828	0.000207569	0.00597901
Rcan2	419.082	136.77	-1.61549	0.000212366	0.00610654
Afap1l2	48.5735	7.16997	-2.76013	0.000220079	0.00630639
Sort1	2217.41	790.332	-1.48835	0.000219897	0.00630639
Ctbp1	1814.63	644.213	-1.49406	0.000221197	0.00632746
AI414108	1941.19	691.894	-1.48832	0.000224773	0.00641865
Gnl3	265.271	770.595	1.53851	0.000228203	0.00650536
Zmat1	221.287	66.2292	-1.74038	0.00022939	0.00652794
Nop56	752.489	2102.65	1.48246	0.000232886	0.00661603
D16H22S680E	875.779	304.011	-1.52644	0.000233589	0.00662464
Nup210	369.74	1058.36	1.51725	0.000234449	0.00663764
Pcdh18	285.487	824.116	1.52942	0.000242477	0.00685318
Lbp	407.428	134.26	-1.60152	0.000243347	0.00686604
Abca9	156.189	43.1905	-1.85451	0.000245976	0.0069284
Iigp1	37.353	4.19827	-3.15336	0.000248736	0.00698233
2017-09-08	1888.52	676.103	-1.48194	0.00024861	0.00698233
Sncaip	644.504	221.291	-1.54224	0.000250164	0.00701052
Foxp1	340.221	109.533	-1.63511	0.000251534	0.00703701
Arhgap19	70.1272	231.367	1.72214	0.000256196	0.0071553
Dpysl2	1036.74	365.184	-1.50536	0.000257989	0.00719143
Prkcb	277.088	793.758	1.51835	0.000258359	0.00719143
Adck4	2450.59	885.882	-1.46794	0.000260197	0.00722062
Art3	56.4004	9.62311	-2.55113	0.000260281	0.00722062
Tcfeb	357.551	116.834	-1.61369	0.000261825	0.00725128
Dusp27	93.645	21.8122	-2.10207	0.000263694	0.00726652
Mme	99.9884	313.955	1.65073	0.000263325	0.00726652
Sox3	149.033	448.385	1.58911	0.000263523	0.00726652
Iffo2	226.353	657.441	1.53828	0.000264687	0.00728175
Ppp1r3c	870.458	305.219	-1.51193	0.000267488	0.00734658
Kcna6	33.58	3.35862	-3.32167	0.000268456	0.00736095
Tcp11l2	653.327	225.688	-1.53347	0.000269649	0.00738143
Ddx21	551.781	1536.79	1.47776	0.000272912	0.00745839
Mdga1	1082.29	384.099	-1.49453	0.000274827	0.00749832
Svep1	463.257	155.798	-1.57213	0.000277067	0.007547
Bard1	34.9823	132.741	1.92391	0.000278845	0.00758295
Apoc1	80.66	17.6045	-2.19591	0.000284557	0.00772557
Dpysl4	139.794	38.1619	-1.87309	0.000285235	0.00773127
BC030867	11.9351	64.5499	2.4352	0.000286695	0.00773537
Lmod1	60.0379	10.8685	-2.46572	0.00028679	0.00773537
Tmem48	80.0809	257.056	1.68255	0.000286011	0.00773537
Nudcd2	294.282	837.097	1.50819	0.000290382	0.00781012
Rtn4rl1	534.596	182.714	-1.54886	0.000290852	0.00781012
Tril	663.098	230.245	-1.52605	0.000291183	0.00781012
Wdr52	413.816	138.505	-1.57905	0.000291451	0.00781012
Dlgap5	91.9347	288.662	1.6507	0.000293013	0.00783929
Cyp4f13	667.559	232.075	-1.5243	0.000294011	0.00785327
Zfp703	1965.05	714.63	-1.4593	0.000297378	0.00793039
Inpp5f	620.208	1711.57	1.46449	0.00029863	0.00795097
Plch1	38.3758	141.751	1.88509	0.000301774	0.00802176
Speg	1075.04	384.383	-1.48378	0.000304307	0.00807611
1700106N22Rik	230.072	659.893	1.52015	0.000307157	0.00813867
Gbp2	249.319	78.3619	-1.66977	0.000313538	0.00829446
Lgr5	749.877	264.878	-1.50133	0.000315003	0.00831992
Rbl1	51.7131	177.242	1.77712	0.000318271	0.0083928
Cad	321.763	903.665	1.48979	0.000322157	0.00848176
Lmnb1	389.211	1082.14	1.47527	0.000323252	0.00849706
Aldh1a1	519.44	178.809	-1.53854	0.000325884	0.00855266
Serpinb1a	140.617	39.0768	-1.84738	0.000333169	0.00872997
Mfap3l	628.17	1715.73	1.4496	0.00034034	0.00890376
Abi3	36.1676	4.18887	-3.11007	0.000344072	0.00898719
Fbxo36	196.004	59.5684	-1.71827	0.000351092	0.00915608
Lpin1	1704.89	625.959	-1.44554	0.000352726	0.00918421
Irs4	795.945	285.011	-1.48165	0.000358676	0.00932351
Pola1	80.4432	254.179	1.6598	0.000359204	0.00932351
Enox2	262.033	738.264	1.49439	0.000362363	0.00939078
Fat3	549.735	191.743	-1.51956	0.00036443	0.00942957
Gramd1c	290.228	94.9185	-1.61243	0.000367101	0.00948384
Arhgef10	510.536	177.733	-1.52231	0.000375319	0.009681
Neat1	14098.5	5310.85	-1.40853	0.000376224	0.00968924
Kcnc1	510.554	1387.46	1.44231	0.000382224	0.00982844
Paqr4	983.38	357.796	-1.45861	0.000384471	0.00987087
5031434O11Rik	63.6482	12.6418	-2.33192	0.000386692	0.0099125
Myrip	47.361	7.5945	-2.64067	0.000392255	0.0100395
Aldh1a7	26.0241	104.145	2.00067	0.000396409	0.0101302
Cks1b	119.036	354.588	1.57475	0.000397044	0.0101307
Comp	23.1556	1.26418	-4.19508	0.000409967	0.0104444
Parp3	1314.21	484.198	-1.44052	0.000411004	0.0104547
Ccdc106	96.07	23.9066	-2.00668	0.000415389	0.01055
Mms22l	56.6173	185.903	1.71524	0.000418494	0.0106125
Timm8a1	145.331	421.44	1.53599	0.00042064	0.0106506
Hr	62.7167	12.5666	-2.31926	0.000429706	0.0108636
Gm5465	3.03121	32.3784	3.41706	0.00043394	0.0109371
Ptma	6501.09	2470	-1.39617	0.000433831	0.0109371
Ttc16	109.851	28.9728	-1.92278	0.000438279	0.0110297
Arvcf	2924.49	1102.81	-1.40699	0.000440427	0.0110669
Lpar1	83.4744	19.746	-2.07978	0.000442958	0.0111136
Speer7-ps1	32.1679	3.35862	-3.25968	0.000443632	0.0111137
Arhgap18	594.383	1593.47	1.4227	0.0004492	0.0112361
Jund	1283.16	477.555	-1.42596	0.000451406	0.0112742
Cebpb	195.723	60.9078	-1.68412	0.000452877	0.0112939
Agrn	10927.4	4177.39	-1.38728	0.000460973	0.0114785
Myc	220.934	617.797	1.48352	0.000465033	0.0115622
Cadm3	175.555	53.8037	-1.70614	0.000466519	0.0115644
Lars2	90462.3	35046.2	-1.36806	0.000465936	0.0115644
Ppfibp2	136.156	39.0486	-1.80192	0.000476635	0.0117974
Igsf11	1894.9	714.631	-1.40685	0.000484728	0.0119798
Aspa	13.0934	64.9462	2.31041	0.000487965	0.0120418
Klhl25	2549.25	967.8	-1.39729	0.000501468	0.0123566
Traip	58.7983	189.459	1.68804	0.00050623	0.0124554
Slc20a1	525.946	1399.1	1.41151	0.000511381	0.0125634
Bmp1	18880.2	7286.58	-1.37356	0.00051411	0.0125744
Smoc2	59.269	11.7175	-2.33861	0.000513191	0.0125744
Wdr69	73.9643	16.7931	-2.13896	0.000513395	0.0125744
Hn1l	266.168	729.573	1.45471	0.000516244	0.0125895
Rrm1	364.156	979.943	1.42814	0.00051625	0.0125895
Grm7	39.0091	5.46245	-2.83619	0.000521893	0.0127084
Arl6ip6	157.466	445.631	1.50081	0.000535713	0.0130257
Mcm4	253.282	691.131	1.44821	0.000541012	0.0131352
Utp20	307.982	832.692	1.43494	0.000545438	0.0132233
4932443I19Rik	44.5466	7.12295	-2.64477	0.000555615	0.0134503
Tenc1	1231.09	464.828	-1.40517	0.000569311	0.0137617
Nuak1	1476.39	560.304	-1.39779	0.000570453	0.0137692
Arl5c	51.1611	9.23619	-2.46968	0.000572382	0.0137956
C1qbp	462.779	1226.89	1.40661	0.000576115	0.0138653
Chrm3	56.5359	180.95	1.67835	0.000582019	0.0139836
Vwa3a	61.1419	12.5666	-2.28257	0.00058272	0.0139836
Itga3	905.468	339.079	-1.41704	0.000600142	0.0143808
Myo10	2793.99	1080.65	-1.37042	0.000602656	0.0144201
4930481A15Rik	54.419	10.5474	-2.36723	0.000609487	0.0145625
Hat1	210.473	574.522	1.44873	0.000627659	0.014975
Hmga2	175.961	486.98	1.46861	0.00062887	0.0149823
Apobec1	435.251	156.11	-1.47929	0.000634929	0.0151049
Aldoc	22787.4	8956.76	-1.34719	0.000642669	0.0152671
Nr1d1	423.516	152.09	-1.47749	0.000643923	0.0152749
Prkcq	253.942	85.6259	-1.56838	0.000653267	0.0154744
Fads3	1761.69	678.366	-1.37682	0.000657119	0.0155434
Fhl1	4346.62	1699.15	-1.35508	0.000658652	0.0155574
Gclc	278.32	744.925	1.42035	0.00066326	0.0156216
Iqsec1	2401.98	930.808	-1.36767	0.000662488	0.0156216
Irgm2	52.7901	10.0476	-2.39341	0.000670819	0.0157771
Casq2	246.613	83.2386	-1.56693	0.000673631	0.0158208
Pld2	500.718	182.658	-1.45486	0.000674765	0.0158249
Tmem108	462.806	168.459	-1.45801	0.00067957	0.015915
Igf2	53.4062	10.4722	-2.35045	0.000685877	0.0160174
Pacs2	1129.25	430.969	-1.38971	0.000685178	0.0160174
Timp2	6881.35	2710.78	-1.34398	0.000695441	0.0162178
Fgf18	32.195	3.78314	-3.08918	0.000701572	0.0163253
Ing5	108.313	311.502	1.52403	0.000702371	0.0163253
Spdef	25.445	2.11324	-3.58985	0.000703011	0.0163253
Gmpr	1149.41	442.045	-1.37863	0.000709586	0.0164548
Trpc3	97.2825	26.0199	-1.90257	0.000712227	0.0164929
Kctd1	767.448	289.737	-1.40533	0.000715503	0.0165456
Atp13a4	130.582	38.6241	-1.75738	0.000727583	0.0168015
Cdc25a	163.085	447.998	1.45787	0.000736295	0.0169588
Cntn3	304.815	806.105	1.40303	0.000736445	0.0169588
Abtb2	117.19	332.362	1.50391	0.000745646	0.0171229
BC055324	33.7969	118.835	1.81399	0.000745532	0.0171229
Slc19a2	228.968	612.693	1.42002	0.000747719	0.0171467
Gria2	113.57	321.691	1.5021	0.000751681	0.0172137
Fscn2	30.2407	3.33981	-3.17866	0.000757115	0.0173142
Efr3b	219.939	73.8989	-1.57347	0.000761176	0.017383
Zfp36l2	2131.54	833.88	-1.35398	0.000762813	0.0173963
Cst3	12325.9	4909.09	-1.32817	0.00076456	0.0174122
BC029214	502.093	185.195	-1.43891	0.000768586	0.0174798
H2afx	256.096	679.667	1.40814	0.000772006	0.0175174
Tifa	104.286	28.8881	-1.852	0.000772359	0.0175174
Ppp1cb	3020.79	1192.22	-1.34127	0.000782281	0.0177181
Nfix	1026.38	395.478	-1.37589	0.000784064	0.0177342
Serping1	73.358	17.5857	-2.06055	0.000791234	0.0178719
Kcne1l	62.9607	13.8684	-2.18265	0.00079878	0.0180178
Bcl3	122.456	36.0205	-1.76538	0.000802003	0.0180658
Hpcal1	128.6	358.173	1.47777	0.000818176	0.0183801
Micall2	187.561	61.3417	-1.61242	0.0008173	0.0183801
Pcna	420.928	1088.5	1.3707	0.00082146	0.0184288
Gm1661	102.63	28.5106	-1.84788	0.000830262	0.018601
Ston2	340.983	122.58	-1.47597	0.000832969	0.0186364
Gstcd	64.671	196.535	1.6036	0.000839114	0.0187485
Pcsk1n	687.34	261.406	-1.39473	0.000841095	0.0187674
Antxr1	2662.08	1054.68	-1.33575	0.000842377	0.0187707
Pink1	1973.28	777.982	-1.34279	0.000845094	0.0188059
1700019G17Rik	284.772	100.353	-1.50473	0.000849018	0.0188678
Nipal3	529.875	198.545	-1.41618	0.000853154	0.0189194
Vars	483.12	1240.07	1.35997	0.000853627	0.0189194
Kndc1	38.3487	5.88698	-2.70358	0.000855764	0.0189414
Tcea3	43.6422	7.55688	-2.52986	0.000857942	0.0189642
Prdm1	9.48304	51.1719	2.43193	0.000859659	0.0189768
Itm2b	15842.2	6373.05	-1.31371	0.000871139	0.0192045
Adam12	654.608	1656.39	1.33934	0.000875528	0.0192599
Hirip3	190.067	507.69	1.41744	0.000875978	0.0192599
Lyar	104.974	296.841	1.49966	0.000879586	0.0192879
Phactr1	169.926	55.002	-1.62735	0.000878801	0.0192879
Gm973	204.881	68.814	-1.57401	0.000883744	0.0193534
Mcm7	427.851	1097.57	1.35913	0.000905791	0.0197838
Sgcg	29.5803	3.35862	-3.1387	0.000904615	0.0197838
Nrcam	3920.28	1573.28	-1.31718	0.000935195	0.0203991
Zcchc5	72.0371	17.6045	-2.03279	0.000938679	0.0204481
Cdkn1a	1698.01	4223.32	1.31453	0.000945248	0.0205641
Nxt1	184.086	488.868	1.40906	0.00097155	0.0210809
Tmem35	1089.33	2718.57	1.31941	0.000971479	0.0210809
Atxn1	129.315	39.586	-1.70783	0.000975837	0.0211184
Zfp280b	92.9303	264.925	1.51136	0.000975238	0.0211184
Rhou	1794.14	713.244	-1.33082	0.000978283	0.0211437
Ccnd2	1755.69	4342.25	1.3064	0.000990038	0.0213698
Itga2b	453.929	170.45	-1.41312	0.000993249	0.0214112
Avil	30.6843	3.76434	-3.02704	0.00100044	0.021538
Lrrc4c	243.148	85.1261	-1.51416	0.00100323	0.0215511
Rev3l	1310.83	3253.96	1.31171	0.00100365	0.0215511
Sbsn	74.154	18.4066	-2.0103	0.00100808	0.0215902
Trim63	20.7848	1.25478	-4.05002	0.00100759	0.0215902
Nme1	533.007	1347.07	1.3376	0.00102208	0.0218334
Ski	2531.09	1019.2	-1.31233	0.00102167	0.0218334
D330045A20Rik	0	15.5571	Inf	0.00103216	0.0219919
Scube1	12.3787	58.7664	2.24713	0.00103211	0.0219919
Rbpms	147.675	47.0112	-1.65135	0.00104159	0.0221642
Bex1	35.9779	121.41	1.7547	0.00104426	0.0221925
Atp1b1	789.771	308.021	-1.3584	0.00105142	0.0222947
Rnf128	21.8618	84.4275	1.9493	0.00105338	0.0222947
Stambpl1	122.392	334.447	1.45026	0.00105446	0.0222947
Steap3	22.5222	1.6699	-3.75351	0.00105378	0.0222947
Lgmn	1975.14	793.012	-1.31654	0.00105597	0.0222982
Ksr1	346.483	127.24	-1.44523	0.00106015	0.0223577
Cald1	2381.89	962.167	-1.30775	0.00107336	0.0225207
Cbr2	57.7755	12.6042	-2.19655	0.00107438	0.0225207
Ldb3	31.9781	4.21708	-2.92277	0.00107469	0.0225207
Rell1	847.736	332.003	-1.35242	0.00107021	0.0225207
Rrp15	122.094	333.966	1.45171	0.00107409	0.0225207
Pde1a	40.33	131.533	1.7055	0.00107947	0.0225924
Prim1	92.1244	259.472	1.49392	0.00108681	0.0227074
Thbs2	482.243	183.516	-1.39385	0.00108772	0.0227074
Slco5a1	20.1244	79.3896	1.98001	0.0010955	0.0228411
Lamb2	5758.82	2352	-1.29188	0.0011103	0.0231205
Ncan	9510.79	3892.11	-1.28901	0.00112198	0.0233343
D630003M21Rik	80.108	20.9819	-1.9328	0.00112422	0.0233516
Enkur	165.022	54.4364	-1.60001	0.00112799	0.0234005
Kcnn2	395.392	148.251	-1.41525	0.00113868	0.0235927
Dscc1	3.00411	28.8693	3.26453	0.00114556	0.0237055
Clcn5	65.0061	192.583	1.56683	0.0011544	0.0238585
Gins2	43.1173	138.043	1.67878	0.00115856	0.0239147
Psrc1	668.056	1655.54	1.30926	0.00116468	0.0240109
Id2	2642.86	1075.03	-1.29772	0.00116886	0.0240671
4930547N16Rik	13.0392	59.5402	2.19101	0.00118007	0.0242677
Gm2a	1175.37	471.083	-1.31907	0.00118491	0.0243371
Cadm2	1296.24	521.491	-1.31362	0.00119024	0.0244074
Hpx	50.9713	10.5192	-2.27666	0.00119129	0.0244074
Dbi	16406.5	6769.18	-1.27722	0.00120201	0.0245966
Iqgap3	52.1296	159.478	1.61318	0.00121957	0.024925
5330437I02Rik	7.74563	43.9925	2.5058	0.00123018	0.0251108
Atp10d	569.788	221.763	-1.36141	0.00124578	0.0253802
Ryr3	799.986	316.568	-1.33746	0.00124798	0.0253802
Tsr1	182.965	477.556	1.3841	0.00124794	0.0253802
Plcd1	83.5015	22.6613	-1.88157	0.00125217	0.0254341
Rmrp	164.714	54.9268	-1.58438	0.00126488	0.0256607
Tmem28	4.10817	32.7277	2.99394	0.0012679	0.0256906
Fam65c	20.0701	1.25478	-3.99955	0.00127858	0.0258752
Banp	1387.31	561.324	-1.30539	0.00129008	0.0260759
Clmn	213.25	74.6728	-1.51389	0.00130151	0.0262749
Bmper	195.009	67.4558	-1.53152	0.00132176	0.0265281
Fcgrt	334.812	125.552	-1.41507	0.00132495	0.0265281
Fmnl1	55.9396	12.5666	-2.15428	0.00132483	0.0265281
Gm14378	77.5746	20.501	-1.91989	0.00132689	0.0265281
Gm410	1.76452	23.8784	3.75836	0.00132327	0.0265281
Gsn	356.501	134.326	-1.40817	0.00132553	0.0265281
Mdn1	343.733	861.551	1.32565	0.00131592	0.0265281
Rangap1	494.168	1222.32	1.30655	0.00132484	0.0265281
Tubb3	796.622	317.588	-1.32674	0.00133495	0.0266571
Rasgef1c	32.5302	4.59459	-2.82377	0.00134685	0.0268623
Adora1	1047.67	422.554	-1.30997	0.00135741	0.0270403
Egln3	810.484	324.003	-1.32278	0.00136655	0.0271896
Cdkn3	9.48304	48.6059	2.35771	0.00138464	0.0274874
Ifitm1	39.1175	6.70783	-2.5439	0.00138484	0.0274874
Pgm5	26.5491	2.94349	-3.17306	0.00139618	0.0276793
Bai1	758.48	302.549	-1.32594	0.0014007	0.0277024
C030019I05Rik	2.39787	26.0293	3.44031	0.00139973	0.0277024
Prkca	1300.37	529.502	-1.29622	0.00141201	0.0278926
Pyroxd2	40.2487	7.14176	-2.49459	0.00141405	0.0278997
Nop58	495.76	1217.09	1.29573	0.00142795	0.0281403
Rgs7	46.0943	142.694	1.63027	0.00143179	0.0281824
Btbd3	283.008	710.98	1.32897	0.00143815	0.0282739
Mvp	709.518	282.691	-1.32761	0.00144854	0.0284445
Rsph1	42.7821	7.9438	-2.42911	0.00145111	0.0284611
Mdfi	92.8761	26.8031	-1.79291	0.00145787	0.0285369
Nop2	361.686	898.203	1.3123	0.00145843	0.0285369
Recql4	22.6849	83.1727	1.87438	0.00146768	0.0286839
6330512M04Rik	53.1252	11.7458	-2.17726	0.00148123	0.0288805
Pf4	0	14.7269	Inf	0.00147976	0.0288805
Acaa1b	24.893	2.51896	-3.30484	0.00148477	0.0288814
Samd9l	51.1882	10.9531	-2.22447	0.00148412	0.0288814
Fam122b	46.0672	142.005	1.62413	0.00152183	0.0295675
Ttll8	261.644	96.4756	-1.43937	0.00153897	0.0298654
Olfm1	1138.74	465.555	-1.29042	0.00154333	0.029915
Slc6a6	237.682	597.769	1.33055	0.00155874	0.0301782
Dnahc9	23.0742	2.11324	-3.44876	0.0015685	0.0303317
Cacna1a	58.4459	13.906	-2.07139	0.00158194	0.0304778
Rap2c	680.96	1645.68	1.27305	0.00158191	0.0304778
Tgm2	750.626	302.643	-1.31048	0.00158301	0.0304778
Wbscr27	468.225	183.403	-1.35218	0.00158343	0.0304778
Wnt5b	728.23	293.304	-1.312	0.00161849	0.0311164
Chtf18	65.2501	186.762	1.51715	0.00162531	0.0312112
Plekhg1	1376.55	568.201	-1.27658	0.00164196	0.0314945
Cd59a	167.392	57.9643	-1.53	0.00167341	0.0320233
Fam13c	271.56	674.045	1.31157	0.00167178	0.0320233
Apitd1	28.422	96.9847	1.77075	0.00168073	0.0321263
Apba1	331.825	127.382	-1.38127	0.00173291	0.0329563
Apex1	69.4667	195.574	1.49332	0.00173167	0.0329563
Dmpk	801.524	326.107	-1.2974	0.00173412	0.0329563
Pkn3	10.5871	50.8132	2.26289	0.00173146	0.0329563
Slain1	180.124	457.677	1.34534	0.00173209	0.0329563
Lgr4	1029.07	423.856	-1.27969	0.00173826	0.032997
Fth1	48384.8	20595.3	-1.23224	0.00174326	0.033054
Fbn1	300.606	113.768	-1.40177	0.0017546	0.0331928
Rtn4rl2	96.0528	28.9257	-1.73147	0.00175386	0.0331928
Hspd1	1952.51	4612.63	1.24026	0.00176073	0.0332329
Wdr36	355.434	870.193	1.29175	0.00175971	0.0332329
Chmp1b	419.119	165.015	-1.34476	0.00176602	0.0332945
Mtfr1	223.874	559.305	1.32095	0.0017789	0.0334993
Ppl	69.6121	18.5006	-1.91177	0.00180481	0.0339485
Apba2	3126.94	1322.44	-1.24155	0.00181196	0.0340442
4930422G04Rik	62.6896	179.233	1.51554	0.00182519	0.0341377
Fancb	4.82284	33.1898	2.78279	0.00182013	0.0341377
Gucy1a3	37.8779	6.68902	-2.50149	0.00182253	0.0341377
Sirpa	1554.07	649.638	-1.25834	0.00182376	0.0341377
Synm	247.572	91.9374	-1.42912	0.00183646	0.0343097
2010001M09Rik	39.0362	7.14176	-2.45046	0.00184607	0.0344113
8430406I07Rik	30.5488	102.023	1.7397	0.00184499	0.0344113
C1galt1c1	132.048	342.334	1.37434	0.00185281	0.0344982
Lgi3	87.7452	25.6047	-1.77691	0.00186834	0.034709
Snph	455.792	180.856	-1.33353	0.0018669	0.034709
Nasp	677.702	1612.7	1.25075	0.00188533	0.0349855
Wnk4	597.937	241.236	-1.30955	0.00189115	0.0350542
Slc25a41	32.7199	5.00971	-2.70737	0.00190508	0.0352727
Rdh5	329.528	127.948	-1.36484	0.00191763	0.0354655
Srebf1	4686.26	1998.41	-1.22958	0.0019203	0.0354752
Nes	5759.17	13441	1.22271	0.00194125	0.0358022
Rd3	116.059	37.3223	-1.63675	0.00194233	0.0358022
Mtss1	6481.3	2776.34	-1.2231	0.00194872	0.03584
Tonsl	75.8101	208.754	1.46134	0.00194685	0.03584
Garnl3	556.35	224.669	-1.30819	0.00195373	0.0358921
Map3k1	1189.29	497.651	-1.25689	0.00197645	0.0362692
Col4a6	378.76	148.6	-1.34985	0.00198273	0.0363442
Lamp2	6199.37	2658.68	-1.22141	0.00198672	0.0363769
Ptn	16838.8	7241.1	-1.21751	0.00199013	0.0363991
Cacng4	190.304	68.8986	-1.46576	0.00199732	0.0364903
Enpp2	35.2262	5.87758	-2.58336	0.00200321	0.0365576
Ank2	8174.04	3508.84	-1.22006	0.00200655	0.0365608
Capn3	18.8848	1.26418	-3.90095	0.00200781	0.0365608
BC022687	598.545	243.708	-1.29631	0.00201091	0.036577
Cacna1e	51.6589	11.7834	-2.13227	0.00202878	0.0368614
Man1a	95.6634	29.3127	-1.70644	0.00208696	0.0377938
Ptprq	41.7051	126.316	1.59874	0.00208689	0.0377938
Rcl1	120.773	312.842	1.37313	0.00208595	0.0377938
Diap3	36.8281	114.91	1.64163	0.00209061	0.0378186
Blm	65.6666	183.724	1.48431	0.00211018	0.0379375
Gpatch4	143.404	364.768	1.3469	0.00210419	0.0379375
Ifi27l1	957.346	400.581	-1.25695	0.00210917	0.0379375
Kif21a	2949.77	1263.48	-1.2232	0.00210692	0.0379375
S1pr3	39.8593	7.57569	-2.39547	0.00211095	0.0379375
Srpx2	429.849	171.761	-1.32343	0.00210481	0.0379375
Mak16	265.372	648.064	1.28812	0.00212358	0.0380842
Ppic	1620.56	687.932	-1.23616	0.00212372	0.0380842
Chrd	177.671	63.7103	-1.47961	0.00214465	0.0384179
Mr1	62.1647	15.9816	-1.95968	0.00215765	0.0386089
Gen1	5.87269	36.1897	2.62349	0.00216814	0.0387547
Rho	26.6304	3.35862	-2.98713	0.00217311	0.0388015
Chpt1	487.001	197.215	-1.30415	0.00219672	0.0391807
Ddr1	8433.02	3651.98	-1.20737	0.00220216	0.0392354
Hist2h3c2-ps	60.065	15.0856	-1.99336	0.00222571	0.0396124
Actc1	59.4958	15.142	-1.97423	0.00222866	0.0396222
Orm3	11.7454	0	#NAME?	0.00223233	0.0396449
Hc	279.777	107.957	-1.37382	0.00224321	0.0397953
6720463M24Rik	67.5667	186.724	1.46653	0.0022593	0.0400377
Shisa3	19.5181	72.2667	1.88852	0.00227159	0.0402126
Bmp6	64.0376	16.8683	-1.9246	0.00228161	0.0402719
Lancl2	174.694	63.0022	-1.47136	0.00228152	0.0402719
Ruvbl1	244.794	595.164	1.28172	0.00228225	0.0402719
Tsnaxip1	33.1093	5.44364	-2.60459	0.00229253	0.0404102
Adamtsl1	1178.78	499.679	-1.23822	0.00230309	0.0405531
Chrna4	170.722	61.2195	-1.47958	0.00231414	0.0407042
Ccrl1	10.6413	49.1245	2.20677	0.00232848	0.040913
Slc41a3	252.35	96.6448	-1.38466	0.00233772	0.0410317
Fmo5	66.5809	18.0385	-1.88403	0.0023583	0.0413491
Sipa1l2	221.947	541.898	1.28781	0.00236305	0.0413885
Pxn	1306.68	556.709	-1.23091	0.00238094	0.0416577
Susd2	38.1219	7.11355	-2.42198	0.00239498	0.041859
Hfe	54.1652	13.0005	-2.0588	0.00240128	0.0418612
Slc44a5	54.0297	13.0287	-2.05205	0.0024027	0.0418612
Topbp1	342.521	816.407	1.2531	0.00240162	0.0418612
Cyp1b1	39.1175	7.58509	-2.36658	0.00241026	0.0419046
Smarcd3	1631.4	697.63	-1.22557	0.00240867	0.0419046
Lynx1	109.661	35.7088	-1.6187	0.00244194	0.0424108
Spata19	18.5225	1.25478	-3.88377	0.00246264	0.0426806
Wee1	56.2107	159.26	1.50247	0.00246247	0.0426806
Gemin6	42.5924	127.184	1.57825	0.00246734	0.0427173
Gas7	1516.28	651.751	-1.21814	0.00249376	0.0431241
Ncapd2	469.736	1102.27	1.23055	0.00249866	0.0431241
St3gal5	912.868	385.891	-1.24221	0.0024984	0.0431241
Ehd4	263.137	633.713	1.26801	0.00250328	0.0431588
Dleu2	134.219	46.1622	-1.53981	0.00255048	0.0439267
2810407C02Rik	2774.92	1206	-1.20222	0.00256956	0.0441633
Hmgcr	1534.42	3518.25	1.19717	0.00256849	0.0441633
Spryd4	85.8723	226.688	1.40044	0.00259305	0.0445207
Mtmr2	715.634	1655.88	1.21031	0.00259622	0.0445289
Fry	46.8361	10.491	-2.15847	0.00260642	0.0446575
Lrg1	25.8344	3.33981	-2.95146	0.00262077	0.0448569
Aqp1	69.4125	19.3779	-1.84079	0.0026299	0.0449666
Gpam	1891.01	821.323	-1.20314	0.0026478	0.045226
Echdc2	77.1482	22.2461	-1.79408	0.00267833	0.0457002
Slit2	8.16213	41.9169	2.36051	0.00268676	0.0457969
Trpv4	33.6885	5.89638	-2.51435	0.00269724	0.0459281
Cdc25b	101.753	262.5	1.36725	0.00270184	0.045943
Wwp2	1479.69	639.439	-1.21042	0.00270368	0.045943
Dnajc9	330.088	779.332	1.23939	0.00271	0.0460032
Npr2	436.22	178.592	-1.28838	0.00272089	0.0461408
Alpk1	286.174	112.891	-1.34196	0.00273172	0.0462768
Alx4	39.7238	7.97201	-2.31699	0.00273825	0.0462926
B3galt5	67.2044	18.5476	-1.85732	0.00273671	0.0462926
A930001N09Rik	408.333	167.072	-1.28927	0.00275871	0.0465846
Liph	21.2826	75.0315	1.81782	0.00276116	0.0465846
Kif4	103.734	265.689	1.35685	0.00277898	0.0468376
Lrdd	182.457	442.884	1.27937	0.00278338	0.0468602
Npm1	3443.65	7804.52	1.18037	0.00278599	0.0468602
Haus6	79.1223	210.188	1.40952	0.00279803	0.0470148
D030056L22Rik	109.471	278.803	1.34869	0.00283242	0.0475444
Pde1b	1156.99	499.595	-1.21154	0.00284778	0.0477537
Rnf157	1249.63	540.652	-1.20872	0.00285246	0.0477838
Trib2	581.805	1342.74	1.20657	0.00286458	0.0479382
Fkbp4	826.88	1893.89	1.1956	0.00287279	0.048027
Gjc2	116.936	39.539	-1.56437	0.00287609	0.0480336
Cldn12	522.762	1208.85	1.20941	0.00289329	0.0482721
BC048355	82.3161	216.206	1.39316	0.00290859	0.0484784
Vwa5a	1514.65	660.016	-1.19841	0.00292378	0.0486826
Tacr1	49.8673	141.43	1.50392	0.00293128	0.0487583
Rpf2	146.608	362.005	1.30405	0.00293625	0.0487919
Mmp13	1.73741	21.4159	3.62367	0.00295649	0.0490297
Tom1	953.147	410.563	-1.2151	0.00295486	0.0490297
Ccl7	29.4719	4.61339	-2.67544	0.00296842	0.0491767
Fat4	581.534	245.057	-1.24675	0.0029731	0.0491767
Fxyd6	711.502	303.399	-1.22965	0.00297428	0.0491767
Csf2ra	520.372	217.386	-1.25929	0.00297991	0.0492206
Ftsjd1	60.8438	167.119	1.4577	0.00299127	0.049349
Itpripl1	78.3977	206.159	1.39487	0.00299365	0.049349
Nqo1	254.061	99.9846	-1.34539	0.00301656	0.0496771
Tbkbp1	960.429	413.874	-1.21449	0.00302243	0.0497243
Arhgap6	60.9793	16.3874	-1.89574	0.00303067	0.0497608
Nbl1	1388.94	605.503	-1.19778	0.00302781	0.0497608
Car5a	11.1391	0	#NAME?	0.00303963	0.0498583
Adamts16	19.5452	1.67931	-3.54088	0.00304929	0.0498684
C1qtnf6	216.409	83.5785	-1.37256	0.00304363	0.0498684
Gsg2	11.3289	49.1339	2.11671	0.00304702	0.0498684
Scpep1	468.868	195.555	-1.26161	0.00305386	0.0498939
Gm1060	55.8755	14.2835	-1.96786	0.00305948	0.0499363
Gm11190	25.5263	3.39623	-2.90998	0.00306699	0.0500095
Pdxp	164.795	400.515	1.28118	0.00307654	0.0501158
Cldn19	332.414	135.053	-1.29946	0.00308738	0.0502259
Pkmyt1	23.1014	78.4277	1.76339	0.00308938	0.0502259
Mtrr	101.753	258.822	1.34689	0.00311784	0.0506389
Trp63	37.9322	7.51927	-2.33476	0.0031274	0.0507443
Srpk3	48.1299	11.3212	-2.0879	0.00315021	0.0510642
Mybbp1a	1036.87	2345.13	1.17743	0.00315831	0.0511454
Spsb4	113.824	285.105	1.32469	0.00318108	0.0514638
Fam178a	932.588	2114.73	1.18116	0.00319074	0.0515076
Macrod1	138.147	49.5866	-1.47819	0.00319314	0.0515076
Rtn2	401.6	166.298	-1.27198	0.00319134	0.0515076
Adra1b	70.1	20.1423	-1.79919	0.00320655	0.0516619
Aldh1l2	588.826	249.774	-1.23722	0.00321132	0.0516619
Igsf10	428.982	178.827	-1.26235	0.00321207	0.0516619
Nod1	329.336	133.826	-1.2992	0.00324595	0.052156
Tnfaip6	18.9661	68.059	1.84336	0.00325658	0.0522759
Ccl25	254.711	100.693	-1.3389	0.00328062	0.0526108
Gpr19	437.523	182.819	-1.25895	0.00330295	0.0529177
Dbndd2	2450.48	1089.23	-1.16976	0.00334622	0.05353
Scn8a	856.623	371.73	-1.2044	0.00335413	0.05353
Tm7sf2	271.154	634.731	1.22703	0.00335396	0.05353
Upp1	29.6074	93.1828	1.65411	0.00335207	0.05353
Rorc	63.5398	17.6327	-1.8494	0.00337853	0.0538675
Calml4	185.797	70.5121	-1.39778	0.0033965	0.0540498
Dkc1	204.962	486.622	1.24744	0.00339596	0.0540498
Hs6st2	217.666	513.868	1.23928	0.00341892	0.05432
Mettl1	52.7358	146.09	1.47001	0.00342005	0.05432
Adh7	4.74152	30.6051	2.69035	0.00343653	0.0545294
Tmem145	53.8128	13.8308	-1.96007	0.00344283	0.0545769
6330549D23Rik	107.924	36.6237	-1.55916	0.00345384	0.0546467
Vstm2b	130.971	46.5679	-1.49184	0.00345099	0.0546467
Tgfb2	351.272	145.147	-1.27507	0.00346093	0.0547065
Cebpd	1678.78	745.359	-1.17141	0.00352163	0.0556128
Lphn2	423.814	967.905	1.19143	0.00355129	0.0559251
Nkain4	68.3355	19.7178	-1.79314	0.00355155	0.0559251
Rdh9	31.5616	5.43424	-2.53802	0.00354724	0.0559251
1110034A24Rik	55.7129	152.024	1.44822	0.00361319	0.0567336
Pou3f4	135.794	330.258	1.28218	0.00361289	0.0567336
Synpo	88.9306	28.567	-1.63833	0.00360952	0.0567336
Map3k14	645.497	278.228	-1.21414	0.00365713	0.0572604
Pdk2	550.697	236.452	-1.21971	0.00365699	0.0572604
Rgs16	442.871	187.205	-1.24227	0.00365382	0.0572604
Ltbp3	7157.8	3230.02	-1.14797	0.00366662	0.0573547
Casq1	334.494	138.137	-1.27588	0.00370255	0.0576898
Itpkb	856.921	374.713	-1.19338	0.00369738	0.0576898
Pla2g7	58.5543	15.991	-1.87251	0.00370549	0.0576898
Sfxn5	2348.17	1051.52	-1.15906	0.0037009	0.0576898
Slc6a2	58.7441	15.9628	-1.87973	0.00370492	0.0576898
Pmf1	105.082	261.142	1.31331	0.00373042	0.0580233
Tgfb1i1	68.3183	20.1705	-1.76003	0.00374962	0.0582672
Tnfaip1	2354.03	1056.95	-1.15522	0.00377299	0.0585202
Tpcn1	1836.47	821.36	-1.16085	0.0037716	0.0585202
Stc1	276.42	112.514	-1.29676	0.00379136	0.0587501
Ppa1	330.061	756.65	1.1969	0.00380127	0.0588485
Ndufc1	697.684	304.304	-1.19706	0.00384816	0.0595187
Pdzrn3	898.355	395.515	-1.18356	0.00388149	0.0599781
Plekha6	207.902	81.4934	-1.35115	0.00388863	0.0600323
Add1	3370.29	1523.53	-1.14546	0.00389419	0.0600621
Ppap2b	2350.19	1059.46	-1.14945	0.00392659	0.0605053
Arhgef4	3423.68	1551.2	-1.14217	0.00394337	0.0607073
Tsc22d4	3828.71	1735.59	-1.14143	0.00395038	0.0607587
Lrrc4b	1188.52	529.538	-1.16636	0.00395875	0.0608308
Arrdc3	605.584	262.472	-1.20616	0.00396767	0.0608843
Mmd2	17.0931	1.25478	-3.76791	0.00397328	0.0608843
Suv39h2	31.9781	97.0223	1.60123	0.00397159	0.0608843
Zdhhc1	730.963	319.955	-1.19193	0.00399239	0.0611205
Gpd1l	891.226	393.525	-1.17934	0.00401152	0.0612998
Rerg	125.958	306.333	1.28215	0.00400908	0.0612998
Elovl5	2085.27	4585.69	1.13691	0.00404736	0.0616864
Ranbp1	511.813	1149.28	1.16704	0.00404801	0.0616864
Slc4a7	232.48	539.926	1.21565	0.00404791	0.0616864
Col22a1	49.786	12.5948	-1.98291	0.00406205	0.0617297
Sarm1	258.494	104.825	-1.30215	0.00406091	0.0617297
Zfp541	10.6413	0	#NAME?	0.00405988	0.0617297
Mfap4	53.7857	14.3117	-1.91002	0.00407838	0.0619209
Bfar	1368.5	611.722	-1.16164	0.00408223	0.0619226
A730017C20Rik	0.606243	15.5759	4.68328	0.00408787	0.0619301
Abca8b	22.4951	74.7574	1.7326	0.00409022	0.0619301
Pip4k2a	602.471	261.897	-1.20189	0.00411395	0.0622325
Naa25	140.562	336.645	1.26002	0.00412572	0.0623535
Ergic1	661.306	1472.82	1.15519	0.00413317	0.0624089
Oplah	78.5974	24.7933	-1.66453	0.00415556	0.0626845
Psd3	602.681	1345.65	1.15884	0.004159	0.0626845
Hnrnpab	2110.88	4626.53	1.13209	0.00416446	0.0627096
Rad51c	19.3826	67.6439	1.8032	0.0041882	0.0630097
Hspa2	343.045	143.798	-1.25435	0.0041992	0.0631178
Lgals2	42.2843	9.65132	-2.13132	0.00422539	0.0634538
H19	141.568	52.8794	-1.42072	0.0042627	0.063956
Cntn2	300.382	125.024	-1.26459	0.00429079	0.0642607
Ppat	169.292	398.995	1.23685	0.00429069	0.0642607
Ptgds	328.966	138.194	-1.25125	0.00429973	0.0643364
Taf1d	195.479	454.904	1.21855	0.00435438	0.0650953
Ddc	1.81873	20.1705	3.47124	0.00436747	0.065232
Fam60a	209.45	484.206	1.20902	0.00440404	0.0657187
Slc9a3r1	1700.15	770.18	-1.1424	0.00442876	0.066028
Lin9	48.6819	133.033	1.45033	0.00444405	0.0661964
Fgf17	38.8095	8.40594	-2.20693	0.00444834	0.0662006
Kcnj9	38.2944	8.42475	-2.18443	0.00448304	0.066657
Axl	1108.99	498.037	-1.15492	0.00448806	0.0666717
Fam71e1	109.661	38.6993	-1.50267	0.00452013	0.0670493
Sorbs1	5381.65	2471.93	-1.12241	0.00452159	0.0670493
Ddr2	153.9	58.3795	-1.39846	0.00455457	0.0674779
Cpox	94.6135	234.48	1.30934	0.0045616	0.0675215
Gab1	1982.64	902.581	-1.1353	0.00456903	0.067571
Poc1a	27.1282	84.7016	1.6426	0.00457933	0.0676627
Gemin4	142.798	338.258	1.24415	0.00461261	0.0680936
Htra4	21.3097	2.53777	-3.06988	0.00468119	0.0690444
Nlrc5	75.8372	23.8502	-1.6689	0.0046905	0.06912
2610002D18Rik	2.977	23.9819	3.01001	0.00470058	0.0691453
Ankrd26	77.2665	194.734	1.33359	0.00469671	0.0691453
Baz1a	392.279	876.061	1.15915	0.00471006	0.0691943
Car5b	107.155	37.8032	-1.50312	0.00471228	0.0691943
Ccnd3	301.151	680.185	1.17544	0.00475804	0.0697585
Slc10a6	64.146	18.8781	-1.76465	0.00475914	0.0697585
Nox4	27.2366	84.3335	1.63056	0.00476431	0.0697725
E230025N22Rik	32.4218	6.32091	-2.35876	0.00477107	0.0698096
Las1l	398.406	889.015	1.15797	0.00477714	0.0698366
Prkag2	583.498	257.83	-1.17831	0.00480641	0.0701586
Rbm41	266.023	110.485	-1.2677	0.00481118	0.0701586
Znrf2	195.235	450.913	1.20763	0.00481189	0.0701586
Gnpnat1	116.032	279.171	1.26663	0.00484115	0.070523
Shisa4	2274.29	1043.99	-1.12331	0.00484751	0.0705535
A430078G23Rik	175.328	68.7482	-1.35066	0.00485884	0.0706562
Vcan	3281.56	1512.51	-1.11744	0.0048912	0.0710643
Atic	346.385	774.916	1.16166	0.00490347	0.07118
Arl4a	887.226	399.346	-1.15166	0.00494759	0.0715709
D630045J12Rik	212.898	486.509	1.19231	0.00494772	0.0715709
Il17rd	204.004	468.914	1.20073	0.00494032	0.0715709
Tnfrsf19	220.182	503.246	1.19256	0.00493578	0.0715709
Inpp5k	643.79	286.464	-1.16823	0.00496276	0.0715853
Mpst	2145.18	986.122	-1.12126	0.00496603	0.0715853
Plxnb3	278.964	117.014	-1.25339	0.00495508	0.0715853
Sertad2	666.736	296.738	-1.16793	0.00496066	0.0715853
Kcnab1	16.4869	1.26418	-3.70504	0.00498784	0.0717121
Skp2	105.164	253.991	1.27214	0.00498061	0.0717121
Wdr77	584.619	1284.39	1.13551	0.00498704	0.0717121
Yars2	98.6946	240.877	1.28725	0.0050597	0.0726821
Eid2	276.98	115.825	-1.25783	0.00516508	0.0741314
Ttyh1	1340.03	614.013	-1.12593	0.00518935	0.0744152
Il6ra	147.295	56.6813	-1.37776	0.00525086	0.0752095
Mef2b	46.0943	11.7458	-1.97245	0.00525384	0.0752095
Tap2	301.313	128.014	-1.23496	0.00526238	0.0752666
Cchcr1	1264.65	577.975	-1.12967	0.0052677	0.0752776
Cd200	61.8394	18.4442	-1.74536	0.00530707	0.0757747
Galnt7	406.433	177.836	-1.19247	0.00536552	0.0764779
Nrbp2	5129.78	2390.97	-1.1013	0.00536557	0.0764779
LOC106740	346.348	148.987	-1.21704	0.00537661	0.0765033
Sigmar1	323.781	720.63	1.15424	0.00537597	0.0765033
Acsl4	324.893	719.914	1.14786	0.00539386	0.0766169
Rnf180	44.5737	121.353	1.44495	0.00539109	0.0766169
Tek	2.9499	23.4069	2.9882	0.0054292	0.0770527
Mki67ip	420.711	926.393	1.13879	0.00544407	0.0771975
Arhgdia	5493.71	2569.26	-1.09643	0.00545614	0.0772768
Tns1	159.928	62.9646	-1.34481	0.00545902	0.0772768
Megf6	378.126	832.474	1.13854	0.00547204	0.0773588
Pcgf2	676.689	304.558	-1.15178	0.00547416	0.0773588
Dmrtc1a	10.0893	0	#NAME?	0.00549074	0.0775268
Npff	208.762	85.286	-1.29148	0.00550544	0.077668
Ldb2	10.0622	0	#NAME?	0.00552007	0.0778081
Col5a1	3551.8	1656.44	-1.10047	0.00554879	0.0780134
Fam53b	676.283	304.757	-1.14997	0.00554128	0.0780134
Kcnip3	584.521	262	-1.15769	0.00554537	0.0780134
Mfsd6	227.874	94.3529	-1.2721	0.00555613	0.0780502
Specc1	402.135	884.666	1.13745	0.0056172	0.0788411
Scg3	401.989	176.29	-1.18921	0.00566077	0.0793853
Trappc10	2609.3	1216.71	-1.10068	0.00568504	0.079658
Darc	20.6222	2.52836	-3.02792	0.00570431	0.0798603
Gngt2	17.7807	1.69811	-3.38831	0.00575705	0.0805306
Fzd1	470.596	1025.39	1.12361	0.00576418	0.0805621
Negr1	121.461	45.3037	-1.42279	0.00579784	0.080964
Prg4	41.7865	10.0852	-2.05079	0.00581796	0.0811764
Frat1	84.995	28.9634	-1.55315	0.00583549	0.0813525
Aox3	12.4329	0.424529	-4.87216	0.00585016	0.0814883
Sf3b3	1228.32	2623.75	1.09494	0.00585965	0.0815517
Unc5b	47.8046	128.043	1.4214	0.00588296	0.0818073
Lpar6	352.484	775.351	1.13729	0.00589808	0.0818799
Podxl	1169.47	540.898	-1.11242	0.0058957	0.0818799
Masp1	201.478	82.2767	-1.29206	0.00591212	0.0820058
Sorl1	278.103	118.788	-1.22724	0.00593205	0.0822133
Npas4	149.141	58.37	-1.35338	0.00594136	0.0822733
Abcd2	207.16	85.1826	-1.28212	0.00600433	0.0829184
Ccdc57	206.917	85.1731	-1.28058	0.0059936	0.0829184
Nsl1	28.5033	84.9273	1.5751	0.00599954	0.0829184
Rnf149	470.897	1025.95	1.12348	0.00601035	0.0829184
Vps28	793.428	363.146	-1.12755	0.00601302	0.0829184
Thbs3	984.2	452.791	-1.12011	0.00602736	0.0830469
Dlgap1	21.672	2.9623	-2.87105	0.00605999	0.0832884
Pla2g5	85.8181	29.3973	-1.5456	0.00605986	0.0832884
Rabggtb	495.299	1073.17	1.11551	0.00605348	0.0832884
Junb	990.852	456.726	-1.11734	0.00613247	0.0842146
Mycbpap	16.0704	1.26418	-3.66813	0.00615117	0.0844012
Etv5	2117.72	4485.97	1.08291	0.00616223	0.0844828
Lhfpl3	32.5844	6.70783	-2.28026	0.0061845	0.0846664
Peg10	2391.1	5050.33	1.0787	0.00618586	0.0846664
Eif1b	1528.13	711.951	-1.10192	0.00619814	0.0847642
Adamts19	3.52903	24.7839	2.81206	0.00624764	0.0853706
Klhl30	14.333	0.83025	-4.10965	0.00626496	0.0855367
Lrrc48	70.0015	22.6613	-1.62716	0.00631508	0.0860986
Mlf1ip	5.34776	29.7654	2.47663	0.00631654	0.0860986
Ascl2	15.7722	1.27359	-3.63042	0.00632941	0.0862031
Mllt11	267.452	589.193	1.13946	0.00639411	0.0870125
Abcb6	324.631	709.499	1.128	0.0064174	0.0872576
Cenpk	14.8308	53.2569	1.84437	0.0064485	0.0876084
2017-09-04	50.9713	133.071	1.38444	0.00646466	0.087756
Cpeb2	927.43	429.959	-1.10904	0.00651769	0.0884031
2310061J03Rik	51.1069	14.2929	-1.83822	0.00656055	0.0888388
Zfp423	805.11	371.627	-1.11533	0.00655739	0.0888388
Loxl3	157.466	62.9552	-1.32264	0.0065753	0.0889656
Gldc	629.836	1347.45	1.09718	0.00658741	0.0890566
Kif18b	119.009	276.973	1.21868	0.00660931	0.0892797
Glipr2	400.902	178.299	-1.16895	0.00667177	0.0900412
Sntg2	43.8319	11.3118	-1.95415	0.00667658	0.0900412
Dach2	39.8322	108.259	1.44248	0.00671624	0.0905023
Tmed5	204.464	455.271	1.15488	0.0067505	0.0908898
Grid2ip	111.588	41.5676	-1.42466	0.00675994	0.0909429
Clic5	133.975	52.0679	-1.3635	0.00676553	0.0909441
4933436C20Rik	305.991	133.42	-1.19751	0.00679173	0.0911618
Ints2	313.14	682.413	1.12384	0.00679275	0.0911618
Tmem47	2607.61	1239.34	-1.07316	0.00681641	0.0914052
Mrc2	451.576	969.885	1.10285	0.00684181	0.0916714
Pom121	369.876	800.389	1.11366	0.00685925	0.0917564
Slc15a2	1340.3	629.93	-1.0893	0.0068571	0.0917564
Lrrc51	173.906	70.5309	-1.30198	0.00688359	0.091859
Nkain2	609.648	279.378	-1.12576	0.00688118	0.091859
Nop16	177.817	399.921	1.16932	0.00687263	0.091859
Idi1	1043.55	2201.31	1.07686	0.00689165	0.0918924
Pcp4	62.2189	19.3402	-1.68575	0.00692965	0.0922502
Rfc5	151.502	342.607	1.17722	0.00692596	0.0922502
Sephs2	211.296	467.601	1.14601	0.00695352	0.0924936
Ccdc146	45.4338	12.1703	-1.9004	0.00697241	0.0926127
Noc3l	147.096	333.739	1.18197	0.00697368	0.0926127
Arl6ip5	1391.03	655.732	-1.08498	0.00698535	0.0926933
Hook1	45.1529	119.297	1.40166	0.0070084	0.0929246
Tnrc18	2466.24	1173.79	-1.07114	0.00703533	0.0932068
1700029F09Rik	57.8939	147.08	1.34512	0.00707023	0.0935942
Gm5577	285.386	123.901	-1.20373	0.00709109	0.0937953
Pask	56.1294	143.043	1.34963	0.00710599	0.0939172
Ddx11	130.392	298.549	1.19511	0.00711581	0.0939719
Appl2	1461.18	690.083	-1.0823	0.00718771	0.0947734
Arhgap26	267.262	582.88	1.12494	0.00720341	0.0947734
Ccdc18	14.1432	51.2471	1.85736	0.00719394	0.0947734
Hip1	3190.38	6641.16	1.05771	0.00719489	0.0947734
Rnf144a	298.363	130.939	-1.18818	0.00720516	0.0947734
Atad5	68.1458	167.686	1.29907	0.0072236	0.0949183
Mrto4	281.985	613.052	1.12039	0.0072334	0.0949183
Npm3	139.766	317.87	1.18542	0.00722891	0.0949183
Ptplb	1134.18	533.935	-1.08692	0.00724095	0.09493
Scrn1	584.013	1239.81	1.08605	0.00724578	0.09493
Nup43	76.5519	185.224	1.27476	0.00726986	0.0951702
Grik4	36.1134	8.45296	-2.09501	0.00730708	0.0954665
Susd5	40.4113	10.0382	-2.00925	0.00730982	0.0954665
Usp6nl	349.914	753.859	1.10729	0.00730778	0.0954665
Sra1	1768.35	838.797	-1.07601	0.00732226	0.0955535
Rtkn2	11.2476	44.1053	1.97134	0.00733551	0.0956508
Lrrc8b	72.6705	177.62	1.28935	0.00734432	0.0956903
Zfp14	384.913	172.554	-1.15749	0.0073627	0.0958543
Gpr123	388.994	174.545	-1.15615	0.00739801	0.0962381
2610318N02Rik	25.9428	77.5881	1.5805	0.00745508	0.0969043
Dnm3os	112.14	42.3508	-1.40484	0.00746592	0.096969
Alpl	117.678	44.8604	-1.39133	0.00750159	0.0972798
Hbegf	553.917	1174.43	1.08422	0.00750162	0.0972798
Ctgf	737.427	1556.01	1.07728	0.00751586	0.0973118
Ppef2	34.928	8.00022	-2.12627	0.0075105	0.0973118
Kcnk3	23.5992	3.74553	-2.65549	0.00755354	0.0976467
Nr1h3	39.0091	9.63251	-2.01783	0.00755248	0.0976467
Tmtc1	773.284	360.741	-1.10004	0.00757832	0.0978141
Tshr	24.8659	4.17006	-2.57603	0.00757564	0.0978141
C1qtnf1	182.711	75.9276	-1.26687	0.00763868	0.0984396
Psd4	15.5997	1.25478	-3.63601	0.00763598	0.0984396
2700081O15Rik	1371.59	651.053	-1.07501	0.00767001	0.0986894
Ninj1	874.024	410.497	-1.0903	0.00766685	0.0986894
AI314831	11.8267	0.424529	-4.80004	0.007688	0.0987227
Cdr2l	541.42	1144.48	1.07987	0.00769648	0.0987227
Maneal	166.261	68.4459	-1.28042	0.00769184	0.0987227
Pgap1	111.951	258.076	1.20493	0.00768094	0.0987227
Ephb2	2259.79	1083.84	-1.06003	0.00773289	0.0991129
Ppfia4	33.5529	7.54748	-2.15237	0.00774017	0.0991293
Snhg12	114.321	262.84	1.20109	0.00775778	0.099278
Cebpa	781.707	365.843	-1.0954	0.00779289	0.0996502
Hectd2	74.7874	180.016	1.26726	0.00780919	0.0997815

## Sheet: Runx2_KD
id	siControl	siRunx2	log2FoldChange	pval	padj
Glycam1	13347.7	106.874	-6.96454	8.65558e-40	1.493e-35
Psd4	50.8882	0.49179	-6.69315	2.1417e-09	2.38336e-07
Pcp4l1	429.123	4.39318	-6.60998	4.85088e-26	1.39455e-22
Fmod	1438.91	16.9163	-6.41043	7.39076e-32	6.37416e-28
Srpx2	1373.59	18.834	-6.18846	2.5211e-30	1.44955e-26
Itgbl1	27.954	0.475324	-5.878	8.09682e-06	0.000359954
Grm4	25.5539	0.49179	-5.69936	1.96677e-05	0.00077454
Padi2	5224.27	106.465	-5.61678	1.18681e-29	5.11781e-26
Shisa9	1723.76	40.6188	-5.40726	1.66282e-26	5.7364e-23
Igsf1	19.7734	0.475324	-5.3785	0.000167833	0.00455546
Spp1	1380.04	33.3243	-5.372	1.40547e-25	3.46329e-22
Anpep	324.729	8.26164	-5.29667	1.51811e-19	1.3782e-16
Cbr2	87.3257	2.39309	-5.18946	3.28325e-11	6.02477e-09
Prr15l	51.716	1.4589	-5.14765	3.00562e-08	2.5793e-06
Crtac1	16.2414	0.475324	-5.09462	0.000920119	0.0185627
Fcgbp	65.5233	1.93423	-5.08218	1.67301e-09	1.92227e-07
Tnfrsf11b	80.4473	2.42602	-5.05138	1.66984e-10	2.44094e-08
Postn	14.9568	0.475324	-4.97575	0.00152701	0.0279315
Col3a1	28.3086	0.967114	-4.87141	2.2706e-05	0.000870348
Lama4	124.187	4.34378	-4.83742	1.89402e-12	4.24286e-10
Fxyd7	55.2139	1.93423	-4.8352	2.79383e-08	2.43387e-06
Igfbp5	34041.4	1226	-4.79526	2.65954e-24	5.73429e-21
Pgm5	92.6319	3.34373	-4.79198	6.89509e-11	1.12053e-08
4833424O15Rik	99.967	4.36025	-4.51897	1.03656e-10	1.61078e-08
Speer8-ps1	22.5116	0.98358	-4.51648	0.000206336	0.00542544
Itih3	4999.26	224.516	-4.47682	2.45012e-21	4.22622e-18
Stard8	3024.25	141.985	-4.41277	8.64186e-21	1.06474e-17
Cyp26b1	133.837	6.29447	-4.41024	7.76571e-12	1.57589e-09
Scg2	1791.71	85.4167	-4.39068	6.39056e-20	6.48416e-17
Fth1	101745	5077.12	-4.3248	7.75345e-21	1.06474e-17
Smoc2	205.696	10.5889	-4.27989	1.31131e-13	4.26769e-11
L1cam	101.607	5.27796	-4.26688	4.8769e-10	6.32494e-08
Nrxn3	778.965	40.5529	-4.26368	6.69449e-18	4.12405e-15
Tgm5	18.5569	0.967114	-4.26213	0.00105223	0.0206718
Myh4	18.0837	0.98358	-4.2005	0.00128632	0.0243419
Slco1a4	427.972	24.1449	-4.14773	9.04071e-16	4.21468e-13
Sod3	2798.79	159.887	-4.12968	8.19401e-19	5.8891e-16
Cdsn	727.073	42.5036	-4.09644	1.53021e-16	7.76312e-14
Galnt14	16.5291	0.967114	-4.09518	0.00278691	0.0442646
Fgl1	691.369	40.6682	-4.08748	1.11307e-16	5.818e-14
Fn1	123459	7408.8	-4.05864	5.68843e-19	4.32754e-16
Col9a1	233.632	14.589	-4.00128	3.79135e-13	1.10842e-10
Ace2	53.7779	3.3602	-4.0004	7.80609e-07	4.84342e-05
Vax2os2	293.597	18.4246	-3.99413	8.09003e-14	2.7909e-11
Klhl29	154.607	9.70407	-3.99387	2.55972e-11	4.7476e-09
Ucma	423.56	27.0957	-3.96643	6.12794e-15	2.40137e-12
Rbfox3	29.9477	1.91776	-3.96495	7.9304e-05	0.00245146
Arhgap6	97.365	6.29447	-3.95125	3.79075e-09	4.03621e-07
Alb	52.1211	3.39313	-3.94118	9.78144e-07	5.92e-05
Rasef	14.9909	0.98358	-3.9299	0.00457655	0.0643365
Igfbp2	10860.8	719.323	-3.91635	7.63566e-18	4.54164e-15
Itih2	49.417	3.39313	-3.86432	1.96978e-06	0.000106845
Tnmd	14.2641	0.98358	-3.8582	0.00584224	0.0783005
Fstl4	35.0355	2.42602	-3.85216	4.54864e-05	0.00154144
Iqgap3	34.5447	2.40955	-3.84163	3.8306e-05	0.00134845
Slco1c1	20.061	1.44244	-3.79782	0.00134765	0.025322
Rcsd1	72.6049	5.29443	-3.77752	1.19887e-07	9.27321e-06
Cd207	25.5539	1.93423	-3.72371	0.000425308	0.00980767
Gria1	101.539	7.73691	-3.71414	9.71782e-09	9.36439e-07
Iapp	19.1146	1.4589	-3.71172	0.00196317	0.0337278
F13a1	18.6414	1.44244	-3.69193	0.00237841	0.0391836
Myh8	1757.68	139.773	-3.65252	2.29198e-15	9.64255e-13
Susd5	101.218	8.2287	-3.62065	1.45759e-08	1.34449e-06
Ftl2	4019.75	333.327	-3.59209	2.00072e-15	8.84884e-13
Cnn1	103.939	8.62169	-3.59163	1.91023e-08	1.73419e-06
Tspan18	69.2408	5.76975	-3.58504	3.3883e-07	2.31924e-05
Cldn19	436.172	36.3738	-3.58392	5.78193e-13	1.60859e-10
Olfml2b	600.818	50.2405	-3.58	1.46382e-13	4.67582e-11
Ftl1	3294.19	275.94	-3.57749	2.87676e-15	1.15795e-12
Gpr141	29.0354	2.44248	-3.57139	0.000259072	0.00658135
Pla2g7	120.417	10.1794	-3.56431	4.94055e-09	5.04258e-07
Hcn4	57.142	4.83557	-3.56279	3.43388e-06	0.000172685
Bbox1	205.19	17.3916	-3.5605	7.47245e-11	1.19345e-08
AI593442	34.1901	2.90134	-3.55879	9.99198e-05	0.00294618
Ano4	28.359	2.42602	-3.54715	0.000278165	0.00699428
Fhl2	85.1288	7.31099	-3.54151	1.12246e-07	8.72133e-06
Vgf	190.876	16.801	-3.50602	2.87392e-10	3.9343e-08
Igfbp7	133.464	12.0478	-3.46962	4.83783e-09	4.96712e-07
Gm10638	262.536	24.112	-3.44469	6.20353e-11	1.04907e-08
Nr4a3	172.285	15.9327	-3.43474	9.741e-10	1.19165e-07
Adcy8	350.162	32.9148	-3.41121	9.90742e-12	1.96429e-09
Lect1	171.692	16.5233	-3.37726	1.10427e-09	1.30462e-07
Rasl12	44.7355	4.34378	-3.3644	2.4537e-05	0.000922088
Slc16a12	64.0873	6.26154	-3.35545	2.66962e-06	0.000138884
Cav3	68.9379	6.80273	-3.34111	1.62697e-06	9.11156e-05
Acta2	336.255	33.2419	-3.33848	3.63735e-11	6.4681e-09
Drp2	227.7	22.7025	-3.32621	2.53915e-10	3.58998e-08
Tnfrsf21	4299.46	429.25	-3.32427	8.80973e-14	2.97959e-11
Rbp2	517.11	52.1254	-3.31041	7.35141e-12	1.52284e-09
Stmn2	28.224	2.88488	-3.29034	0.000592823	0.0128895
Scn1b	107.844	11.13	-3.27641	9.87292e-08	7.77616e-06
St3gal5	4119.98	427.25	-3.26949	2.07907e-13	6.44068e-11
Cabp7	37.0293	3.85199	-3.26499	0.000138051	0.00387824
Lrrn3	4624.41	484.327	-3.25522	2.21175e-13	6.69305e-11
Slco1a5	1672.7	177.768	-3.23411	6.83738e-13	1.78694e-10
Dnahc6	203.937	21.7189	-3.2311	9.8405e-10	1.19534e-07
Col23a1	833.217	89.351	-3.22114	3.96025e-12	8.43337e-10
Il19	248.239	26.9969	-3.20087	1.04719e-09	1.25437e-07
Mki67	128.19	14.0479	-3.18986	3.20939e-08	2.74053e-06
Igfbp4	2654.92	290.953	-3.18981	1.24862e-12	2.941e-10
Dnahc9	240.293	26.5215	-3.17956	1.05573e-09	1.25588e-07
Entpd2	235.188	26.1944	-3.16648	9.99453e-10	1.20556e-07
1700009P17Rik	349.842	39.1434	-3.15986	1.56745e-10	2.33077e-08
Gja1	7039.09	791	-3.15364	6.39982e-13	1.69832e-10
Lctl	329.613	37.1598	-3.14896	2.67073e-10	3.71511e-08
Got2	3122.69	354.357	-3.13952	1.5408e-12	3.54363e-10
Wisp2	17458	2002.47	-3.12403	9.58693e-13	2.36236e-10
Rcan2	1221.78	143.116	-3.09372	8.67601e-12	1.74015e-09
Shisa2	66.0306	7.75338	-3.09024	6.57317e-06	0.000303157
Mia1	819.843	96.269	-3.0902	1.52954e-11	2.93145e-09
Crabp1	32.6355	3.83552	-3.08894	0.00055951	0.0123099
D630003M21Rik	578.796	70.2228	-3.04304	9.66288e-11	1.52913e-08
Kcnt1	885.019	107.71	-3.03856	3.61308e-11	6.4681e-09
Fam84a	652.367	80.254	-3.02304	1.06834e-10	1.63079e-08
Ttc21a	105.088	12.9984	-3.01519	5.06098e-07	3.30077e-05
Hist1h1e	121.01	14.982	-3.01382	3.06055e-07	2.14599e-05
AU018091	19.5878	2.42602	-3.0133	0.00570892	0.0769321
Fam167a	830.989	103.448	-3.00592	6.44991e-11	1.08014e-08
Fbxo2	2312.87	289.725	-2.99693	1.50069e-11	2.90847e-09
Sparcl1	1415.95	182.175	-2.95837	4.08449e-11	7.11649e-09
LOC100045653	18.5569	2.40955	-2.94512	0.00807318	0.0998125
Sorbs3	785.152	102.858	-2.93232	1.61684e-10	2.38367e-08
Shisa6	44.449	5.83562	-2.92919	0.000162644	0.00443199
Ltbp2	286.517	37.701	-2.92594	4.80763e-09	4.96568e-07
Top2a	305.038	40.2423	-2.92221	3.06713e-09	3.30656e-07
Rgs16	219.796	29.0793	-2.9181	2.62243e-08	2.30681e-06
Trdn	76.8132	10.1629	-2.91804	6.20734e-06	0.000291103
Tagln	301.457	40.1764	-2.90753	4.67419e-09	4.85694e-07
Prrx2	404.668	54.0761	-2.90368	1.48838e-09	1.72303e-07
2610109H07Rik	548.64	74.1077	-2.88816	4.71717e-10	6.16412e-08
Cd38	819.16	110.726	-2.88715	3.06912e-10	4.13589e-08
A730020M07Rik	138.214	18.8176	-2.87675	3.2339e-07	2.24925e-05
AU021034	648.336	89.4004	-2.85839	4.38562e-10	5.81905e-08
Edar	180.363	25.1614	-2.84161	7.59044e-08	6.14683e-06
Bub1	20.5002	2.86841	-2.83731	0.00604362	0.0801895
Kif23	27.6322	3.86846	-2.83652	0.00174702	0.0307391
Luzp2	45.1077	6.32741	-2.83369	0.000180974	0.00484723
Ldb3	44.2799	6.29447	-2.81449	0.000250534	0.00640218
Slc12a7	377.004	54.0431	-2.8024	7.10295e-09	7.04131e-07
Pitpnm3	884.933	126.871	-2.80221	6.31212e-10	8.00571e-08
Fam70a	157.397	22.7354	-2.79139	3.30013e-07	2.2861e-05
Mapk15	40.054	5.81915	-2.78306	0.000339242	0.00821851
Sdcbp	7666.8	1123.67	-2.7704	1.47057e-10	2.20573e-08
Tpcn1	3160.14	463.77	-2.76851	2.15139e-10	3.06688e-08
Foxc1	909.826	134.429	-2.75875	8.96621e-10	1.1047e-07
Fam111a	77.5059	11.5724	-2.74361	1.47938e-05	0.000607568
Iqsec3	22.6807	3.39313	-2.74077	0.00558477	0.0753769
Pbk	28.7477	4.32731	-2.7319	0.0020189	0.034411
Rsph1	121.82	18.4081	-2.72634	1.62422e-06	9.11156e-05
Phactr1	530.883	80.5317	-2.72077	5.32814e-09	5.40618e-07
Zmynd10	84.7225	13.0313	-2.70076	1.16484e-05	0.000491257
Mdfi	90.5864	14.0314	-2.69064	7.23081e-06	0.00032736
Tcf19	630.493	97.7279	-2.68964	4.11587e-09	4.32894e-07
Nppc	159.423	24.7355	-2.68821	5.07105e-07	3.30077e-05
Csmd1	598.283	93.4335	-2.67882	5.95227e-09	5.96923e-07
Ppp1r1b	718.701	112.284	-2.67824	4.27524e-09	4.46931e-07
Dpysl4	182.392	29.0464	-2.65061	4.06217e-07	2.71583e-05
Slc39a11	450.553	72.0418	-2.64479	1.62729e-08	1.49304e-06
Rgs8	1948.74	311.672	-2.64444	1.95859e-09	2.19958e-07
Cpm	24.1848	3.88492	-2.63814	0.0054341	0.0737473
B4galnt3	47.9305	7.70398	-2.63727	0.000343546	0.00829947
Parm1	71.8957	11.6218	-2.62907	4.81247e-05	0.00160873
Ube3b	3859.42	625.753	-2.62472	1.28189e-09	1.49401e-07
Nxph3	334.108	54.2243	-2.6233	4.5957e-08	3.81112e-06
Dyrk4	29.8632	4.85204	-2.62171	0.00227823	0.0379317
Slc38a3	3290.23	536.765	-2.61583	1.70612e-09	1.93611e-07
6530411M01Rik	120.467	19.7023	-2.6122	3.53706e-06	0.000176843
Wdr38	29.6436	4.8685	-2.60617	0.00255981	0.0414593
Mfsd1	2435.76	400.548	-2.60433	1.96379e-09	2.19958e-07
Lrrc46	88.0349	14.5232	-2.59972	1.60883e-05	0.000654497
Cmtm5	58.7118	9.72054	-2.59454	9.76022e-05	0.00289956
Angpt1	320.587	53.1254	-2.59324	7.04163e-08	5.7293e-06
Mal	69.4956	11.523	-2.5924	6.97701e-05	0.00220415
Astn2	3265.42	552.255	-2.56386	3.78154e-09	4.03621e-07
Ddr2	698.911	118.576	-2.55929	1.95024e-08	1.76124e-06
Vip	45.0067	7.65458	-2.55575	0.000668563	0.0142723
Lrrc48	195.844	33.3407	-2.55435	6.59373e-07	4.18145e-05
Efr3b	1123.5	192.39	-2.5459	8.50372e-09	8.33412e-07
Fam78b	44.9891	7.72045	-2.54282	0.00051204	0.0114591
Cpxm1	1008.55	173.539	-2.53894	1.26959e-08	1.18374e-06
Synm	1077.48	185.865	-2.53533	1.00265e-08	9.55509e-07
Tmie	862.149	148.804	-2.53453	1.37154e-08	1.27192e-06
Lasp1	5645.5	977.929	-2.5293	3.92714e-09	4.15578e-07
Nanos1	183.219	31.816	-2.52575	1.0945e-06	6.46545e-05
Fscn1	790.815	138.281	-2.51574	2.21844e-08	1.97246e-06
Gcnt2	1335.26	234.486	-2.50955	8.92226e-09	8.69492e-07
P2rx6	27.4972	4.85204	-2.50262	0.00445689	0.0632435
Sez6	13653.4	2413.17	-2.50026	5.69769e-09	5.74734e-07
Pdlim1	201.168	35.8656	-2.48773	1.00962e-06	6.04687e-05
6330512M04Rik	119.589	21.3259	-2.4874	8.80499e-06	0.000388433
Slco1a6	75.8668	13.5396	-2.48628	6.7029e-05	0.00213712
Pdgfb	364.26	65.9778	-2.46491	1.88796e-07	1.37989e-05
Wnk4	127.954	23.2107	-2.46276	6.5944e-06	0.000303325
Thbs1	5612.86	1018.58	-2.46217	1.16897e-08	1.10184e-06
9430083A17Rik	71.6244	13.0313	-2.45847	9.3351e-05	0.00281505
Ccdc3	148.643	27.178	-2.45134	6.50807e-06	0.000300959
Plxnb2	14405.6	2642.44	-2.44668	9.11234e-09	8.83026e-07
Rsph9	72.943	13.4902	-2.43486	0.0001098	0.00316712
Nkain2	1189.85	220.076	-2.4347	2.6346e-08	2.30681e-06
Pgap2	357.313	66.1073	-2.43431	2.79693e-07	1.99357e-05
Gm15698	26.0435	4.85204	-2.42426	0.00601907	0.0799253
Ntn3	496.422	92.5488	-2.42328	1.30811e-07	1.0073e-05
Fbn2	1199.25	224.451	-2.41767	4.03344e-08	3.36101e-06
Rab38	96.7732	18.3258	-2.40073	4.17967e-05	0.00144769
Psors1c2	68.4306	12.9819	-2.39814	0.00017964	0.00484153
Ccnb1	43.62	8.2781	-2.39762	0.000894965	0.0181401
Mrgprf	474.058	90.8099	-2.38414	1.65946e-07	1.23379e-05
Ap1m1	1966.15	378.977	-2.37519	3.83046e-08	3.22301e-06
Bcam	388.833	74.976	-2.37465	4.01315e-07	2.69349e-05
Scn3b	257.597	50.2405	-2.35819	1.09003e-06	6.46117e-05
Ccdc89	42.1499	8.26164	-2.35103	0.00135167	0.0253423
Olfml1	152.224	29.8488	-2.35045	9.84326e-06	0.000429839
Plxdc1	1862.26	367.273	-2.34213	8.22783e-08	6.57046e-06
Adamts9	1250.76	250.629	-2.31918	9.48224e-08	7.50271e-06
Ulk4	463.414	93.3677	-2.31131	4.56692e-07	3.00667e-05
Gdf6	33.5818	6.78626	-2.30699	0.00451987	0.0638519
Gucy1b3	35.9983	7.27805	-2.3063	0.00311654	0.0481947
Pde5a	470.189	95.1866	-2.30441	4.15428e-07	2.76669e-05
Grik4	536.577	108.874	-2.30112	3.81279e-07	2.58924e-05
Fam38a	543.527	111.119	-2.29024	5.50296e-07	3.55508e-05
Lin7a	219.845	44.9955	-2.28863	4.91684e-06	0.000236901
Hydin	46.95	9.62174	-2.28676	0.00135075	0.0253423
Cnn2	3875.5	797.163	-2.28144	8.21245e-08	6.57046e-06
Snapin	1598.47	330.261	-2.27502	1.41308e-07	1.07611e-05
Atp5d	1873.45	388.829	-2.26849	1.41668e-07	1.07611e-05
Fut8	5798.88	1211.14	-2.25941	1.03242e-07	8.09465e-06
Fgl2	157.379	32.8983	-2.25816	1.62817e-05	0.000657712
Lrrc8a	2277.51	478.656	-2.2504	1.64863e-07	1.23334e-05
1190007F08Rik	210.228	44.5202	-2.23943	8.25977e-06	0.000366254
Wdr16	209.348	44.3555	-2.23871	6.79368e-06	0.000310834
Acss1	324.93	69.2392	-2.23047	2.01474e-06	0.000108601
Rasgef1c	92.1939	19.7847	-2.22029	0.000173747	0.00469008
Ggt5	1326.71	286.299	-2.21226	3.36922e-07	2.31536e-05
Nek11	80.1937	17.3587	-2.20783	0.000260365	0.00659477
Mctp1	987.273	213.977	-2.20599	6.37877e-07	4.06005e-05
Cdc42ep4	891.389	193.39	-2.20454	5.43451e-07	3.52406e-05
Vax2os1	824.912	181.785	-2.18201	5.63722e-07	3.62823e-05
Gm11992	159.44	35.3244	-2.17428	2.34689e-05	0.000893631
Steap4	383.512	84.9743	-2.17417	3.52001e-06	0.000176502
Rnf10	5361.7	1188.71	-2.17329	2.84769e-07	2.02139e-05
Col9a2	67.0615	14.8997	-2.1702	0.000562113	0.0123514
Ccdc146	145.143	32.456	-2.16092	4.09548e-05	0.00142139
Lypd1	75.6472	16.9327	-2.15947	0.000383299	0.00899527
Slc24a3	1081.6	242.746	-2.15566	7.30082e-07	4.56275e-05
D830031N03Rik	294.933	66.2391	-2.15463	5.95749e-06	0.000281536
Trim63	49.6706	11.163	-2.15367	0.00153122	0.0279433
Ramp3	60.0822	13.5561	-2.148	0.00104115	0.0205478
Stat6	231.571	52.5842	-2.13876	1.09587e-05	0.000469047
Dhrs11	112.743	25.6862	-2.13398	9.29976e-05	0.00280931
Gpr179	6691.8	1527.17	-2.13154	4.74761e-07	3.11375e-05
Prg4	44.4326	10.1629	-2.1283	0.00370838	0.0552859
En2	1039.87	237.959	-2.12762	8.41736e-07	5.16368e-05
Sh3bgrl3	1131.83	260.17	-2.12113	1.00826e-06	6.04687e-05
Ddo	585.721	134.789	-2.11951	1.85743e-06	0.000102035
Id4	267.891	61.8953	-2.11375	9.9259e-06	0.000430181
Agt	2588.22	598.039	-2.11365	6.00508e-07	3.83636e-05
Dnali1	219.606	50.7817	-2.11254	1.63856e-05	0.000660364
Slc14a2	340.361	78.8445	-2.10999	6.05526e-06	0.000285375
Pcdhga7	838.936	194.783	-2.10669	2.09988e-06	0.000112838
F630042J09Rik	33.2601	7.75338	-2.1009	0.00676045	0.0878095
Dnm3os	107.251	25.0956	-2.09548	0.000139404	0.00390988
Raph1	567.523	133.363	-2.08932	3.13821e-06	0.000159145
Jund	1778.28	417.96	-2.08905	1.06762e-06	6.35014e-05
Thrb	658.836	155.705	-2.0811	2.66343e-06	0.000138884
Gm13476	82.1193	19.4081	-2.08106	0.000344833	0.0083073
Fads2	9415.24	2235.89	-2.07415	8.44199e-07	5.16368e-05
Ctnna3	109.415	26.0462	-2.07066	0.000179919	0.00484153
1810041L15Rik	123.139	29.4229	-2.06527	0.00014544	0.00403328
Mrc2	280.23	66.9921	-2.06455	1.57072e-05	0.000642022
Mmd2	54.5717	13.0478	-2.06434	0.00159904	0.0286713
Gna12	1925.5	460.709	-2.06331	1.313e-06	7.57457e-05
Porcn	2339.29	563.317	-2.05405	1.6875e-06	9.41636e-05
D19Ertd652e	285.197	68.7474	-2.05258	1.28462e-05	0.000537825
Adora1	5978.96	1441.87	-2.05196	1.10036e-06	6.47784e-05
Gltp	1865.94	450.233	-2.05116	1.54812e-06	8.72661e-05
Wdr31	55.7212	13.5231	-2.0428	0.00179823	0.0314262
Mlf2	5245.88	1273.8	-2.04204	1.27601e-06	7.38586e-05
BC018242	1028.62	250.565	-2.03746	2.77595e-06	0.000142932
Stk36	1184.58	288.675	-2.03685	2.23096e-06	0.000118771
Extl1	574.467	140.116	-2.0356	4.65027e-06	0.000225316
Tmed10	9910.4	2438.06	-2.02321	1.39537e-06	7.94348e-05
Akr1c14	192.261	47.3886	-2.02045	4.39717e-05	0.00151089
Nme5	356.956	88.4662	-2.01255	1.16109e-05	0.000490874
Atf5	462.114	115.054	-2.00594	9.88889e-06	0.000430181
Gabrb2	50.3305	12.5395	-2.00495	0.00351812	0.0528147
2310061J03Rik	93.3587	23.2931	-2.00288	0.000391245	0.0091074
ORF61	1724.77	430.956	-2.00079	2.75298e-06	0.000142174
Ptger3	123.781	30.9312	-2.00065	0.000214249	0.00560785
Ccdc148	863.989	217.551	-1.98966	4.46583e-06	0.000217602
Pigq	2590.46	653.292	-1.98741	2.87569e-06	0.000146976
Ndst1	17474.1	4414.88	-1.98477	2.37993e-06	0.000126312
Ptms	7590.99	1924	-1.98018	2.4585e-06	0.000130082
Hcn2	68.8193	17.4575	-1.97897	0.00123429	0.0235772
Hmgn1	3216	817.508	-1.97597	2.59584e-06	0.000136929
Ecm2	1963.86	499.44	-1.97531	3.17884e-06	0.000160327
Mafb	473.234	120.381	-1.97495	1.1847e-05	0.000498411
Smpd1	4128.26	1051.97	-1.97243	2.82037e-06	0.000144787
4933407L21Rik	763.296	194.684	-1.97111	6.29611e-06	0.000294314
Mgll	558.054	142.674	-1.96768	7.95968e-06	0.000355691
Tmem143	296.352	75.9102	-1.96494	2.65511e-05	0.000982788
Pddc1	418.592	107.3	-1.96389	1.31322e-05	0.000548466
Slc35a4	2698.86	692.223	-1.96304	3.57915e-06	0.000177916
Spef2	154.607	39.6846	-1.96195	0.000128292	0.00363966
Bub1b	37.3839	9.62174	-1.95805	0.00782381	0.0975093
Mustn1	39.3448	10.13	-1.95754	0.00780519	0.0975093
Rab8a	1712.62	441.609	-1.95536	4.29727e-06	0.000210578
D8Ertd82e	7198.67	1857.18	-1.95461	3.14617e-06	0.000159145
Gria4	1377.21	355.34	-1.95448	5.10772e-06	0.000244731
Cln3	344.231	88.8592	-1.95379	2.38031e-05	0.000902806
Lbh	2838.15	732.809	-1.95344	3.99036e-06	0.000196657
Fbxw10	46.5613	12.0478	-1.95037	0.00496767	0.0683857
Clca2	51.9192	13.4408	-1.94965	0.00410844	0.0596519
Pacrg	435.782	112.971	-1.94765	1.71603e-05	0.000688368
Lmod1	182.407	47.3392	-1.94605	7.88846e-05	0.00244971
Fam115c	53.9634	14.0314	-1.94332	0.00287446	0.0453214
Cdk2ap2	502.741	130.871	-1.94167	1.40837e-05	0.00058117
Gulp1	129.425	33.7831	-1.93774	0.000260331	0.00659477
Hist1h2ac	91.9567	24.1943	-1.92629	0.000764471	0.0160418
Vax2	550.943	144.985	-1.926	1.54446e-05	0.000632789
C1galt1	1758.53	465.229	-1.91835	6.93032e-06	0.000315412
Itih4	63.6317	16.8504	-1.91696	0.00282835	0.044676
Slc43a2	2721.21	722.434	-1.91331	5.52805e-06	0.000262681
Sync	133.025	35.4067	-1.90961	0.000288073	0.0072014
Neto1	88.7453	23.6696	-1.90664	0.000893403	0.0181298
Cxx1c	142.912	38.2257	-1.90251	0.000247509	0.00633954
Car5b	436.931	116.889	-1.90227	2.60679e-05	0.000969061
Mxd4	1414.92	379.485	-1.8986	9.23745e-06	0.000405437
Trp53i11	206.661	55.6008	-1.89409	0.000109435	0.00316187
Grm3	369.211	99.5139	-1.89148	3.8123e-05	0.00134475
Dnajc9	942.916	254.203	-1.89115	1.16047e-05	0.000490874
Cdca3	60.8418	16.4245	-1.88922	0.00248155	0.0404578
Morn5	74.8523	20.3423	-1.87956	0.00136727	0.0255515
Msto1	542.357	147.444	-1.87908	2.39364e-05	0.000905436
Kcnh1	144.147	39.3081	-1.87464	0.000364784	0.00864307
Rassf9	205.257	56.0103	-1.87367	0.000106891	0.0031092
Dusp1	358.363	97.909	-1.87191	5.28351e-05	0.00173591
Sqle	12523.3	3426.89	-1.86964	7.4242e-06	0.000335236
Tspan17	2397.39	659.179	-1.86272	1.06127e-05	0.000456505
Wrb	617.547	169.817	-1.86257	2.30107e-05	0.000880072
Dab2	2232.16	614.887	-1.86005	1.10448e-05	0.000471565
Hopx	771.223	212.454	-1.86	1.83315e-05	0.000728157
Lynx1	772.021	213.829	-1.85218	2.31003e-05	0.000881543
Grin2a	172.149	47.6992	-1.85162	0.000208332	0.00546958
Commd4	633.72	176.424	-1.8448	2.50886e-05	0.000936695
Disp2	62.6677	17.4575	-1.84388	0.00321323	0.0495751
Urm1	705.246	196.915	-1.84055	2.62338e-05	0.000973133
Mid1ip1	4214.34	1176.75	-1.8405	1.06044e-05	0.000456505
Fam46c	245.312	68.5169	-1.84008	0.000107495	0.00312151
Aqp1	161.012	44.9955	-1.83932	0.000264561	0.00668142
1300014I06Rik	425.138	118.955	-1.83751	5.85414e-05	0.00189452
Txndc5	8733.81	2444.96	-1.8368	1.0917e-05	0.000468425
Prrg2	173.772	48.6664	-1.8362	0.000236284	0.00608307
Wsb2	2175.23	613.689	-1.82559	1.62733e-05	0.000657712
Zer1	1284.19	363.371	-1.82134	1.98987e-05	0.000780073
Atf6b	1203.44	340.85	-1.81996	2.25355e-05	0.000869609
Flii	3286.5	931.362	-1.81914	1.45985e-05	0.000600977
Tmem132e	161.385	45.7486	-1.81871	0.000403526	0.0093554
Tcf7l1	683.85	194.258	-1.8157	3.46541e-05	0.00123502
Ogfr	2393.81	680.011	-1.81568	1.8245e-05	0.00072681
Dixdc1	1096.2	312.149	-1.8122	2.07846e-05	0.000812954
Prss23	20785.3	5920.05	-1.81188	1.39286e-05	0.000577533
Ctsf	1483.86	422.874	-1.81105	2.23594e-05	0.000864746
Olig1	1914.1	546.354	-1.80876	1.98423e-05	0.000779634
Cmtm3	1734.79	495.409	-1.80807	1.91311e-05	0.000755131
Lrp1b	92.6331	26.4721	-1.80705	0.00158899	0.0286102
Prss35	261.876	74.8443	-1.80692	0.000146959	0.00406886
Ccdc74a	118.524	33.8984	-1.80589	0.000679657	0.0144733
Edil3	162.737	46.5861	-1.80457	0.000370515	0.0087309
Rgs4	397.571	114.185	-1.79984	7.89635e-05	0.00244971
Zfp385a	985.628	283.103	-1.79972	3.10705e-05	0.0011212
Mlf1	445.431	128.233	-1.79643	5.86965e-05	0.00189598
Klhdc8b	1300.59	374.438	-1.79637	2.82112e-05	0.00102922
Plxdc2	306.661	88.4168	-1.79425	0.000103504	0.00304148
Flna	52814.6	15247.2	-1.79239	1.61956e-05	0.000657315
Mfap3	2469.63	714.302	-1.78969	2.18917e-05	0.000850472
Fank1	100.018	29.0134	-1.78546	0.00112005	0.0217554
Mdga1	2753.2	802.312	-1.77887	2.42571e-05	0.000913562
Dynlrb2	124.101	36.1927	-1.77775	0.00077181	0.0161565
Syt11	12828.9	3741.93	-1.77754	2.09137e-05	0.000816154
Chrm3	62.8873	18.3587	-1.7763	0.00421842	0.0607375
Acvr1b	2800.32	817.649	-1.77604	2.26063e-05	0.000870348
A930038C07Rik	193.699	56.5844	-1.77534	0.000333146	0.00808219
Chst7	127.313	37.2257	-1.77401	0.000770574	0.0161502
Mdfic	2564.11	750.958	-1.77165	2.46723e-05	0.000925156
Nes	34976.2	10262.1	-1.76904	2.26751e-05	0.000870348
Supt7l	1250.85	367.209	-1.76823	3.64475e-05	0.00129359
Nuak1	7305.27	2145	-1.76796	2.81122e-05	0.00102922
Hspb8	3790.21	1113.85	-1.76672	2.67358e-05	0.000987507
Ube2ql1	190.623	56.1255	-1.76399	0.000349024	0.00837318
Pxmp2	590.626	174.064	-1.76263	6.40877e-05	0.00205474
Rsph4a	372.809	110.006	-1.76085	9.26307e-05	0.00280314
Kdr	175.58	51.8147	-1.7607	0.000364595	0.00864307
Spag6	86.9699	25.6862	-1.75953	0.00165517	0.0294938
Serpine2	61020.7	18027.8	-1.75908	2.208e-05	0.000855859
E2f6	669.329	198.061	-1.75677	5.43763e-05	0.00177639
Pafah2	1210.18	358.519	-1.7551	3.85112e-05	0.00135291
Wwox	478.491	141.756	-1.75508	8.65465e-05	0.00263753
Rhbdd2	892.234	264.611	-1.75355	5.0831e-05	0.00169263
Pkdcc	1143.6	339.196	-1.75339	4.35179e-05	0.00149828
Sun2	1903.02	564.581	-1.75304	3.29331e-05	0.00118347
Klhdc8a	3444.05	1026.52	-1.74635	2.99538e-05	0.00108773
Sys1	1479.18	442.724	-1.74032	4.54109e-05	0.00154144
Gpr137b	609.958	182.587	-1.74013	6.82356e-05	0.00216758
Myadm	568.331	170.179	-1.73968	7.1743e-05	0.00226233
Kcnd2	110.428	33.3407	-1.72775	0.00114259	0.0220208
Shisa7	239.786	72.4183	-1.72732	0.00028424	0.00711778
Mfge8	1912.52	577.645	-1.72722	4.2127e-05	0.00145621
Lrfn3	494.697	149.608	-1.72535	9.75499e-05	0.00289956
Galntl4	405.107	122.708	-1.72307	0.000131901	0.00373384
Dnajb13	474.771	143.869	-1.72247	0.000106737	0.0031092
Plbd2	3062.75	929.575	-1.72018	4.45942e-05	0.00152318
Srek1ip1	693.092	210.388	-1.71999	7.21643e-05	0.00226733
Ndrg1	3277.46	995.059	-1.71973	4.6796e-05	0.00157653
Pld2	779.963	236.828	-1.71957	7.34919e-05	0.00229649
Gpr4	73.0945	22.2272	-1.71744	0.00314539	0.0485718
Efhb	93.4773	28.4393	-1.71673	0.0020855	0.0353856
Gpr137b-ps	73.1121	22.2436	-1.71672	0.00373437	0.0556253
B3galt1	379.081	115.512	-1.71446	0.000164496	0.00447539
Cyb5b	5314.95	1620.93	-1.71324	4.00721e-05	0.00139637
Gbf1	3715.69	1138.29	-1.70676	4.35105e-05	0.00149828
Slc48a1	2753.19	843.632	-1.70642	4.85925e-05	0.00162122
Myh9	17573.1	5391.26	-1.70468	4.4782e-05	0.00152657
Gm1060	187.411	57.5186	-1.70411	0.000531055	0.0117438
Morn1	164.139	50.4381	-1.70233	0.000644617	0.0138296
Ripply1	640.433	196.964	-1.70111	0.000104853	0.00307063
Snn	3382.88	1042.76	-1.69784	5.26605e-05	0.00173347
Vtn	665.408	205.226	-1.69703	8.75047e-05	0.00265734
Man1a	497.574	153.477	-1.69689	0.000153209	0.00422158
Trp53inp2	7135.2	2205.43	-1.6939	4.73802e-05	0.00158819
Hist1h1c	2147.25	664.85	-1.69139	6.84516e-05	0.00217044
Epas1	4485.54	1388.93	-1.6913	4.71099e-05	0.00158401
Agpat3	8461.16	2621.82	-1.69029	4.74182e-05	0.00158819
Kcnn2	378.859	117.447	-1.68966	0.000171069	0.00462504
Tusc2	784.491	244.68	-1.68086	9.65336e-05	0.00289081
Ptchd1	102.385	31.9642	-1.67947	0.00232668	0.0385523
Slc39a1	10672.6	3335.31	-1.67802	5.38468e-05	0.00176243
Tgfb1i1	166.387	52.1583	-1.67358	0.000883412	0.0179765
Ocel1	114.046	35.7832	-1.67226	0.00173478	0.0305992
Fgfrl1	4192.75	1316.67	-1.67101	5.96647e-05	0.00192366
Rnf26	808.862	254.09	-1.67056	0.000105878	0.00309305
Cdc42	9825.23	3098.68	-1.66484	5.79922e-05	0.00188028
Fam83h	182.257	57.6009	-1.66181	0.000733767	0.0154728
Frmd5	1034.33	327.014	-1.66127	9.7612e-05	0.00289956
Ralbp1	1805.72	573.562	-1.65455	8.06818e-05	0.00248514
Pi15	779.317	247.567	-1.65439	0.000111397	0.00320247
Sphk2	738.317	234.649	-1.65374	0.000119777	0.00342059
Ccdc96	592.094	188.848	-1.6486	0.000154017	0.00423706
Cdh4	2950.53	942.313	-1.6467	8.88165e-05	0.00269244
Fat1	22651.2	7241.46	-1.64523	7.46622e-05	0.00232884
Col11a1	7278.36	2327.81	-1.64464	6.86407e-05	0.00217245
Wdr1	7943.25	2549.92	-1.63928	7.92507e-05	0.00245146
Epha5	885.727	284.642	-1.63771	0.000141079	0.00395045
Dhrs3	127.802	41.1106	-1.63633	0.00159877	0.0286713
Ggt7	240.461	77.3691	-1.63597	0.000495077	0.0111628
Id1	910.304	293.414	-1.63341	0.000157832	0.00432135
Myo1d	250.941	80.9599	-1.63207	0.00053046	0.0117438
Plekhg2	4013.45	1295.01	-1.63188	8.67496e-05	0.00263905
Rilpl2	359.627	116.07	-1.63151	0.000305032	0.00755962
Vstm2b	70.1884	22.686	-1.62943	0.00629543	0.0825778
Ngef	263.141	85.0566	-1.62934	0.000412484	0.00953745
Irgq	2513.67	813.849	-1.62696	9.70483e-05	0.00289956
Ccdc135	324.304	105.006	-1.62688	0.000329499	0.00801627
Dolk	655.93	212.567	-1.62562	0.000193995	0.00515597
Hsd17b7	4909.71	1591.34	-1.62539	0.000105977	0.00309305
Arhgdia	8510.82	2769.83	-1.6195	9.36718e-05	0.0028198
2210012G02Rik	412.644	134.429	-1.61806	0.00029032	0.00723661
Lhfpl4	1754.26	572.774	-1.61483	0.00012796	0.00363621
Wdr69	71.0326	23.1943	-1.61471	0.00537959	0.073238
Klhl25	3468.57	1133.37	-1.61372	0.000102	0.00300238
Gm5069	126.906	41.4706	-1.6136	0.00184578	0.0321026
Scd1	7021.16	2299.52	-1.61038	0.000117633	0.00336493
Dpagt1	1011.06	332.294	-1.60534	0.000169712	0.00459554
Oplah	206.069	67.7309	-1.60524	0.00083632	0.0171734
Palmd	2458.18	811.917	-1.59818	0.000135617	0.00382233
Abcd2	410.769	135.822	-1.59661	0.00036628	0.00865474
Agpat1	1610.39	533.666	-1.5934	0.000151253	0.00418103
Ttc34	64.1037	21.2436	-1.59338	0.00802948	0.0994975
Slc16a7	102.214	33.8819	-1.59301	0.00292163	0.0459392
Hist1h4i	122.479	40.6188	-1.59231	0.00221484	0.0371044
Wdr5b	98.5474	32.7501	-1.58932	0.00362489	0.0542287
Carns1	309.653	103.055	-1.58723	0.000524031	0.0116633
Prr7	128.106	42.7506	-1.58333	0.00205623	0.0349783
Itm2c	41926.1	14001.5	-1.58226	0.000121297	0.00345827
Sema3f	1428.19	477.623	-1.58024	0.000190955	0.00509874
Fads3	4040.78	1353.4	-1.57804	0.000167968	0.00455546
Ank	11280.6	3786.31	-1.57498	0.000142384	0.00397408
Cotl1	8956.38	3011.17	-1.57259	0.000152924	0.00422045
Zdhhc18	1400.14	471.476	-1.57032	0.000192813	0.00513245
Slc35e3	1191.46	401.418	-1.56955	0.00020895	0.00547748
Med25	3180.08	1071.56	-1.56934	0.000159187	0.00435069
Gpr88	144.805	48.7981	-1.56921	0.0019816	0.0339768
Kif9	510.042	172.031	-1.56795	0.000357049	0.00854195
D19Wsu162e	2453.88	829.309	-1.56508	0.000180793	0.00484723
Pcnxl3	2055.26	696.781	-1.56055	0.000192212	0.00512435
Frmpd3	216.413	73.4513	-1.55893	0.00110983	0.0215822
Lrrc8d	2433.88	826.52	-1.55814	0.000220101	0.00574359
5330426P16Rik	86.5812	29.4887	-1.55389	0.00487484	0.0673227
Dab1	2263.87	771.23	-1.55356	0.000199815	0.00527812
Aspg	204.227	69.6651	-1.55166	0.00119924	0.0229544
Col6a1	3104.64	1059.54	-1.55098	0.000201233	0.00530745
Necap2	3141.65	1073.07	-1.54978	0.000197236	0.00522599
Cacna1b	381.719	130.56	-1.54779	0.000637361	0.0137204
Gpr111	78.8586	26.9804	-1.54736	0.00756671	0.0957581
Slc44a1	3513.85	1202.43	-1.5471	0.000196573	0.00521645
Tex2	1336.18	457.984	-1.54474	0.000261398	0.00661122
Mest	694.274	238.108	-1.54389	0.000320769	0.0078149
Efemp2	5066.64	1739.98	-1.54196	0.00021981	0.00574359
AI646023	1910.87	656.308	-1.54178	0.000242295	0.00622852
Hist1h2bc	1042.18	358.406	-1.53993	0.000313059	0.0077032
Morn2	445.111	153.082	-1.53986	0.000520768	0.0116056
Gpr55	103.736	35.7009	-1.53889	0.00442214	0.0629841
Slc16a4	272.911	94.2525	-1.53383	0.000941076	0.0189412
Tmem104	426.842	147.51	-1.53289	0.000572433	0.012559
Fcer2a	114.655	39.6517	-1.53185	0.0044461	0.0632241
Itpkb	3312.79	1150	-1.52642	0.000225726	0.00587263
1810055G02Rik	715.37	249.318	-1.5207	0.000448129	0.0102517
Kcnd1	91.5328	31.9477	-1.51858	0.00486241	0.0673128
Crb2	3769.18	1315.72	-1.5184	0.00025103	0.00640535
Tspan6	7040.57	2459.58	-1.51728	0.000228881	0.00594574
Fxyd1	130.1	45.4708	-1.51661	0.0028181	0.0445818
BC049715	84.7061	29.6205	-1.51587	0.00697679	0.0901443
Pex6	880.095	307.836	-1.5155	0.000362955	0.00863722
Lgals1	3881.31	1358.51	-1.51452	0.000284315	0.00711778
Prdx4	1144.19	400.498	-1.51445	0.00035053	0.00839763
Gad1	352.904	123.609	-1.51349	0.000976149	0.0196242
Itga3	8559.62	3001.97	-1.51164	0.00025287	0.00644276
Rab11b	8429.8	2964.82	-1.50755	0.000265917	0.00669606
Rftn2	2014.79	709.222	-1.50632	0.000319761	0.00780563
Ppp1r1a	2566.75	903.546	-1.50627	0.000279076	0.00700697
Ankrd42	455.555	160.442	-1.50557	0.000656308	0.0140629
Sema3a	415.299	146.559	-1.50267	0.00077887	0.0162451
Syt9	151.633	53.5349	-1.50203	0.00281268	0.0445509
Dad1	1590.63	561.794	-1.50149	0.000363536	0.00863722
Dcbld2	3392.83	1198.45	-1.50132	0.000300202	0.00745063
Fzd8	739.896	261.464	-1.50071	0.000592113	0.0128895
Slc44a2	9342.57	3303.26	-1.49993	0.000289479	0.00722609
Gas1	5828.33	2063.02	-1.49833	0.000310495	0.00765103
Chst2	7849.51	2780.54	-1.49724	0.000298296	0.00742469
Acsbg1	4100.96	1453.61	-1.49633	0.000340616	0.00824024
Olig2	757.366	268.778	-1.49458	0.000487413	0.0110333
2017-03-09	367.165	130.659	-1.49062	0.000842045	0.0172704
Mark4	1051.81	375.125	-1.48743	0.000485969	0.0110151
Slc16a2	6105.19	2180.31	-1.4855	0.00039642	0.00920303
Ptn	3700.27	1321.6	-1.48534	0.000389807	0.0090862
Cadm3	892.369	318.769	-1.48513	0.000530125	0.0117438
6530418L21Rik	1377.97	493.504	-1.48141	0.000439825	0.0101154
Ano6	7075.63	2537.66	-1.47936	0.000360209	0.0085937
Acot11	693.384	248.779	-1.47879	0.000685123	0.0145717
Stard3	1282.65	460.527	-1.47777	0.000463219	0.0105549
Sgsh	507.272	182.293	-1.4765	0.00080833	0.0167784
Slc35a2	857.267	308.559	-1.4742	0.000584814	0.0127528
Dnajc30	415.72	149.754	-1.47301	0.000864849	0.0176751
Dazap2	6909.05	2490.58	-1.47201	0.000378992	0.00890632
Fbn1	340.095	122.642	-1.47148	0.00153543	0.0279433
Lztfl1	1119.71	405.402	-1.4657	0.000519557	0.0115936
Antxr2	673.675	244.254	-1.46367	0.000714271	0.0150801
Ier5l	287.091	104.335	-1.46028	0.00142254	0.0264127
Fosl2	5095.24	1853	-1.45929	0.000507359	0.0113951
Rnasek	912.293	331.951	-1.45853	0.000598822	0.0129926
4921531C22Rik	91.3309	33.3078	-1.45524	0.00803819	0.0995339
Osbpl2	1694.4	618.017	-1.45506	0.000529617	0.0117438
Capn3	205.156	74.8608	-1.45444	0.00211401	0.0357846
2310061C15Rik	165.676	60.4693	-1.45409	0.00276537	0.0441257
Mllt1	1643.14	599.921	-1.45361	0.000529076	0.0117438
Gmpr	1098.08	401.581	-1.45122	0.000573015	0.012559
Rhog	858.703	314.46	-1.44928	0.000701884	0.0148915
Arpc5	4200.2	1540.05	-1.44748	0.000476464	0.0108424
Txnip	1953.14	716.17	-1.44742	0.000386888	0.00905237
Gpr137	1204.59	441.823	-1.447	0.000603791	0.0130675
Ctxn1	2993.35	1099.67	-1.44469	0.000535359	0.0118238
Shroom3	11234.9	4129.12	-1.44409	0.000457181	0.0104311
Tspan9	3222.58	1185.96	-1.44216	0.000500132	0.0112621
Atxn7l3b	9898.54	3642.92	-1.44212	0.000440489	0.0101172
Loxl3	317.105	116.889	-1.43982	0.00145927	0.0269207
1700003E16Rik	119.622	44.0943	-1.43982	0.00480817	0.0668301
Scara5	3902.16	1439.85	-1.43835	0.000505807	0.0113751
Fkbp10	359.953	132.921	-1.43724	0.00177553	0.0311241
Atp1b2	30293.7	11189.3	-1.43689	0.000477437	0.0108502
Cyp4b1	287.394	106.185	-1.43645	0.00159546	0.0286713
Gns	7197.78	2659.64	-1.43632	0.000513072	0.0114637
Tmem132c	560.575	207.209	-1.43582	0.000919371	0.0185627
Lrrn2	4112.44	1520.37	-1.43557	0.000584417	0.0127528
Fbxl2	459.915	170.08	-1.43515	0.00108331	0.021157
Nat6	561.218	207.913	-1.43258	0.00101162	0.0201031
Zfp771	100.474	37.2421	-1.43182	0.00782181	0.0975093
D430020J02Rik	171.692	63.8131	-1.4279	0.00308727	0.0478028
1700007K13Rik	142.302	53.1254	-1.42149	0.00426721	0.0612355
Slc25a39	3239.34	1210.17	-1.42049	0.000618242	0.0133468
Atp5g2	2338.27	873.645	-1.42032	0.000675316	0.0143987
Trappc6a	342.83	128.134	-1.41983	0.00171851	0.0304339
Tmem150a	746.565	279.807	-1.41584	0.000925831	0.0186561
Mcm5	148.506	55.6996	-1.41478	0.00450787	0.0637346
Uap1	1383.31	519.258	-1.4136	0.000776294	0.016211
Ghdc	500.596	187.964	-1.41319	0.00128702	0.0243419
Rtn4rl1	281.785	105.808	-1.41314	0.00221564	0.0371044
Pgam1	8154.44	3064.71	-1.41184	0.000637935	0.0137204
Cldn2	1652.66	621.869	-1.41011	0.000835215	0.0171712
Spon1	825.409	310.672	-1.40972	0.000997369	0.0198886
F3	3380.76	1274.1	-1.40787	0.000793128	0.0165026
Tgfb3	743.542	280.56	-1.40611	0.00107132	0.0209991
Wdr45	760.289	287.167	-1.40466	0.0010216	0.0202082
Mtvr2	868.134	328	-1.40422	0.00102051	0.0202082
Abhd4	13479.8	5095.77	-1.40343	0.0006671	0.0142587
Tubb5	19186.3	7258.24	-1.40239	0.00065976	0.0141194
Slc9a1	2110.53	798.719	-1.40185	0.000807448	0.0167784
Tpcn2	524.222	198.472	-1.40124	0.00126532	0.0240635
Rilpl1	834.633	316.802	-1.39756	0.000990361	0.0198286
Iqub	391.787	148.919	-1.39554	0.00148714	0.0273471
Cln6	535.681	203.715	-1.39482	0.00137159	0.0256046
Nqo1	261.641	99.5963	-1.39343	0.00333192	0.0508631
Sfrp1	2769.9	1057.1	-1.38972	0.000912652	0.0184553
Ccbe1	675.078	258.285	-1.38609	0.00133138	0.0250709
Kcnh5	174.532	66.8132	-1.38528	0.00381644	0.0564557
Gtdc1	352.835	135.215	-1.38374	0.00220541	0.0370771
Stxbp2	122.293	46.9297	-1.38177	0.00751865	0.0953597
Mobkl2b	386.617	148.59	-1.37957	0.00190833	0.0329168
Rtn4rl2	675.35	259.695	-1.37882	0.00145507	0.0268981
Bdnf	1535.56	591.333	-1.37672	0.00113559	0.0220056
Cks2	132.974	51.257	-1.37532	0.00618602	0.0814524
Tpm1	5078.52	1958.61	-1.37458	0.000821342	0.0169669
Sorcs1	5990.22	2316.51	-1.37065	0.000994157	0.0198705
Iqcd	140.208	54.2243	-1.37056	0.00648174	0.0848221
Agpat6	2448.64	947.56	-1.36969	0.000990914	0.0198286
Bai1	845.181	327.212	-1.36904	0.00129203	0.0244099
Cst3	19219.7	7456.36	-1.36604	0.000880615	0.0179548
Tmem121	126.906	49.2734	-1.36488	0.00733751	0.093613
Capn10	646.11	251.598	-1.36066	0.0015972	0.0286713
Cd163	141.442	55.1255	-1.35942	0.00720033	0.0924096
Tead2	1608.58	627.702	-1.35764	0.00115815	0.0222498
Nsf	992.32	387.304	-1.35734	0.00141524	0.0263055
9930013L23Rik	1720.96	671.714	-1.35729	0.00125977	0.0239977
1500009L16Rik	547.815	213.977	-1.35623	0.00175178	0.0307391
Tgm2	3300.96	1289.87	-1.35567	0.00113798	0.0220056
Dab2ip	2570.74	1004.96	-1.35505	0.00118061	0.0226522
Megf8	3288.08	1285.67	-1.35472	0.00108964	0.0212375
Dpm2	834.924	326.522	-1.35446	0.00156233	0.0282777
F2r	1895.55	741.499	-1.3541	0.00115249	0.0221866
Tyw1	759.615	297.264	-1.35352	0.00163256	0.0291813
Wasf1	778.947	305.149	-1.35201	0.00149943	0.0275145
Ankrd40	5108.74	2003.74	-1.35027	0.00106323	0.0208642
Gatad2a	1978.13	777.545	-1.34714	0.00128063	0.024301
Atg9a	1841.49	724.317	-1.34618	0.00126047	0.0239977
Cdk1	183.083	72.0418	-1.34559	0.00460239	0.0645944
Mobkl2a	587.244	231.451	-1.34325	0.00187026	0.0323897
Lypla2	850.437	335.212	-1.34313	0.00154303	0.0280166
Col6a2	1406.96	554.844	-1.34243	0.00149409	0.0274458
Ncan	3167.58	1249.36	-1.34219	0.0012436	0.0237289
Pmp22	2051.18	809.999	-1.34046	0.00136331	0.0255052
Akap12	5885.46	2327.8	-1.33819	0.0014742	0.0271407
Stom	16007.1	6331.71	-1.33805	0.00112126	0.0217554
Agtrap	616.179	244.449	-1.33381	0.00200899	0.0343781
Lrrc41	2035.03	807.851	-1.33289	0.00134275	0.0252574
Zc3h12b	147.12	58.4034	-1.33287	0.00777902	0.0973732
Mmp14	303.485	120.496	-1.33264	0.00344242	0.051995
Pxn	1999.1	794.394	-1.33143	0.00141187	0.0262995
Hfe	217.917	86.6143	-1.3311	0.00477418	0.066626
BC068157	144.618	57.5186	-1.33015	0.00706527	0.0910148
Irx1	347.898	138.446	-1.32935	0.00290704	0.0457932
B230312A22Rik	1405.33	560.383	-1.32643	0.00145648	0.0268981
Enkur	624.544	249.04	-1.32642	0.00201592	0.034411
A2ld1	404.042	161.36	-1.32422	0.00277474	0.0441886
Ndp	1097.98	438.771	-1.32331	0.00173494	0.0305992
Lpar4	271.389	108.498	-1.3227	0.00370436	0.0552739
Lrrc56	201.607	80.6799	-1.32127	0.00536621	0.0731713
Adamts1	1872.31	749.351	-1.3211	0.00211318	0.0357846
Abca9	1011.59	404.974	-1.32072	0.00185088	0.0321185
Tcta	1042.63	417.579	-1.32011	0.00175128	0.0307391
Mgrn1	3179.1	1273.44	-1.31989	0.00141484	0.0263055
Sertad3	265.388	106.333	-1.31951	0.00345249	0.052056
Scamp3	989.41	397.124	-1.31698	0.00179709	0.0314262
Rnf122	823.4	330.819	-1.31555	0.00218462	0.0367994
Cebpa	192.278	77.2539	-1.31552	0.00600475	0.0799253
Mfsd11	1205.33	484.423	-1.31509	0.00174901	0.0307391
Net1	3216.18	1294.74	-1.31269	0.00150341	0.0275582
Ctdsp1	3027.17	1218.79	-1.31252	0.00153576	0.0279433
Ccdc30	229.544	92.4664	-1.31177	0.00471105	0.0659585
Prelp	4453.47	1796.19	-1.30999	0.00135662	0.0254075
Fbxo44	595.59	241.614	-1.30162	0.0022549	0.0376887
Col12a1	786.984	319.473	-1.30064	0.00293975	0.0461819
Sned1	1110.97	451.002	-1.30062	0.00179582	0.0314262
Mrpl30	699.398	284.052	-1.29996	0.00252363	0.0409888
Bambi	775.065	314.969	-1.29911	0.00264391	0.0425815
Fxyd6	7195.69	2924.81	-1.29879	0.00153901	0.0279731
Ubtd1	506.715	206.094	-1.29787	0.00303344	0.0472662
Zdhhc7	657.651	267.578	-1.29736	0.00240165	0.039341
Tctn2	1857.36	757.396	-1.29413	0.00191487	0.0329966
Oxtr	427.316	174.457	-1.29243	0.00361373	0.0541088
Pcdh8	289.945	118.414	-1.29194	0.0040058	0.0584569
Clec3b	602.134	245.943	-1.29176	0.00269598	0.0431783
Tmem200a	225.184	92.057	-1.2905	0.00574811	0.0772791
Apoe	16499.6	6750.53	-1.28936	0.0018107	0.0315805
Camk2b	1472.96	603.1	-1.28825	0.00233173	0.0385989
Orai3	685.793	281.101	-1.28669	0.002777	0.0441886
Cdr2l	417.461	171.146	-1.28641	0.00342435	0.0517919
Shkbp1	374.01	153.378	-1.28598	0.0037781	0.0560348
Arrdc4	1174.44	481.736	-1.28566	0.00231987	0.0385133
Ndel1	1013.51	415.826	-1.28531	0.00248998	0.0405568
Plxnb1	8298.8	3405.07	-1.28522	0.00171256	0.0303909
1500011H22Rik	923.279	379.158	-1.28397	0.00239397	0.0392998
Pkig	393.565	161.689	-1.28338	0.00391184	0.0573949
Coro2b	1101.4	452.558	-1.28316	0.00237652	0.0391836
Mtmr12	654.592	269.07	-1.28262	0.00270095	0.0432178
Zbtb7b	885.909	364.767	-1.28018	0.00231547	0.0384774
Hecw2	284.048	117.136	-1.27795	0.00494603	0.0681423
Ywhag	7984.31	3303.37	-1.27323	0.00202349	0.0344553
Hps1	207.506	86.0402	-1.27007	0.00765339	0.09636
Pnkd	1011.3	419.334	-1.27004	0.0026704	0.042888
Ptprd	1517.29	629.311	-1.26965	0.00246198	0.0402527
Clstn2	374.519	155.345	-1.26956	0.0045863	0.064421
3110056O03Rik	977.783	405.729	-1.269	0.00265491	0.0427189
Tubb2c	8125.77	3373.11	-1.26843	0.00199491	0.0341711
Rdbp	715.571	297.052	-1.26838	0.00303935	0.0473157
Rnf185	1688.55	700.977	-1.26835	0.00234858	0.0388033
E130309F12Rik	228.918	95.1537	-1.2665	0.00608355	0.0805954
Tpbg	2052.46	853.171	-1.26644	0.00229725	0.0382114
Nkap	589.34	245.106	-1.2657	0.00330546	0.0507533
1110032A03Rik	1131.68	471.001	-1.26466	0.00260921	0.0421989
Iqcg	806.091	335.654	-1.26397	0.00299492	0.0469204
Furin	2308.34	966.13	-1.25656	0.0025077	0.0407844
Lxn	14780.3	6186.51	-1.25648	0.00216011	0.0364221
Amz2	1344.76	562.924	-1.25634	0.00263031	0.0424417
Hyal1	392.195	164.36	-1.25471	0.00446813	0.0633285
Itfg3	3283.8	1377.22	-1.25361	0.00232429	0.0385496
Nelf	4177.89	1756.18	-1.25034	0.00239063	0.0392998
Man2a2	1752.97	737.647	-1.2488	0.0028198	0.0445818
Nacc2	16075.2	6766.56	-1.24835	0.00227673	0.0379317
Wiz	1627.04	685.077	-1.24791	0.00281191	0.0445509
Bbs1	1290.78	543.518	-1.24784	0.00283844	0.0447944
Gmds	663.874	279.595	-1.24757	0.00387835	0.0570313
Gm5918	476.392	200.979	-1.24511	0.00406484	0.0591184
Samd14	1146.27	485.557	-1.23923	0.00334567	0.0509351
Gclm	1023.82	433.712	-1.23916	0.00345821	0.0520967
Ntrk2	26699.3	11330	-1.23665	0.00247755	0.0404308
Eif4g1	10165.6	4317.13	-1.23555	0.00266847	0.042888
Acsl6	3184.6	1353.82	-1.23408	0.00299253	0.0469204
Lman2	4374.25	1860.63	-1.23325	0.00279685	0.0443817
Dnajc8	1982.17	845.093	-1.2299	0.00308221	0.0477674
Coq4	378.235	161.442	-1.22826	0.00544041	0.0737749
Mpp1	3754.07	1603.83	-1.22693	0.00311817	0.0481947
Myg1	528.651	225.945	-1.22635	0.00472096	0.0660436
Rcn3	273.521	117.087	-1.22407	0.00795465	0.0987121
Fbxl7	1286.03	551.057	-1.22265	0.00333209	0.0508631
Snrk	1828.09	784.461	-1.22056	0.00331906	0.050754
Zfp362	1102.31	473.119	-1.22025	0.00376506	0.0559376
Rab11fip3	1289.53	553.483	-1.22023	0.00350992	0.0528147
Mylk	1124.01	483.752	-1.21632	0.00412658	0.0598147
Zmat3	2952.83	1271.8	-1.21522	0.00300747	0.0470743
Vasn	3167.95	1367.16	-1.21237	0.0034226	0.0517919
Slc29a3	677.428	292.363	-1.21231	0.0048737	0.0673227
Car2	273.789	118.447	-1.20883	0.00781984	0.0975093
Prr5l	684.492	296.134	-1.20878	0.00482162	0.0669093
Dzip1	2699.01	1167.78	-1.20866	0.00345216	0.052056
Supt16h	2769.72	1199.32	-1.20753	0.00354224	0.0531306
D4Ertd22e	2993.38	1296.34	-1.20733	0.00351514	0.0528147
Klhl13	3509.91	1522.53	-1.20497	0.00341267	0.0517268
Mapk8ip3	4581.64	1989.25	-1.20364	0.00334096	0.0509083
Plekhf1	933.153	405.383	-1.20283	0.00481967	0.0669093
Dnajc1	4111.39	1791.26	-1.19866	0.00366736	0.0547691
Foxk1	2005.1	875.339	-1.19576	0.00394552	0.0577238
Gm216	294.441	128.774	-1.19313	0.00758559	0.0957861
Rsu1	3482.49	1523.36	-1.19286	0.00387328	0.0570053
Ing4	1712.54	749.132	-1.19284	0.00429856	0.0615318
Hs3st3b1	510.552	223.716	-1.19039	0.0065231	0.0852402
Pitpnc1	2671.91	1170.93	-1.19022	0.00388391	0.0570643
Dda1	1200.93	526.404	-1.1899	0.00483815	0.0670846
Wdr78	876.343	384.422	-1.1888	0.0044526	0.0632435
Pofut2	1208.51	530.404	-1.18806	0.00448721	0.0634945
Sppl3	1706.88	749.974	-1.18644	0.00433739	0.0620362
Tbc1d16	860.964	378.419	-1.18597	0.00479434	0.0668301
Mon1b	1047.97	461.772	-1.18235	0.00507198	0.069489
Cldn12	1596.61	704.092	-1.18118	0.0043944	0.0626956
Morn4	865.666	382.09	-1.1799	0.00545991	0.0739231
Bmpr1a	10329.1	4561.23	-1.17922	0.004217	0.0607375
Nphp1	1330.77	587.822	-1.17881	0.0048725	0.0673227
Dolpp1	554.929	245.122	-1.1788	0.00591156	0.0791067
Srf	949.865	420.12	-1.17692	0.00538559	0.0732619
Msi2	6104.02	2700.18	-1.17671	0.00420337	0.0607236
Hexa	2669.74	1181.43	-1.17616	0.00460935	0.0646396
Cyr61	8828.08	3912.66	-1.17395	0.00447939	0.063436
Lpcat3	4066.37	1803.28	-1.17312	0.00455393	0.0641754
Fam114a2	1280.57	568.004	-1.17281	0.00484927	0.0671848
Fam120a	5225.02	2317.99	-1.17256	0.0042639	0.0612355
Tmem173	1109.19	492.998	-1.16986	0.00606841	0.0804566
Grn	7771.51	3473.45	-1.16182	0.00468981	0.0657145
Ralgds	2094.45	936.378	-1.16141	0.00477252	0.066626
Id2	3195.19	1429.13	-1.16076	0.00522818	0.0715154
Pom121	1013.94	453.511	-1.16076	0.00601864	0.0799253
BC046331	993.824	444.543	-1.16067	0.00611829	0.0807455
Pfn2	3299.71	1478.78	-1.15793	0.00445847	0.0632435
Pnmal2	789.442	353.994	-1.15711	0.0062232	0.0817548
Dip2a	1631.77	732.12	-1.15628	0.005352	0.0730353
Nup160	833.756	374.372	-1.15515	0.00622122	0.0817548
Ogn	1273.39	572.009	-1.15456	0.00544651	0.0737996
Camta2	810.704	365.324	-1.15	0.00660221	0.0861735
Ttll1	557.669	251.876	-1.1467	0.0077743	0.0973732
Nr2f2	592.533	267.843	-1.14551	0.00700667	0.0904626
Cryab	8926.11	4055.97	-1.13798	0.00537337	0.073211
Slc39a9	2234.6	1015.7	-1.13755	0.00618172	0.0814524
Slc35e4	900.465	410.268	-1.1341	0.00760144	0.095846
Fndc3a	3378.71	1539.46	-1.13404	0.00574555	0.0772791
Id3	4973.85	2266.66	-1.1338	0.0058373	0.0782951
Flnb	13562.9	6182	-1.13352	0.00587745	0.0787113
Lrp3	743.61	339.229	-1.13229	0.00786434	0.0978024
Actn1	12245.8	5591.61	-1.13095	0.0061949	0.0815071
Iqsec2	2458.07	1124.31	-1.12848	0.00601504	0.0799253
Gpc6	2867.39	1315.88	-1.12371	0.00646809	0.0847138
Capza1	5191.55	2384.54	-1.12246	0.00610092	0.0806397
H2afy	2344.14	1076.81	-1.1223	0.0064862	0.0848221
Cdkn1a	3160.17	1451.72	-1.12224	0.00611193	0.0807233
Als2cl	5252.12	2413.82	-1.12158	0.00558265	0.0753769
D10Jhu81e	1262.92	580.697	-1.1209	0.00751782	0.0953597
P4ha2	782.883	360.242	-1.11983	0.00759539	0.0958397
2017-09-11	7306.09	3363.68	-1.11906	0.00660452	0.0861735
Cald1	12942.5	5965.48	-1.1174	0.00629237	0.0825778
Sf3b4	1383.67	639.46	-1.11357	0.00780794	0.0975093
Maged2	4646.6	2149.92	-1.11189	0.00673999	0.0876097
Glis3	3999.2	1851.4	-1.1111	0.00733383	0.093613
Vcl	15167.4	7022.78	-1.11086	0.00680492	0.0881217
Pvrl1	2328.33	1080.4	-1.10773	0.00739117	0.0940888
Ano10	1803.68	837.189	-1.10732	0.00765226	0.09636
Pigt	6906.93	3209.81	-1.10556	0.00726689	0.0931784
Man1b1	4012.73	1865.51	-1.10502	0.0069304	0.0896793
Galc	3010.55	1402.84	-1.10168	0.0074988	0.095248
Calr	21099.6	9889.11	-1.0933	0.00740695	0.0942201
Rfwd2	2294.17	1076.04	-1.09224	0.00786075	0.0978024
Itgb5	3273.91	1538.05	-1.08991	0.00796707	0.0987951
Prdx6	34023.5	16089.7	-1.08039	0.00773066	0.096979
Rpsa	9552.53	20216.9	1.08161	0.00805607	0.0996837
Rnf19b	1620.62	3448.14	1.08927	0.00711611	0.091533
Chd3	1186.95	2532.31	1.0932	0.00753295	0.0954708
Tpi1	9447.82	20177.3	1.09468	0.00669524	0.0870936
Rassf2	3138.79	6725.66	1.09947	0.00728804	0.093327
Casq2	805.652	1739.89	1.11076	0.00731598	0.0935458
Gcsh	992.537	2145.07	1.11183	0.00729714	0.0933742
Slc1a2	1256.83	2729.78	1.11899	0.00635384	0.0832806
Pstpip1	391.098	858.842	1.13486	0.0066348	0.0863726
Pinx1	268.145	590.168	1.13811	0.00785314	0.0978024
Zfp365	335.782	739.235	1.13851	0.00695196	0.0898909
Fyco1	2653.94	5881.35	1.14801	0.00504147	0.0691808
Tpd52	1414.12	3141.03	1.15133	0.00542356	0.0736622
Mical2	203.349	452.607	1.1543	0.00754621	0.0955686
Higd1a	545.366	1214.78	1.1554	0.00572631	0.0771062
4833442J19Rik	238.788	532.633	1.15741	0.00770116	0.0967446
Tmem56	558.379	1246.84	1.15896	0.00551806	0.0746517
Slc16a1	8846.58	19816	1.16348	0.00442558	0.0629841
Slc12a8	297.011	667.191	1.16758	0.00609458	0.0806241
Cerk	1287.51	2898.57	1.17076	0.00425784	0.0612029
Pnp	1093.18	2463.26	1.17204	0.00497382	0.0684158
Panx1	252.614	569.581	1.17297	0.0059844	0.0798955
Gm6548	1510.36	3423.04	1.18039	0.00393025	0.0575491
Hap1	576.681	1310.18	1.18391	0.00480178	0.0668301
Samhd1	1142.75	2596.81	1.18423	0.0038017	0.0563363
Slc9a7	421.619	958.897	1.18544	0.00499167	0.0686067
1110067D22Rik	619.491	1410.14	1.18668	0.00455172	0.0641754
Vegfa	932.39	2126.19	1.18926	0.00394913	0.0577275
Aldh5a1	1455.83	3327.92	1.19277	0.00381957	0.0564557
Slc7a6	766.797	1754.08	1.1938	0.00408605	0.0593769
Cxcr7	1533.16	3525.16	1.20118	0.00342597	0.0517919
Ret	521.66	1202.6	1.20497	0.00307462	0.0476926
BC046404	163.446	377.37	1.20716	0.00599436	0.0799253
Dsel	483.001	1115.23	1.20725	0.00436022	0.0622684
Rnf182	535.208	1235.99	1.20749	0.00401799	0.0585852
Pabpc1	9362.06	21641.1	1.20888	0.00302391	0.0471986
Trim56	533.383	1236.81	1.21338	0.00376317	0.0559376
Chst10	197.145	457.935	1.21588	0.00538987	0.0732622
Hc	237.217	551.041	1.21595	0.00480166	0.0668301
Abcc3	128.225	297.953	1.21641	0.00679201	0.0880291
Tha1	163.142	379.372	1.21749	0.00558965	0.0753838
Mrps28	209.517	487.277	1.21768	0.00516839	0.0707536
Osmr	801.263	1868.66	1.22165	0.00277266	0.0441886
Rimklb	541.513	1263.23	1.22205	0.00337167	0.0511954
Fam60a	450.653	1055.1	1.2273	0.0038253	0.0564919
Pla2g5	144.23	338.459	1.23061	0.00531338	0.0725657
L2hgdh	192.243	451.148	1.23067	0.00554714	0.0749863
Rhobtb2	729.632	1717.13	1.23476	0.00302636	0.0471986
Glis2	1888.08	4450.55	1.23706	0.0026843	0.0430311
Mblac2	128.36	302.723	1.2378	0.0060134	0.0799253
Slc25a37	471.594	1112.97	1.2388	0.00335209	0.0509429
Lpar6	482.209	1138.95	1.23997	0.00294431	0.0462114
Lpgat1	1148.68	2714.57	1.24074	0.00272947	0.0436336
Glrb	263.903	626.167	1.24654	0.00377354	0.0560153
Ncapg2	188.002	446.512	1.24795	0.00456979	0.0643365
Cmya5	111.375	264.53	1.248	0.00578594	0.0777271
Adcyap1r1	7460.55	17732	1.24901	0.00238963	0.0392998
Amy1	96.9588	230.5	1.24933	0.00704671	0.0909115
Hdac11	83.6751	199.242	1.25165	0.0075813	0.0957861
Ubash3b	105.325	251.351	1.25486	0.00595426	0.0796164
B3galtl	381.007	909.266	1.25488	0.00302056	0.0471986
Tarsl2	263.141	629.311	1.25794	0.00391451	0.0573949
Dlg3	311.528	747.2	1.26213	0.00326448	0.0502759
Crygs	157.194	377.683	1.26463	0.00374916	0.0557974
Aldh1l1	377.239	907.25	1.26602	0.0026341	0.0424631
Anxa2	2596.95	6247.71	1.26651	0.00197448	0.0338884
Cacna1c	338.015	814.882	1.2695	0.00221869	0.0371195
Ncald	3297.16	7951.49	1.27	0.00192061	0.0330625
Six4	152.426	368.814	1.27478	0.00422195	0.0607376
Klf4	146.325	354.161	1.27523	0.00436085	0.0622684
Seh1l	810.992	1965.8	1.27736	0.00213562	0.036115
Erlin1	451.313	1095.69	1.27964	0.00245373	0.0401559
Greb1l	67.7379	164.819	1.28285	0.00768373	0.0966716
Rps6ka6	178.3	434.02	1.28346	0.00429428	0.0615217
Ralgapa2	448.965	1094.03	1.28498	0.00226392	0.0378028
Scrn2	184.132	451.202	1.29303	0.00331396	0.0507533
Mthfd1l	244.908	600.397	1.29368	0.00237617	0.0391836
A830010M20Rik	195.235	478.966	1.29471	0.00330567	0.0507533
Socs2	253.779	622.69	1.29494	0.00274997	0.0439206
Serping1	571.786	1404.69	1.2967	0.0015645	0.0282874
Mmd	1957.86	4812.69	1.29757	0.00189706	0.0327879
Ppfibp2	104.513	257.154	1.29894	0.00453709	0.0640428
Mrgpre	248.421	613.296	1.3038	0.00267522	0.0429255
Dusp7	87.8834	217.027	1.30421	0.00499806	0.0686397
Mycbp2	6000.65	14927.6	1.31479	0.00128517	0.0243419
Afap1l2	326.252	813.147	1.31753	0.00156942	0.0283466
Rplp0	12032.1	29992.1	1.31769	0.0012954	0.0244469
Por	1747.14	4366.15	1.32137	0.00131278	0.0247478
2410006H16Rik	243.082	608.348	1.32345	0.00201695	0.034411
Reps2	441.309	1104.62	1.32369	0.00165293	0.0294843
Adrbk2	92.2608	231.206	1.32539	0.00402471	0.0586336
Htr3a	99.6465	250.153	1.32792	0.00355239	0.0532365
Pik3c2b	79.3306	199.176	1.32809	0.00618248	0.0814524
Brdt	103.517	259.923	1.32822	0.00351788	0.0528147
Eepd1	116.699	293.116	1.32867	0.00305138	0.0474173
Tgfbr1	863.726	2182.38	1.33725	0.00113932	0.0220069
Ascc3	858.483	2169.91	1.33777	0.00127207	0.0241652
Casp7	121.685	309.474	1.34667	0.00261037	0.0421989
Sfxn2	89.7927	229.058	1.35104	0.00397847	0.0581072
Sipa1l2	836.21	2138.3	1.35453	0.00104911	0.0206341
Dusp14	331.387	847.7	1.35504	0.0014553	0.0268981
St6gal1	1200	3069.76	1.35509	0.00098389	0.0197339
Mkx	130.743	334.704	1.35616	0.00278456	0.0442646
Tspan11	258.529	664.076	1.36102	0.00153496	0.0279433
Myo7a	1069.96	2750.17	1.36197	0.00102711	0.020294
Alpl	132.637	341.013	1.36235	0.00214699	0.0362363
Gapdh	8765.81	22543.8	1.36277	0.000824689	0.0169994
Eif2ak2	2499.35	6428.25	1.36287	0.000866102	0.0176798
Adamts17	217.714	559.973	1.36293	0.0016499	0.0294607
Gm5779	279.198	719.09	1.36489	0.00147434	0.0271407
Sacs	85.1793	219.928	1.36846	0.00333989	0.0509083
Nudt15	102.164	264.561	1.37272	0.00291602	0.0458927
Masp1	305.311	791.655	1.37459	0.00115834	0.0222498
Fam83d	276.073	717.236	1.3774	0.00110193	0.0214529
Ifi27l1	2293.42	5963.08	1.37856	0.00075097	0.0158162
Fam162a	955.665	2485.24	1.37881	0.000810364	0.0168004
6330409N04Rik	153.052	400.056	1.38618	0.00168547	0.0299719
Tmc7	516.295	1354.4	1.39139	0.000997179	0.0198886
Il18bp	57.8512	151.853	1.39226	0.00428969	0.061507
Arhgap10	119.809	315.837	1.39845	0.00196253	0.0337278
Nfkbie	118.643	312.787	1.39856	0.00190602	0.0329098
Gstm7	119.673	315.557	1.3988	0.00187908	0.0325098
Aadat	73.3317	193.552	1.40021	0.00335178	0.0509429
Gimap8	142.709	376.864	1.40097	0.00168012	0.0299075
Cxcl14	83.4556	220.928	1.4045	0.00253893	0.0411985
Cd84	45.3613	120.348	1.40768	0.00609506	0.0806241
Lims2	52.1047	138.396	1.40932	0.00489406	0.0675308
Adap1	137.283	365.915	1.41436	0.00181072	0.0315805
Pgm2	2088.57	5575.65	1.41663	0.000552848	0.0121789
Cd274	91.2463	244.27	1.42064	0.00227674	0.0379317
Gpd1l	1203.25	3226.68	1.42311	0.000600978	0.013023
Ankrd6	432.198	1160.77	1.42531	0.000773761	0.0161777
Fndc5	56.2284	151.312	1.42816	0.00381712	0.0564557
Impdh1	248.169	669.457	1.43167	0.000883766	0.0179765
1700066M21Rik	319.083	861.682	1.43323	0.000824887	0.0169994
2010107G23Rik	57.9181	157.115	1.43973	0.00386246	0.0568946
Tcam1	153.644	418.76	1.44653	0.00100744	0.0200431
H2-D1	1922.89	5255.9	1.45066	0.000406742	0.0094173
Emp3	279.925	765.79	1.45191	0.000713626	0.0150801
Tnfsf10	48.2346	132.299	1.45567	0.00391639	0.0573949
Tmc6	130.033	357.571	1.45935	0.00114073	0.0220094
Ifitm3	818.653	2256.42	1.46271	0.000387831	0.00905237
Pde8b	32.855	91.024	1.47013	0.00661736	0.0862106
Ephb6	119.234	330.704	1.47174	0.00101713	0.0201661
Adam23	86.2607	240.106	1.47689	0.00154945	0.028074
Ube2cbp	59.4058	165.786	1.48065	0.00239692	0.0393008
Prph	44.719	125.233	1.48565	0.00383968	0.0566073
Gmnn	30.2859	84.9249	1.48754	0.00757739	0.0957861
Ifit2	1051.22	2950.79	1.48904	0.000331611	0.00805628
Tmem20	128.782	361.931	1.49079	0.00108428	0.021157
Mybl2	44.3304	124.626	1.49124	0.00363402	0.0543182
Cyb5rl	396.252	1114.57	1.492	0.000422966	0.00976673
Mgst3	73.2472	206.289	1.49383	0.00173094	0.0305912
Irf1	446.313	1258.56	1.49564	0.000347785	0.00835508
Fbxo41	109.769	310.279	1.49909	0.00104791	0.020634
Mif	1213.08	3445.49	1.50604	0.000265399	0.0066928
Rorc	263.971	750.692	1.50784	0.000437129	0.0100668
Col20a1	47.1355	134.429	1.51196	0.00331484	0.0507533
Ppp1r13b	415.18	1184.55	1.51253	0.000365599	0.00865051
Plau	63.0399	180.276	1.51587	0.00143788	0.0266402
Faah	139.767	400.305	1.51807	0.000753391	0.0158479
Prickle2	887.573	2546.59	1.52063	0.000234217	0.006057
ORF63	93.6299	270.317	1.52961	0.000815754	0.0168919
Fam195a	53.8284	156.296	1.53784	0.00201172	0.0343906
Pcdhgc4	44.5499	130.264	1.54794	0.00255441	0.0414107
Amph	469.853	1382.46	1.55696	0.000229292	0.00594746
Gm129	61.1131	180.342	1.56118	0.00113733	0.0220056
Acsl1	267.385	791.116	1.56497	0.000247716	0.00633954
Rpp40	47.6087	141.067	1.56708	0.00221071	0.0371044
Rgs7	73.01	216.471	1.56801	0.00120035	0.0229544
Hk2	1068.99	3173.95	1.57003	0.000132813	0.00374942
Phf15	534.5	1587.06	1.5701	0.000180451	0.00484723
Homer2	89.0835	264.775	1.57154	0.000643678	0.0138267
Sucnr1	55.9079	167.588	1.5838	0.00100323	0.0199824
Bnip3	879.12	2651.66	1.59276	0.000132045	0.00373384
Ly6e	93.3939	283.397	1.60143	0.000387786	0.00905237
Ptbp2	647.714	1967.53	1.60296	0.000144778	0.00402139
H2-Gs10	550.813	1677.06	1.6063	0.000104008	0.00305107
Osbpl10	110.751	338.031	1.60984	0.000306066	0.00756352
Muc15	105.595	324.687	1.62051	0.000384924	0.00902112
Pemt	43.9922	135.412	1.62204	0.00158849	0.0286102
Akap5	41.4066	127.643	1.62418	0.00158294	0.0285608
BC065397	30.0663	92.6947	1.62434	0.00302386	0.0471986
Nupr1	207.558	641.719	1.62843	0.000143518	0.00399926
2900062L11Rik	460.998	1428.94	1.63212	0.000116469	0.00334272
Ankrd28	1962.86	6093.07	1.63421	7.80731e-05	0.00243083
Tppp3	21.3115	66.3873	1.63927	0.00706459	0.0910148
C530028O21Rik	28.0209	87.4662	1.64222	0.0041407	0.0599185
Herc6	191.704	598.561	1.64262	0.000156982	0.00430491
Prss30	86.2102	270.874	1.65169	0.000363261	0.00863722
Slc13a3	46.7809	147.213	1.65392	0.00104258	0.0205526
Ank1	43.485	137.003	1.65562	0.00142414	0.026414
Psd3	1800.76	5682.64	1.65795	6.59229e-05	0.00210966
Aqp9	27.1931	86.1884	1.66425	0.00322352	0.0496894
Gpr30	156.23	495.882	1.66633	0.000155742	0.0042777
Rab27b	85.703	274.677	1.68032	0.000305928	0.00756352
Prkar2b	84.8916	272.415	1.68212	0.000319845	0.00780563
Dnm1	45.0572	144.87	1.68492	0.000831314	0.0171114
Gm14005	65.6936	211.24	1.68506	0.000319725	0.00780563
Tor3a	628.349	2021.01	1.68544	5.66544e-05	0.00184383
Ica1	56.414	181.636	1.68693	0.000636451	0.0137204
Rab15	32.6519	105.234	1.68837	0.00184962	0.0321185
Nmi	62.7687	202.553	1.69018	0.000494341	0.0111608
5430405G05Rik	29.8632	96.5138	1.69237	0.0023386	0.0386755
Gfap	26921.9	87144.5	1.69463	5.56758e-05	0.00181541
Acsl4	490.509	1588.47	1.69529	5.25778e-05	0.00173347
Ppef2	16.7487	54.356	1.69839	0.0073216	0.0935483
Kbtbd11	449.892	1461.68	1.69998	6.81835e-05	0.00216758
Mpa2l	563.556	1831.15	1.70012	4.07495e-05	0.00141711
Erap1	776.023	2529.78	1.70484	5.10163e-05	0.00169553
Chac1	247.239	806.799	1.70631	8.00759e-05	0.00247089
Ifi47	89.1692	291.068	1.70674	0.000144741	0.00402139
Cox7a1	17.7455	58.0598	1.71008	0.00710915	0.0915117
Cadm1	519.746	1702.79	1.71202	4.58549e-05	0.00154785
Il34	143.791	471.262	1.71255	9.76664e-05	0.00289956
Greb1	19.9765	65.7802	1.71935	0.00472952	0.0661098
Ipw	31.3673	103.432	1.72135	0.00174086	0.0306723
Rgnef	50.7696	167.572	1.72274	0.000481276	0.0109231
Sox13	93.1051	307.328	1.72285	0.000205052	0.00539992
Insl6	186.649	616.263	1.72322	9.6399e-05	0.00289081
Irf9	1004.76	3329.85	1.72861	3.44232e-05	0.00122933
Tcirg1	30.9787	102.94	1.73246	0.00160383	0.0287273
Uaca	855.088	2845.65	1.73462	3.30221e-05	0.0011842
Fhad1	19.6383	65.4037	1.7357	0.00506867	0.069489
Shb	247.376	825.271	1.73816	4.52203e-05	0.00153847
Kcnk1	51.3779	171.424	1.73835	0.000449712	0.0102743
Ddx58	1027.05	3450.4	1.74826	2.7854e-05	0.00102224
Slc26a2	409.013	1380.22	1.75468	3.37181e-05	0.00120664
Arhgef3	14.129	47.831	1.75928	0.00777889	0.0973732
Ptpro	503.334	1706.28	1.76127	3.07138e-05	0.00111299
Dram1	17.7796	60.387	1.76402	0.00418942	0.0605728
Clec12b	24.4044	83.0895	1.76753	0.00221396	0.0371044
Dll1	57.1572	195.178	1.77178	0.000367398	0.00866929
H2-K1	1281.07	4383.42	1.7747	1.85235e-05	0.000732826
Hdc	14.2136	48.864	1.7815	0.00661069	0.0861888
Rap1gap2	25.3003	87.3345	1.7874	0.00154853	0.028074
Tmem117	115.228	398.303	1.78937	8.18649e-05	0.00251261
1810010H24Rik	48.2851	167	1.7902	0.000344279	0.00830556
Thpo	19.4188	67.2391	1.79185	0.00330397	0.0507533
Ung	35.2715	122.2	1.79267	0.000710709	0.0150417
Ccl7	269.751	934.903	1.79319	2.87546e-05	0.00104639
Mertk	132.23	459.132	1.79586	6.05283e-05	0.00194786
Gli2	42.8767	149.067	1.7977	0.000447909	0.0102517
1700019G17Rik	179.671	625.805	1.80036	3.66598e-05	0.00129845
Cmpk2	536.158	1869.07	1.80159	1.73442e-05	0.000694132
9030418K01Rik	57.4449	200.421	1.80278	0.000234638	0.00605879
Angptl2	82.4751	288.887	1.80848	9.82668e-05	0.00291238
Nup210l	45.3613	159.049	1.80994	0.000319936	0.00780563
1300002K09Rik	18.8951	66.4531	1.81433	0.00261565	0.0422447
Arhgap28	29.3735	103.399	1.81563	0.000757687	0.0159188
Cxcl10	100.848	355.03	1.81576	4.40677e-05	0.00151118
Psmb10	155.959	549.356	1.81657	3.62655e-05	0.00128978
Chrd	145.87	514.126	1.81744	3.87807e-05	0.00135961
Gpld1	817.247	2905.74	1.83006	1.2679e-05	0.000532115
Clrn1	276.882	986.929	1.83367	2.15183e-05	0.000837852
Olfr920	15.16	54.0761	1.83472	0.00421403	0.0607375
Tap2	518.19	1851.64	1.83725	1.3876e-05	0.000576738
Zcchc12	31.9591	114.661	1.84307	0.000581359	0.0127096
Parp12	243.792	878.777	1.84984	1.66217e-05	0.000668316
Ica1l	16.5455	59.8129	1.85402	0.00382881	0.0564955
2017-09-06	169.09	615.002	1.8628	2.41642e-05	0.000912053
Stat2	1587.66	5795.14	1.86794	7.72915e-06	0.000347188
Amz1	37.1983	136.33	1.87379	0.000298849	0.00742772
Vldlr	719.089	2638.2	1.87531	7.77648e-06	0.000348407
Actr3b	76.9141	282.691	1.87791	7.32884e-05	0.00229429
Tesc	34.055	125.447	1.88114	0.000316437	0.00777523
Col27a1	56.448	207.944	1.8812	0.000109417	0.00316187
2017-03-04	85.3143	316.787	1.89266	4.44697e-05	0.00152194
Ccl2	240.008	891.628	1.89336	8.98912e-06	0.000395544
Serpine1	44.7872	167.852	1.90603	0.000116674	0.00334305
Cldn9	29.8467	112.119	1.90939	0.000357665	0.00854483
Gnal	68.312	258.135	1.91791	5.67934e-05	0.00184488
Tmc3	190.994	722.971	1.92041	1.14294e-05	0.000485842
Pde2a	99.8825	378.257	1.92106	2.71979e-05	0.00100029
Sema6b	15.9373	60.3705	1.92144	0.00239458	0.0392998
Flt1	12.6249	47.8968	1.92366	0.004134	0.0598718
H28	19.8415	75.4678	1.92734	0.00108216	0.021157
Mpeg1	250.032	956.128	1.93509	4.34046e-06	0.000212092
Sh3bp2	30.0663	115.268	1.93877	0.00031008	0.00765103
Trim21	284.776	1094.51	1.94238	5.83072e-06	0.000276303
Fam181a	120.4	464.758	1.94864	1.40508e-05	0.00058117
6030419C18Rik	65.7605	253.876	1.94883	3.91519e-05	0.00136707
Igdcc3	27.9363	107.907	1.94958	0.000491672	0.0111151
Spink10	13.7063	53.0266	1.95188	0.00331608	0.0507533
Gm4951	135.816	525.863	1.95303	6.21056e-06	0.000291103
Htra1	155.368	601.623	1.95317	9.42424e-06	0.000412586
Ppfia4	9.83619	38.2257	1.95837	0.00770637	0.0967446
Unc80	18.4724	71.9265	1.96116	0.00119043	0.0228153
Lancl3	131.961	514.227	1.96229	8.39594e-06	0.000371338
Odz3	487.007	1901.18	1.96488	4.06908e-06	0.000199964
C3	32952.2	129239	1.97159	1.69231e-06	9.41636e-05
Dkk3	22.1229	86.8262	1.97259	0.000612485	0.013239
Hhatl	10.4444	41.0118	1.97331	0.00727104	0.0931784
Hrk	10.664	42.0283	1.97861	0.00770077	0.0967446
Frem1	108.013	427.201	1.98372	9.91987e-06	0.000430181
Creb3l1	72.3008	287.379	1.99087	2.38145e-05	0.000902806
Sncb	38.7365	154.214	1.99316	8.47227e-05	0.00258652
Fam54a	18.5569	74.6324	2.00785	0.000843827	0.0172864
Gm12070	13.1826	53.0595	2.00897	0.00208633	0.0353856
S100a3	17.1373	69.1734	2.01308	0.000979625	0.0196712
Glis1	9.44754	38.2257	2.01653	0.00596347	0.0796777
Gstt1	14.7373	59.8952	2.02297	0.00171235	0.0303909
Serp2	34.4096	140.017	2.02472	0.000108211	0.00313704
Oas1c	25.993	106.432	2.03373	0.000257331	0.00654677
Tlr4	21.5992	88.5815	2.03603	0.00034653	0.00833654
Polr3g	49.6201	203.619	2.03687	3.7861e-05	0.00133825
Pcdhgc5	35.5756	146.067	2.03767	9.94674e-05	0.00293786
Plcg2	49.6542	204.158	2.0397	3.16108e-05	0.00113832
Aldh1b1	20.4497	84.0895	2.03985	0.000508163	0.0113983
Ptprr	26.7199	110.185	2.04394	0.000199519	0.00527812
Ogdhl	661.034	2734.4	2.04843	1.3291e-06	7.64189e-05
Ccdc81	43.485	180.309	2.05188	5.26118e-05	0.00173347
Odz4	99.7815	414.106	2.05316	6.35577e-06	0.000296299
Trim2	333.787	1385.91	2.05383	1.77666e-06	9.79095e-05
Dhrs7	177.237	739.807	2.06147	2.67317e-06	0.000138884
Slc2a3	757.246	3174.69	2.06778	1.19894e-06	7.01036e-05
Ciita	24.4889	102.679	2.06794	0.000236259	0.00608307
Pou3f1	11.9826	50.3229	2.07027	0.00214438	0.0362276
Slc12a5	84.3679	354.571	2.07131	7.65052e-06	0.000344553
Kng2	41.6767	175.276	2.07232	4.56246e-05	0.0015431
Sox2ot	234.58	991.109	2.07896	1.94935e-06	0.00010614
Dgat2	115.532	489.211	2.08216	4.53539e-06	0.000220369
H2-T23	114.013	486.425	2.09302	2.6406e-06	0.000138443
S100a4	319.524	1367.5	2.09754	9.85638e-07	5.9445e-05
Trim67	14.9568	64.6155	2.11108	0.00101694	0.0201661
Ddc8	12.7599	55.2408	2.11411	0.00151041	0.0276572
Xkrx	8.24751	35.7668	2.11659	0.00580111	0.0778702
Itpr3	9.27845	40.2423	2.11676	0.00405971	0.0590936
Cit	29.2209	126.774	2.11719	9.87865e-05	0.00292276
Parp10	159.306	691.863	2.11869	1.47247e-06	8.32742e-05
Gch1	98.4805	428.006	2.11972	2.88005e-06	0.000146976
Trim34a	174.668	762.985	2.12704	1.38433e-06	7.9067e-05
Gsto1	222.26	976.766	2.13576	9.54576e-07	5.79771e-05
Cacna2d2	12.2867	54.0596	2.13745	0.00140761	0.0262484
Trib3	68.8533	303.427	2.13975	5.25124e-06	0.000250217
Slc17a8	26.9394	118.922	2.14222	9.41736e-05	0.00282997
Iigp1	1131.15	4997.68	2.14347	1.95239e-07	1.42096e-05
Slco5a1	54.2171	240.056	2.14655	1.02184e-05	0.000441745
Nlrc5	230.694	1024.53	2.15091	6.89336e-07	4.33954e-05
Lmo1	15.295	68.305	2.15893	0.000593327	0.0128895
Lgals3bp	293.786	1315.16	2.1624	4.21855e-07	2.79868e-05
Cela1	89.8444	402.661	2.16407	2.00787e-06	0.00010857
Oas3	29.2549	131.462	2.16789	5.16068e-05	0.00171186
Usp43	25.1312	113.512	2.1753	8.16127e-05	0.00250934
Ero1l	673.742	3058.63	2.18262	3.04111e-07	2.14107e-05
Smpdl3b	56.7862	259.827	2.19394	5.08441e-06	0.000244292
Tlr2	57.9522	266.53	2.20137	4.83874e-06	0.000233791
S100a6	6.27018	29.0299	2.21096	0.00807805	0.0998125
Gm10825	112.626	522.305	2.21335	9.09478e-07	5.54332e-05
Fhod3	105.681	490.115	2.21341	8.02149e-07	4.94153e-05
Sspo	7.30112	33.8984	2.21503	0.00489774	0.0675308
Nipal1	10.0558	47.3557	2.23551	0.00171783	0.0304339
Dock9	185.13	873.401	2.23811	3.34147e-07	2.30548e-05
F830016B08Rik	149.303	705.141	2.23967	2.42621e-07	1.74374e-05
Samd9l	417.953	1979.5	2.24373	1.65169e-07	1.23334e-05
Ephx4	82.6102	392.154	2.24703	1.24581e-06	7.23537e-05
Trim72	7.21657	34.3572	2.25123	0.00441986	0.0629841
Gm1110	34.6633	165.687	2.25698	1.14356e-05	0.000485842
Lgr5	152.207	727.825	2.25756	3.93372e-07	2.65049e-05
Cited1	569.891	2762.58	2.27726	8.82091e-08	7.01161e-06
Lonrf2	137.419	670.683	2.28705	3.02808e-07	2.14063e-05
C1qtnf1	157.093	770.263	2.29374	1.76245e-07	1.29364e-05
Gchfr	16.495	81.6635	2.30766	0.000127021	0.0036155
6330416G13Rik	63.9863	320.705	2.32541	7.27427e-07	4.56269e-05
Lgals9	397.033	2019.15	2.34642	3.88926e-08	3.2566e-06
Ttn	38.3479	195.439	2.3495	2.68491e-06	0.000139075
Plekha6	143.943	740.826	2.36364	1.12098e-07	8.72133e-06
Ifih1	42.5221	219.06	2.36504	1.86463e-06	0.000102105
Parp9	381.093	1968.98	2.36923	3.80615e-08	3.21825e-06
Tec	31.0632	160.967	2.37349	6.40728e-06	0.000297095
Pon3	10.1744	52.7653	2.37465	0.000446656	0.0102452
Arhgef6	35.5932	185.326	2.38039	2.22905e-06	0.000118771
Psmb8	12.0672	62.9283	2.38262	0.000232067	0.00601038
Calr4	6.01655	31.5218	2.38934	0.00457472	0.0643365
Ube2l6	281.92	1480.19	2.39243	3.69195e-08	3.13707e-06
Pgm2l1	146.696	782.264	2.41482	8.09029e-08	6.521e-06
Rapgef5	15.9373	85.0237	2.41546	6.07812e-05	0.00195235
Robo4	8.8898	47.5203	2.41832	0.000686857	0.0145906
Syt6	38.0602	203.454	2.41835	1.69888e-06	9.42248e-05
Ppl	202.045	1081.23	2.41993	5.13216e-08	4.23563e-06
Piwil2	8.63617	46.3062	2.42274	0.000859134	0.0175791
Pcdhac2	72.0307	386.387	2.42336	2.06835e-07	1.49903e-05
Mycbpap	5.45881	29.4887	2.43351	0.00525393	0.0718106
Diras2	84.2657	456.69	2.4382	1.75365e-07	1.29268e-05
Ovgp1	34.0715	186.914	2.45574	1.95062e-06	0.00010614
Gng2	10.3939	57.6338	2.47117	0.00024657	0.00632901
4931408A02Rik	50.1778	278.988	2.47508	3.80612e-07	2.58924e-05
Gbp9	499.232	2781.27	2.47796	6.45631e-09	6.43728e-07
Fcgr4	5.79698	32.3242	2.47924	0.00250868	0.0407844
Gda	4.59695	25.6697	2.48132	0.00677464	0.0879276
Thsd1	95.8268	536.092	2.48398	5.16026e-08	4.23854e-06
Tmem100	11.4754	64.2061	2.48417	0.000186017	0.00497459
Sema5a	17.695	99.2669	2.48797	1.73867e-05	0.000694218
Camkk1	65.8274	369.487	2.48876	1.71417e-07	1.269e-05
H2-T24	11.8981	67.2227	2.49822	0.000110122	0.00317112
Tex11	4.51241	25.7191	2.51087	0.00679267	0.0880291
Gbp8	13.7404	78.861	2.52089	3.91266e-05	0.00136707
Fgfr4	5.88152	33.8655	2.52555	0.00172907	0.0305894
Aldh3b2	4.51241	26.0956	2.53184	0.00601585	0.0799253
Ptprv	10.698	62.2224	2.54009	0.000141582	0.0039581
Irf7	13.4363	78.4186	2.54506	3.09778e-05	0.0011202
Layn	136.406	796.373	2.54554	1.11785e-08	1.05944e-06
Spata19	6.43926	38.1104	2.56522	0.000890032	0.0180826
Pamr1	13.9599	83.073	2.57309	2.7004e-05	0.000995283
Espnl	5.84746	35.1103	2.58601	0.00186368	0.0323082
Mnda	40.4098	242.91	2.58765	1.62347e-07	1.22285e-05
Gm98	11.9486	72.1735	2.59463	6.6504e-05	0.00212431
Igfbpl1	466.724	2826.82	2.59854	2.68781e-09	2.91585e-07
Tmem158	32.9055	200.094	2.60428	3.90946e-07	2.64448e-05
Irgm1	976.678	6049.12	2.63077	7.11821e-10	8.96219e-08
Deptor	220.825	1371.94	2.63524	1.68278e-09	1.92227e-07
Col1a1	13.4868	83.7953	2.63533	1.83633e-05	0.000728157
Ifi202b	1092.09	6845.65	2.64809	5.86656e-10	7.55167e-08
Stx11	7.60523	47.8804	2.65437	0.000317428	0.0077885
Igtp	250.979	1583.01	2.65704	7.5656e-10	9.45646e-08
Pvalb	172.689	1103.59	2.67595	2.41329e-09	2.65139e-07
Nos1	16.9682	108.726	2.67979	3.9021e-06	0.000192858
H2-Q7	40.4603	259.678	2.68215	6.17023e-08	5.04409e-06
Ifi205	8.02794	51.5677	2.68337	0.000137104	0.00385792
Scube1	24.7766	159.247	2.68421	4.34529e-07	2.87172e-05
Emp1	108.587	707.189	2.70325	2.61882e-09	2.85899e-07
Arhgap27	4.6815	30.5876	2.7079	0.00182913	0.0318693
Gbp2	1576.93	10320.5	2.71032	2.69405e-10	3.71758e-08
Sez6l2	9.19391	60.4858	2.71785	7.30969e-05	0.00229245
Gm15319	4.6815	30.9476	2.72479	0.00162304	0.0290413
Eif4e3	4.59695	30.5547	2.73264	0.00184624	0.0321026
Irgm2	689.651	4597.32	2.73685	2.03379e-10	2.9234e-08
Slc6a17	10.7826	71.943	2.73815	2.50168e-05	0.00093604
Akap6	146.681	978.877	2.73845	8.93125e-10	1.1047e-07
Arhgap22	5.32378	35.8162	2.75009	0.000703074	0.0148984
Mpp3	14.2641	96.2196	2.75395	5.15643e-06	0.00024638
Tnfsf13	6.01655	40.6188	2.75514	0.000512201	0.0114591
Saa3	85.2145	577.562	2.76081	1.19641e-09	1.40386e-07
Dtx3l	223.411	1519.72	2.76604	3.04401e-10	4.13434e-08
Thy1	3.34645	22.7848	2.76737	0.00412243	0.0598047
5430435G22Rik	53.4057	364.092	2.76924	9.93052e-09	9.5162e-07
Avil	16.5796	114.348	2.78595	1.36359e-06	7.81412e-05
Pik3r5	19.7229	136.33	2.78916	6.83787e-07	4.32038e-05
Uba7	43.5531	301.688	2.79221	1.18126e-08	1.10736e-06
Zfp389	5.07015	35.2091	2.79585	0.000818613	0.0169308
Tap1	484.966	3375.41	2.7991	1.0548e-10	1.62449e-08
Gm4841	426.681	2971.85	2.80013	6.83878e-11	1.12053e-08
Oas1b	36.421	256.579	2.81656	1.77619e-08	1.62103e-06
Ifi204	234.567	1660.52	2.82356	1.02762e-10	1.61078e-08
Stab1	3.56602	25.2767	2.82542	0.00330818	0.0507533
Cdca7l	12.3372	88.1556	2.83704	6.92384e-06	0.000315412
Irf5	2.70416	19.3258	2.83728	0.00738922	0.0940888
Clec4f	14.9909	107.333	2.83994	1.43541e-06	8.14451e-05
Car5a	2.70416	19.3752	2.84096	0.00735066	0.0937114
Stat1	1633.59	11824.9	2.85571	3.70839e-11	6.52715e-09
Prmt8	31.3673	228.535	2.86508	2.89528e-08	2.49703e-06
Cda	13.8249	101.382	2.87446	1.21196e-06	7.06255e-05
Lgals3	130.929	961.085	2.87588	1.9881e-10	2.88174e-08
Bend5	12.4218	91.8264	2.88604	3.8112e-06	0.000188906
Clec2l	10.0898	75.4843	2.90328	6.39325e-06	0.000297095
Pnmal1	15.4981	118.348	2.93287	3.10705e-07	2.16977e-05
Nos2	11.763	89.8922	2.93393	1.71134e-06	9.46116e-05
Trim30d	4.46193	34.3243	2.94349	0.000391901	0.00911038
Trim30a	130.745	1006.8	2.94495	4.73331e-11	8.16449e-09
Ifi35	61.5863	476.048	2.95043	3.94164e-10	5.2705e-08
Dpp6	26.8549	207.913	2.95272	2.03846e-08	1.82183e-06
Gm14446	11.6444	90.8429	2.96373	2.18091e-06	0.000116828
Frmpd1	23.1879	181.26	2.96661	2.29109e-08	2.02662e-06
Oasl1	23.5601	189.39	3.00694	7.79431e-09	7.68251e-07
Dnahc10	122.698	996.699	3.02204	3.44838e-11	6.26116e-09
Ace	3.09282	25.9474	3.0686	0.00152966	0.0279433
Parp14	358.719	3080.54	3.10226	1.69222e-12	3.84067e-10
2310043J07Rik	1.97734	17.834	3.173	0.0071771	0.09218
Gm11744	1.97734	17.8504	3.17433	0.00716293	0.0920666
Apol6	4.76604	44.0613	3.20865	5.21826e-05	0.00172763
Wipf3	123.78	1155.88	3.22315	2.10713e-12	4.65974e-10
Tgfbi	45.514	425.201	3.22376	2.34841e-11	4.40302e-09
Kcnc4	2.14642	20.2435	3.23746	0.00305581	0.0474434
Pcp4	67.1966	637.686	3.24639	7.41601e-12	1.52284e-09
Lpo	75.5462	719.893	3.25235	3.15476e-12	6.80206e-10
Isg15	89.1692	853.729	3.25916	1.11323e-12	2.66695e-10
Gbp10	62.6689	604.183	3.26916	2.41565e-12	5.27436e-10
Sp100	9.36299	91.3017	3.2856	2.57718e-07	1.84456e-05
Lmo2	9.92074	97.4809	3.2966	1.42242e-07	1.07611e-05
Casp1	5.23924	51.6006	3.29996	1.36099e-05	0.000567047
Car12	2.14642	21.1942	3.30366	0.00219537	0.0369443
Gm12250	92.4475	917.351	3.31077	5.94471e-13	1.62762e-10
Xdh	203.925	2024.31	3.31132	1.28825e-13	4.26769e-11
Irf8	17.8136	185.766	3.38243	4.51215e-10	5.94123e-08
Ly6a	51.4636	537.617	3.38495	9.27556e-13	2.31876e-10
Adh7	5.67838	59.3705	3.38619	6.97451e-06	0.000316588
Usp18	251.924	2730.63	3.43818	1.42433e-14	5.11839e-12
Gbp1	1230.76	13367.6	3.44112	6.87555e-15	2.57818e-12
Itgb2	8.16297	89.3345	3.45205	1.3937e-07	1.06844e-05
Gbp4	54.4378	601.886	3.46681	2.79082e-13	8.29981e-11
Xaf1	472.832	5241.93	3.4707	6.26482e-15	2.40137e-12
Col24a1	1.41959	15.8997	3.48545	0.00782245	0.0975093
Psmb9	43.148	483.376	3.48578	6.15443e-13	1.65871e-10
Gbp5	25.0302	281.708	3.49246	1.18158e-11	2.31604e-09
Mx1	48.8945	557.222	3.51051	2.09101e-13	6.44068e-11
Cyp2c44	6.10109	69.6487	3.51296	7.55009e-07	4.7015e-05
Mx2	118.102	1376.33	3.54272	1.24665e-14	4.57519e-12
Ddx60	8.11248	95.483	3.55703	2.82639e-08	2.44987e-06
Nnmt	31.8746	389.354	3.6106	8.51753e-13	2.19282e-10
4931406H21Rik	2.92373	35.8491	3.61605	8.30354e-05	0.00254401
P2ry14	51.0233	647.308	3.66522	2.8489e-14	1.00287e-11
Mndal	7.13203	94.3842	3.72616	1.9697e-08	1.76955e-06
Tmprss5	3.95467	52.3394	3.72627	3.57055e-06	0.000177916
Dhx58	22.1229	295.248	3.73831	1.26172e-12	2.941e-10
Gbp11	13.3177	177.949	3.74005	6.63226e-11	1.1e-08
Acot12	1.03094	14.0314	3.76663	0.00789469	0.0981092
Irg1	3.2619	44.4378	3.768	6.65342e-06	0.000305226
Ifi203	63.5977	868.158	3.77091	1.9895e-15	8.84884e-13
Oas2	56.6852	776.722	3.77635	2.88665e-15	1.15795e-12
Scel	9.97122	137.231	3.7827	6.00807e-10	7.67653e-08
D14Ertd668e	11.6785	162.852	3.80163	5.77311e-11	9.85945e-09
Lass3	1.97734	28.0628	3.82703	0.000223071	0.0058123
Zbp1	77.7784	1110.48	3.83566	2.09406e-16	1.03201e-13
Hp	2.14642	31.3736	3.86955	7.20324e-05	0.00226731
Hal	2.06188	30.997	3.9101	8.41683e-05	0.00257415
Bzrap1	1.41959	21.8177	3.94195	0.000909834	0.0184199
Oas1a	6.43926	99.3493	3.94754	2.17573e-09	2.40571e-07
Dctd	9.41348	145.378	3.94893	1.16771e-10	1.76683e-08
2010002M12Rik	14.2981	223.632	3.96723	8.97074e-13	2.27553e-10
Slpi	4.03921	63.2719	3.96942	2.36213e-07	1.70479e-05
Gbp3	551.217	8794.69	3.99594	1.84551e-18	1.17901e-15
4831426I19Rik	13.8249	224.123	4.01895	5.32514e-13	1.50579e-10
Ifit3	219.475	3559.34	4.01948	1.62264e-18	1.07649e-15
Fam129a	1.97734	32.3736	4.03319	5.3422e-05	0.00175185
Necab3	1.03094	16.9163	4.03638	0.00246863	0.0403234
Cyp2d22	3.09282	51.3064	4.05215	1.04396e-06	6.2309e-05
Usp50	7.9434	132.56	4.06075	6.95093e-11	1.12053e-08
Ifi27l2a	1.58868	26.5215	4.06126	0.000159408	0.00435069
Ifit1	373.375	6393.5	4.09791	2.53174e-19	2.11954e-16
Otoa	0.946396	16.408	4.11581	0.00304717	0.0473946
Orm1	9.14342	160.475	4.13347	4.93446e-12	1.03798e-09
Bst2	10.563	188.178	4.155	1.02384e-12	2.48734e-10
Trf	45.3108	808.26	4.15689	2.0934e-17	1.12841e-14
I830012O16Rik	96.6558	1765.13	4.19077	5.77039e-19	4.32754e-16
Csrp3	0.946396	17.3916	4.1998	0.00206612	0.0351118
Isg20	6.01655	111.94	4.21765	2.60039e-10	3.64668e-08
Atp1a3	2.70416	50.3229	4.21796	5.69194e-07	3.64982e-05
Gbp6	65.2873	1252.69	4.26208	8.88613e-19	6.13107e-16
AW112010	1.03094	19.8011	4.26355	0.000784724	0.0163475
Oasl2	262.098	5048.7	4.26773	2.80311e-20	3.02192e-17
Gm410	10.1403	195.948	4.2723	4.34949e-13	1.25041e-10
Orm2	32.2973	639.625	4.30774	1.12733e-17	6.48179e-15
Ifi44	224.781	4630.42	4.36455	6.7417e-21	1.05716e-17
Rtp4	44.0439	927.493	4.39632	2.58045e-19	2.11954e-16
Galntl2	15.2105	327.047	4.42636	7.41376e-16	3.55222e-13
Esrrg	0.946396	20.6859	4.45006	0.000551867	0.0121728
Rsad2	162.418	3587.92	4.46537	1.76064e-21	3.37437e-18
Dhrs9	1.41959	31.9806	4.49365	2.51617e-05	0.000937395
Gm4902	0.557741	13.0478	4.54807	0.00480484	0.0668301
Ly6c1	17.2219	411.842	4.57978	1.27899e-17	7.11656e-15
Xirp1	1.58868	38.6516	4.60463	2.61357e-06	0.000137444
Orm3	8.50114	221.189	4.70148	2.14529e-15	9.25103e-13
Lct	0.557741	17.8998	5.00421	0.000577017	0.0126307
Apol9a	14.2981	480.884	5.07179	1.33683e-20	1.53727e-17
Ccl5	10.7321	370.783	5.11057	1.3142e-19	1.25936e-16
Gm889	0.473198	16.5233	5.12591	0.00108162	0.021157
Klkb1	1.03094	38.6022	5.22665	7.96218e-07	4.92257e-05
Apol9b	11.4249	434.444	5.24892	8.57073e-21	1.06474e-17
Cd74	2.23096	86.5485	5.27777	2.12282e-11	4.02379e-09
Rftn1	0.557741	25.1779	5.49642	2.8223e-05	0.00102922
Cplx1	0.557741	26.538	5.57232	1.60698e-05	0.000654497
H2-Aa	0.557741	33.3572	5.90226	1.18566e-06	6.95625e-05
H2-Eb1	0	26.0791	Inf	3.09707e-06	0.000157585
H2-Q6	0	15.4738	Inf	0.000377277	0.00887811
Tex19.2	0	10.6053	Inf	0.0042105	0.0607375
Car3	23.3229	0	#NAME?	8.04515e-06	0.000358581
Npr3	10.698	0	#NAME?	0.00339712	0.0515365
Ccdc27	9.27845	0	#NAME?	0.00747897	0.0950661
Padi1	9.02482	0	#NAME?	0.00793688	0.0985625

## Sheet: lA_2_TND10
id	lA_2	lN	log2FoldChange	pval	padj
Rian	3.93496	20066.8	12.3162	0	0
Wisp2	19864.5	70.0638	-8.14731	8.87e-278	9.46e-274
Stmn2	15.2595	6113.07	8.64605	6.57e-276	4.67e-272
Elavl3	4.22825	3255.24	9.58849	4.15e-244	2.21e-240
Elavl4	1.01029	2498.89	11.2723	1.47e-234	6.25e-231
Gng2	30.4303	5276.84	7.43802	1.35e-231	4.78e-228
Crmp1	92.6496	7625.47	6.3629	4.72e-220	1.44e-216
Hecw1	1.01402	3258.74	11.65	7.31e-213	1.95e-209
Myt1	3.38491	1380.76	8.67214	3.22e-202	7.62e-199
Usp53	18157	434.991	-5.38339	4.47e-196	9.52e-193
Ap3b2	31.2136	4333.04	7.11706	3.89e-195	7.54e-192
Dnajc6	4.13844	3518.13	9.7315	3.01e-194	5.34e-191
Dcx	2.60008	6665.74	11.324	4.64e-190	7.6e-187
Gdap1	0.92607	2515.99	11.4077	8.06e-185	1.23e-181
Cntnap2	4.18241	2884.86	9.42995	1.45e-183	2.06e-180
Opcml	11.6748	2360.41	7.6595	4.83e-183	6.43e-180
Mapt	278.845	13552.1	5.6029	1.16e-182	1.46e-179
Slc16a2	17962.9	577.197	-4.95982	5.91e-182	7e-179
Peg13	4.04303	2015.1	8.96119	3.87e-181	4.34e-178
Mlc1	25376.6	960.533	-4.72352	4.61e-180	4.92e-177
Sult4a1	1.79326	2782.18	10.5994	1.37e-177	1.39e-174
Scn3b	64.0714	5753.01	6.48849	1.79e-177	1.73e-174
Scg5	6.71467	2367.96	8.46211	1.14e-171	1.05e-168
Gprc5b	14277.1	482.023	-4.88846	1.22e-170	1.08e-167
Meg3	3.10802	28671.5	13.1713	2.33e-170	1.99e-167
Cd109	14140.9	238.713	-5.88846	3.46e-170	2.84e-167
Kcnq2	1.56594	2061.07	10.3622	4.14e-170	3.27e-167
Ppfia2	1.59165	2712.07	10.7347	2.65e-167	2.02e-164
Rbfox1	2.59449	2561.81	9.9475	1.08e-166	7.95e-164
Pcsk2	1.40457	2736.86	10.9282	1.96e-165	1.39e-162
Snap91	20.8539	4013.17	7.58828	1.34e-157	9.21e-155
Acsbg1	12159.5	587.945	-4.37026	1.02e-155	6.82e-153
Disp2	11.2969	3148.15	8.12243	6.25e-155	4.04e-152
Ccnb1	8.04805	875.768	6.76577	5.48e-154	3.43e-151
Pbxip1	25473.2	1189.03	-4.42113	5.87e-154	3.57e-151
Gbp2	6775.53	126.612	-5.74184	1.12e-153	6.6e-151
Snhg11	28.6333	11913.4	8.70068	1.79e-150	1.03e-147
Celf4	64.8805	3980.77	5.93912	8.4e-147	4.59e-144
Itm2b	71846.4	3974.51	-4.17607	8.3e-147	4.59e-144
Il6st	50893.9	2857.96	-4.15444	4.18e-146	2.23e-143
Hspa12a	8.34693	2070.01	7.95418	1.17e-142	6.07e-140
Prkcb	123.68	3715.5	4.90887	4.23e-142	2.15e-139
Bmp1	23452	1257.43	-4.22116	1.33e-141	6.61e-139
Pgm2l1	112.409	6703.88	5.89817	5.9e-141	2.86e-138
Mctp1	8117.65	283.262	-4.84085	3.74e-140	1.77e-137
Ina	5.2404	2812.39	9.0679	6.09e-140	2.82e-137
Rps6ka6	49.6389	2062.42	5.37673	8.2e-139	3.72e-136
Eef1a2	1.58792	3198.94	10.9762	1.29e-138	5.73e-136
Odz1	0	2146.21	Inf	1.32e-137	5.75e-135
Dscam	0.410677	2178.92	12.3733	3.33e-137	1.42e-134
Epb4.1l3	76.1186	3928.15	5.68946	2.01e-136	8.42e-134
Xkr4	4.43359	1967.86	8.79394	3.12e-136	1.28e-133
Dpp6	3.15572	1832.41	9.18156	1.08e-135	4.33e-133
Id3	9308.3	475.578	-4.29076	3.23e-135	1.27e-132
Flot1	19106.8	1139.62	-4.06746	2.66e-134	1.03e-131
Mxra8	4607.73	158.761	-4.85913	3.79e-134	1.44e-131
Plekha2	9650.46	434.94	-4.47171	5.4e-134	2.02e-131
Atcay	3.37001	2995.8	9.79597	1.59e-133	5.85e-131
Ubb	3002.18	88.9408	-5.07702	5.55e-133	2e-130
Bub1b	5.89517	573.008	6.60288	1.18e-132	4.18e-130
Unc13a	66.1889	3344.41	5.65902	7.74e-132	2.7e-129
Rab3c	6.64311	4947.24	9.54055	7.84e-130	2.7e-127
Bzrap1	14.6487	3413.23	7.86422	8.79e-130	2.97e-127
Irgm1	5523.08	142.084	-5.28065	5.35e-129	1.78e-126
Zfp711	1.38258	1313.46	9.89179	9.12e-128	2.99e-125
4933426M11Rik	17034.9	522.304	-5.02746	2.87e-127	9.28e-125
Dbc1	2.79983	2386.99	9.73564	2.96e-127	9.43e-125
Sox11	349.938	5920.53	4.08055	1.68e-126	5.27e-124
Mmp24	22.0397	2408.4	6.77182	2.43e-125	7.49e-123
Zcchc12	21.3272	2906.22	7.0903	2.55e-125	7.76e-123
Stmn3	23.2923	9337.43	8.64703	5.73e-125	1.72e-122
Gria2	68.7118	5422.98	6.30238	1.07e-124	3.17e-122
Sez6l2	3.05287	3497.77	10.1621	1.87e-124	5.46e-122
Adam23	27.7575	1981.94	6.15789	2.92e-124	8.41e-122
Mgst1	10046.9	613.628	-4.03325	4.78e-123	1.36e-120
Fbxo2	5715.86	213.298	-4.74403	3.41e-122	9.56e-120
Apobec1	3254.9	97.1917	-5.06564	3.52e-121	9.75e-119
Ftl2	4285.09	13.0433	-8.35988	6.41e-120	1.75e-117
Lrfn5	0.185214	1707.91	13.1708	8.86e-120	2.39e-117
Celsr3	29.5102	2093.37	6.14847	1.7e-119	4.53e-117
Kif5a	648.973	12733.8	4.29436	4.07e-119	1.07e-116
Fam123c	0	1478.77	Inf	5.18e-119	1.35e-116
Pea15a	61828.3	4164.51	-3.89205	3.08e-118	7.91e-116
Bub1	2.14729	448.801	7.70742	4.3e-118	1.09e-115
C530008M17Rik	7.84234	880.803	6.81139	4.86e-118	1.22e-115
Runx1t1	14.882	1589.22	6.73861	1.43e-117	3.54e-115
Mapk8ip2	26.8385	2759.89	6.68416	6.88e-117	1.68e-114
Stard13	6667.14	365.578	-4.18882	3.89e-116	9.41e-114
Ctsb	152891	7231.4	-4.40208	1.22e-115	2.91e-113
Akap6	162.458	4022.08	4.6298	1.31e-115	3.1e-113
Clip4	8212.56	424.462	-4.27412	1.42e-115	3.32e-113
Gm6548	2266.79	78.2209	-4.85695	6.56e-115	1.52e-112
Cp	172691	713.134	-7.91981	1.03e-113	2.36e-111
Trank1	6.48175	4535.13	9.45055	5.44e-113	1.23e-110
Fam155a	0.597754	1214.86	10.989	5.87e-113	1.32e-110
Ndrg4	408.749	8689.21	4.40994	2.87e-112	6.38e-110
Ppp2r2c	18.0962	3423.69	7.56372	6.54e-112	1.44e-109
Tmem130	0.988306	6616.41	12.7088	9.28e-112	2.02e-109
2310057J16Rik	16.7718	1654.53	6.62424	7.92e-111	1.7e-108
Prc1	58.3365	1260.05	4.43294	1.92e-110	4.1e-108
Dnm3	95.446	3549.05	5.2166	3.95e-110	8.34e-108
Pbx3	73.0791	2484.75	5.0875	4.49e-110	9.37e-108
Vim	144800	12171.6	-3.57247	1.3e-109	2.69e-107
Chrna4	15.514	1238.27	6.31861	2.6e-109	5.34e-107
Rb1	11224.9	851.127	-3.72119	3.75e-109	7.62e-107
Sbno2	10842.1	572.371	-4.24355	3.93e-109	7.91e-107
Serpine2	32673.8	3071.76	-3.41099	6.1e-109	1.21e-106
Lhx1	0.597754	524.06	9.77596	1.63e-108	3.22e-106
Ipw	13.1286	4445.2	8.40339	5.05e-108	9.88e-106
Aff3	35.9942	1799.26	5.6435	6.01e-108	1.17e-105
Ralyl	0	1463.12	Inf	1.69e-107	3.25e-105
Nefm	1.62631	663.264	8.67184	9.09e-107	1.73e-104
Apoe	41577.8	2679.48	-3.95578	1.88e-106	3.55e-104
Sorbs2	12221.9	872.909	-3.80749	2.51e-106	4.69e-104
Gng4	0.80123	1200.54	10.5492	4.68e-106	8.67e-104
Plat	29190	2599.38	-3.48923	9.41e-106	1.73e-103
Spp1	79172.3	55.6625	-10.4741	3.54e-105	6.46e-103
Adamtsl3	7782.78	283.72	-4.77774	1.15e-103	2.07e-101
Prkar2b	69.4922	3148.62	5.50173	1.59e-103	2.85e-101
Clstn3	2.22592	5676	11.3163	1.64e-103	2.91e-101
Hspb8	14732.2	157.126	-6.55091	2.98e-102	5.25e-100
Wwtr1	8821.38	665.059	-3.72945	5.37e-102	9.38e-100
Lin28b	0	537.744	Inf	1.7e-101	2.95e-99
Ppfia4	2.53598	1933.81	9.57469	3.37e-101	5.8e-99
Lamb2	16701.7	1459.96	-3.516	5.1e-101	8.7e-99
Rrm2	12.0233	542.709	5.49628	1.1e-100	1.86e-98
Top2a	98.7929	3184.77	5.01064	1.25e-100	2.1e-98
Spock3	0.390553	2155.87	12.4305	2.44e-100	4.06e-98
Tnfrsf1a	3319.76	189.035	-4.13435	3.77e-100	6.23e-98
Slc1a1	11.1576	1124.88	6.6556	4.46e-100	7.31e-98
Trim30a	2274.77	84.5165	-4.75034	5.08e-100	8.26e-98
St8sia4	4.11459	1972.7	8.9052	8.7e-100	1.4e-97
Tmeff1	334.604	5113.32	3.93373	1.93e-99	3.09e-97
Mcf2l	373.285	6662.32	4.15767	3.07e-99	4.88e-97
Snap25	1.56594	5245.86	11.7099	3.52e-99	5.56e-97
Actl6b	2.57623	1119.8	8.76377	2.4e-98	3.76e-96
Kif21b	212.119	3592.71	4.08213	4.45e-98	6.92e-96
Kif23	3.63236	416.618	6.84167	7.37e-98	1.14e-95
D430041D05Rik	5.72822	2541.36	8.7933	8.12e-98	1.25e-95
Iqgap3	6.90733	546.807	6.30676	2.63e-97	4.01e-95
Daam2	6177.75	470.154	-3.71588	8.3e-97	1.25e-94
Dlgap1	11.2161	938.796	6.38717	1.15e-96	1.72e-94
Golga7b	1.42283	1110.3	9.60796	2.98e-96	4.43e-94
Fry	86.653	2692.09	4.95733	3.49e-96	5.16e-94
Gprin1	59.6904	3420.77	5.84068	4.77e-96	7.02e-94
Nbl1	11307.8	359.767	-4.97412	6.58e-96	9.6e-94
Rap1gap2	24.0033	1166.63	5.60296	9.39e-95	1.36e-92
Iigp1	12052.2	92.4187	-7.02689	1.24e-94	1.79e-92
Samd4	7289.82	611.555	-3.57533	4e-94	5.73e-92
C1s	4082.99	66.7008	-5.93578	4.36e-94	6.19e-92
Pdzrn4	5.33395	554.636	6.70019	5.6e-94	7.91e-92
Chgb	7.09441	3375.68	8.89428	7.5e-94	1.05e-91
Sorcs3	3.57012	1077.91	8.23805	1.1e-93	1.53e-91
Gm5506	2500.92	68.6008	-5.18809	1.12e-93	1.56e-91
Gdpd2	6145.67	428.975	-3.8406	1.45e-93	1.99e-91
Axl	7615.08	625.825	-3.60503	1.9e-93	2.6e-91
Fth1	42760.9	1365.88	-4.96839	6.65e-93	9.02e-91
Lsamp	36.5681	1426.11	5.28536	3.69e-92	4.98e-90
Cyp51	673.773	7721.32	3.51851	1.31e-91	1.75e-89
Map3k9	43.4672	1813.13	5.38241	2.15e-91	2.86e-89
Bace2	4353.43	270.025	-4.01099	2.47e-90	3.27e-88
Rplp2	1470.43	63.0413	-4.5438	4.57e-90	6.01e-88
Mgat5b	22.7936	1526.09	6.06507	5.15e-90	6.74e-88
Tmem176a	15983	344.179	-5.53724	1.89e-89	2.46e-87
Dlgap3	16.5865	1260.08	6.24736	1.95e-89	2.52e-87
Atp1a1	75639.3	8747.22	-3.11224	4.32e-89	5.55e-87
Cdh8	0	1954.7	Inf	6.19e-89	7.9e-87
Gpm6b	35134.6	4369.23	-3.00744	8.33e-89	1.06e-86
Sez6l	2.99249	2257.09	9.5589	9.08e-89	1.14e-86
Cnp	3828.38	331.997	-3.52749	9.72e-89	1.22e-86
Igtp	2767.16	57.8433	-5.58011	4.56e-88	5.68e-86
Lgals1	8764.13	759.984	-3.52757	6.23e-88	7.72e-86
Rhou	8118.25	703.539	-3.52847	7.51e-88	9.26e-86
Vash2	26.7737	1157.59	5.43417	1.24e-87	1.52e-85
Cd151	10460.8	1055.29	-3.30929	1.84e-87	2.24e-85
Fam169a	20.5073	1722.46	6.39219	2.03e-87	2.46e-85
Dhcr24	296.969	3677.06	3.63017	2.62e-87	3.15e-85
Rdh10	5985.87	475.181	-3.65501	3.45e-87	4.12e-85
Rundc3b	37.5359	1616.95	5.42886	4.37e-87	5.2e-85
Cd81	31537.9	3743.26	-3.07472	4.94e-87	5.85e-85
Plcl2	33.2596	1284.5	5.27129	5.27e-87	6.2e-85
Ampd3	3069.52	159.319	-4.26802	7.99e-87	9.36e-85
Ntm	1.52382	772.375	8.98546	1.38e-86	1.6e-84
Sdc4	21740.7	802.332	-4.76006	2.12e-86	2.45e-84
Zcchc24	7283.56	772.412	-3.2372	3.03e-86	3.5e-84
Erbb2ip	17723.8	2048.03	-3.11337	8.39e-86	9.61e-84
Wscd2	3.95322	795.087	7.65194	1.22e-85	1.39e-83
Mcm6	77.1076	1126.35	3.86864	1.26e-85	1.43e-83
Epha7	30.3155	1366.19	5.49396	1.34e-85	1.51e-83
Fam5b	38.3829	1037.43	4.75641	1.38e-85	1.55e-83
Zfp36l2	3063.43	209.853	-3.8677	2.13e-85	2.38e-83
Mvp	3633.45	267.22	-3.76524	2.53e-85	2.8e-83
Slitrk1	0.207201	778.1	11.8747	3.09e-85	3.41e-83
Col4a5	19889	1797.1	-3.46822	5.37e-85	5.9e-83
Pkd2	11687.3	815.843	-3.8405	1.53e-84	1.67e-82
Nes	21309.6	2436.15	-3.12883	5.91e-84	6.42e-82
Ifi27l1	5743.11	244.815	-4.55207	1.68e-83	1.82e-81
Myo6	7649.11	891.814	-3.10048	1.99e-83	2.14e-81
Msn	12888.4	864.484	-3.89809	2.54e-83	2.72e-81
Ifit1	5759.07	138.39	-5.37903	2.73e-83	2.91e-81
Mpp3	9.58232	916.258	6.57924	3.18e-83	3.37e-81
Stmn4	0.185214	2250.09	13.5685	3.34e-83	3.52e-81
Edil3	118.919	2358.9	4.31007	4.45e-83	4.68e-81
Lingo2	0	892.694	Inf	6.4e-83	6.69e-81
Notch3	12348.4	1019.9	-3.59782	7.21e-83	7.49e-81
Junb	4161.36	184.785	-4.49314	8.37e-83	8.66e-81
Fam19a2	4.94712	1844.94	8.54277	9.19e-83	9.46e-81
Kntc1	18.4499	554.451	4.90938	1.53e-82	1.57e-80
Celf3	7.25727	650.638	6.48628	1.65e-82	1.68e-80
Slc25a18	7198.39	182.876	-5.29874	4.26e-82	4.32e-80
Cend1	7.39851	1593.9	7.75111	5.37e-82	5.42e-80
Kif5c	1874.15	18070.3	3.26931	7.08e-82	7.12e-80
Serpina3m	2415.76	37.518	-6.00875	1.02e-81	1.03e-79
Ptpn5	0.205339	882.889	12.07	1.85e-81	1.84e-79
Rap1gap	71.2929	1619.47	4.50562	2.23e-81	2.22e-79
Ckap2l	13.4018	397.017	4.88871	2.26e-81	2.23e-79
Cnih2	28.9761	1368.44	5.56152	2.82e-81	2.77e-79
Cnn3	22872.8	2759.98	-3.0509	3.91e-81	3.82e-79
Gbp1	9636.33	109.778	-6.45583	5.49e-81	5.34e-79
Tns3	9352.79	905.629	-3.3684	1.03e-80	9.97e-79
Rgl1	5252.47	507.671	-3.37103	1.28e-80	1.23e-78
Mdfic	3844.8	156.614	-4.61762	1.3e-80	1.25e-78
Cadps	543.78	6601.34	3.60166	1.98e-80	1.89e-78
Nfasc	19354.8	2180.59	-3.14991	2.4e-80	2.29e-78
Bex2	75.9788	1667.74	4.45615	2.53e-80	2.39e-78
Kif11	41.3616	760.522	4.20063	7.16e-80	6.75e-78
9430020K01Rik	4890.38	463.704	-3.39867	7.45e-80	7e-78
Diras1	3.39944	1017.28	8.2252	8.83e-80	8.26e-78
Osmr	3073.1	259.668	-3.56495	1.06e-79	9.87e-78
Myh9	20989	2568.83	-3.03045	1.43e-79	1.33e-77
Clic4	13979.4	1322.61	-3.40184	1.44e-79	1.33e-77
Tmem47	13056.6	1137.11	-3.52133	2.4e-79	2.2e-77
Anxa5	9305.12	962.173	-3.27366	2.61e-79	2.39e-77
Grin3a	13.1875	808.203	5.93748	4.89e-79	4.45e-77
Tbc1d30	6.58274	1601.92	7.9269	4.95e-79	4.49e-77
Pbk	4.95457	297.701	5.90896	8.34e-79	7.53e-77
9030425E11Rik	1.2965	1119.91	9.75455	1.58e-78	1.42e-76
Adarb2	0.207201	729.427	11.7815	1.67e-78	1.49e-76
Arhgef5	0.740856	362.692	8.93534	3.45e-78	3.08e-76
Spock2	85.4467	5001.04	5.87106	5.49e-78	4.87e-76
Ak4	4482.55	435.697	-3.36292	7.24e-78	6.4e-76
Igf2bp1	2.11785	722.209	8.41367	1.61e-77	1.41e-75
Slc39a1	13114.4	1628.81	-3.00926	1.79e-77	1.57e-75
Ncrna00086	2.57623	1003.57	8.60567	2.37e-77	2.07e-75
Ptprn	11.3573	1766.73	7.28132	2.48e-77	2.16e-75
Irgm2	2143.56	113.94	-4.23366	4.91e-77	4.25e-75
Sox2	9137.63	1099.08	-3.05552	6.47e-77	5.59e-75
Nsg1	1278.31	12075.9	3.23982	7.65e-77	6.58e-75
Tspyl5	5.44947	801.75	7.20089	9.2e-77	7.87e-75
Pdk1	7491.05	794.541	-3.23697	1.23e-76	1.05e-74
Nfe2l2	3855.04	384.21	-3.32678	1.42e-76	1.21e-74
Esrrg	2.43499	1092.53	8.80954	1.46e-76	1.24e-74
Elfn2	0.597754	690.622	10.1741	1.58e-76	1.33e-74
Apln	1799.91	119.998	-3.90684	1.62e-76	1.36e-74
Gng12	6557.91	799.568	-3.03594	1.75e-76	1.46e-74
Tuba1c	3006.45	124.856	-4.58972	3.4e-76	2.83e-74
Dach1	6.90361	476.669	6.10949	4.65e-76	3.86e-74
Zfp618	2.2058	499.826	7.82398	5.97e-76	4.93e-74
Adap1	92.9276	2614.08	4.81405	1e-75	8.27e-74
Fosl2	4370.19	341.81	-3.67643	1.05e-75	8.63e-74
Gjd2	0.207201	950.504	12.1634	1.13e-75	9.26e-74
Chd5	64.345	2790.83	5.43872	5.54e-75	4.51e-73
Skap2	6577.9	762.695	-3.10845	6.09e-75	4.94e-73
Fgd5	2.58182	966.587	8.54837	6.33e-75	5.11e-73
Fam64a	3.33535	241.488	6.17797	7.25e-75	5.83e-73
H2-T23	2119.01	93.1167	-4.50821	1.82e-74	1.46e-72
Cdkn1c	22.2182	1037.79	5.54563	2.06e-74	1.64e-72
Rps17	3386.71	356.153	-3.24932	2.06e-74	1.64e-72
Jag2	3.23622	1073.49	8.37378	3.1e-74	2.45e-72
B2m	24366.8	1312.12	-4.21495	3.2e-74	2.52e-72
Mcm10	3.19411	293.577	6.52218	3.32e-74	2.61e-72
Ddx58	3512.59	327.189	-3.42434	3.39e-74	2.66e-72
Hprt	23.7726	768.023	5.01378	6.2e-74	4.84e-72
Lonrf2	234.385	3839.4	4.03393	8.12e-74	6.32e-72
Kif14	2.22779	353.447	7.30974	1.4e-73	1.08e-71
Adcy8	16.7483	1040.06	5.95651	1.5e-73	1.15e-71
Mtus2	7.43726	1028.72	7.11187	1.7e-73	1.31e-71
Kirrel3	27.5589	913.989	5.05159	1.97e-73	1.51e-71
Slit1	2.73946	2272.88	9.69642	3.11e-73	2.38e-71
Sdcbp	13099.4	1769.75	-2.88788	6.13e-73	4.67e-71
Scrt1	0.185214	478.437	11.3349	8.39e-73	6.36e-71
Nnat	38.823	10584.6	8.09084	9.02e-73	6.82e-71
Wwc1	5017.42	527.476	-3.24977	1.03e-72	7.77e-71
Kif2c	22.7497	446.165	4.29366	1.32e-72	9.93e-71
Itga1	3343.53	315.181	-3.40712	1.41e-72	1.06e-70
Mycn	3.79186	402.403	6.72959	1.87e-72	1.39e-70
Igsf21	0	558.938	Inf	3.17e-72	2.36e-70
L1cam	23.7488	6287.42	8.04847	4.43e-72	3.28e-70
Rab9b	5.36711	994.262	7.53334	4.85e-72	3.57e-70
Clu	41290.2	931.171	-5.47061	5.33e-72	3.92e-70
Rmst	6.2492	674.946	6.75496	6.27e-72	4.59e-70
Tbc1d16	307.498	3455.93	3.49043	6.91e-72	5.04e-70
Zfp941	15.8703	1094.86	6.10827	7.68e-72	5.59e-70
Ank3	211.974	2707.85	3.67518	1.59e-71	1.15e-69
Phyhd1	2028.63	123.969	-4.03245	1.64e-71	1.18e-69
Sorbs1	7387.07	983.713	-2.90869	1.74e-71	1.26e-69
Serpina3n	65264.6	962.191	-6.08383	5.28e-71	3.79e-69
Parp9	2089.94	158.53	-3.72064	6.25e-71	4.47e-69
Ahnak	22852.5	2468.85	-3.21044	7.84e-71	5.59e-69
Pon2	3068.23	316.062	-3.27913	1.09e-70	7.71e-69
Cdk5rap2	8122.62	1023.56	-2.98835	1.16e-70	8.21e-69
Ifi202b	4091.6	66.137	-5.95106	1.57e-70	1.11e-68
Oprl1	7.29379	1550.91	7.73223	1.97e-70	1.39e-68
Ablim3	2.73946	2490.44	9.8283	2.01e-70	1.41e-68
Arhgap31	3154.4	378.124	-3.06043	3.02e-70	2.11e-68
Ctnnal1	4815.03	531.498	-3.17941	4.1e-70	2.86e-68
Gng3	8.65811	1066.25	6.94428	7.01e-70	4.87e-68
Itm2c	28623.6	2331.57	-3.61783	9.69e-70	6.7e-68
Spnb4	6.44486	904.686	7.13312	1.37e-69	9.48e-68
Efemp2	3932.15	398.3	-3.30339	1.95e-69	1.34e-67
Clec2d	2097.4	50.5132	-5.3758	2.45e-69	1.68e-67
Ankrd40	7224.51	922.944	-2.96858	2.68e-69	1.83e-67
Mpa2l	4010.63	56.8628	-6.1402	5.09e-69	3.46e-67
Syt16	2.96864	980.395	8.36742	5.08e-69	3.46e-67
2610100L16Rik	0	393.666	Inf	6.99e-69	4.73e-67
S100a16	1798.05	124.64	-3.8506	7.06e-69	4.76e-67
Coro1a	10.7175	516.016	5.58938	1.38e-68	9.3e-67
Cdc20	39.7566	556.608	3.8074	2.64e-68	1.76e-66
Sema6b	27.2287	1195.42	5.45624	2.64e-68	1.76e-66
Ttc9b	1.21936	784.87	9.33019	3.99e-68	2.66e-66
Ptpro	117.211	1478.09	3.65656	4.31e-68	2.86e-66
Jph3	13.0719	937.47	6.16423	6.62e-68	4.38e-66
Ifit3	2978.39	41.7302	-6.1573	6.83e-68	4.51e-66
Setd7	6389.3	854.023	-2.90331	7.03e-68	4.62e-66
Tiparp	6022.36	740.225	-3.02429	8.38e-68	5.49e-66
Itih3	2994.19	102.279	-4.87159	8.47e-68	5.54e-66
Ckmt1	1.38072	1702.25	10.2678	9.66e-68	6.3e-66
Ehd2	2118.22	173.892	-3.60659	1.43e-67	9.26e-66
Bsn	29.6678	2310.6	6.28323	1.6e-67	1.03e-65
Pkm2	63990	10310.9	-2.63368	1.72e-67	1.11e-65
Aldoa	26135.9	4196.5	-2.63878	1.85e-67	1.19e-65
Casp12	5381.36	127.343	-5.40118	2.71e-67	1.74e-65
Gnai2	16823	2493.71	-2.75407	3e-67	1.92e-65
Ifi204	2343.56	19.666	-6.89686	3.11e-67	1.98e-65
Tmem49	11931	1389.33	-3.10225	3.93e-67	2.5e-65
Aspm	13.1893	996.083	6.23882	4.01e-67	2.54e-65
Tmem176b	12191.6	782.062	-3.96246	4.64e-67	2.94e-65
Hoxc4	0	799.942	Inf	5.39e-67	3.4e-65
Pcdh7	634.706	5748.53	3.17903	6.33e-67	3.98e-65
Map3k8	1721.78	86.9024	-4.30836	7.17e-67	4.49e-65
Ifitm2	24555.5	412.168	-5.89667	9.46e-67	5.91e-65
Galnt13	0.78483	1656.27	11.0433	1.32e-66	8.26e-65
2900073G15Rik	4479.08	384.532	-3.54203	1.47e-66	9.16e-65
Kndc1	98.4281	2335.89	4.56876	2.1e-66	1.3e-64
Litaf	5519.82	293.2	-4.23466	2.59e-66	1.6e-64
Nrp2	306.083	4809.86	3.974	3.18e-66	1.96e-64
Necap2	4038.36	477.747	-3.07945	3.19e-66	1.96e-64
Fdps	753.847	5777.49	2.9381	4.12e-66	2.52e-64
Ppp1r16b	36.6881	817.174	4.47726	4.16e-66	2.54e-64
Ube2ql1	54.7314	1613.94	4.88208	4.47e-66	2.72e-64
Cd59a	2174.98	122.215	-4.15351	5.68e-66	3.45e-64
2610034B18Rik	2028.14	167.99	-3.59371	7.25e-66	4.39e-64
Ccdc80	13134.4	269.051	-5.60933	9.03e-66	5.45e-64
Idi1	295.113	2689.49	3.18799	9.55e-66	5.75e-64
Ajap1	4.0136	784.321	7.6104	1.29e-65	7.72e-64
Exo1	6.63939	323.379	5.60603	2.08e-65	1.24e-63
Tmem145	3.25448	825.651	7.98696	2.14e-65	1.28e-63
Tmem173	1339.26	96.1866	-3.79946	2.49e-65	1.48e-63
Amotl1	13469.3	2008.33	-2.74561	2.68e-65	1.59e-63
Csmd3	0.970044	649.817	9.38777	2.91e-65	1.72e-63
Gpx8	3316.79	363.029	-3.19163	4.27e-65	2.52e-63
Melk	9.9915	303.377	4.92427	4.67e-65	2.75e-63
Swap70	3316	390.017	-3.08783	6.54e-65	3.84e-63
Lrrtm3	7.52893	796.843	6.72571	9.19e-65	5.38e-63
Prnp	29006.5	3210.74	-3.1754	1.03e-64	6e-63
Calcrl	1919.85	155.978	-3.62158	1.05e-64	6.13e-63
Rhoj	1367.26	102.063	-3.74376	1.15e-64	6.7e-63
Cbln4	0.207201	691.321	11.7041	1.26e-64	7.32e-63
Lsm11	181.224	2599.87	3.8426	1.35e-64	7.77e-63
Chrnb2	64.427	1581.98	4.61792	1.66e-64	9.55e-63
Pak6	2.63846	725.241	8.10262	2.25e-64	1.29e-62
Gbp9	2953.24	136.364	-4.43676	2.34e-64	1.34e-62
Tspan13	245.559	2649.54	3.4316	3.14e-64	1.79e-62
Tmem98	2441.78	213.415	-3.5162	4.22e-64	2.41e-62
Nefl	0.595891	10804.3	14.1462	5.34e-64	3.04e-62
Scn1a	1.21749	1570.69	10.3333	5.37e-64	3.04e-62
Tagln3	55.5765	1490.25	4.74493	5.78e-64	3.27e-62
Nrxn2	473.214	4592.92	3.27885	6.7e-64	3.78e-62
Aurkb	6.72212	247.979	5.20516	1.14e-63	6.41e-62
Gabbr1	924.975	9931.48	3.42452	1.43e-63	8e-62
Foxj1	4027.78	245.16	-4.03819	1.9e-63	1.06e-61
Nedd9	7261.05	1015.43	-2.83809	1.92e-63	1.07e-61
Grb10	6.93714	1349	7.60333	2.24e-63	1.25e-61
Cpne3	4571.35	606.55	-2.91392	2.8e-63	1.55e-61
Creg2	18.2594	1116.95	5.93479	3.18e-63	1.76e-61
Rpl36	2145.31	228.83	-3.22884	6.01e-63	3.32e-61
Chrna7	1.60805	430.229	8.06365	7.34e-63	4.04e-61
Odz4	35.0554	1702.54	5.60191	7.61e-63	4.18e-61
Cntn6	0.599616	711.864	10.2133	1.02e-62	5.58e-61
Hpca	3.17026	894.09	8.13968	1.12e-62	6.09e-61
Rin2	3066.56	361.747	-3.08357	1.56e-62	8.51e-61
Lrrc7	10.565	811.386	6.26302	1.8e-62	9.79e-61
Insig1	739.139	5280.96	2.83688	1.89e-62	1.03e-60
Ahcyl2	9178.14	1475.49	-2.63701	2.02e-62	1.09e-60
Samd9l	2526.44	180.981	-3.80319	2.06e-62	1.11e-60
Tnc	27957.9	3458.04	-3.01523	3.24e-62	1.74e-60
Psd	162.316	2712.25	4.06262	3.8e-62	2.04e-60
Slc41a1	5625.15	777.945	-2.85415	5.1e-62	2.73e-60
Smpd3	148.209	2298.52	3.955	5.38e-62	2.88e-60
Rbfox3	0.762843	595.271	9.60794	5.52e-62	2.94e-60
Plce1	10388.1	1186.42	-3.13025	7.68e-62	4.08e-60
Adam9	12106.9	1487.77	-3.0246	8.61e-62	4.57e-60
Ripply1	1063.6	11.7486	-6.50033	1.18e-61	6.24e-60
Ifi44	1784.29	72.4233	-4.62275	1.33e-61	7.01e-60
Grin1	6.74038	1985.98	8.20281	1.7e-61	8.95e-60
Pak7	5.03134	665.835	7.04808	1.72e-61	9.01e-60
Nptx2	0	609.828	Inf	1.74e-61	9.13e-60
Slitrk3	0	530.705	Inf	2.08e-61	1.09e-59
Ecm2	4431.23	236.265	-4.22923	2.21e-61	1.15e-59
Hook1	101.698	1815.62	4.1581	2.78e-61	1.44e-59
Phactr3	4.85916	608.069	6.96738	3e-61	1.56e-59
Pde4b	5851.21	856.634	-2.77198	4.42e-61	2.29e-59
Gdap1l1	51.2272	1292.52	4.65713	4.45e-61	2.3e-59
Atp1a3	0.823217	9746.06	13.5313	5.51e-61	2.83e-59
Fgf12	40.4915	1294.24	4.99834	5.51e-61	2.83e-59
Kctd10	6078.17	791.272	-2.94139	6.38e-61	3.27e-59
Arpc1b	2730.21	340.53	-3.00316	6.53e-61	3.34e-59
Panx1	149.138	1793.63	3.58817	6.61e-61	3.37e-59
Kalrn	371.372	3545.12	3.2549	7.58e-61	3.86e-59
Lamp2	16704.7	2761.35	-2.59681	8.82e-61	4.47e-59
Fgf1	1488.76	161.962	-3.20038	9.1e-61	4.61e-59
Bmpr1a	14582.3	2482.18	-2.55454	9.4e-61	4.75e-59
Sorcs1	10760.9	1751.27	-2.61932	1.66e-60	8.38e-59
Olfml3	4036.07	189.987	-4.40897	1.95e-60	9.79e-59
Rhoq	3991.91	594.929	-2.74629	2.07e-60	1.04e-58
Cyp4v3	1433.99	104.154	-3.78325	3.6e-60	1.8e-58
Sash1	4604.02	673.146	-2.7739	3.69e-60	1.84e-58
Gnai1	161.746	1971.48	3.60748	3.96e-60	1.97e-58
C77370	144.807	2135.09	3.8821	4.69e-60	2.33e-58
Pipox	2320.11	242.106	-3.26048	5.59e-60	2.77e-58
Rgnef	23.8587	910	5.25328	5.88e-60	2.91e-58
Frmd8	2915.43	361.89	-3.01009	6.52e-60	3.22e-58
Atl3	4011.71	557.963	-2.84598	7.1e-60	3.5e-58
Mirg	0	425.84	Inf	9.28e-60	4.56e-58
Cldn2	2576.8	61.8463	-5.38075	9.7e-60	4.75e-58
Tmbim1	3223.26	367.061	-3.13443	1.01e-59	4.92e-58
Vwa5b2	6.19927	840.868	7.08364	1.03e-59	5.05e-58
Pif1	0.390553	188.343	8.91363	1.09e-59	5.31e-58
Ttk	5.60525	245.942	5.4554	1.21e-59	5.87e-58
Begain	1.40085	674.781	8.91198	1.21e-59	5.88e-58
Tpi1	22904.1	3828.24	-2.58085	1.29e-59	6.22e-58
Tspyl4	1795.25	12879.6	2.84283	1.32e-59	6.36e-58
BC064078	3287.65	390.727	-3.07282	1.61e-59	7.77e-58
Slc39a12	5588.53	304.571	-4.19762	1.81e-59	8.69e-58
Nfix	3513.64	249.286	-3.81709	2.04e-59	9.75e-58
Vwa5a	6823.71	1022.22	-2.73885	2.21e-59	1.06e-57
Arhgdig	16.136	1150.11	6.15534	2.32e-59	1.1e-57
Calb2	0.390553	542.008	10.4386	2.46e-59	1.17e-57
Hs3st5	10.7342	697.47	6.02184	2.58e-59	1.22e-57
2810417H13Rik	41.9214	485.356	3.53329	2.75e-59	1.3e-57
Slc45a1	0.617878	631.112	9.99636	2.78e-59	1.32e-57
Lrrn1	136.157	1562.98	3.52096	2.81e-59	1.32e-57
Gbp3	1643.79	90.3709	-4.18503	3.23e-59	1.52e-57
Srpx2	1204.74	64.6208	-4.22058	3.44e-59	1.62e-57
Dpysl4	60.2561	2912.54	5.59503	4.48e-59	2.1e-57
Tln1	12626.4	1987.28	-2.66758	4.58e-59	2.14e-57
Hipk1	9890.17	1583.99	-2.64243	1.16e-58	5.4e-57
Aff1	3357.51	441.052	-2.92837	1.16e-58	5.42e-57
Gpr22	10.0776	941.962	6.54645	1.25e-58	5.82e-57
Matn2	14826.4	503.359	-4.88044	1.47e-58	6.79e-57
Sema3a	371.067	3009.84	3.01994	1.51e-58	6.96e-57
Fstl5	0.207201	2823.42	13.7341	1.65e-58	7.62e-57
Myt1l	2.73946	2084.14	9.57135	2.19e-58	1.01e-56
Ccnf	23.9836	425.185	4.14797	2.21e-58	1.02e-56
Hoxb6	40.6927	613.692	3.91467	3.72e-58	1.7e-56
Crb1	0.968182	302.765	8.2887	4.82e-58	2.21e-56
Tpx2	164.875	1364.14	3.04855	7.28e-58	3.32e-56
Man2b2	2848.5	345.531	-3.04331	8.48e-58	3.86e-56
Hmgcr	955.998	7867.41	3.04081	1.13e-57	5.13e-56
Gfap	21053.3	2228.44	-3.23994	1.16e-57	5.25e-56
Slc39a14	7214.05	824.954	-3.12842	1.69e-57	7.64e-56
Fas	2060.7	161.852	-3.67038	1.86e-57	8.38e-56
AW551984	0	5395.9	Inf	2.48e-57	1.12e-55
Tro	675.083	5282.39	2.96805	2.64e-57	1.19e-55
Gadd45g	2565.58	260.153	-3.30186	2.99e-57	1.34e-55
Lpcat2	0.205339	159.052	9.59728	3.58e-57	1.61e-55
Pcdhgc3	10602.6	1044.41	-3.34366	3.64e-57	1.63e-55
Cntn4	0	616.201	Inf	3.84e-57	1.71e-55
Fam162a	2170.84	215.587	-3.33191	4e-57	1.78e-55
Fhl1	15310	2602.84	-2.55632	4.96e-57	2.2e-55
H2-D1	15840.8	574.784	-4.78448	7.07e-57	3.13e-55
2017-03-04	13.1543	708.378	5.75091	7.08e-57	3.13e-55
Sdc2	7914.11	1090.75	-2.8591	7.93e-57	3.5e-55
Ninj1	1244.54	106.438	-3.54752	1.34e-56	5.92e-55
4930506M07Rik	25.1299	2838.34	6.8195	1.67e-56	7.35e-55
Nuf2	61.888	1246.08	4.33159	1.69e-56	7.42e-55
Aplp1	943.996	7323.9	2.95576	1.71e-56	7.47e-55
Grm5	42.5053	3465.03	6.34908	1.75e-56	7.66e-55
Gprasp2	555.039	5373.27	3.27514	1.76e-56	7.66e-55
1810011O10Rik	1142.55	46.9516	-4.60494	2.04e-56	8.88e-55
Coro2a	1.39898	453.933	8.34196	2.21e-56	9.59e-55
Rab7l1	1346.94	85.7883	-3.97276	2.58e-56	1.12e-54
Necab2	8.16321	588.787	6.17246	2.67e-56	1.16e-54
Sykb	1.3606	224.884	7.3688	2.75e-56	1.19e-54
Zfp57	58.6138	2471.6	5.39806	3.07e-56	1.32e-54
Tmsb10	1568.45	9867.33	2.65332	3.09e-56	1.33e-54
Cxxc4	24.686	840.868	5.09011	3.85e-56	1.65e-54
Sema6d	15246	2826.2	-2.4315	3.92e-56	1.68e-54
Erf	2160.58	259.319	-3.05862	4.51e-56	1.93e-54
Plekhg5	3100.15	351.223	-3.14188	4.76e-56	2.03e-54
Lrrtm4	1.21377	494.082	8.66911	4.89e-56	2.08e-54
Chga	0.207201	3485.05	14.0379	4.94e-56	2.1e-54
Slc4a2	5359.6	830.851	-2.68946	6.26e-56	2.65e-54
Epha6	0.78483	600.144	9.57871	7.09e-56	3e-54
Basp1	1699.93	10804.6	2.66811	7.61e-56	3.21e-54
Spnb3	24.8817	6037.57	7.92274	8.56e-56	3.61e-54
Rnf112	0.390553	516.147	10.368	8.71e-56	3.66e-54
Gm4841	2939.29	221.829	-3.72795	8.75e-56	3.67e-54
Nacc2	9281.88	1570.88	-2.56285	8.81e-56	3.69e-54
Slitrk4	0	1105.61	Inf	9.07e-56	3.79e-54
Cntnap5a	0	594.524	Inf	9.9e-56	4.13e-54
Elavl2	2.413	1712.12	9.47074	1.14e-55	4.75e-54
Egfr	6625.96	1148.2	-2.52875	1.18e-55	4.89e-54
Shc1	3810.59	567.319	-2.74779	1.38e-55	5.73e-54
Pink1	12499.9	2141.21	-2.54542	1.43e-55	5.91e-54
Dbp	1254.14	72.53	-4.11197	1.58e-55	6.53e-54
Kctd8	0	556.166	Inf	1.93e-55	7.96e-54
Kcnt2	0.370428	309.994	9.70883	2.07e-55	8.5e-54
Otud7a	2.43313	545.269	7.80801	2.07e-55	8.5e-54
Fam18a	26.6973	623.662	4.546	2.53e-55	1.04e-53
Sntg1	0.185214	485.054	11.3547	3.62e-55	1.48e-53
Ddr1	16509	1625.94	-3.34391	4.37e-55	1.78e-53
Ldoc1l	5.99952	584.166	6.60539	4.4e-55	1.79e-53
Cyb561	5.01494	659.174	7.03828	4.56e-55	1.85e-53
Ier5l	2649.5	185.7	-3.83467	4.94e-55	2.01e-53
Dtx1	28.0206	1856.81	6.05019	5.48e-55	2.22e-53
Pam	13095.4	1502.74	-3.12339	5.86e-55	2.37e-53
Rhoc	3749.45	490.564	-2.93417	6.18e-55	2.49e-53
Lrrc16b	95.66	1690.8	4.14365	6.44e-55	2.59e-53
Auts2	61.3707	1019.03	4.05351	6.76e-55	2.72e-53
Celf6	3.02902	616.369	7.6688	7.04e-55	2.83e-53
Cdca2	22.1079	347.93	3.97616	1.03e-54	4.15e-53
Gpx4	15649.7	2661.59	-2.55577	1.05e-54	4.19e-53
Rufy3	872.723	6193.22	2.82709	1.09e-54	4.37e-53
Fcgrt	2534.15	91.2922	-4.79487	1.53e-54	6.09e-53
Itpr1	4964.98	797.747	-2.63778	1.54e-54	6.13e-53
Cst3	29758.7	3810.66	-2.9652	1.95e-54	7.75e-53
Cdkn2a	1139.61	62.8695	-4.18004	2.01e-54	7.98e-53
Tspan18	5.44574	622.277	6.83628	2.56e-54	1.01e-52
Grm7	18.252	1175.58	6.00918	2.78e-54	1.1e-52
Mast1	26.1677	962.435	5.20083	2.99e-54	1.18e-52
Cdc6	11.6636	345.842	4.89002	3.72e-54	1.46e-52
C1ra	2719.26	68.8219	-5.3042	3.78e-54	1.48e-52
2010109K11Rik	3598.83	490.144	-2.87625	4.26e-54	1.67e-52
Igsf1	2.14356	432.754	7.65739	5.4e-54	2.11e-52
Nfkb1	4369.76	651.918	-2.74479	5.4e-54	2.11e-52
Prkar1b	131.336	2455.07	4.22443	5.67e-54	2.21e-52
Shisa7	40.4512	1110.83	4.77931	5.73e-54	2.23e-52
Ppfia3	191.774	2586.91	3.75375	5.92e-54	2.3e-52
Pcdh10	612.177	4595.19	2.90811	6.36e-54	2.46e-52
Cap2	1521.46	162.3	-3.22872	7.02e-54	2.71e-52
Kcnd2	16.1487	1811.22	6.8094	7.84e-54	3.03e-52
Pcdh17	58.6301	3782.06	6.01139	7.88e-54	3.04e-52
Ccl2	1141.12	30.9937	-5.20233	9.08e-54	3.49e-52
Chst2	12944.1	1845.54	-2.81019	9.98e-54	3.83e-52
Ugp2	7099.94	958.944	-2.88829	1.08e-53	4.14e-52
Clspn	27.4695	444.07	4.01489	1.25e-53	4.77e-52
Efnb3	15.5584	892.253	5.84169	1.44e-53	5.5e-52
Cotl1	7654.75	1261.18	-2.60158	1.79e-53	6.81e-52
Nrarp	9.52753	310.848	5.02796	2.09e-53	7.95e-52
Pkia	1572.13	11005.8	2.80747	2.26e-53	8.59e-52
Mmp19	1309	104.969	-3.64043	2.32e-53	8.79e-52
Fmnl2	6839.26	1237.99	-2.46584	2.8e-53	1.06e-51
Akap5	40.8664	1078.25	4.72164	3.18e-53	1.2e-51
Cd14	1387.99	45.9505	-4.91677	3.51e-53	1.32e-51
Gabrg2	0	481.842	Inf	4.64e-53	1.75e-51
Cdca3	22.7571	325.355	3.83762	4.67e-53	1.76e-51
Cntn5	0.577629	1061.99	10.8443	5.12e-53	1.92e-51
M6pr	8669.5	1539.27	-2.49371	7.2e-53	2.69e-51
Inhbb	2708.72	319.781	-3.08246	7.53e-53	2.82e-51
Tnfrsf12a	2333.77	247.964	-3.23446	8.15e-53	3.04e-51
Elovl6	400.003	3597.96	3.1691	8.45e-53	3.15e-51
Peg3	1790.71	12275.5	2.77718	9.15e-53	3.4e-51
Kat2b	4062.89	629.683	-2.68981	9.47e-53	3.52e-51
Comt	3377.43	486.677	-2.79489	1.05e-52	3.9e-51
Clstn2	58.9026	1529.62	4.6987	1.14e-52	4.22e-51
Cenpa	4.88861	196.41	5.3283	1.15e-52	4.24e-51
Caln1	0	681.049	Inf	1.28e-52	4.72e-51
Cmtm3	1174.62	85.7977	-3.77511	1.31e-52	4.81e-51
Rtl1	0.414402	413.485	9.96259	1.56e-52	5.73e-51
Rgs9	40.6104	1023.28	4.65521	1.61e-52	5.91e-51
Pdlim5	7916.49	1460.26	-2.43864	1.67e-52	6.13e-51
Zfp36l1	5350.17	445.571	-3.58586	1.72e-52	6.28e-51
Hist1h3c	3.52429	146.778	5.38016	1.82e-52	6.63e-51
Pttg1ip	6855.65	1212.56	-2.49924	1.93e-52	7.03e-51
Clic1	4708.71	703.374	-2.74297	2.46e-52	8.96e-51
Elovl2	23.571	688.893	4.86919	3.02e-52	1.1e-50
Pfkl	10200	1822.42	-2.48464	3.95e-52	1.43e-50
C3	58701.2	218.042	-8.07264	4.07e-52	1.47e-50
Lmo2	10.5431	420.313	5.3171	4.1e-52	1.48e-50
Vstm2a	10.448	984.9	6.55868	4.28e-52	1.54e-50
Pros1	15779.9	757.191	-4.38129	5.6e-52	2.02e-50
Ctnna1	9240.43	1644.02	-2.49073	5.99e-52	2.15e-50
Col4a6	4138.82	485.1	-3.09287	6.3e-52	2.26e-50
Scn8a	38.9952	1961.88	5.6528	6.38e-52	2.28e-50
2017-09-08	5966.17	1035.99	-2.5258	6.45e-52	2.31e-50
Snx33	2903.21	424.99	-2.77215	7.14e-52	2.55e-50
St6gal2	0	449.909	Inf	7.56e-52	2.69e-50
Gas1	8279.32	561.531	-3.88207	7.79e-52	2.77e-50
Kcnk10	23.8043	703.41	4.88507	7.89e-52	2.8e-50
Sall4	0.207201	281.992	10.4104	8.04e-52	2.85e-50
Ifitm3	4603.43	65.923	-6.12578	8.66e-52	3.07e-50
Anxa6	7417.83	1189.16	-2.64105	1.08e-51	3.82e-50
Gpx1	6113.57	1021.54	-2.58127	1.1e-51	3.88e-50
Slc5a3	25767.7	1990.31	-3.6945	1.1e-51	3.89e-50
Rhoa	8151.2	1517.53	-2.42528	1.17e-51	4.13e-50
Tm4sf1	9549.34	129.96	-6.19926	1.32e-51	4.63e-50
Parp3	1356.8	142.564	-3.25053	1.37e-51	4.8e-50
Prkcz	42.2482	929.611	4.45967	1.44e-51	5.05e-50
Zcchc18	268.228	2871.31	3.42018	1.53e-51	5.35e-50
Ndrg1	5653.92	713.684	-2.98589	1.98e-51	6.91e-50
Bnip3l	9391.15	1757.63	-2.41767	2.01e-51	6.98e-50
Tor3a	1642.9	168.393	-3.28634	2.26e-51	7.86e-50
Fam102b	10035.4	1801.35	-2.47795	2.44e-51	8.48e-50
Siglec1	1.17352	224.77	7.58146	2.64e-51	9.16e-50
Rapgef5	31.0079	644.188	4.37677	3.18e-51	1.1e-49
Id2	2931.62	444.624	-2.72104	3.56e-51	1.23e-49
Hmha1	1.60805	212.66	7.0471	3.99e-51	1.38e-49
Vcam1	3771.3	311.648	-3.59707	4.12e-51	1.42e-49
Oxr1	14876.3	867.89	-4.09936	4.38e-51	1.5e-49
Sox1	15.7268	480.611	4.93357	4.47e-51	1.53e-49
3110082D06Rik	11.5992	531.845	5.51891	4.63e-51	1.59e-49
Inppl1	6843.8	1215.7	-2.49301	5.35e-51	1.83e-49
Espl1	20.8126	397.046	4.25378	5.59e-51	1.91e-49
Clvs1	0	371.874	Inf	6.32e-51	2.16e-49
Greb1	5.97567	368.97	5.94826	6.74e-51	2.3e-49
Rasgrf2	1.9822	681.37	8.42519	6.77e-51	2.3e-49
Fam129b	16446.4	1329.44	-3.62888	6.85e-51	2.33e-49
Sv2c	2.63846	1316.49	8.96278	7e-51	2.37e-49
1700084C01Rik	7777.71	73.9354	-6.71694	7.53e-51	2.55e-49
Cdc25c	3.01075	182.054	5.9181	7.8e-51	2.63e-49
Trim67	2.21139	1191.26	9.07332	8.26e-51	2.78e-49
Capns1	10055.3	1887.92	-2.41308	8.83e-51	2.97e-49
Gprasp1	2919.56	22159.4	2.9241	9.58e-51	3.22e-49
Tacc1	6413.36	1134.77	-2.49868	1.1e-50	3.68e-49
Rhbdf2	0.392415	212.115	9.07825	1.43e-50	4.79e-49
Nqo1	1113.77	100.535	-3.46968	1.73e-50	5.8e-49
Ccnb2	13.6514	240.12	4.13663	1.81e-50	6.05e-49
Pnrc1	3414.31	516.269	-2.7254	1.9e-50	6.34e-49
Nek7	2792.82	430.729	-2.69687	2.02e-50	6.72e-49
Tspan2	35.8268	818.003	4.51299	2.23e-50	7.42e-49
Zdbf2	0	3374.74	Inf	2.33e-50	7.73e-49
Sema7a	13.9354	626.008	5.48935	2.46e-50	8.17e-49
Stxbp6	3740.87	552.202	-2.76011	2.81e-50	9.29e-49
Ppp2r2b	150.593	2073.72	3.78349	3.03e-50	1e-48
Vwc2	0.185214	297.932	10.6516	3.11e-50	1.03e-48
Crtac1	2.61834	710.024	8.08307	3.29e-50	1.08e-48
Kif20a	67.864	560.4	3.04574	3.66e-50	1.2e-48
Fam135b	2.06084	570.633	8.11319	3.67e-50	1.2e-48
Shisa4	6398.16	558.671	-3.51759	4.5e-50	1.47e-48
Tox	0.782968	327.449	8.7081	5.5e-50	1.8e-48
Ace	0.803092	394.895	8.94169	5.66e-50	1.85e-48
Nek2	13.4863	302.476	4.48725	5.67e-50	1.85e-48
Glra2	0.410677	1898.88	12.1749	7.88e-50	2.56e-48
Rps6kl1	2.59449	492.473	7.56845	8.64e-50	2.81e-48
Dock2	1.4247	263.098	7.5288	1.02e-49	3.3e-48
Tmem179	0	528.472	Inf	1.09e-49	3.52e-48
Tgm2	8356.78	462.571	-4.1752	1.3e-49	4.19e-48
Slco5a1	34.5195	826.69	4.58186	1.61e-49	5.2e-48
Mvd	192.477	1729.61	3.16769	1.88e-49	6.06e-48
Slc29a4	26.6291	759.584	4.83413	1.89e-49	6.08e-48
Ift80	2963.77	416.771	-2.83011	2.02e-49	6.48e-48
Tm2d2	5316.63	884.666	-2.58731	2.13e-49	6.83e-48
Rusc1	153.478	1815.92	3.5646	2.15e-49	6.9e-48
Cacna2d2	8.57053	2742.83	8.32207	2.3e-49	7.35e-48
Tab2	7518.28	1268.18	-2.56764	2.6e-49	8.3e-48
Casz1	20.2852	607.999	4.90557	3.68e-49	1.18e-47
Kif1c	6661.75	1257.74	-2.40507	4.67e-49	1.49e-47
Iqsec3	11.9185	1533.23	7.00722	4.85e-49	1.54e-47
Ndc80	5.54673	206.044	5.21517	6.66e-49	2.12e-47
Cntnap5b	0.207201	451.811	11.0905	6.99e-49	2.22e-47
2017-09-03	903.623	8238.52	3.18859	7.72e-49	2.44e-47
Lcp1	9.93262	339.58	5.09543	9.62e-49	3.04e-47
Mgll	42.193	779.975	4.20835	1.32e-48	4.15e-47
Scn3a	332.567	4524.39	3.76601	1.4e-48	4.41e-47
Atp8a2	24.5463	1021.45	5.37898	1.45e-48	4.55e-47
Col11a2	28.3419	602.191	4.40921	1.49e-48	4.68e-47
Sparc	95520.9	15749.8	-2.60048	1.64e-48	5.15e-47
Heg1	11711.6	493.667	-4.56826	1.7e-48	5.31e-47
Ifnar2	2406.39	311.17	-2.9511	1.7e-48	5.31e-47
Pnp	1379.59	164.184	-3.07085	1.77e-48	5.52e-47
Rpa1	5452.08	955.481	-2.51251	1.88e-48	5.86e-47
Gadd45a	3328.37	187.615	-4.14897	1.92e-48	5.99e-47
Wnk1	20330.8	2589.61	-2.97286	2.15e-48	6.67e-47
Hipk3	9955.26	1882.6	-2.40273	2.43e-48	7.54e-47
1300014I06Rik	2517.95	303.178	-3.05401	2.44e-48	7.55e-47
Mpp1	5717.4	510.273	-3.48602	3.2e-48	9.89e-47
Add3	9577.22	1244.78	-2.94372	3.36e-48	1.04e-46
Rem2	0.185214	208.902	10.1394	3.37e-48	1.04e-46
Sri	3592.02	594.296	-2.59554	4.41e-48	1.36e-46
Dnajc1	4213.6	737.834	-2.51369	5.37e-48	1.65e-46
Gapdh	9351.7	560.714	-4.05989	5.99e-48	1.84e-46
Htr2c	0	556.731	Inf	6.13e-48	1.88e-46
Arhgap33	9.48692	660.363	6.12118	7.32e-48	2.24e-46
Scara5	1693.85	162.445	-3.38228	9.22e-48	2.82e-46
E2f8	0.410677	176.383	8.74649	1.05e-47	3.21e-46
Efr3b	198.931	1912.91	3.26543	1.13e-47	3.46e-46
Fam131b	47.8482	1112.6	4.53933	1.51e-47	4.6e-46
Cpne8	7404.31	1475.25	-2.32741	1.53e-47	4.65e-46
Itgb5	4357	790.61	-2.4623	1.64e-47	4.98e-46
Cgref1	21.4826	743.625	5.11333	2.28e-47	6.91e-46
Anks1b	94.0955	1915.43	4.3474	2.64e-47	7.99e-46
H2-K1	13028.8	544.358	-4.581	2.67e-47	8.07e-46
Stom	20414.5	1841.05	-3.47099	2.68e-47	8.1e-46
Pnmal1	0.621603	377.625	9.24674	3.09e-47	9.3e-46
Lrfn2	0.207201	483.503	11.1883	3.3e-47	9.92e-46
Ccna2	81.5389	577.576	2.82445	3.56e-47	1.07e-45
Eno2	306.528	3159.54	3.36562	3.72e-47	1.12e-45
Hoxc5	0	1290.17	Inf	3.8e-47	1.14e-45
Ptrf	2507.56	356.407	-2.81469	4.2e-47	1.26e-45
Lmtk3	180.371	1980.62	3.45691	5.46e-47	1.63e-45
Fbxo41	53.803	1282.09	4.57466	5.9e-47	1.76e-45
E2f7	1.21936	199.604	7.35487	6.75e-47	2.01e-45
Dtx3l	1494.46	170.305	-3.13344	6.86e-47	2.04e-45
Serpina3f	1288.39	62.9053	-4.35624	7.11e-47	2.11e-45
Cep55	16.2169	260.96	4.00826	8.06e-47	2.39e-45
Gna13	6396.44	1268.72	-2.33389	9.47e-47	2.8e-45
Clec2l	5.59966	646.58	6.85135	1.35e-46	3.98e-45
Cd44	2982.67	510.611	-2.54631	1.39e-46	4.12e-45
Nek6	3106.8	506.977	-2.61544	1.49e-46	4.38e-45
Kcnb2	4.12204	612.217	7.21454	1.63e-46	4.81e-45
Pls3	5670.14	708.132	-3.0013	1.73e-46	5.08e-45
Cdca8	14.4232	259.755	4.17068	1.76e-46	5.18e-45
Fanca	6.14449	277.179	5.49538	1.77e-46	5.2e-45
Wasf2	1870.95	272.453	-2.77969	1.86e-46	5.45e-45
Plxnd1	4920.3	382.19	-3.68638	1.9e-46	5.56e-45
Ptchd2	3.7572	649.835	7.43427	1.91e-46	5.59e-45
Il1r1	3941.39	125.016	-4.97852	1.93e-46	5.62e-45
Alkbh5	5532.09	1091.01	-2.34216	2.17e-46	6.32e-45
Rims1	12.507	969.235	6.27604	2.47e-46	7.19e-45
Epdr1	2881.32	484.25	-2.5729	3.09e-46	8.97e-45
Ncs1	561.719	4176.5	2.89438	3.12e-46	9.05e-45
Galntl6	0	430.309	Inf	3.19e-46	9.24e-45
Akr1b10	1033.32	91.7364	-3.49364	3.36e-46	9.72e-45
D2Ertd750e	34.4099	359.552	3.3853	4.8e-46	1.39e-44
Cbln1	3.15944	453.133	7.16412	5.1e-46	1.47e-44
BC005764	43.3811	4595.31	6.72695	5.21e-46	1.5e-44
Tapbp	4713.39	823.011	-2.51778	6.12e-46	1.76e-44
2010317E24Rik	2.22965	172.011	6.26954	6.44e-46	1.85e-44
Xkr7	0	318.179	Inf	7.01e-46	2.01e-44
Plk1	19.0145	290.226	3.93201	1.12e-45	3.21e-44
Elk3	1505.01	191.997	-2.97062	1.3e-45	3.71e-44
Syt4	1.01029	4088.76	11.9827	1.32e-45	3.78e-44
Fam5c	0.597754	337.041	9.13916	1.38e-45	3.93e-44
3110047P20Rik	0.621603	732.735	10.2031	2.2e-45	6.27e-44
Fbll1	0	435.382	Inf	2.32e-45	6.59e-44
Adamts19	0	200.981	Inf	2.77e-45	7.87e-44
Btg1	3426.77	598.371	-2.51774	3.35e-45	9.5e-44
Rnf13	5195.54	1018.27	-2.35115	3.99e-45	1.13e-43
Sepx1	1936.78	263.322	-2.87876	4.05e-45	1.15e-43
Parp14	1740.43	245.673	-2.82463	4.3e-45	1.22e-43
Fam196b	1.61177	361.432	7.80893	4.32e-45	1.22e-43
Vamp8	2.01872	200.73	6.63567	4.32e-45	1.22e-43
Cd38	2007.25	216.979	-3.20959	4.44e-45	1.25e-43
Tanc1	3462.01	663.077	-2.38436	5.34e-45	1.5e-43
Ctsh	5.1029	279.691	5.77637	6.22e-45	1.75e-43
Uhrf1	83.6914	617.617	2.88356	6.43e-45	1.8e-43
A030009H04Rik	82.2873	1395.92	4.08441	7.33e-45	2.05e-43
Lss	415.902	2536.16	2.60833	7.34e-45	2.05e-43
Galnt10	2436.19	410.163	-2.57036	7.4e-45	2.07e-43
Cnnm1	0.185214	352.283	10.8933	7.63e-45	2.13e-43
Kcnk3	4.13844	534.026	7.01168	9.05e-45	2.52e-43
Cd164	4358.05	833.643	-2.38618	1.05e-44	2.91e-43
Spon2	4.79507	158.708	5.04868	1.05e-44	2.91e-43
Dock8	3.07113	291.179	6.56699	1.09e-44	3.02e-43
Col15a1	0.390553	330.296	9.72403	1.18e-44	3.27e-43
Cacna1b	58.9078	2413.76	5.35668	1.31e-44	3.62e-43
5730590G19Rik	11.7881	305.322	4.69492	1.33e-44	3.69e-43
A2ld1	1477.55	150.951	-3.29105	1.34e-44	3.69e-43
Ctdsp1	2864.6	504.182	-2.50632	1.46e-44	4.03e-43
Gdpd1	207.071	1805.23	3.12398	1.65e-44	4.53e-43
Ica1l	15.5617	819.16	5.71807	1.72e-44	4.72e-43
G6pdx	2733.97	436.545	-2.64679	1.87e-44	5.12e-43
6330407J23Rik	436.367	2950.69	2.75744	2e-44	5.49e-43
Asxl3	4.6188	1226.98	8.05337	2.22e-44	6.08e-43
Tmem43	6947.66	1347.23	-2.36653	2.64e-44	7.21e-43
Tgtp2	612.2	2.91049	-7.7166	3.09e-44	8.44e-43
Map2k1	5409.2	1031.16	-2.39114	3.33e-44	9.07e-43
Shank1	13.3816	957.41	6.16081	3.64e-44	9.9e-43
Mpp5	7474.27	1168.92	-2.67676	3.64e-44	9.9e-43
Rgs7	51.5663	826.683	4.00283	4.21e-44	1.14e-42
Hsd17b11	1548.52	191.94	-3.01217	4.41e-44	1.19e-42
Grem2	0	266.401	Inf	4.5e-44	1.22e-42
Prex2	4125.52	501.9	-3.0391	4.53e-44	1.22e-42
Pgs1	4793.61	890.611	-2.42825	4.9e-44	1.32e-42
Sema5a	129.309	1902.51	3.87901	5.92e-44	1.6e-42
9330159F19Rik	158.791	1633.21	3.36251	6.15e-44	1.66e-42
Slc7a8	2.7797	261.106	6.55356	6.15e-44	1.66e-42
Jph4	54.1239	1213.39	4.48664	6.56e-44	1.76e-42
Gbe1	3207.57	325.544	-3.30056	7.34e-44	1.97e-42
Hif1a	39290.4	3679.21	-3.41671	7.53e-44	2.02e-42
Ripk1	2529.45	427.852	-2.56364	7.62e-44	2.04e-42
Fam184b	6.8082	673.254	6.62773	7.9e-44	2.11e-42
Itga7	6478.04	389.89	-4.05442	9.35e-44	2.5e-42
Plekha7	2547.1	372.145	-2.77492	9.67e-44	2.58e-42
Pex5l	3716.33	321.309	-3.53184	1.01e-43	2.7e-42
Plcxd3	3.19411	607.194	7.5706	1.02e-43	2.71e-42
Igsf9	29.0238	517.786	4.15704	1.4e-43	3.71e-42
Mex3b	99.6873	836.893	3.06956	1.46e-43	3.85e-42
Dazap2	4156.63	809.978	-2.35946	1.67e-43	4.4e-42
Rab15	23.0575	1375.5	5.89858	1.85e-43	4.88e-42
Zmat4	1.3606	492.012	8.49831	1.95e-43	5.12e-42
Gng5	2419.96	415.624	-2.54163	2e-43	5.25e-42
Nell2	167.157	7018.27	5.39184	2e-43	5.25e-42
St14	1.19178	233.678	7.61526	2.05e-43	5.38e-42
Sntb2	1924	275.261	-2.80523	2.16e-43	5.65e-42
Elmod1	4.41719	1592.41	8.49386	2.17e-43	5.68e-42
Nox4	1909.53	106.24	-4.16782	2.22e-43	5.8e-42
Crip2	3259.31	462.492	-2.81706	2.23e-43	5.83e-42
Acat2	276.238	1722.57	2.64058	2.33e-43	6.06e-42
Stxbp1	422.99	3135.12	2.88983	2.54e-43	6.61e-42
Mnda	545.153	4.01818	-7.08397	2.7e-43	7.01e-42
Nr3c1	2058.81	353.67	-2.54134	3.47e-43	9.01e-42
Nalcn	42.6134	2421.34	5.82835	3.5e-43	9.08e-42
Lzts1	0.597754	194.268	8.34428	3.74e-43	9.67e-42
Samhd1	2271.56	328.517	-2.78964	4.11e-43	1.06e-41
Tmem159	2.20394	158.192	6.16544	4.18e-43	1.08e-41
Sema4a	1.39898	392.811	8.13331	4.84e-43	1.25e-41
Cdh3	0	198.476	Inf	4.95e-43	1.27e-41
Scrt2	0.619741	181.188	8.19161	5.06e-43	1.3e-41
Ndst3	1.41911	377.741	8.05627	5.36e-43	1.38e-41
A430105I19Rik	1602.63	212.454	-2.91522	5.44e-43	1.4e-41
C1ql1	5465.47	72.1742	-6.24272	5.54e-43	1.42e-41
Mki67	16.6514	2200.36	7.04596	5.86e-43	1.5e-41
Sidt1	0	358.513	Inf	6.05e-43	1.55e-41
Fancd2	22.7571	344.945	3.92198	6.07e-43	1.55e-41
Dlg1	3701.92	690.747	-2.42204	6.1e-43	1.55e-41
Spg20	3310.49	583.18	-2.50503	6.09e-43	1.55e-41
Tubb3	314.681	15709.4	5.64159	6.11e-43	1.55e-41
Tbcel	2926.1	504.479	-2.53611	6.95e-43	1.76e-41
Gatm	3.07113	128.347	5.38514	7.75e-43	1.97e-41
Cdh10	141.338	1378.09	3.28544	8.38e-43	2.12e-41
Rab33a	4.52713	439.604	6.60147	9.14e-43	2.31e-41
Nsdhl	185.66	1395.97	2.91054	1.03e-42	2.61e-41
Col25a1	0.617878	472.366	9.57837	1.06e-42	2.68e-41
Plekhb1	3905.68	138.167	-4.82109	1.17e-42	2.94e-41
Wnt5b	1902.68	234.953	-3.01759	1.23e-42	3.1e-41
Cobl	4.72724	526.555	6.79944	1.5e-42	3.77e-41
Lrp10	4411.18	860.221	-2.35838	1.52e-42	3.81e-41
Dbndd2	7198.22	655.118	-3.45781	1.85e-42	4.63e-41
Arfip1	3281.14	625.518	-2.39107	1.9e-42	4.75e-41
Accn4	3.13373	325.87	6.70027	2.22e-42	5.54e-41
Resp18	0	511.661	Inf	2.39e-42	5.97e-41
Khdrbs2	0	374.833	Inf	2.48e-42	6.2e-41
Spire2	31.7286	650.488	4.35767	2.63e-42	6.56e-41
Magel2	0.804955	338.334	8.71533	2.71e-42	6.75e-41
Cdk1	89.2371	597.47	2.74315	3.17e-42	7.88e-41
Troap	1.21377	150.592	6.95501	3.21e-42	7.97e-41
Abhd4	9842.01	1151.29	-3.0957	3.61e-42	8.96e-41
Hist1h1c	6065.6	996.446	-2.60579	3.95e-42	9.79e-41
Ripk4	0.185214	236.752	10.32	4.1e-42	1.01e-40
Sqrdl	848.168	74.8409	-3.50245	4.55e-42	1.13e-40
Unc80	7.42422	1808.07	7.928	4.81e-42	1.19e-40
S100a10	1749.65	218.983	-2.99818	5.12e-42	1.26e-40
Hey1	1932.43	287.786	-2.74735	5.23e-42	1.29e-40
Mtap7d2	139.467	1528.25	3.45389	6.4e-42	1.58e-40
Trpv2	1.00843	157.617	7.28817	6.83e-42	1.68e-40
Ptprt	31.2721	1842.06	5.8803	7.66e-42	1.88e-40
Bend5	22.4545	501.482	4.48112	7.91e-42	1.94e-40
Mmp2	13.982	644.986	5.52763	8.9e-42	2.18e-40
Atp6v0e	2346.17	373.601	-2.65074	1.67e-41	4.07e-40
Zfp536	8.62159	421.199	5.6104	1.72e-41	4.2e-40
Kif26b	215.938	2144.23	3.31177	1.83e-41	4.45e-40
Bean1	0.390553	374.812	9.90643	1.99e-41	4.85e-40
Flnc	18.802	1333.52	6.14821	2.22e-41	5.4e-40
Jam3	2694.98	464.836	-2.53548	2.25e-41	5.47e-40
Stil	13.1837	266.048	4.33486	2.61e-41	6.33e-40
Tmem123	3326.32	659.459	-2.33457	3.02e-41	7.31e-40
Nsf	743.948	4869.11	2.71038	3.26e-41	7.9e-40
Svop	54.4384	2272.73	5.38366	3.31e-41	8e-40
Cebpd	11829.8	113.193	-6.70749	3.39e-41	8.2e-40
Pdlim7	2521.5	381.911	-2.72297	3.4e-41	8.22e-40
Trib1	1299.27	194.348	-2.74099	3.52e-41	8.48e-40
Nell1	1.11128	1387.9	10.2865	3.65e-41	8.8e-40
Shcbp1	9.40605	217.035	4.5282	3.83e-41	9.2e-40
Chn1	164.828	1255.68	2.92943	4.16e-41	9.99e-40
Prelp	1881.86	209.209	-3.16914	4.74e-41	1.14e-39
Mab21l2	11.746	1764.24	7.23074	5.36e-41	1.28e-39
Igf2bp3	116.909	840.671	2.84615	6.28e-41	1.5e-39
Nhsl1	1839.25	322.807	-2.51037	6.47e-41	1.55e-39
Flywch2	0	279.131	Inf	6.99e-41	1.67e-39
Napb	341.35	4894.34	3.84179	7.17e-41	1.71e-39
Hoxb7	32.0331	671.385	4.3895	7.45e-41	1.77e-39
Cdh7	0	640.8	Inf	8.98e-41	2.13e-39
Sox9	2029.54	192.635	-3.39721	9.09e-41	2.16e-39
Kcnip1	0	624.243	Inf	9.23e-41	2.19e-39
Rab3b	1.17352	423.637	8.49584	9.49e-41	2.25e-39
Homer2	40.3633	726.923	4.17069	9.64e-41	2.28e-39
Acot7	262.164	2044.46	2.96318	1.06e-40	2.49e-39
Gria1	49.8379	2222.42	5.47875	1.14e-40	2.7e-39
Elovl4	200.634	2215.57	3.46504	1.39e-40	3.27e-39
Slco1a5	3690.6	64.0962	-5.84747	1.4e-40	3.29e-39
Prmt8	3.82688	723.662	7.563	1.59e-40	3.74e-39
Cspg4	12.6501	219.693	4.11827	2.22e-40	5.2e-39
Mybl2	13.0902	301.146	4.52391	2.51e-40	5.87e-39
Mtmr7	122.232	1392.22	3.50969	2.59e-40	6.07e-39
Rtp4	674.764	61.2895	-3.46067	2.78e-40	6.5e-39
1810037I17Rik	2446.72	411.444	-2.57208	3.25e-40	7.58e-39
Tcfap2b	3.18143	472.946	7.21586	3.39e-40	7.91e-39
Brsk2	46.5476	1771.65	5.25024	3.51e-40	8.18e-39
Hist1h1b	75.9061	743.398	3.29185	3.63e-40	8.43e-39
Rac3	214.362	2050.64	3.25795	4.22e-40	9.77e-39
Bcat1	158.002	1303.54	3.04443	4.41e-40	1.02e-38
Nbea	1539.03	7939.01	2.36694	4.42e-40	1.02e-38
Hmgb3	344.378	2389.09	2.7944	4.49e-40	1.04e-38
Rras	1538.06	89.8937	-4.09675	4.81e-40	1.11e-38
Trim2	569.582	3564.89	2.64588	5.37e-40	1.24e-38
Rftn2	1018.35	122.553	-3.05476	5.47e-40	1.26e-38
Tmem59l	3.6141	524.815	7.18203	5.83e-40	1.34e-38
Fam189a1	8.218	494.283	5.91041	6.94e-40	1.59e-38
Pdlim4	1244.66	114.497	-3.44237	7.07e-40	1.62e-38
St6galnac5	0.599616	300.544	8.96932	7.19e-40	1.65e-38
Trim25	0.988306	222.147	7.81234	7.51e-40	1.72e-38
Grm8	0.390553	413.147	10.0469	8.15e-40	1.86e-38
AF357359	0.185214	369.156	10.9608	9.41e-40	2.15e-38
Bmp2k	6716.04	693.538	-3.27556	9.66e-40	2.2e-38
Amph	435.978	2687.98	2.62419	1.36e-39	3.1e-38
D10Bwg1379e	22.3476	1186.88	5.73091	1.36e-39	3.1e-38
Bcl11b	9.98591	447.514	5.4859	1.53e-39	3.48e-38
Cxcl11	4603.47	49.099	-6.55088	1.68e-39	3.82e-38
Atp2b3	1.94009	1307.87	9.39688	1.75e-39	3.98e-38
AI504432	0.414402	385.024	9.8597	1.8e-39	4.08e-38
Ppp1r3c	2585.95	315.384	-3.03551	1.85e-39	4.18e-38
Pla2g4a	1046.69	112.617	-3.21634	1.86e-39	4.2e-38
Klhl14	0.207201	282.631	10.4137	2.06e-39	4.66e-38
Spag5	65.495	538.771	3.04022	2.19e-39	4.95e-38
Dmxl2	1100.61	5932.74	2.4304	2.2e-39	4.96e-38
Zbtb7b	2468.35	185.648	-3.7329	2.3e-39	5.18e-38
Lhfp	3535.64	574.877	-2.62064	2.36e-39	5.3e-38
Bckdha	2547.08	448.968	-2.50416	2.37e-39	5.31e-38
Gzf1	4600.39	884.429	-2.37894	2.39e-39	5.37e-38
Tanc2	491.419	3136.17	2.67398	2.46e-39	5.51e-38
Rsu1	2485.39	490.234	-2.34193	2.51e-39	5.63e-38
Gcnt2	2451.5	373.867	-2.71306	2.52e-39	5.64e-38
Camk1g	23.2938	586.951	4.65523	3.1e-39	6.92e-38
Slc16a1	16806.7	1621.78	-3.37339	3.19e-39	7.11e-38
Bai2	685.28	3674.42	2.42275	3.22e-39	7.17e-38
Cmtm7	0.577629	177.274	8.26162	3.27e-39	7.28e-38
Faim2	2.22965	442.145	7.63156	3.35e-39	7.44e-38
Tmem150c	1.40457	967.318	9.42772	3.35e-39	7.44e-38
Grik2	85.3576	904.377	3.40533	3.48e-39	7.7e-38
Rhbdd1	1861.8	295.748	-2.65426	3.48e-39	7.7e-38
Rgs7bp	21.1398	601.512	4.83056	3.51e-39	7.76e-38
Fzd8	1734.5	256.073	-2.7599	3.52e-39	7.79e-38
Casp4	728.738	38.2559	-4.25164	3.64e-39	8.04e-38
Adamtsl1	7356.62	875.057	-3.07159	4.24e-39	9.35e-38
Zfp804a	0	347.784	Inf	4.47e-39	9.84e-38
Ifit2	3192.7	206.041	-3.95377	4.53e-39	9.95e-38
Tap1	2788.45	458.323	-2.60502	5.08e-39	1.12e-37
Dennd2a	1926.84	365.496	-2.39831	5.51e-39	1.21e-37
Oasl2	1272.29	171.086	-2.89464	5.69e-39	1.25e-37
F11r	1.97289	507.454	8.00682	6.12e-39	1.34e-37
Sspn	1198.79	167.173	-2.84217	6.38e-39	1.4e-37
Tmod3	3185.73	584.58	-2.44615	7.85e-39	1.71e-37
Mt3	3923.65	296.455	-3.72631	7.91e-39	1.72e-37
Snord123	3.68565	220.751	5.90436	9.4e-39	2.05e-37
Ppap2b	10443.2	1338.59	-2.96378	1.03e-38	2.24e-37
Bai1	284.981	2211.91	2.95636	1.07e-38	2.33e-37
Lhfpl3	16.8109	683.831	5.34617	1.09e-38	2.36e-37
Wdfy4	2.00046	368.002	7.52324	1.2e-38	2.61e-37
Cdh1	0.207201	390.253	10.8792	1.32e-38	2.87e-37
Dcc	9.38443	1342.8	7.16076	1.5e-38	3.25e-37
Tspan4	2582.92	472.824	-2.44963	1.59e-38	3.43e-37
Myh8	2.49014	236.894	6.57187	1.77e-38	3.83e-37
Shisa5	3321.62	660.695	-2.32983	1.88e-38	4.06e-37
Car10	9.91622	1500.81	7.24174	1.92e-38	4.15e-37
Sema4f	6.52945	484.105	6.21222	1.99e-38	4.29e-37
Thrsp	729.845	70.1194	-3.3797	2.55e-38	5.5e-37
Hcn4	10.9519	504.083	5.52441	2.61e-38	5.61e-37
Trhde	0.392415	429.489	10.096	3.16e-38	6.78e-37
Arap3	1.5842	198.026	6.96579	3.67e-38	7.84e-37
Insm1	2.78157	151.776	5.7699	3.86e-38	8.24e-37
Kif15	53.8425	619.644	3.52462	4.18e-38	8.93e-37
Prkg2	0.619741	182.363	8.20094	4.55e-38	9.71e-37
St8sia1	46.0214	880.138	4.25735	4.66e-38	9.93e-37
Dhcr7	160.618	1192.64	2.89246	5.06e-38	1.07e-36
Slitrk2	167.438	1224.37	2.87034	7.17e-38	1.52e-36
Hoxb3	76.48	776.954	3.34467	8.89e-38	1.88e-36
Acad11	2066.74	331.744	-2.63921	1.01e-37	2.14e-36
Lrrtm1	14.203	551.46	5.27899	1.06e-37	2.23e-36
D630045J12Rik	210.377	1525.96	2.85867	1.09e-37	2.29e-36
En2	1075.34	106.959	-3.32966	1.43e-37	3.01e-36
Mr1	1047.49	114.951	-3.18784	1.43e-37	3.01e-36
Rtkn2	13.8456	250.117	4.1751	1.45e-37	3.05e-36
Pcdh15	2.98877	1025.76	8.42293	1.46e-37	3.07e-36
Calcoco1	3463.82	660.656	-2.39039	1.65e-37	3.45e-36
Ifi47	738.755	48.6477	-3.92465	1.74e-37	3.64e-36
Mif	2527.52	173.628	-3.86365	1.86e-37	3.89e-36
Dlg2	6.30958	1304.52	7.69176	2.06e-37	4.3e-36
Arid5a	2735.24	249.786	-3.45291	2.12e-37	4.42e-36
Trip10	1423.15	193.58	-2.87809	2.18e-37	4.56e-36
Bhlhe40	2506.59	326.69	-2.93973	2.19e-37	4.56e-36
Sirpa	6433.39	1213.28	-2.40666	2.44e-37	5.07e-36
Tmem63c	0.595891	434.795	9.51107	2.69e-37	5.59e-36
Gdf11	2140.55	381.194	-2.48939	2.75e-37	5.72e-36
Vat1l	12.7731	3795.01	8.21485	2.79e-37	5.79e-36
Gpr176	1.38445	208.514	7.23469	3.3e-37	6.83e-36
Vasn	2836.94	510.922	-2.47316	3.48e-37	7.22e-36
Atoh8	1135.44	89.766	-3.66094	3.92e-37	8.11e-36
Sh3bp5	78.3743	1731.04	4.46512	4.15e-37	8.57e-36
4930523C07Rik	0.414402	136.152	8.35997	4.73e-37	9.78e-36
Nhlh2	5.07196	274.113	5.75609	4.83e-37	9.96e-36
Atp2b2	1.21563	3063.41	11.2992	5.5e-37	1.13e-35
Lrrc9	0	199.631	Inf	6.5e-37	1.34e-35
Slc35f2	0.392415	300.551	9.58102	6.73e-37	1.38e-35
Depdc1b	1.21749	126.366	6.69755	7e-37	1.44e-35
Ptplb	2641.06	356.033	-2.89103	7.58e-37	1.55e-35
Gfra2	28.9873	1082.12	5.22229	8.03e-37	1.64e-35
Tnfaip2	3.76242	125.303	5.05761	8.67e-37	1.77e-35
Cabp1	1.44668	311.438	7.75006	9.05e-37	1.85e-35
Clybl	1235.62	141.349	-3.1279	9.81e-37	2e-35
Dscaml1	0.414402	555.345	10.3881	1.08e-36	2.2e-35
Hcn3	50.8288	973.89	4.26004	1.1e-36	2.25e-35
Wnt7a	15.239	381.714	4.64665	1.29e-36	2.61e-35
Syt7	92.7729	2562.68	4.78781	1.37e-36	2.77e-35
Klhl1	0	293.021	Inf	1.38e-36	2.8e-35
Gmip	27.781	474.997	4.09575	1.49e-36	3.03e-35
Mmd2	17.0013	432.506	4.669	1.85e-36	3.75e-35
Pik3ip1	3483.89	682.603	-2.35158	1.89e-36	3.82e-35
Tnr	62.0166	706.499	3.50996	1.9e-36	3.85e-35
Htr7	0.185214	297.043	10.6473	2.19e-36	4.41e-35
Trim71	8.28768	261.746	4.98105	2.33e-36	4.68e-35
Mgat4c	0	392.671	Inf	2.43e-36	4.88e-35
Cxcl10	650.101	20.9606	-4.95491	2.6e-36	5.21e-35
Syde1	1627.54	270.931	-2.5867	2.74e-36	5.49e-35
Cplx1	0.205339	1875.46	13.1569	2.79e-36	5.58e-35
Bcas1	815.132	116.32	-2.80893	2.88e-36	5.76e-35
Kcnh7	0.621603	353.302	9.15069	3.1e-36	6.2e-35
Maneal	51.3539	781.345	3.92742	3.93e-36	7.84e-35
Mpped1	0	354.473	Inf	4e-36	7.98e-35
Ank	4062.66	508.221	-2.9989	4.22e-36	8.4e-35
Plcd4	2338.18	449.893	-2.37773	4.6e-36	9.14e-35
Dusp26	0	176.49	Inf	4.93e-36	9.79e-35
Neurl1b	19.0185	652.582	5.10068	4.98e-36	9.88e-35
Dnajc3	8568.78	1665.17	-2.36342	4.99e-36	9.9e-35
N28178	1.5678	1500.79	9.90277	5.13e-36	1.02e-34
Ell2	1331.25	230.462	-2.53018	5.34e-36	1.06e-34
Sfxn5	15033.8	1731.72	-3.11793	5.62e-36	1.11e-34
Dlk1	1.1534	223.064	7.59543	5.77e-36	1.14e-34
Cdk5r1	185.533	3169.54	4.09452	5.87e-36	1.16e-34
Ifi35	765.069	68.0646	-3.49061	6.3e-36	1.24e-34
Rgs17	129.561	1414.73	3.44883	7.15e-36	1.41e-34
Ech1	2513.9	475.951	-2.40104	7.72e-36	1.52e-34
I830012O16Rik	768.454	34.8291	-4.46359	9.19e-36	1.8e-34
Ephx1	6742.45	788.087	-3.09685	9.76e-36	1.91e-34
Trip6	1622.57	238.121	-2.76851	1.04e-35	2.02e-34
4933403G14Rik	2.82182	241.885	6.42155	1.07e-35	2.08e-34
Psmb8	646.27	52.5235	-3.6211	1.09e-35	2.12e-34
Jakmip3	4.34936	525.047	6.9155	1.24e-35	2.42e-34
Prdm13	0	103.139	Inf	1.33e-35	2.59e-34
Pnpla3	16.0715	490.004	4.93021	1.44e-35	2.81e-34
Ankle1	5.40363	285.432	5.72308	1.45e-35	2.83e-34
Alg2	652.969	3664.78	2.48864	1.5e-35	2.91e-34
Lzts2	2861.57	571.825	-2.32316	1.51e-35	2.92e-34
Grip2	0.414402	681.744	10.684	1.75e-35	3.39e-34
Spata6	1728.28	293.375	-2.55851	1.96e-35	3.79e-34
Ect2	56.6494	380.572	2.74804	1.97e-35	3.81e-34
Prdm8	9.69412	216.027	4.47796	2.17e-35	4.19e-34
Slco2a1	0.781105	233.311	8.22252	2.92e-35	5.62e-34
Krcc1	1994.45	396.003	-2.33241	3.06e-35	5.87e-34
Fbxo6	1606.78	244.882	-2.71401	3.11e-35	5.97e-34
D930015E06Rik	256.913	1387.7	2.43334	3.14e-35	6.02e-34
Cebpa	726.341	118.931	-2.61053	3.33e-35	6.38e-34
Grin2b	44.719	2661.4	5.89515	3.58e-35	6.84e-34
Thsd7b	0.207201	728.99	11.7807	3.62e-35	6.92e-34
BC013529	1920.47	346.333	-2.47123	3.64e-35	6.94e-34
Timp1	1715.26	63.2839	-4.76045	3.66e-35	6.96e-34
Epha3	35.3387	638.021	4.17428	3.66e-35	6.97e-34
Gfod1	39.3876	679.001	4.1076	3.73e-35	7.09e-34
Cit	33.2957	427.001	3.68083	4.13e-35	7.84e-34
Nova1	772.983	4347.8	2.49178	4.38e-35	8.31e-34
Stx1a	89.7462	1181.31	3.71839	4.54e-35	8.6e-34
Tap2	1222.49	154.905	-2.98037	4.84e-35	9.16e-34
Sbk1	417.333	5917.72	3.82577	5.17e-35	9.78e-34
Dbi	16515.9	2377.07	-2.7966	5.51e-35	1.04e-33
Jakmip1	18.0634	757.274	5.38967	5.57e-35	1.05e-33
St6galnac3	16.7796	435.628	4.69832	5.8e-35	1.09e-33
Cadm3	100.944	5148.79	5.67261	5.93e-35	1.12e-33
Esco2	3.13373	227.776	6.18359	5.99e-35	1.13e-33
Casp8	7.87551	180.053	4.51491	6.17e-35	1.16e-33
Fam65b	25.9673	671.536	4.6927	6.17e-35	1.16e-33
Tsc22d4	3905.34	376.916	-3.37313	6.47e-35	1.21e-33
Alcam	273.262	3436.82	3.65272	8e-35	1.5e-33
Tspan7	240.979	4377.31	4.18306	8.13e-35	1.52e-33
Hist1h2bb	65.6392	444.871	2.76076	8.45e-35	1.58e-33
Negr1	486.825	3180.01	2.70756	1e-34	1.87e-33
E130114P18Rik	503.691	36.4227	-3.78963	1.09e-34	2.02e-33
Rassf10	0.619741	136.05	7.77826	1.09e-34	2.03e-33
Jund	10574.2	1992.53	-2.40787	1.23e-34	2.29e-33
Cacna1i	0.41254	563.244	10.415	1.26e-34	2.34e-33
Trpc4	0.41254	229.364	9.11889	1.28e-34	2.38e-33
Bai3	338.799	2087.38	2.62319	1.3e-34	2.4e-33
Dtl	24.6912	260.238	3.39776	1.32e-34	2.45e-33
Prepl	477.251	2954.62	2.63016	1.33e-34	2.45e-33
Plp1	964.125	91.6919	-3.39435	1.45e-34	2.68e-33
Madd	264.601	1860.79	2.81402	1.47e-34	2.7e-33
C2cd4c	7.84384	433.692	5.78897	1.51e-34	2.78e-33
Fblim1	11.2217	360.572	5.00593	1.6e-34	2.95e-33
Tgfbr2	7609.27	701.16	-3.43994	1.63e-34	3e-33
Enpp4	1594.42	248.495	-2.68174	1.92e-34	3.54e-33
9530059O14Rik	0	224.087	Inf	2.14e-34	3.94e-33
Copz2	954.581	109.949	-3.11803	2.16e-34	3.97e-33
Mmp17	39.3198	650.852	4.049	2.22e-34	4.07e-33
Pcdh9	356.915	3626.96	3.34511	2.29e-34	4.2e-33
Dsp	3.79558	454.398	6.90349	2.38e-34	4.36e-33
Ss18l1	360.109	2171.69	2.59231	2.55e-34	4.67e-33
Tet1	308.584	1794.53	2.53987	2.62e-34	4.78e-33
Bphl	1249.99	180.813	-2.78935	2.81e-34	5.13e-33
Xaf1	2104.39	139.725	-3.91274	2.83e-34	5.15e-33
Pcp4	168.958	1777.59	3.39519	2.9e-34	5.27e-33
E130309F12Rik	44.3862	1136.78	4.6787	2.97e-34	5.4e-33
Rad51ap1	10.0739	186.824	4.21299	3.11e-34	5.65e-33
Adamts20	4.58228	431.384	6.55676	3.17e-34	5.75e-33
Gclc	4069.04	806.755	-2.33448	3.37e-34	6.11e-33
Ska1	1.01402	138.338	7.09197	3.41e-34	6.17e-33
Ttyh2	2563.84	430.578	-2.57396	3.71e-34	6.7e-33
Ncaph	56.9725	360.697	2.66245	4.45e-34	8.03e-33
Mog	1.84805	255.38	7.1105	4.67e-34	8.41e-33
Lama5	15753.8	1829.9	-3.10586	4.75e-34	8.55e-33
Cnih3	1.21749	311.271	7.99811	4.78e-34	8.6e-33
Zfhx4	17.9438	2488.23	7.11549	4.79e-34	8.6e-33
Sox21	1873.79	360.612	-2.37744	5.19e-34	9.31e-33
2017-09-06	431.882	2195.45	2.34581	5.27e-34	9.44e-33
Cdh18	0	1089.25	Inf	6.33e-34	1.13e-32
C1galt1	2007.39	347.975	-2.52826	7.17e-34	1.28e-32
Galnt6	0	158.201	Inf	7.48e-34	1.33e-32
Flrt3	342.756	2599.94	2.92323	8.28e-34	1.47e-32
Dsc2	0.370428	205.041	9.11251	8.35e-34	1.48e-32
Acot11	2767.61	435.341	-2.66842	9.1e-34	1.61e-32
Eml2	91.6419	1167.4	3.67114	9.1e-34	1.61e-32
Shroom3	10722.1	883.031	-3.60198	9.57e-34	1.7e-32
Irf1	1386.74	215.558	-2.68555	9.85e-34	1.74e-32
Unc5a	1.5678	397.607	7.98646	1.15e-33	2.02e-32
Hexim1	2102.17	414.835	-2.34127	1.18e-33	2.08e-32
Tubb4	20.4626	626.684	4.93668	1.25e-33	2.21e-32
Glis3	3548.66	377.987	-3.23087	1.26e-33	2.22e-32
Tmsb4x	57956.7	11477.9	-2.33611	1.27e-33	2.24e-32
Cmklr1	1.58978	161.461	6.66621	1.28e-33	2.24e-32
Il11ra1	453.84	26.7968	-4.08205	1.32e-33	2.33e-32
Tppp	61.9927	1418.58	4.5162	1.33e-33	2.34e-32
1110018J18Rik	852.636	83.955	-3.34424	1.37e-33	2.4e-32
Lig1	125.315	853.483	2.76781	1.38e-33	2.43e-32
Bmp7	6.30771	346.252	5.77856	1.51e-33	2.65e-32
Slc6a17	2.38915	1481.34	9.27619	1.71e-33	3e-32
Gen1	4.32738	161.241	5.21958	1.84e-33	3.22e-32
Pygl	0.575767	128.061	7.79713	1.89e-33	3.29e-32
Naglu	1810.86	327.552	-2.46688	1.92e-33	3.35e-32
Stmn1	1691.94	10268	2.60141	2.07e-33	3.6e-32
Scube1	24.9133	618.603	4.63402	2.28e-33	3.96e-32
Slc35f4	0.207201	350.931	10.7259	2.36e-33	4.09e-32
St6galnac6	2052.98	402.907	-2.3492	2.67e-33	4.64e-32
Hist1h2ab	19.2034	229.757	3.58067	2.72e-33	4.73e-32
Lrp8	285.593	1705.64	2.57828	2.81e-33	4.87e-32
Caly	0.207201	1137.27	12.4223	3.07e-33	5.31e-32
Rexo2	1704.43	340.785	-2.32236	3.07e-33	5.31e-32
Crabp2	2.18568	130.524	5.90009	3.11e-33	5.38e-32
Lbx1	0	155.721	Inf	3.31e-33	5.72e-32
5430417L22Rik	1840.14	360.937	-2.35	3.61e-33	6.24e-32
Caskin1	261.544	1831.65	2.80802	3.62e-33	6.24e-32
Lrrn3	14977.5	2074.76	-2.85178	3.79e-33	6.53e-32
Dna2	16.0439	269.492	4.07014	4.02e-33	6.92e-32
Ppm1h	316.01	2107.53	2.73751	4.12e-33	7.09e-32
Slc3a2	7661.45	1116.56	-2.77856	4.79e-33	8.24e-32
Fkbp14	1934.42	370.907	-2.38277	5.28e-33	9.08e-32
Zfp663	0	210.793	Inf	5.32e-33	9.13e-32
Erc2	147.091	2699.43	4.19788	5.49e-33	9.42e-32
Rftn1	27.9237	545.875	4.28901	5.83e-33	9.99e-32
Bcl11a	4.9691	395.973	6.31627	6.83e-33	1.17e-31
Efs	19.37	271.997	3.81169	7.2e-33	1.23e-31
Slc2a1	6704.16	619.476	-3.43594	8.92e-33	1.52e-31
Lonrf3	1037.76	179.738	-2.5295	1.23e-32	2.09e-31
Sytl2	2206.57	272.8	-3.01589	1.28e-32	2.19e-31
Ttc30b	982.673	127.945	-2.94119	1.66e-32	2.83e-31
Gap43	1040.84	11006.2	3.4025	2.04e-32	3.47e-31
Mrps6	1604.39	302.085	-2.409	2.1e-32	3.57e-31
Gcnt1	1.31848	206.874	7.29373	2.11e-32	3.58e-31
Susd1	9.11313	323.871	5.15133	2.17e-32	3.68e-31
Gab1	4070.78	601.773	-2.75801	2.3e-32	3.9e-31
Lmo3	13.0351	341.843	4.71287	2.36e-32	4e-31
Dusp15	9.77685	296.421	4.92213	2.41e-32	4.08e-31
Pcdhgc4	82.0216	1010.76	3.62329	2.51e-32	4.24e-31
Aurka	26.5236	242.479	3.19251	2.53e-32	4.27e-31
Adck4	2083.17	368.568	-2.49878	2.56e-32	4.32e-31
Chst10	123.859	1179.32	3.25119	3.02e-32	5.09e-31
Foxc1	3237.14	209.46	-3.94998	3.04e-32	5.11e-31
Nrsn1	0	301.103	Inf	3.43e-32	5.77e-31
Cacna1e	118.23	1765.35	3.90029	3.56e-32	5.98e-31
Mpped2	32.4434	489.922	3.91655	3.89e-32	6.54e-31
Tep1	33.4325	377.641	3.49769	4.05e-32	6.8e-31
Ndst4	0.185214	257.765	10.4426	4.18e-32	7.01e-31
Sp8	0.185214	147.464	9.63695	4.34e-32	7.26e-31
Mest	322.236	3752.84	3.54179	4.55e-32	7.61e-31
Athl1	1377.58	232.803	-2.56496	4.67e-32	7.79e-31
Hoxb5	5.58326	397.373	6.15324	4.68e-32	7.81e-31
Ldha	13713.5	2590.71	-2.40417	5.74e-32	9.56e-31
Dlgap5	67.6844	439.333	2.69842	6.25e-32	1.04e-30
Trim9	135.55	1337.88	3.30304	6.63e-32	1.1e-30
Cdca7l	5.87878	130.231	4.46941	6.77e-32	1.12e-30
Antxr1	3977.79	478.196	-3.0563	7.1e-32	1.18e-30
Epha8	0	552.519	Inf	7.13e-32	1.18e-30
Rimkla	9.47983	587.407	5.95335	7.28e-32	1.2e-30
2017-03-01	9.63747	931.841	6.59529	7.95e-32	1.31e-30
Tcp11l2	1411.14	235.959	-2.58026	8.39e-32	1.38e-30
Gm4951	1019.03	101.305	-3.33041	8.54e-32	1.41e-30
Miat	115.07	8333.1	6.17827	9.09e-32	1.49e-30
Plin3	33.1313	548.095	4.04816	9.45e-32	1.55e-30
Rab3a	335.651	2203.56	2.7148	1.05e-31	1.73e-30
Lamb3	0.575767	214.78	8.54316	1.06e-31	1.74e-30
Camkv	2.97051	633.209	7.73583	1.27e-31	2.09e-30
Ltbp3	5358.92	570.956	-3.23049	1.31e-31	2.15e-30
Srcin1	138.444	1802.79	3.70286	1.42e-31	2.32e-30
3110035E14Rik	26.5266	309.338	3.54367	1.52e-31	2.49e-30
Pura	1310.88	211.045	-2.63491	1.79e-31	2.93e-30
Itpr3	16	695.396	5.44169	1.94e-31	3.16e-30
Sgip1	63.9816	761.033	3.57223	1.94e-31	3.17e-30
Fam19a1	0.826942	285.074	8.42933	2.02e-31	3.29e-30
Slc44a5	72.4232	947.077	3.70896	2.03e-31	3.31e-30
Plekhg4	2.75958	283.198	6.68122	2.04e-31	3.32e-30
Unc5d	13.6824	1767.08	7.0129	2.07e-31	3.36e-30
Pole	90.9476	556.852	2.61419	2.15e-31	3.49e-30
Hist1h2bc	2299.92	411.738	-2.48179	2.21e-31	3.58e-30
4833424O15Rik	23.8811	487.015	4.35003	2.29e-31	3.71e-30
Bicc1	1912.83	193.358	-3.30637	2.35e-31	3.79e-30
Parvb	1.23762	158.566	7.00137	2.36e-31	3.82e-30
Rell1	971.276	126.985	-2.93522	2.37e-31	3.82e-30
Parp12	1317.3	238.267	-2.46693	2.84e-31	4.57e-30
Vdr	1385.26	158.127	-3.131	3.3e-31	5.31e-30
Psd2	252.191	1677.35	2.73359	3.38e-31	5.44e-30
Plch2	2.41114	308.146	6.99775	3.41e-31	5.49e-30
Csrnp3	200.384	2469.11	3.62315	3.58e-31	5.75e-30
AI593442	52.4428	986.178	4.23303	3.73e-31	5.98e-30
Tagln2	36.5487	579.054	3.98581	3.76e-31	6.03e-30
Hmgcll1	1.19551	116.135	6.60204	4.13e-31	6.61e-30
Gnal	74.2809	1919.97	4.69195	4.37e-31	6.98e-30
Rasgrp2	29.9809	852.935	4.83032	4.55e-31	7.27e-30
B3gnt7	1.79326	266.259	7.2141	4.63e-31	7.38e-30
Serinc5	9277.79	1578.33	-2.55538	4.74e-31	7.56e-30
Arc	1.1534	128.267	6.79712	4.99e-31	7.95e-30
Bnip3	5712.1	885.477	-2.6895	5e-31	7.95e-30
Heph	1.17352	164.127	7.12783	5.22e-31	8.29e-30
Odz3	110.991	4644.09	5.38689	5.3e-31	8.42e-30
Rims3	4.2208	410.695	6.60441	5.32e-31	8.44e-30
Sncg	0.205339	272.294	10.3729	5.57e-31	8.84e-30
Mdk	5.89704	1427.39	7.91917	5.93e-31	9.39e-30
Myo1f	2.3653	147.786	5.96534	6.19e-31	9.79e-30
Depdc1a	1.91624	273.156	7.15531	6.5e-31	1.03e-29
Cyth4	3.40131	108.269	4.99238	6.55e-31	1.03e-29
Ppp1r1b	858.238	48.663	-4.14048	6.69e-31	1.05e-29
Dynlt1b	500.969	34.0677	-3.87824	6.96e-31	1.1e-29
Lcp2	1.21936	123.35	6.6605	7.03e-31	1.11e-29
Megf11	83.6009	1032.65	3.62669	7.04e-31	1.11e-29
Rtn4r	0.80123	291.386	8.5065	8.26e-31	1.3e-29
5330417C22Rik	0.207201	299.199	10.4959	8.98e-31	1.41e-29
Dll3	5.37978	155.439	4.85266	9.26e-31	1.45e-29
Dmrt3	0	228.076	Inf	9.31e-31	1.46e-29
Kcns2	1.03414	314.106	8.24667	1.03e-30	1.6e-29
Svep1	7253.95	569.04	-3.67216	1.09e-30	1.7e-29
Atp1a2	113.416	1460.58	3.68685	1.11e-30	1.74e-29
Gpr116	1.21749	311.602	7.99965	1.17e-30	1.82e-29
Chst1	2.84753	295.754	6.69855	1.21e-30	1.89e-29
Spock1	0.185214	2325.47	13.616	1.28e-30	2e-29
Tmem229b	409.374	2328.49	2.5079	1.34e-30	2.09e-29
Grm2	0	149.956	Inf	1.37e-30	2.13e-29
Id1	998.214	126.288	-2.98264	1.48e-30	2.3e-29
Rab11fip4	225.98	1570.15	2.79664	1.49e-30	2.32e-29
Sema5b	99.2029	650.957	2.71411	1.73e-30	2.68e-29
Zic2	2707.23	221.945	-3.60854	1.78e-30	2.75e-29
Plekho2	924.436	150.456	-2.61923	1.83e-30	2.83e-29
Cacna1h	139.005	1446.32	3.37919	1.84e-30	2.85e-29
Nap1l3	109.814	1641.98	3.90231	2.1e-30	3.24e-29
Mllt11	312.166	2840.03	3.18552	2.13e-30	3.28e-29
Xdh	1476.28	172.737	-3.09531	2.34e-30	3.6e-29
Cnrip1	3.60292	176.757	5.61646	2.52e-30	3.88e-29
Tmco4	0.595891	107.744	7.49834	2.65e-30	4.08e-29
Hs3st2	0.185214	256.049	10.433	2.73e-30	4.2e-29
Fam57b	5.21283	375.101	6.16907	2.83e-30	4.34e-29
Cdc42ep1	1995.92	177.044	-3.49487	2.88e-30	4.42e-29
Cdh12	0.207201	265.842	10.3253	2.88e-30	4.42e-29
Prrx2	733.91	70.5654	-3.37857	2.9e-30	4.44e-29
Mcam	1392.91	256.596	-2.44053	3.34e-30	5.09e-29
Cacna1a	196.242	1536.32	2.96878	3.77e-30	5.74e-29
Aox1	814.222	158.731	-2.35883	3.8e-30	5.78e-29
Ptprr	18.0973	587.831	5.02155	3.88e-30	5.89e-29
Usp29	16.4311	2209.62	7.07122	3.99e-30	6.06e-29
Nusap1	89.4476	465.259	2.37892	4.27e-30	6.46e-29
Nxn	4079.41	734.791	-2.47296	4.36e-30	6.59e-29
Mocos	1.37886	118.263	6.42238	4.63e-30	7.01e-29
Pxn	2280.5	444.625	-2.35869	4.71e-30	7.11e-29
Usp18	1008.78	134.186	-2.9103	4.74e-30	7.15e-29
Reln	107.793	8554.38	6.31032	4.77e-30	7.19e-29
Zfp944	1103.27	194.407	-2.50463	5.14e-30	7.74e-29
Gm2a	4842.12	860.464	-2.49245	5.21e-30	7.84e-29
Ksr1	2030.35	398.492	-2.34911	5.33e-30	8.02e-29
Ryr1	0.577629	665.121	10.1693	5.66e-30	8.51e-29
Metrn	3723.46	540.927	-2.78314	6.04e-30	9.06e-29
Ikzf1	1.37886	128.092	6.53757	6.48e-30	9.71e-29
Foxm1	26.3798	290.197	3.45953	6.61e-30	9.91e-29
Srrm3	32.0562	543.928	4.08474	9.01e-30	1.35e-28
Syp	90.8932	9541.15	6.71385	9.11e-30	1.36e-28
1810013D10Rik	8.43115	192.78	4.51508	9.36e-30	1.4e-28
Cdh9	0	291.819	Inf	9.78e-30	1.46e-28
Gm5567	8.19637	916.588	6.80514	9.85e-30	1.47e-28
Plscr2	2904.68	130.402	-4.47734	1.05e-29	1.57e-28
Faah	20.3288	448.264	4.46275	1.06e-29	1.58e-28
Slco4a1	1.38072	153.915	6.80057	1.08e-29	1.61e-28
Nrg3	2.75958	700.69	7.98818	1.1e-29	1.64e-28
Anxa8	1312.64	70.1581	-4.22572	1.11e-29	1.64e-28
Rab31	24187.5	2572.86	-3.23282	1.21e-29	1.8e-28
Mettl7a1	663.849	45.8674	-3.85532	1.24e-29	1.84e-28
Tcfcp2l1	63.5053	473.17	2.89741	1.34e-29	1.98e-28
Sardh	1275.51	246.356	-2.37226	1.44e-29	2.13e-28
Osbpl3	1605.1	308.18	-2.38081	1.72e-29	2.54e-28
Synpr	0.392415	343.712	9.77461	1.77e-29	2.61e-28
Accn2	212.944	1911.93	3.16648	1.95e-29	2.87e-28
Osbpl6	175.68	1181.03	2.74903	2.01e-29	2.96e-28
Fam190a	59.5428	1272.95	4.4181	2.41e-29	3.54e-28
Plekhf1	1111.13	135.176	-3.03913	2.43e-29	3.57e-28
Mcm5	125.201	821.002	2.71313	2.59e-29	3.81e-28
Gabbr2	7.95787	1852.4	7.8628	2.68e-29	3.92e-28
Chek1	23.2431	257.32	3.46869	2.95e-29	4.31e-28
Hsd3b7	967.533	153.579	-2.65533	3e-29	4.39e-28
3830431G21Rik	0.946195	231.239	7.93303	3.07e-29	4.48e-28
Tspan15	6057.03	351.059	-4.10883	3.56e-29	5.2e-28
C4b	2911.14	84.0365	-5.11442	3.75e-29	5.47e-28
Ccdc8	0.577629	117.956	7.6739	3.76e-29	5.49e-28
Pde4a	3.38491	321.929	6.57148	4.42e-29	6.44e-28
Nfia	6751.18	1016.87	-2.731	4.71e-29	6.86e-28
Kcnq3	3.00889	586.807	7.60751	4.73e-29	6.87e-28
Klf3	850.511	150.771	-2.49597	5.04e-29	7.31e-28
Tlr3	809.798	134.121	-2.59402	5.17e-29	7.5e-28
Uncx	1.9986	154.454	6.27204	5.34e-29	7.74e-28
Nfkbia	1265.5	231.54	-2.45038	5.5e-29	7.97e-28
Lgals3bp	1794.99	296.066	-2.59998	5.66e-29	8.19e-28
Hspa2	1523.15	298.94	-2.34913	5.86e-29	8.47e-28
Pcnxl2	0.555642	488.17	9.77901	6.36e-29	9.18e-28
Arhgef3	14.2268	256.254	4.17089	6.47e-29	9.32e-28
Ica1	64.7064	821.5	3.66628	6.49e-29	9.35e-28
Slc39a8	2.32505	332.176	7.15854	6.59e-29	9.48e-28
Rims2	192.3	1248.82	2.69914	6.69e-29	9.63e-28
Mum1l1	17.9255	307.39	4.09998	6.94e-29	9.97e-28
Cdk5r2	0.619741	263.487	8.73185	7.4e-29	1.06e-27
Zswim5	183.13	949.908	2.37492	8.86e-29	1.27e-27
Ntng1	52.0377	823.69	3.98447	9.36e-29	1.34e-27
Sepp1	7230.12	1365.77	-2.4043	9.43e-29	1.35e-27
Ptprd	766.41	4789.17	2.64359	9.9e-29	1.42e-27
Slc6a5	0	923.879	Inf	1.02e-28	1.46e-27
Esrp1	0.185214	166.209	9.80959	1.03e-28	1.47e-27
Adc	1812.96	349.154	-2.37641	1.14e-28	1.62e-27
Nacad	215.337	1309.68	2.60455	1.14e-28	1.63e-27
Dctd	9.56592	188.569	4.30105	1.31e-28	1.86e-27
Phyh	21.5173	266.639	3.63132	1.42e-28	2.02e-27
Neu4	0.823217	119.656	7.1834	1.63e-28	2.32e-27
Ccl7	389.826	19.4638	-4.32396	1.88e-28	2.67e-27
Dll1	62.6903	657.234	3.39009	1.9e-28	2.69e-27
Saa3	8627.63	26.3163	-8.35687	1.91e-28	2.71e-27
Birc5	36.751	321.534	3.12911	1.95e-28	2.76e-27
Pou2f2	0.185214	148.743	9.64941	2.11e-28	2.99e-27
Sh2d5	12.5126	430.48	5.1045	2.19e-28	3.1e-27
Atp6v1g2	60.5345	1177.94	4.28237	2.21e-28	3.12e-27
Dync1i1	1.54767	434.078	8.13171	2.22e-28	3.13e-27
Abcg2	2436.44	323.747	-2.91183	2.25e-28	3.18e-27
Gpc5	0.185214	658.051	11.7948	2.41e-28	3.4e-27
Relb	959.508	145.503	-2.72125	2.53e-28	3.56e-27
Celf5	76.8411	842.394	3.45454	2.56e-28	3.61e-27
Lif	5.89517	222.682	5.2393	2.84e-28	3.99e-27
Pde8b	28.7179	425.286	3.88841	2.92e-28	4.09e-27
Cdca7	30.3844	365.25	3.58748	2.94e-28	4.12e-27
Lypd6	4.65569	312.995	6.071	3.06e-28	4.29e-27
Fam105a	2.35077	144.6	5.9428	3.13e-28	4.38e-27
Cftr	0	160.586	Inf	3.19e-28	4.47e-27
Zbtb8b	12.984	425.093	5.03297	3.42e-28	4.77e-27
Nfkb2	1283.9	255.682	-2.32811	3.54e-28	4.95e-27
Slc16a14	1.44668	282.197	7.60781	3.87e-28	5.39e-27
Hist1h2ag	4.14775	101.025	4.60624	4.22e-28	5.88e-27
Hmox1	1732.3	163.26	-3.40745	4.96e-28	6.91e-27
Dpp10	0.207201	2684.34	13.6612	5.85e-28	8.12e-27
Gas2l3	77.4855	451.15	2.54161	6.54e-28	9.06e-27
Vill	1.40271	161.052	6.84317	6.64e-28	9.19e-27
1110032F04Rik	0.597754	222.013	8.53687	6.7e-28	9.27e-27
Sv2a	300.41	4112.59	3.77504	6.88e-28	9.51e-27
Trim56	1089.66	185.727	-2.55263	6.88e-28	9.51e-27
Hcn2	66.1051	1008.66	3.93154	7.09e-28	9.8e-27
Stab1	16.8381	296.094	4.13626	7.74e-28	1.07e-26
Unc5c	123.989	1132.25	3.19091	9.41e-28	1.29e-26
Ptch2	0.41254	182.502	8.78916	9.61e-28	1.32e-26
Dnm3os	11.6159	293.59	4.65962	1.02e-27	1.4e-26
Slc35f1	213.424	2013.68	3.23804	1.04e-27	1.43e-26
Il1rapl1	0.185214	213.021	10.1676	1.29e-27	1.77e-26
Vsnl1	0.616016	1063.34	10.7533	1.66e-27	2.27e-26
Pld5	2.6366	261.975	6.6346	2.01e-27	2.74e-26
Grin2a	59.7552	759.328	3.66759	2.04e-27	2.78e-26
Fras1	225.42	1488.17	2.72285	2.14e-27	2.91e-26
Kif18b	44.786	320.23	2.83799	2.27e-27	3.09e-26
Myb	0.207201	133.524	9.33185	2.33e-27	3.17e-26
Polq	33.4913	429.302	3.68013	2.36e-27	3.21e-26
Cpt1a	2003.11	389.589	-2.36221	2.52e-27	3.41e-26
B630019K06Rik	119.337	1036.92	3.11919	2.74e-27	3.71e-26
Cdc25b	53.1307	354.544	2.73835	2.86e-27	3.86e-26
Ssh3	79.6715	667.538	3.06671	2.95e-27	3.98e-26
Ptprv	10.0556	321.454	4.99854	3.25e-27	4.38e-26
Tmem151a	2.80542	805.624	8.16575	3.62e-27	4.87e-26
Gpam	16971.3	1626.84	-3.38296	4.43e-27	5.94e-26
Slc31a2	1279.7	236.517	-2.43579	4.66e-27	6.24e-26
Ank1	18.5982	985.95	5.72828	5.57e-27	7.46e-26
Tmem144	1.36246	172.552	6.98467	5.91e-27	7.9e-26
Xkr5	1.01216	119.118	6.87881	5.98e-27	7.99e-26
Spint1	0	154.636	Inf	6.21e-27	8.29e-26
Perp	3.43634	187.967	5.77346	6.49e-27	8.65e-26
Rai2	1254.6	186.627	-2.749	7.03e-27	9.35e-26
Spc25	50.2228	298.546	2.57154	7.09e-27	9.41e-26
Sstr1	0	761.347	Inf	7.6e-27	1.01e-25
Gldn	0.41254	127.954	8.27688	7.81e-27	1.04e-25
Purb	1032.28	184.596	-2.48339	8.05e-27	1.07e-25
Slc30a3	0.410677	242.374	9.20501	8.13e-27	1.08e-25
Wbscr27	1139.61	190.605	-2.57988	8.95e-27	1.19e-25
Eps8l2	0.41254	182.852	8.79193	9.01e-27	1.19e-25
Hist3h2bb-ps	4.61694	210.388	5.50998	9.07e-27	1.2e-25
Sgol1	21.1733	217.865	3.36312	9.19e-27	1.21e-25
Lrrc8a	6521.39	1156.77	-2.49508	9.2e-27	1.21e-25
Gm12250	866.071	69.1266	-3.64717	1.03e-26	1.35e-25
Crabp1	3.93682	406.6	6.69044	1.05e-26	1.38e-25
Cacnb2	1109.28	193.15	-2.52183	1.23e-26	1.62e-25
Tst	821.432	130.93	-2.64934	1.27e-26	1.68e-25
Pitpnm1	76.4666	1029.25	3.75062	1.41e-26	1.85e-25
Arsk	963.135	179.24	-2.42585	1.47e-26	1.93e-25
Gbp4	1058.71	79.2881	-3.73906	1.54e-26	2.02e-25
Fgf13	6.20672	955.233	7.26588	1.83e-26	2.39e-25
Car8	3.95509	219.2	5.79239	1.88e-26	2.47e-25
Lgi1	0.392415	261.839	9.38208	2.01e-26	2.62e-25
Baalc	3.52056	146.927	5.38315	2.16e-26	2.82e-25
Asap3	2315.32	364.541	-2.66706	2.48e-26	3.23e-25
Slc12a5	80.9326	4562.81	5.81706	2.83e-26	3.68e-25
Tmem63a	1130.15	216.908	-2.38136	2.85e-26	3.71e-25
Fam116b	190.557	1479.78	2.95709	3.19e-26	4.14e-25
Rasl11a	2460.89	71.4586	-5.10593	3.28e-26	4.26e-25
Ncapg	36.0184	458.138	3.66898	3.35e-26	4.34e-25
Fuz	1074.82	190.561	-2.49577	3.54e-26	4.58e-25
Frmd5	153.262	886.84	2.53267	3.6e-26	4.66e-25
Etnk2	10.2021	357.415	5.13067	3.72e-26	4.82e-25
Hcn1	0.597754	510.327	9.73765	3.73e-26	4.83e-25
Palmd	554.612	91.0244	-2.60715	4.65e-26	6e-25
Tjp1	8650.91	1369.25	-2.65946	4.77e-26	6.16e-25
B3gnt5	119.497	1552.51	3.69955	5.34e-26	6.86e-25
Syt14	3.42702	214.344	5.96683	5.35e-26	6.87e-25
Serping1	2586.49	239.93	-3.43031	5.5e-26	7.06e-25
Gbp10	324.227	5.81686	-5.80062	5.78e-26	7.42e-25
Ppp1r13b	274.624	1659.02	2.5948	6.23e-26	7.98e-25
Adamts4	915.674	176.6	-2.37434	6.33e-26	8.12e-25
Ogfrl1	10051.6	681.778	-3.88198	6.34e-26	8.12e-25
Myh7	0.781105	183.706	7.87767	7.09e-26	9.06e-25
Tmem90a	0	191.643	Inf	7.33e-26	9.37e-25
Snta1	1220.84	229.907	-2.40876	7.42e-26	9.48e-25
Arhgap25	0.595891	121.339	7.66978	7.86e-26	1e-24
Scn2b	22.4545	789.803	5.13642	7.93e-26	1.01e-24
Speer4c	286.211	2.91049	-6.61968	8.06e-26	1.03e-24
Pik3r6	0	119.437	Inf	8.89e-26	1.13e-24
Serp2	37.3063	624.191	4.0645	8.93e-26	1.14e-24
Igdcc3	3.54441	207.073	5.86845	9.29e-26	1.18e-24
Ddx25	125.423	866.087	2.78771	9.57e-26	1.22e-24
Aldoc	30417.1	5026.45	-2.59727	9.84e-26	1.25e-24
Runx1	1291.87	253.489	-2.34947	9.86e-26	1.25e-24
Cdh11	247.253	2358.4	3.25375	1.08e-25	1.37e-24
Cdhr1	2.16369	175.069	6.33829	1.08e-25	1.37e-24
Pik3cg	4.17496	192.828	5.52941	1.15e-25	1.46e-24
Atp2a3	0	159.119	Inf	1.19e-25	1.51e-24
Cul9	127.981	803.071	2.6496	1.22e-25	1.54e-24
Sh3gl3	42.8165	471.89	3.46221	1.22e-25	1.54e-24
Clic6	0	165.613	Inf	1.29e-25	1.63e-24
Irx5	964.263	178.471	-2.43374	1.34e-25	1.68e-24
Plk3	36.0057	339.359	3.23652	1.41e-25	1.78e-24
Glra1	0.207201	177.487	9.74246	1.5e-25	1.89e-24
E130306D19Rik	5.27543	120.181	4.50978	1.56e-25	1.97e-24
D3Bwg0562e	15.9582	1914.64	6.90663	1.61e-25	2.02e-24
D430019H16Rik	7.97427	280.726	5.13767	1.83e-25	2.29e-24
Dos	311.9	1683.65	2.43244	2.01e-25	2.52e-24
AI661453	0	137.117	Inf	2.22e-25	2.78e-24
Syt1	10.3567	1790.56	7.4337	2.24e-25	2.8e-24
Gm13889	1285.99	87.1615	-3.88304	2.32e-25	2.9e-24
4930420K17Rik	548.814	55.1585	-3.31466	2.41e-25	3.02e-24
Mavs	775.013	138.791	-2.48131	2.82e-25	3.52e-24
Sh3tc1	2.34518	154.165	6.03864	3.35e-25	4.16e-24
Gabra3	0.599616	758.944	10.3057	3.42e-25	4.25e-24
Dact2	4.04117	186.873	5.53114	3.86e-25	4.79e-24
Inpp5d	5.56127	178.884	5.00746	3.96e-25	4.91e-24
Slc27a2	0	199.985	Inf	4e-25	4.96e-24
Nxph1	29.5948	387.155	3.7095	4.04e-25	5e-24
Slit2	25.0736	2038.37	6.3451	4.97e-25	6.15e-24
Smarca1	245.295	1808.53	2.88222	5.1e-25	6.31e-24
D7Ertd715e	142.926	1604.52	3.48879	5.25e-25	6.48e-24
Cwc22	689.374	124.668	-2.46719	5.6e-25	6.9e-24
Scml4	17.7075	284.763	4.00733	5.62e-25	6.91e-24
Foxb1	5.30115	184.492	5.12111	5.64e-25	6.93e-24
Inadl	170.012	1037.03	2.60875	5.64e-25	6.93e-24
Grik1	1.15526	663.504	9.16575	5.89e-25	7.23e-24
Gpr45	1.35687	209.851	7.27294	6.06e-25	7.44e-24
Plekhg1	2250.91	391.935	-2.52183	6.46e-25	7.92e-24
Rpl22l1	322.602	27.8852	-3.53218	7.04e-25	8.61e-24
Tmem132d	19.6562	498.729	4.6652	7.11e-25	8.68e-24
Epha10	0	187.596	Inf	7.19e-25	8.79e-24
Ltbp1	5885.1	806.437	-2.86743	7.21e-25	8.81e-24
Slc17a6	0	2583.43	Inf	7.42e-25	9.06e-24
Ctsd	47030.8	6631.79	-2.82614	7.87e-25	9.58e-24
Atf3	1113.8	115.218	-3.27305	8.4e-25	1.02e-23
Tonsl	54.403	516.93	3.24821	8.65e-25	1.05e-23
Cml1	632.17	68.1631	-3.21325	8.94e-25	1.09e-23
Enpp2	17.4765	334.678	4.25929	9.05e-25	1.1e-23
Egfem1	0	145.666	Inf	9.29e-25	1.12e-23
Mobp	1.33861	151.799	6.82528	9.5e-25	1.15e-23
Ccdc88b	4.12018	168.661	5.35528	9.87e-25	1.19e-23
Csf1r	9.39375	124.214	3.72499	9.95e-25	1.2e-23
Cdk6	22.961	275.261	3.58355	1e-24	1.21e-23
Kcnv1	0.577629	168.368	8.18726	1.02e-24	1.23e-23
Ddit4l	15.7689	162.638	3.36651	1.05e-24	1.27e-23
Fbxo4	809.365	127.397	-2.66746	1.06e-24	1.28e-23
Mecom	15.1712	427.685	4.81714	1.07e-24	1.29e-23
Susd4	78.4287	826.761	3.39802	1.07e-24	1.29e-23
Slc1a6	1.70904	433.271	7.98594	1.1e-24	1.32e-23
Tifa	574.862	79.3965	-2.85607	1.1e-24	1.33e-23
Cntnap5c	0	202.852	Inf	1.16e-24	1.39e-23
Papln	3.00517	172.014	5.83894	1.21e-24	1.46e-23
Mab21l1	9.60431	824.219	6.4232	1.31e-24	1.57e-23
Grm4	2.69734	410.309	7.24903	1.36e-24	1.63e-23
Pgr	1.94009	372.552	7.58517	1.39e-24	1.66e-23
Hist1h1a	227.84	1352.96	2.57002	1.39e-24	1.67e-23
Gm4776	0	157	Inf	1.42e-24	1.7e-23
Odz2	73.0131	2876.93	5.30023	1.47e-24	1.76e-23
Pfkfb3	2878.1	532.279	-2.43486	1.53e-24	1.83e-23
Rnasel	77.4453	510.015	2.71929	1.69e-24	2.02e-23
Cntn2	107.804	1161.24	3.42919	1.76e-24	2.09e-23
Cav2	574.861	54.8649	-3.38926	1.76e-24	2.1e-23
Mbd4	1241.9	218.584	-2.50629	1.79e-24	2.13e-23
Heyl	0.185214	117.349	9.3074	1.81e-24	2.15e-23
Dnajb4	4172.47	788.354	-2.40399	2.01e-24	2.39e-23
Kcnc4	1.79512	331.778	7.52999	2.05e-24	2.43e-23
Klhl29	25.9214	466.669	4.17019	2.23e-24	2.64e-23
Trp73	0.205339	160.633	9.61155	2.41e-24	2.85e-23
Lad1	0	123.523	Inf	2.6e-24	3.07e-23
Bambi	1044.44	205.055	-2.34865	2.63e-24	3.1e-23
Shroom1	0.410677	133.422	8.34378	2.66e-24	3.14e-23
Syngr2	867.151	170.669	-2.34508	2.66e-24	3.14e-23
Ptprn2	380.602	2653.72	2.80166	2.66e-24	3.14e-23
Slc38a4	0.370428	322.517	9.76597	2.73e-24	3.22e-23
Slc8a3	64.3472	892.445	3.79381	3.17e-24	3.72e-23
Scn9a	0	338.962	Inf	3.26e-24	3.82e-23
Etv4	24.4546	193.456	2.98382	3.55e-24	4.17e-23
Tmem191c	22.1702	459.811	4.37435	3.62e-24	4.24e-23
Frzb	0.762843	184.537	7.9183	3.67e-24	4.3e-23
Il10rb	542.644	94.9195	-2.51523	3.67e-24	4.3e-23
Lrtm2	21.275	420.806	4.30592	3.76e-24	4.4e-23
P2ry14	644.764	67.1509	-3.26329	3.8e-24	4.45e-23
Shank2	18.006	574.096	4.99474	3.86e-24	4.51e-23
Zfp703	909.253	171.727	-2.40457	4.21e-24	4.91e-23
Ryr3	83.1805	1664.28	4.32251	4.49e-24	5.23e-23
Sema3f	1742.13	301.776	-2.5293	4.51e-24	5.25e-23
Adamts17	40.0037	484.356	3.59786	4.81e-24	5.6e-23
Mbp	24.55	694.493	4.82217	4.94e-24	5.74e-23
Nfkbiz	1449.63	179.733	-3.01175	5.3e-24	6.15e-23
BC022687	1168.53	216.678	-2.43108	5.62e-24	6.52e-23
Sst	0	361.793	Inf	5.68e-24	6.58e-23
Ldb2	1.19737	186.616	7.28406	5.69e-24	6.59e-23
Adam11	98.2909	743.706	2.9196	5.78e-24	6.69e-23
Hmmr	345.549	2491.11	2.84983	6.06e-24	7.01e-23
Itm2a	53.3678	317.853	2.57432	6.1e-24	7.06e-23
Gpr27	1.38072	204.399	7.20982	6.32e-24	7.31e-23
Kcnh8	0	159.234	Inf	7.32e-24	8.45e-23
Tmie	662.841	77.4923	-3.09654	7.71e-24	8.89e-23
St8sia3	2.85125	1519.85	9.05812	8.1e-24	9.34e-23
BC030500	0	148.777	Inf	8.24e-24	9.49e-23
Il4ra	5442.6	237.05	-4.52104	8.91e-24	1.03e-22
Sv2b	1.13141	1548.61	10.4186	8.98e-24	1.03e-22
St5	4788.93	757.425	-2.66053	9.3e-24	1.07e-22
Grk5	2364.28	252.829	-3.22517	9.36e-24	1.07e-22
Mgst3	198.969	1269.09	2.67318	9.81e-24	1.12e-22
Lxn	6486.24	513.681	-3.65844	9.95e-24	1.14e-22
Fam117a	1097.49	203.549	-2.43077	1.08e-23	1.23e-22
Tex15	20.2893	365.256	4.17012	1.19e-23	1.36e-22
St8sia2	270.269	1564.87	2.53358	1.19e-23	1.36e-22
B3galt2	145.879	1052.48	2.85095	1.21e-23	1.38e-22
Tmem64	5477.71	619.095	-3.14534	1.25e-23	1.43e-22
Abcg4	27.0144	512.836	4.2467	1.26e-23	1.44e-22
Hhipl1	10.5591	252.713	4.58094	1.31e-23	1.49e-22
Slc4a8	339.51	1762.89	2.37642	1.4e-23	1.6e-22
Gpr158	2.97237	689.769	7.85836	1.51e-23	1.72e-22
Kcnma1	15.5107	1003.43	6.01554	1.59e-23	1.81e-22
Ephb1	69.0096	1577.11	4.51434	1.83e-23	2.08e-22
Shd	74.7911	664.695	3.15175	1.85e-23	2.1e-22
Hs6st3	3.22168	335.655	6.70302	1.88e-23	2.13e-22
Chaf1b	38.2264	254.738	2.73637	1.88e-23	2.13e-22
A130022J15Rik	35.1229	336.857	3.26165	2.16e-23	2.44e-22
Sarm1	202.684	1197.05	2.56218	2.26e-23	2.56e-22
2210016F16Rik	27.5716	443.833	4.00876	2.37e-23	2.67e-22
Pctp	3.83583	115.368	4.91056	2.58e-23	2.91e-22
Serpina3k	466.164	26.614	-4.13058	2.59e-23	2.92e-22
Gsg1l	6.79703	1046.32	7.2662	2.69e-23	3.03e-22
Rlbp1	4.61694	120.946	4.71129	2.77e-23	3.12e-22
Cdc7	107.05	565.362	2.4009	3.03e-23	3.41e-22
Tk1	46.8815	258.391	2.46246	3.06e-23	3.44e-22
Nfatc4	9.23388	265.669	4.84655	3.22e-23	3.61e-22
Srsf13b	42.2348	644.372	3.93139	3.41e-23	3.82e-22
Pcdh8	129.935	1395.16	3.42457	3.42e-23	3.84e-22
Dcaf12l1	16.9886	319.01	4.23096	3.54e-23	3.96e-22
Nhlh1	0.414402	100.076	7.91585	3.56e-23	3.98e-22
Fam131c	2.02059	296.558	7.1974	3.8e-23	4.25e-22
Ano1	0.825079	151.98	7.52514	4.2e-23	4.69e-22
Dner	476.488	4599.81	3.27107	4.41e-23	4.93e-22
Krt18	0	639.745	Inf	4.49e-23	5.02e-22
Bcl6	903.828	172.818	-2.3868	4.51e-23	5.03e-22
Car12	0.414402	169.437	8.67551	4.59e-23	5.12e-22
Ksr2	6.20486	374.043	5.91366	4.62e-23	5.15e-22
Gm6724	309.02	31.574	-3.29089	4.76e-23	5.3e-22
Slc39a4	0.619741	234.429	8.56327	5.03e-23	5.59e-22
Layn	531.322	86.7835	-2.6141	5.04e-23	5.6e-22
Gabrb2	90.6264	1860.18	4.35937	5.29e-23	5.88e-22
Slc7a2	3184.72	581.104	-2.4543	5.55e-23	6.16e-22
Dpyd	2.57437	149.319	5.85804	5.66e-23	6.28e-22
Lpar6	1485.86	262.298	-2.50203	6.01e-23	6.66e-22
Samd10	149.496	989.99	2.72731	6.19e-23	6.85e-22
Rimbp2	3.44156	477.893	7.11748	6.27e-23	6.93e-22
6430704M03Rik	66.9644	666.092	3.31425	6.69e-23	7.39e-22
Cdh24	43.4746	525.758	3.59615	7.28e-23	8.03e-22
Klf8	10.8166	342.219	4.9836	7.4e-23	8.16e-22
Nav1	400.601	2285.88	2.51251	7.83e-23	8.62e-22
Atp6v0a1	1027.51	5183.8	2.33486	8.02e-23	8.82e-22
Acvrl1	3.85037	117.971	4.93729	8.31e-23	9.13e-22
S100a13	478.055	73.1284	-2.70867	8.34e-23	9.16e-22
9430031J16Rik	1.58792	319.686	7.65337	8.55e-23	9.39e-22
Prr5	22.6174	379.128	4.06718	8.7e-23	9.54e-22
Pip5kl1	1.44854	233.944	7.33542	9.27e-23	1.01e-21
Mfap4	3.12815	158.405	5.66217	9.56e-23	1.04e-21
2610109H07Rik	64.2402	667.023	3.37619	9.74e-23	1.06e-21
Igf2as	1.5842	162.011	6.67619	9.98e-23	1.09e-21
Efhd1	1072.04	80.1203	-3.74205	1.01e-22	1.1e-21
Mif4gd	892.987	171.49	-2.38051	1.02e-22	1.12e-21
Bmp6	1874.64	183.716	-3.35106	1.09e-22	1.19e-21
Cacna1d	50.3495	1044.21	4.37429	1.09e-22	1.19e-21
Glra3	0	578.574	Inf	1.12e-22	1.22e-21
Palm3	0	141.229	Inf	1.13e-22	1.23e-21
Hbegf	1977.77	369.07	-2.42191	1.3e-22	1.41e-21
Syt5	9.14779	330.07	5.1732	1.34e-22	1.45e-21
Rab32	580.207	92.2006	-2.65372	1.35e-22	1.45e-21
St18	0.990169	341.581	8.43034	1.37e-22	1.48e-21
Accn1	18.9246	760.192	5.32803	1.38e-22	1.48e-21
Dusp27	2.94852	133.175	5.49719	1.4e-22	1.51e-21
Phkg1	1052.81	92.0934	-3.515	1.4e-22	1.51e-21
Trpm2	3.15013	300.529	6.57595	1.45e-22	1.56e-21
4931428F04Rik	52.9526	556.442	3.39346	1.52e-22	1.64e-21
Bdh2	489.168	53.7888	-3.18495	1.55e-22	1.67e-21
Galnt3	0.207201	103.623	8.9661	1.58e-22	1.7e-21
Prss23	11928.9	1408.11	-3.08263	1.62e-22	1.74e-21
Aqp1	1901.96	118.414	-4.00558	1.7e-22	1.82e-21
Gpr149	2.64591	202.01	6.25452	1.71e-22	1.83e-21
Ctsl	30038.1	5832.04	-2.36472	1.9e-22	2.03e-21
Parp10	1000.38	194.348	-2.36384	2.08e-22	2.22e-21
Rad54b	10.3709	154.296	3.89509	2.17e-22	2.31e-21
Supt4h1	737.696	140.272	-2.3948	2.25e-22	2.39e-21
Arpp21	11.4635	587.312	5.679	2.44e-22	2.59e-21
Kcna1	3.50416	688.401	7.61804	2.8e-22	2.96e-21
Nptx1	78.255	617.525	2.98024	2.89e-22	3.06e-21
Pitx2	0.370428	124.796	8.39616	2.97e-22	3.14e-21
Rnf165	26.6123	402.857	3.9201	2.99e-22	3.15e-21
Ier3	918.891	117.509	-2.96712	2.99e-22	3.16e-21
Adcy1	980.489	8547.06	3.12385	3e-22	3.16e-21
Kcnu1	0.185214	144.499	9.60765	3.02e-22	3.19e-21
Nlrp1b	0	114.515	Inf	3.05e-22	3.22e-21
Gpc4	2043.4	334.062	-2.61278	3.15e-22	3.32e-21
Kcna3	0.41254	170.934	8.69469	3.18e-22	3.35e-21
Nsl1	55.5385	433.545	2.96462	3.33e-22	3.51e-21
Pik3c2b	56.9845	661.056	3.53613	3.42e-22	3.6e-21
Trip13	19.5869	188.376	3.26566	3.59e-22	3.78e-21
Ankrd45	1.77314	125.805	6.14875	3.62e-22	3.81e-21
Chchd10	28.1973	526.787	4.22359	3.63e-22	3.82e-21
Rph3a	19.0659	613.389	5.00774	3.66e-22	3.84e-21
Ahi1	1276.87	10279	3.00901	3.96e-22	4.15e-21
Ccdc108	0.207201	241.954	10.1895	4.03e-22	4.22e-21
Prrt2	124.744	1027.89	3.04264	4.07e-22	4.26e-21
1810041L15Rik	44.0009	498.383	3.50165	4.23e-22	4.42e-21
Serinc2	0	100.446	Inf	4.54e-22	4.74e-21
Muc4	0.621603	366.169	9.2023	4.56e-22	4.75e-21
Cdt1	18.3105	236.128	3.68883	4.7e-22	4.9e-21
Arhgap4	7.5472	165.662	4.45616	4.82e-22	5.02e-21
Gucy2c	1.15526	137.941	6.8997	4.85e-22	5.05e-21
Hnf1b	0	117.378	Inf	5.09e-22	5.29e-21
Arhgap30	6.57529	191.503	4.86417	5.21e-22	5.41e-21
Pla2g4b	35.257	390.832	3.47056	5.22e-22	5.42e-21
Nrk	1.19737	148.603	6.95545	5.24e-22	5.43e-21
Tal1	0.595891	108.661	7.51057	5.47e-22	5.67e-21
Crhr1	0	153.628	Inf	5.56e-22	5.75e-21
Rims4	3.39944	268.403	6.30296	5.63e-22	5.82e-21
5730559C18Rik	12.659	171.572	3.76057	5.65e-22	5.85e-21
Tll1	4.16229	353.471	6.40807	5.66e-22	5.85e-21
Tuba4a	56.4959	684.996	3.59988	6.21e-22	6.41e-21
Onecut1	0.823217	135.301	7.36069	6.24e-22	6.44e-21
Cgn	15.0735	323.725	4.42468	6.51e-22	6.71e-21
Bnc1	0	116.773	Inf	6.59e-22	6.79e-21
Col13a1	0.414402	143.869	8.43951	6.95e-22	7.15e-21
Grid1	184.535	1049.56	2.50782	7.08e-22	7.28e-21
Kcnf1	16.7371	261.619	3.96634	7.21e-22	7.41e-21
1190007F08Rik	808.641	126.648	-2.67468	7.59e-22	7.78e-21
Mical1	31.7145	261.105	3.04141	7.92e-22	8.11e-21
Nkx2-2as	0	127.439	Inf	7.99e-22	8.18e-21
Gabra1	2.00232	420.881	7.71559	8.2e-22	8.37e-21
Gbx2	1017.3	193.741	-2.39254	8.26e-22	8.43e-21
Lrrtm2	67.3225	809.277	3.58747	8.28e-22	8.45e-21
Gabrb1	4.90464	123.559	4.65492	8.84e-22	9.02e-21
Orai1	779.022	147.338	-2.40253	8.85e-22	9.02e-21
Vstm2l	0.205339	1031.7	12.2947	9.64e-22	9.81e-21
Mx2	644.251	87.0396	-2.88788	9.95e-22	1.01e-20
Cacna1s	0.205339	285.554	10.4415	1.02e-21	1.04e-20
Atp10b	1.58792	254.043	7.32179	1.08e-21	1.1e-20
Cyp4f15	1375.41	124.008	-3.47136	1.15e-21	1.16e-20
Gata6	0	213.67	Inf	1.15e-21	1.16e-20
Mylip	45.4811	365.551	3.00673	1.15e-21	1.16e-20
Kif22	53.522	279.58	2.38505	1.26e-21	1.27e-20
Hk3	2.96864	110.217	5.2144	1.32e-21	1.33e-20
Egr1	23.2405	190.275	3.03338	1.32e-21	1.33e-20
Rorc	812.977	94.6663	-3.10229	1.37e-21	1.38e-20
Ifi27l2a	404.245	23.5693	-4.10025	1.39e-21	1.4e-20
Icam1	5.13606	267.707	5.70385	1.41e-21	1.42e-20
Lbp	4684.91	129.966	-5.17181	1.41e-21	1.42e-20
Fignl1	39.5792	221.101	2.48189	1.43e-21	1.44e-20
Fcho1	168.707	1360.84	3.01191	1.54e-21	1.54e-20
Dnm1	36.3083	1895.92	5.70646	1.56e-21	1.56e-20
Rec8	1.22122	113.199	6.5344	1.63e-21	1.64e-20
Pcbd1	1.60618	126.461	6.29891	1.69e-21	1.7e-20
Htr2a	0.392415	160.746	8.67819	1.8e-21	1.8e-20
Cenpe	12.621	724.38	5.84285	1.89e-21	1.89e-20
Frmpd1	31.1879	311.234	3.31894	1.95e-21	1.95e-20
Tmem198	30.9766	411.744	3.7325	2.01e-21	2.01e-20
Ube2c	33.1753	260.295	2.97197	2.28e-21	2.28e-20
Tlx3	0	131.735	Inf	2.39e-21	2.39e-20
Hist1h3b	2.78715	177.876	5.99593	2.42e-21	2.41e-20
Dnahc8	0.390553	1343.18	11.7478	2.49e-21	2.48e-20
Rnase4	5.89331	226.36	5.2634	2.53e-21	2.52e-20
A2m	20672.1	384.343	-5.74914	2.77e-21	2.76e-20
Osbp2	11.9551	375.025	4.97129	2.82e-21	2.8e-20
Emilin2	13.6235	154.158	3.50024	2.87e-21	2.85e-20
Pdgfrb	26.0869	300.936	3.52806	3.11e-21	3.08e-20
Ephb6	218.009	1298.73	2.57464	3.41e-21	3.37e-20
Abcc8	0.597754	407.473	9.41294	3.46e-21	3.42e-20
Emid1	4.18614	119.705	4.83772	3.52e-21	3.47e-20
Kcnj3	0	162.745	Inf	3.56e-21	3.51e-20
Ugt1a6a	161.099	2.60865	-5.9485	3.61e-21	3.56e-20
Brip1	140.349	983.122	2.80836	3.68e-21	3.63e-20
Adm	1512.89	73.0105	-4.37306	3.75e-21	3.7e-20
Neto1	37.3562	403.732	3.43398	3.86e-21	3.79e-20
Pla2r1	2.24977	184.145	6.35492	3.91e-21	3.85e-20
Hmgb2	61.4225	1062.77	4.11292	3.99e-21	3.92e-20
Skor1	2.35077	371.125	7.30263	4.14e-21	4.06e-20
Htr1a	0	243.966	Inf	4.34e-21	4.25e-20
Fam198b	21.9011	812.194	5.21275	4.43e-21	4.34e-20
Emilin1	1754.89	233.104	-2.91233	4.6e-21	4.5e-20
Pstpip2	1.4247	164.834	6.85422	4.63e-21	4.53e-20
Lrp1b	245.846	1479.59	2.58937	4.7e-21	4.59e-20
Arhgap22	5.26053	122.872	4.5458	5.21e-21	5.09e-20
Cenpi	28.2029	188.332	2.73936	5.62e-21	5.47e-20
Ehbp1l1	56.3174	407.626	2.85559	5.7e-21	5.55e-20
Spc24	28.3933	231.107	3.02494	5.95e-21	5.79e-20
Pou4f2	0.207201	246.47	10.2162	6.17e-21	6e-20
Sncb	16.1703	470.303	4.86217	6.25e-21	6.07e-20
Zfp831	0	245.336	Inf	6.71e-21	6.51e-20
Map3k13	88.8707	597.087	2.74816	7.24e-21	7.02e-20
Klhdc8b	3903.71	657.54	-2.5697	7.24e-21	7.03e-20
Jmjd7	12.3855	193.618	3.96649	7.33e-21	7.1e-20
E2f2	19.2641	209.763	3.44477	7.9e-21	7.65e-20
Cacng3	0	198.297	Inf	7.93e-21	7.68e-20
Tnfrsf11b	509.863	69.269	-2.87983	8.05e-21	7.78e-20
Fgd2	1.19737	112.953	6.55971	8.1e-21	7.83e-20
Rab38	423.485	59.3953	-2.83389	8.29e-21	8.01e-20
Hoxb8	33.2301	392.384	3.5617	8.35e-21	8.06e-20
Gpr12	0	164.698	Inf	9.21e-21	8.88e-20
Hoxb4	32.4896	357.479	3.45981	9.49e-21	9.14e-20
Arhgef15	4.05943	286.4	6.14061	1.01e-20	9.77e-20
Fads3	3827.69	706.152	-2.43842	1.04e-20	1.01e-19
Hoxd3	32.2046	612.214	4.2487	1.06e-20	1.02e-19
Cldn6	0.205339	445.546	11.0834	1.16e-20	1.11e-19
Cdh26	0.986444	103.855	6.71812	1.18e-20	1.13e-19
Clvs2	0.205339	119.116	9.18015	1.18e-20	1.14e-19
Fam69c	0	144.492	Inf	1.25e-20	1.2e-19
Gsg2	7.88259	138.659	4.13672	1.49e-20	1.42e-19
Pax2	0	103.867	Inf	1.55e-20	1.48e-19
Fam83g	0.970044	146.746	7.24106	1.56e-20	1.49e-19
Ttll1	131.252	808.622	2.62312	1.59e-20	1.51e-19
Col27a1	48.9785	422.915	3.11015	1.61e-20	1.53e-19
Epb4.9	115.19	929.795	3.0129	1.63e-20	1.55e-19
Islr2	0	481.699	Inf	1.66e-20	1.58e-19
Hrsp12	2066.17	228.44	-3.17707	1.79e-20	1.7e-19
Gm98	19.0897	219.893	3.52593	1.87e-20	1.77e-19
Skor2	0	134.819	Inf	1.88e-20	1.79e-19
Nod1	862.13	164.782	-2.38735	1.94e-20	1.84e-19
Cpm	28.3553	280.303	3.3053	1.95e-20	1.84e-19
Arhgap36	0.207201	249.989	10.2366	1.98e-20	1.87e-19
Mx1	492.273	78.0005	-2.6579	2.17e-20	2.05e-19
Mpg	29.8001	262.55	3.13921	2.21e-20	2.09e-19
Sphkap	4.7824	995.608	7.7017	2.23e-20	2.1e-19
Hist1h2bk	9.35722	250.783	4.74421	2.29e-20	2.16e-19
Aldh1a7	1.01216	110.731	6.77348	2.43e-20	2.28e-19
Bbox1	599.117	49.9049	-3.58558	2.49e-20	2.34e-19
Rnf152	159.327	1012.71	2.66815	2.68e-20	2.52e-19
Hist1h2bn	7.37875	174.17	4.56098	2.74e-20	2.58e-19
5330437I02Rik	4.10005	149.034	5.18385	2.78e-20	2.6e-19
Olfm3	0.185214	1306.07	12.7838	2.84e-20	2.66e-19
Strc	0	216.846	Inf	3.03e-20	2.84e-19
Cpne5	0.823217	487.552	9.21007	3.2e-20	2.99e-19
Fanci	55.2978	307.654	2.47602	3.22e-20	3.01e-19
Nap1l2	102.71	1015.07	3.30492	3.34e-20	3.12e-19
Mobkl2b	865.138	148.898	-2.5386	3.54e-20	3.3e-19
Kif26a	16.8653	732.657	5.44101	4.15e-20	3.85e-19
Galnt9	24.1773	430.045	4.15276	4.23e-20	3.92e-19
Gm5779	236.804	22.7634	-3.3789	4.29e-20	3.98e-19
Vrtn	0	118.508	Inf	4.31e-20	4e-19
Plekhh1	84.9365	640.496	2.91473	4.47e-20	4.13e-19
Kcp	2.20394	218.097	6.62874	4.66e-20	4.3e-19
Col20a1	42.4398	273.012	2.68547	4.75e-20	4.38e-19
Sp140	327.366	40.9326	-2.99958	4.95e-20	4.55e-19
Chsy3	39.8866	389.586	3.28796	5.07e-20	4.67e-19
Lama2	4.65756	353.874	6.24752	5.23e-20	4.8e-19
Dpysl5	778.701	4468.12	2.52053	5.52e-20	5.07e-19
Muc5ac	0.205339	366.949	10.8034	5.98e-20	5.48e-19
Bmp3	2.43313	167.994	6.10946	6.03e-20	5.53e-19
Cdc45	40.4971	221.77	2.45317	6.53e-20	5.97e-19
Ccnjl	9.20108	134.423	3.86883	6.55e-20	5.99e-19
Lgr6	0	110.775	Inf	6.81e-20	6.22e-19
Plin2	1904.13	289.341	-2.71829	7.34e-20	6.7e-19
Cecr6	45.6749	457.329	3.32376	7.51e-20	6.86e-19
Dennd1c	0.207201	101.301	8.93341	7.92e-20	7.22e-19
Trfr2	0.80123	158.42	7.62733	7.95e-20	7.25e-19
Tll2	2.04444	145.12	6.1494	8.38e-20	7.64e-19
Ky	0.207201	186.505	9.81397	8.88e-20	8.09e-19
Bok	35.4258	230.999	2.70501	8.95e-20	8.15e-19
Cntnap4	39.8106	953.109	4.58142	9.04e-20	8.22e-19
Rin3	2.2058	151.639	6.1032	9.58e-20	8.7e-19
Tspyl3	5.21656	200.131	5.2617	1.03e-19	9.35e-19
Itgam	5.0496	175.387	5.11823	1.06e-19	9.65e-19
Sh3gl2	18.6496	698.676	5.22741	1.13e-19	1.02e-18
Fam163a	0	164.265	Inf	1.16e-19	1.05e-18
Ggt5	1820.35	160.932	-3.4997	1.17e-19	1.06e-18
Prdm1	3.48031	127.633	5.19664	1.2e-19	1.08e-18
Tbx3	0.392415	196.884	8.97075	1.21e-19	1.09e-18
Greb1l	124.487	723.242	2.53848	1.22e-19	1.1e-18
Fbxo32	711.179	135.535	-2.39154	1.23e-19	1.11e-18
Eme1	16.7867	154.808	3.20509	1.24e-19	1.11e-18
Cyp2j9	492.022	84.7035	-2.53823	1.27e-19	1.14e-18
Bhlhe41	657.858	116.815	-2.49355	1.27e-19	1.14e-18
Sema4g	127.042	800.963	2.65643	1.27e-19	1.15e-18
Ddn	3.96067	179.968	5.50585	1.38e-19	1.24e-18
0610010O12Rik	833.565	140.01	-2.57376	1.42e-19	1.27e-18
Dlgap2	1.79326	241.678	7.07436	1.47e-19	1.32e-18
Cxx1c	245.967	15.0523	-4.03041	1.49e-19	1.33e-18
Pcdh20	0	133.97	Inf	1.59e-19	1.42e-18
Elmo1	62.3136	355.695	2.51302	1.76e-19	1.57e-18
Stk32c	13.9205	308.435	4.46968	1.81e-19	1.61e-18
Impdh1	102.489	630.729	2.62156	1.86e-19	1.66e-18
Pygm	3.00703	132.472	5.46121	1.89e-19	1.68e-18
Glt1d1	6.01965	254.427	5.40143	1.93e-19	1.72e-18
A730017C20Rik	0.185214	117.696	9.31165	1.93e-19	1.72e-18
Kcnh6	0.370428	140.864	8.57089	2.05e-19	1.83e-18
Ryr2	175.727	2593.43	3.88346	2.14e-19	1.9e-18
Recql4	18.05	212.73	3.55895	2.17e-19	1.93e-18
Iglon5	149.499	953.826	2.67359	2.32e-19	2.06e-18
Htr5a	0	159.928	Inf	2.33e-19	2.07e-18
Gm4980	2.8274	171.303	5.92093	2.43e-19	2.15e-18
Fggy	7.15478	147.924	4.3698	2.51e-19	2.22e-18
Lmnb1	192.739	1077.41	2.48285	2.61e-19	2.31e-18
Id4	194.305	2277.05	3.55077	2.63e-19	2.33e-18
AF529169	20.1991	445.971	4.46458	2.66e-19	2.36e-18
Chst3	48.8988	359.053	2.87632	2.73e-19	2.41e-18
Cckbr	0	133.72	Inf	2.99e-19	2.64e-18
Ngef	21.0518	370.513	4.13751	3.06e-19	2.7e-18
Epn3	0.80123	121.582	7.2455	3.07e-19	2.7e-18
Stbd1	3.97335	126.447	4.99203	3.09e-19	2.72e-18
Syngr3	230.381	2737.42	3.57072	3.25e-19	2.86e-18
Stxbp5l	22.042	1009.08	5.51664	3.26e-19	2.87e-18
Tcerg1l	12.5111	785.532	5.97239	3.38e-19	2.98e-18
Calb1	0.205339	144.526	9.45911	3.39e-19	2.98e-18
Abcb9	75.5588	634.562	3.07009	3.4e-19	2.99e-18
Tmco2	312.707	17.7483	-4.13906	3.43e-19	3.01e-18
Dcbld1	90.4553	538.021	2.57238	3.49e-19	3.06e-18
Gpr37	2.18754	180.81	6.36902	3.77e-19	3.3e-18
Has3	78.0709	594.987	2.93	4e-19	3.5e-18
Sertad1	678.577	124.723	-2.44378	4.51e-19	3.93e-18
Osr1	5.60897	111.488	4.31302	4.63e-19	4.04e-18
6330527O06Rik	0	441.554	Inf	4.69e-19	4.08e-18
Drd2	0	139.498	Inf	4.75e-19	4.14e-18
Gpr101	0	156.686	Inf	4.84e-19	4.21e-18
Larp6	9.86107	195.403	4.30856	5.02e-19	4.36e-18
Parvg	0.207201	134.581	9.34323	5.13e-19	4.45e-18
Panx2	8.10806	296.699	5.1935	5.16e-19	4.48e-18
Gstm5	847.721	136.556	-2.6341	5.59e-19	4.84e-18
9430021M05Rik	0	140.338	Inf	5.68e-19	4.91e-18
Wnt3	0.392415	134.315	8.41903	5.9e-19	5.11e-18
F730016J06Rik	2.14356	176.969	6.36734	6e-19	5.19e-18
Gpr61	11.5369	412.843	5.16126	6.55e-19	5.65e-18
Syt2	5.00749	1693.21	8.40146	6.56e-19	5.65e-18
Emid2	3.37932	484.561	7.1638	6.58e-19	5.67e-18
Nfatc2	0.988306	271.006	8.09915	6.69e-19	5.76e-18
Gabra5	15.3236	639.072	5.38215	6.92e-19	5.95e-18
Tlr5	0.205339	116.099	9.14313	7.15e-19	6.15e-18
Pax9	440.313	68.3289	-2.68796	7.37e-19	6.34e-18
Pclo	37.013	4847.41	7.03304	8.08e-19	6.93e-18
Gnao1	496.945	2506.69	2.33463	8.13e-19	6.98e-18
Plk5	1.21563	174.427	7.16477	8.18e-19	7.02e-18
Pla2g5	576.799	72.6255	-2.98952	8.54e-19	7.32e-18
BC049635	0.597754	134.547	7.81434	8.6e-19	7.37e-18
Gm13157	17.8376	216.871	3.60385	8.76e-19	7.49e-18
Nr5a2	4.2834	150.184	5.13183	8.86e-19	7.58e-18
1700073E17Rik	0.621603	119.775	7.59012	9.14e-19	7.81e-18
Sgcz	4.3952	255.758	5.86271	9.23e-19	7.89e-18
Nlrp6	0.185214	123.583	9.38207	9.71e-19	8.29e-18
Tmem26	0.207201	101.893	8.9418	9.99e-19	8.52e-18
Adra2b	0.392415	129.497	8.36632	1.01e-18	8.59e-18
Rcan2	352.065	1782	2.33959	1.03e-18	8.79e-18
Cdh23	20.4686	717.881	5.13226	1.1e-18	9.39e-18
Hif3a	0.597754	252.056	8.71998	1.14e-18	9.66e-18
Chtf18	38.2525	254.829	2.7359	1.18e-18	1e-17
Macrod2	74.6227	563.512	2.91676	1.19e-18	1.01e-17
Hydin	2.98877	583.18	7.60825	1.2e-18	1.02e-17
Ubash3b	99.7872	561.308	2.49187	1.22e-18	1.04e-17
Myocd	0.185214	132.183	9.47912	1.31e-18	1.11e-17
Fermt1	2.22779	182.37	6.35511	1.39e-18	1.18e-17
Rnf208	5.99394	253.374	5.40162	1.41e-18	1.19e-17
Diras2	70.289	545.674	2.95667	1.41e-18	1.19e-17
Fmnl1	21.4532	279.717	3.70471	1.49e-18	1.26e-17
Wnk2	171.345	901.078	2.39474	1.51e-18	1.27e-17
Klhdc7a	2974.67	208.715	-3.83313	1.52e-18	1.28e-17
Lrrc3	69.6789	657.668	3.23857	1.53e-18	1.29e-17
Slc32a1	0.207201	332.809	10.6494	1.58e-18	1.33e-17
Nol4	131.054	871.727	2.73371	1.63e-18	1.37e-17
Prdx6	12197.1	1118.25	-3.44723	1.67e-18	1.4e-17
Col19a1	0.205339	467.741	11.1535	1.7e-18	1.42e-17
Cxx1b	164.815	4.80059	-5.10149	1.77e-18	1.48e-17
Mmp11	2635.84	186.028	-3.82467	1.78e-18	1.49e-17
Mybpc3	0.205339	186.812	9.82937	2.16e-18	1.81e-17
Pkd2l1	0.575767	145.722	7.98352	2.37e-18	1.98e-17
Trpv6	2.55797	196.451	6.26303	2.41e-18	2.02e-17
Enam	0	139.005	Inf	2.46e-18	2.05e-17
Nrip3	44.2673	924.907	4.385	2.55e-18	2.12e-17
Tmem163	39.0001	445.699	3.51452	2.55e-18	2.13e-17
Abca12	0.185214	264.35	10.479	2.92e-18	2.43e-17
Slc6a3	0.185214	114.9	9.27697	2.97e-18	2.47e-17
Epha5	312.008	2740.89	3.13499	3.05e-18	2.53e-17
Gabra4	26.2411	319.475	3.6058	3.22e-18	2.67e-17
Stk32b	0.205339	361.895	10.7834	3.25e-18	2.7e-17
Il13ra1	967.705	151.027	-2.67976	3.31e-18	2.74e-17
4930547N16Rik	19.9606	173.577	3.12034	3.81e-18	3.15e-17
Aldh1b1	36.6038	358.596	3.29229	3.86e-18	3.19e-17
Lrat	0	135.59	Inf	4.03e-18	3.33e-17
Plag1	2.38729	160.659	6.07249	4.36e-18	3.59e-17
Fam129a	5.10476	144.495	4.82303	4.42e-18	3.64e-17
Stx3	116.489	656.088	2.4937	4.47e-18	3.68e-17
Pcdhgb6	54.9296	400.611	2.86655	4.53e-18	3.73e-17
Pkn3	5.74276	135.03	4.55539	4.58e-18	3.77e-17
Chrna3	0	100.339	Inf	4.66e-18	3.83e-17
Gm7534	0	101.955	Inf	5.17e-18	4.24e-17
B3gnt3	0.205339	109.525	9.05904	5.31e-18	4.35e-17
Casc5	6.92559	385.005	5.79679	5.43e-18	4.44e-17
Agt	1612.09	65.3739	-4.62408	5.5e-18	4.49e-17
Ush2a	0.577629	517.908	9.80834	5.92e-18	4.84e-17
Rasgrf1	1.93823	771.088	8.63601	6.1e-18	4.98e-17
C330027C09Rik	54.9941	355.839	2.69388	6.21e-18	5.07e-17
Tmem169	40.5615	588.968	3.86001	6.34e-18	5.17e-17
Gpr17	10.2498	145.585	3.8282	6.57e-18	5.35e-17
Nuak1	5906.22	1054.08	-2.48626	6.78e-18	5.51e-17
Neat1	2645.65	415.003	-2.67243	7.12e-18	5.78e-17
Btnl5	0	101.848	Inf	7.28e-18	5.9e-17
Kcna5	1354.55	95.0496	-3.83299	7.72e-18	6.25e-17
Gm7168	0.185214	188.763	9.99317	8.01e-18	6.48e-17
Vwc2l	0.207201	234.614	10.145	8.57e-18	6.92e-17
Msx2	3.19783	101.263	4.98486	8.63e-18	6.96e-17
Hfe	458.05	49.8345	-3.20029	9.25e-18	7.46e-17
Chrnb4	7.63514	167.859	4.45845	9.41e-18	7.58e-17
Slc9a5	140.58	767.209	2.44823	9.57e-18	7.71e-17
Lhx5	1.79512	159.969	6.47756	9.81e-18	7.89e-17
Ccdc99	36.0512	214.906	2.57559	9.92e-18	7.98e-17
Fam78a	1.58792	104.834	6.04482	1.01e-17	8.09e-17
Pklr	0.390553	127.475	8.35048	1.04e-17	8.33e-17
Col18a1	18.2866	2793.37	7.25507	1.16e-17	9.3e-17
Aqp4	16448.7	347.491	-5.56486	1.17e-17	9.39e-17
Wnt9b	0	128.054	Inf	1.18e-17	9.47e-17
Gli1	5.80313	170.277	4.87491	1.2e-17	9.58e-17
Map6d1	13.8311	205.455	3.89284	1.24e-17	9.88e-17
Kcnmb2	0	139.104	Inf	1.26e-17	1e-16
Cenph	11.5865	117.76	3.34533	1.26e-17	1.01e-16
Adamts1	3625.13	701.069	-2.3704	1.28e-17	1.02e-16
Slamf7	0.599616	139.041	7.85725	1.29e-17	1.03e-16
Npy2r	0	129.763	Inf	1.36e-17	1.09e-16
Pkp1	0	168.219	Inf	1.39e-17	1.1e-16
Acvr2b	37.5828	323.532	3.10576	1.46e-17	1.17e-16
Col2a1	3.40876	299.204	6.45574	1.48e-17	1.18e-16
Pgcp	8.83624	107.416	3.60364	1.57e-17	1.25e-16
Hs6st2	396.488	3101.85	2.96778	1.58e-17	1.26e-16
Acan	0.185214	233.704	10.3013	1.64e-17	1.3e-16
Dagla	111.161	706.007	2.66703	1.65e-17	1.31e-16
Chrna5	7.57291	160.422	4.40488	1.79e-17	1.42e-16
L3mbtl	0.392415	306.18	9.60779	1.87e-17	1.48e-16
Fign	38.3941	421.824	3.45769	2.08e-17	1.64e-16
Insrr	0.205339	182.938	9.79913	2.09e-17	1.65e-16
Alpk3	1.21749	208.8	7.42206	2.23e-17	1.75e-16
Kcnh4	0.760981	195.962	8.0085	2.3e-17	1.81e-16
Pttg1	32.8176	165.111	2.3309	2.48e-17	1.95e-16
[truncated: 1,779 more rows]

## Sheet: lA_1_TND10
id	lA_1TND10	baseMeanB	log2FoldChange	pval	padj
Rian	16.8796	20066.8	10.2153	0	0
Stmn2	11.4298	6113.07	9.06296	0	0
Gng2	15.5849	5276.84	8.40338	8.98016e-263	6.37891e-259
Wisp2	13241.6	70.0638	-7.5622	1.1871e-246	6.32429e-243
Mlc1	48122.8	960.533	-5.64674	3.74523e-241	1.59622e-237
Elavl4	0.990658	2498.89	11.3006	1.53324e-234	5.44555e-231
Kif5a	144.406	12733.8	6.46239	2.18243e-234	6.64395e-231
Elavl3	7.2459	3255.24	8.81138	8.26411e-232	2.20135e-228
Crmp1	83.7746	7625.47	6.50817	1.8527e-227	4.38678e-224
Hecw1	0.79952	3258.74	11.9929	2.65436e-214	5.65643e-211
Myt1	2.20742	1380.76	9.28889	1.07418e-208	2.08098e-205
Mapt	247.365	13552.1	5.77572	2.41071e-192	4.28102e-189
Peg13	2.00542	2015.1	9.97272	7.7726e-191	1.27411e-187
Dcx	5.11442	6665.74	10.348	7.27614e-181	1.10753e-177
Dnajc6	8.44056	3518.13	8.70325	6.36974e-180	9.04928e-177
Sult4a1	2.81981	2782.18	9.9464	1.29407e-172	1.72354e-169
Cntnap2	7.91012	2884.86	8.51059	3.98886e-171	5.00016e-168
Ppfia2	1.4099	2712.07	10.9096	1.86955e-168	2.21334e-165
Ap3b2	55.522	4333.04	6.28618	5.81275e-167	6.51945e-164
Snhg11	16.4273	11913.4	9.50228	7.24174e-166	7.71607e-163
Gdap1	5.25734	2515.99	8.90257	4.0565e-165	4.11639e-162
Meg3	6.69336	28671.5	12.0646	4.34196e-161	4.20578e-158
Pbxip1	27347.1	1189.03	-4.52353	1.93722e-160	1.79487e-157
Slc16a2	14032.6	577.197	-4.60358	2.03897e-160	1.81044e-157
Kcnq2	4.03295	2061.07	8.99734	9.04603e-159	7.71084e-156
Il6st	57492.4	2857.96	-4.33031	3.35907e-157	2.75315e-154
Rbfox1	5.25935	2561.81	8.92806	2.40115e-156	1.89513e-153
Gbp2	6853.26	126.612	-5.7583	1.62852e-154	1.23942e-151
Gprc5b	11649.7	482.023	-4.59504	1.46775e-153	1.07854e-150
Celf4	59.2996	3980.77	6.06888	3.92975e-152	2.79143e-149
Itm2b	74937.6	3974.51	-4.23684	1.49222e-150	1.02578e-147
Ubb	3767.95	88.9408	-5.40479	5.9022e-150	3.93049e-147
Zcchc12	8.88029	2906.22	8.35432	2.18685e-149	1.41218e-146
Disp2	16.4787	3148.15	7.57776	1.07201e-144	6.71901e-142
Eef1a2	0.589896	3198.94	12.4048	2.13937e-144	1.30257e-141
Dnm3	47.2051	3549.05	6.23235	5.87598e-144	3.47826e-141
Acsbg1	10547.4	587.945	-4.16507	9.52853e-144	5.48792e-141
Pea15a	84716.6	4164.51	-4.34643	3.49099e-143	1.95771e-140
Cd109	9315.26	238.713	-5.28624	2.67763e-142	1.46308e-139
Serpine2	47860.3	3071.76	-3.96169	8.42823e-142	4.49014e-139
Bmp1	23062.7	1257.43	-4.19701	2.26604e-140	1.17779e-137
Plekha2	10261.2	434.94	-4.56024	4.64012e-139	2.35431e-136
Scn3b	128.4	5753.01	5.4856	6.83219e-139	3.3859e-136
Akap6	113.128	4022.08	5.15191	5.34116e-138	2.58682e-135
Gpm6b	63598.9	4369.23	-3.86355	6.24896e-138	2.95923e-135
Irgm1	6352.5	142.084	-5.4825	1.13003e-137	5.23499e-135
Odz1	0	2146.21	Inf	1.24962e-137	5.66582e-135
Atcay	2.39856	2995.8	10.2866	1.54819e-137	6.87332e-135
Pgm2l1	122.081	6703.88	5.77909	4.47401e-137	1.94574e-134
Scg5	22.8296	2367.96	6.69659	8.79796e-137	3.74969e-134
Pcsk2	9.91354	2736.86	8.1089	1.17941e-136	4.92809e-134
Dpp6	3.42457	1832.41	9.0636	7.01546e-135	2.87499e-132
Bzrap1	12.2972	3413.23	8.11666	1.38338e-134	5.56225e-132
Epb4.1l3	81.0555	3928.15	5.5988	3.3602e-134	1.32604e-131
Hspa12a	12.8931	2070.01	7.32689	1.27781e-132	4.95092e-130
Mxra8	4390.94	158.761	-4.7896	9.39019e-131	3.5733e-128
Dbc1	2.03315	2386.99	10.1973	1.00673e-130	3.76376e-128
Vim	183261	12171.6	-3.91231	4.0277e-130	1.47983e-127
Ndrg4	316.985	8689.21	4.77674	1.49197e-129	5.38878e-127
Opcml	46.219	2360.41	5.67441	4.44505e-129	1.57874e-126
Gm6548	2735.52	78.2209	-5.12812	9.47149e-128	3.30881e-125
Cadps	267.241	6601.34	4.62654	4.27058e-126	1.46784e-123
Usp53	7557.02	434.991	-4.11876	8.10546e-124	2.74171e-121
Dscam	3.0423	2178.92	9.48424	8.27847e-124	2.75647e-121
2310057J16Rik	10.3292	1654.53	7.32355	9.19861e-124	3.01573e-121
Kif21b	141.962	3592.71	4.66149	3.92445e-122	1.26712e-119
Sez6l2	3.82533	3497.77	9.83664	9.89267e-122	3.14646e-119
Lrfn5	0	1707.91	Inf	1.22784e-121	3.84783e-119
Adap1	26.4393	2614.08	6.62747	2.96331e-121	9.15189e-119
Stmn3	28.8839	9337.43	8.33661	1.22448e-119	3.72766e-117
Xkr4	10.7577	1967.86	7.51512	3.44393e-119	1.03367e-116
Map3k9	19.9423	1813.13	6.50651	5.58269e-118	1.65232e-115
Ctsb	154521	7231.4	-4.41739	2.00057e-116	5.84002e-114
Zfp711	4.19998	1313.46	8.28878	1.16852e-115	3.36503e-113
Mgat5b	7.97109	1526.09	7.58085	1.4712e-115	4.18018e-113
Ftl2	3779.52	13.0433	-8.17876	2.14728e-115	6.02087e-113
Flot1	15005.7	1139.62	-3.71889	6.5926e-115	1.82452e-112
4933426M11Rik	13723.7	522.304	-4.71563	1.49964e-114	4.09709e-112
Fam123c	0.595519	1478.77	11.278	3.1844e-114	8.58983e-112
Chd5	17.1638	2790.83	7.34518	1.42222e-113	3.78844e-111
Sbno2	11517	572.371	-4.33067	3.45164e-113	9.08079e-111
Rb1	11781.3	851.127	-3.79098	5.89384e-113	1.53168e-110
Fam155a	0.610385	1214.86	10.9588	5.99929e-113	1.5403e-110
Runx1t1	18.4524	1589.22	6.42837	5.85816e-112	1.48616e-109
Cp	161840	713.134	-7.82618	7.57875e-112	1.90004e-109
Mmp24	33.5417	2408.4	6.16597	3.63377e-111	9.00415e-109
Ppp2r2c	19.562	3423.69	7.45135	2.6514e-110	6.49441e-108
Id3	6737.95	475.578	-3.82456	1.67833e-109	4.06423e-107
Celsr3	38.679	2093.37	5.75813	1.9121e-109	4.5783e-107
Tmem130	2.01467	6616.41	11.6813	1.43001e-107	3.38594e-105
Ralyl	0	1463.12	Inf	1.65328e-107	3.87158e-105
Lhx1	0.779031	524.06	9.39383	4.77837e-107	1.10682e-104
Stard13	5853.74	365.578	-4.00111	6.12725e-107	1.404e-104
Snap91	81.0072	4013.17	5.63055	1.16109e-105	2.63221e-103
Nefm	1.82353	663.264	8.50671	1.17427e-105	2.63408e-103
Zcchc24	9450.45	772.412	-3.61294	1.78266e-105	3.95713e-103
Tmeff1	310.187	5113.32	4.04305	3.32517e-105	7.3051e-103
Fry	72.8536	2692.09	5.20758	7.6971e-104	1.67373e-101
Myo6	10075.3	891.814	-3.49794	1.16495e-103	2.50759e-101
Apobec1	2447.46	97.1917	-4.65431	1.32217e-103	2.81755e-101
Gdpd2	7133.98	428.975	-4.05574	1.83194e-103	3.86522e-101
Fth1	53559.2	1365.88	-5.29323	7.49543e-103	1.56596e-100
Wwtr1	8871.87	665.059	-3.73768	1.50647e-102	3.11679e-100
Rdh10	7536.22	475.181	-3.98729	2.51933e-102	5.16221e-100
Mgst1	7638.17	613.628	-3.63779	2.82051e-102	5.72428e-100
Trank1	12.2663	4535.13	8.5303	3.35329e-102	6.74137e-100
Bace2	5245.41	270.025	-4.27989	4.4933e-102	8.9488e-100
Apoe	38739.1	2679.48	-3.85376	5.25736e-102	1.03735e-99
Plat	27730.1	2599.38	-3.41522	7.3272e-102	1.4325e-99
Rps6ka6	101.594	2062.42	4.34345	2.20811e-101	4.27771e-99
Clstn3	3.01457	5676	10.8787	6.18077e-101	1.1866e-98
Tmem173	2601.38	96.1866	-4.7573	7.54417e-101	1.43541e-98
Unc13a	124.133	3344.41	4.75179	1.93875e-100	3.65618e-98
Ipw	19.1247	4445.2	7.86067	2.02225e-100	3.78018e-98
Spock3	0.395139	2155.87	12.4136	2.2871e-100	4.2381e-98
Mapk8ip2	44.5672	2759.89	5.95249	3.31085e-100	6.08226e-98
Arhgap31	4909.52	378.124	-3.69865	3.49343e-100	6.36281e-98
Ina	29.6466	2812.39	6.56778	8.88848e-100	1.6052e-97
Aplp1	446.077	7323.9	4.03725	9.52781e-100	1.7062e-97
Rhoj	2587.15	102.063	-4.66383	1.14064e-99	2.02558e-97
Apln	2649.42	119.998	-4.46459	2.27489e-99	4.00643e-97
Adamtsl3	7065.74	283.72	-4.6383	1.1376e-98	1.98708e-96
Snap25	1.78455	5245.86	11.5214	1.86914e-98	3.23833e-96
Iigp1	13681.4	92.4187	-7.20982	2.63207e-98	4.52334e-96
Aff3	47.4084	1799.26	5.24612	4.30677e-98	7.34218e-96
Adam23	54.0788	1981.94	5.1957	7.24051e-98	1.22457e-95
Kif5c	1523.86	18070.3	3.56782	6.44244e-97	1.08101e-94
Bub1b	21.0306	573.008	4.76799	5.70853e-96	9.50381e-94
Ppfia4	4.40036	1933.81	8.77961	2.28153e-95	3.76894e-93
Gng4	3.20933	1200.54	8.5472	3.25333e-95	5.33296e-93
Tnfrsf1a	3060.2	189.035	-4.0169	6.17607e-95	1.00467e-92
Tmem176a	18383.6	344.179	-5.73912	8.60014e-95	1.3884e-92
Mcf2l	406.534	6662.32	4.03458	1.25043e-94	2.00351e-92
Sorbs1	10312.9	983.713	-3.39008	1.27236e-94	2.02343e-92
Wwc1	6947.49	527.476	-3.71931	1.69993e-94	2.68337e-92
Golga7b	1.7958	1110.3	9.2721	2.24129e-94	3.5119e-92
Actl6b	3.84382	1119.8	8.18649	5.17305e-94	8.04655e-92
Cend1	3.22219	1593.9	8.9503	6.20484e-93	9.58153e-91
Daam2	5806.49	470.154	-3.62646	9.56596e-93	1.46655e-90
Lgals1	9271.73	759.984	-3.6088	2.17784e-92	3.31499e-90
Calcrl	3216.23	155.978	-4.36596	8.7983e-92	1.32973e-89
Ccnb1	44.8558	875.768	4.28718	4.36964e-91	6.55753e-89
Cnp	3946.83	331.997	-3.57145	5.82816e-91	8.68518e-89
Gbp1	13771.2	109.778	-6.97093	8.80014e-91	1.3023e-88
Lin28b	1.60667	537.744	8.3867	1.06676e-90	1.56776e-88
Igtp	2927.37	57.8433	-5.66131	1.89176e-90	2.76119e-88
Myh9	24062.1	2568.83	-3.22758	6.12611e-90	8.88078e-88
Nfasc	22007.3	2180.59	-3.3352	3.19462e-89	4.59982e-87
Pbx3	114.644	2484.75	4.43787	4.52381e-89	6.46996e-87
Fbxo2	3369.71	213.298	-3.98168	5.67614e-89	8.0639e-87
Gm5506	2263.98	68.6008	-5.04449	7.2314e-89	1.02054e-86
Atp1a1	75221.8	8747.22	-3.10425	9.05349e-89	1.26928e-86
Serpina3m	2873.67	37.518	-6.25917	7.61598e-88	1.06076e-85
Samd4	6631.42	611.555	-3.43876	9.58323e-88	1.3261e-85
Lamb2	13910.3	1459.96	-3.25216	1.69859e-87	2.33528e-85
Rplp2	1403.15	63.0413	-4.47623	2.13508e-87	2.91657e-85
Cdh8	0.209623	1954.7	13.1869	2.64527e-87	3.59049e-85
Spp1	29697.1	55.6625	-9.0594	1.48846e-86	2.00754e-84
Ifit1	6275.82	138.39	-5.50299	1.96964e-86	2.63982e-84
Trim30a	1772.22	84.5165	-4.39018	2.24361e-86	2.98821e-84
D430041D05Rik	11.8764	2541.36	7.74136	2.6236e-86	3.4726e-84
Pipox	3717.29	242.106	-3.94054	4.91553e-86	6.46604e-84
Wscd2	3.99198	795.087	7.63787	1.3394e-85	1.75108e-83
Chgb	12.1827	3375.68	8.1142	1.74242e-85	2.26409e-83
Fmnl2	11208.1	1237.99	-3.17847	1.97024e-85	2.54459e-83
Pon2	3871.19	316.062	-3.6145	6.00074e-85	7.70336e-83
Stmn4	0	2250.09	Inf	7.36411e-85	9.39696e-83
Celf3	6.4074	650.638	6.66597	1.59648e-84	2.02506e-82
Cd81	30378.5	3743.26	-3.02068	2.28609e-84	2.88263e-82
Rap1gap2	33.063	1166.63	5.14098	3.89573e-84	4.88341e-82
Setd7	8107.17	854.023	-3.24685	1.04676e-83	1.30447e-81
Rrm2	21.4173	542.709	4.66333	2.2179e-83	2.74787e-81
Junb	4192.66	184.785	-4.50395	2.72741e-83	3.3596e-81
Lingo2	0	892.694	Inf	6.44852e-83	7.89759e-81
Clic4	14714.5	1322.61	-3.47578	6.56571e-83	7.99516e-81
Ptprn	8.22169	1766.73	7.74743	7.19821e-83	8.71555e-81
Sdc4	19632.9	802.332	-4.61293	4.41895e-82	5.32021e-80
Mpp3	10.4661	916.258	6.45196	1.45767e-81	1.7451e-79
Cnn3	22907	2759.98	-3.05306	2.26208e-81	2.69301e-79
Slc39a1	13811.2	1628.81	-3.08395	2.737e-81	3.2403e-79
Rgl1	5257.03	507.671	-3.37228	8.19758e-81	9.65141e-79
Arhgef5	0.400762	362.692	9.82178	9.33276e-81	1.09275e-78
Itih3	4304.12	102.279	-5.39514	9.89313e-81	1.15204e-78
Itm2c	35449.6	2331.57	-3.9264	1.03781e-80	1.20194e-78
Mvp	3353.1	267.22	-3.6494	1.34594e-80	1.55038e-78
Ptpn5	0.404381	882.889	11.0923	4.9672e-80	5.69092e-78
Ehd2	2620.41	173.892	-3.91353	2.39839e-79	2.73314e-77
Bub1	15.6681	448.801	4.84018	2.7325e-79	3.09731e-77
Osmr	3036.12	259.668	-3.54749	4.2248e-79	4.76351e-77
L1cam	15.9945	6287.42	8.61875	9.75117e-79	1.09367e-76
Kif23	10.0806	416.618	5.36907	1.4611e-78	1.63016e-76
Hspb8	7262.96	157.126	-5.53056	2.14136e-78	2.37669e-76
Gprasp2	361.436	5373.27	3.89399	4.88411e-78	5.39277e-76
Coro1a	6.6339	516.016	6.28142	6.03836e-78	6.63286e-76
Rmst	4.25744	674.946	7.30864	7.10133e-78	7.76048e-76
Tmem47	12692.9	1137.11	-3.48058	9.78563e-78	1.06394e-75
Nfe2l2	3917.3	384.21	-3.34989	1.07089e-77	1.1584e-75
Prkar2b	132.739	3148.62	4.56806	1.10198e-77	1.18602e-75
Mctp1	3172.16	283.262	-3.48526	1.34178e-77	1.43685e-75
Rps17	3550.62	356.153	-3.3175	1.47226e-77	1.56869e-75
Slc25a18	6324.9	182.876	-5.11211	1.5575e-77	1.65126e-75
Clu	49064.8	931.171	-5.7195	2.44633e-77	2.58075e-75
Zfp36l2	2659.31	209.853	-3.6636	2.9885e-77	3.13719e-75
Erbb2ip	15711.2	2048.03	-2.93948	3.42019e-77	3.57276e-75
Skap2	6769.42	762.695	-3.14985	6.29096e-77	6.53953e-75
Hprt	21.5698	768.023	5.15406	6.60237e-77	6.82993e-75
Esrrg	2.43391	1092.53	8.81018	1.47501e-76	1.51848e-74
Thrsp	1997.6	70.1194	-4.83231	1.50489e-76	1.54179e-74
Rap1gap	80.1297	1619.47	4.33704	1.68055e-76	1.71351e-74
Slitrk1	1.80304	778.1	8.75338	1.69672e-76	1.72176e-74
C530008M17Rik	32.2659	880.803	4.77074	3.41079e-76	3.44473e-74
Cpne3	5609.36	606.55	-3.20914	4.6825e-76	4.70679e-74
Pde4b	7376.32	856.634	-3.10615	6.49564e-76	6.49869e-74
Gjd2	0.194758	950.504	12.2528	1.12457e-75	1.11984e-73
Prkcb	356.354	3715.5	3.38217	2.28775e-75	2.26754e-73
Elfn2	0.79952	690.622	9.75455	2.34235e-75	2.3109e-73
Rin2	3816.41	361.747	-3.39916	2.85073e-75	2.79949e-73
Nsg1	1325.12	12075.9	3.18794	5.38181e-75	5.26084e-73
Tns3	8531.33	905.629	-3.23578	6.51948e-75	6.34384e-73
Diras1	5.2035	1017.28	7.61102	1.07762e-74	1.04382e-72
Cd151	8679.32	1055.29	-3.03994	1.4801e-74	1.42719e-72
Srpx2	1762.49	64.6208	-4.76947	1.70225e-74	1.63401e-72
Smpd3	109.783	2298.52	4.38798	2.42706e-74	2.31931e-72
Ctnnal1	5143.15	531.498	-3.27452	2.48361e-74	2.36276e-72
Serpina3n	73744.5	962.191	-6.26007	3.44954e-74	3.2671e-72
Ncrna00086	3.61009	1003.57	8.1189	4.18436e-74	3.94552e-72
Tuba1c	2845.79	124.856	-4.51049	6.03248e-74	5.66309e-72
Gng3	6.62465	1066.25	7.33048	6.46972e-74	6.04691e-72
Egfr	8799.91	1148.2	-2.93811	7.69721e-74	7.16277e-72
Tspyl5	6.60216	801.75	6.92407	9.59163e-74	8.88685e-72
Irgm2	1997.97	113.94	-4.13218	9.96088e-74	9.18902e-72
Pcdhgc3	15013.9	1044.41	-3.84554	1.12927e-73	1.03728e-71
Dlgap1	26.669	938.796	5.13758	1.41376e-73	1.28749e-71
Fgd5	3.00171	966.587	8.33097	1.40949e-73	1.28749e-71
Rab9b	5.04972	994.262	7.62128	5.18726e-73	4.70385e-71
Adam9	14575.5	1487.77	-3.29232	7.75719e-73	7.00448e-71
Tmem176b	13865.5	782.062	-4.14808	8.26628e-73	7.43268e-71
Scrt1	0.209623	478.437	11.1563	9.07018e-73	8.12124e-71
9030425E11Rik	2.96635	1119.91	8.56048	1.17536e-72	1.04799e-70
Rgs9	18.3151	1023.28	5.80402	1.23725e-72	1.09857e-70
Eno2	159.673	3159.54	4.30652	1.5331e-72	1.35561e-70
Iqgap3	19.1572	546.807	4.83507	1.6798e-72	1.4792e-70
Efemp2	4126.31	398.3	-3.37292	1.69876e-72	1.48973e-70
Nnat	40.1074	10584.6	8.04389	1.90743e-72	1.66587e-70
Nbl1	6759.89	359.767	-4.23187	2.17509e-72	1.89189e-70
Mtus2	8.28839	1028.72	6.95555	2.95681e-72	2.56136e-70
Zfp618	3.2463	499.826	7.26649	3.80926e-72	3.28645e-70
Fam169a	37.2769	1722.46	5.53005	6.23181e-72	5.35483e-70
Itga1	3302.16	315.181	-3.38916	6.84721e-72	5.86e-70
Mpa2l	4436.23	56.8628	-6.2857	1.07385e-71	9.1535e-70
Parp9	2104.04	158.53	-3.73034	2.32578e-71	1.97459e-69
Cdk5rap2	8191.48	1023.56	-3.00053	2.43709e-71	2.06089e-69
Pdlim5	10617.7	1460.26	-2.86218	2.53068e-71	2.13157e-69
Axl	5440.28	625.825	-3.11985	3.22522e-71	2.70588e-69
St8sia4	22.5778	1972.7	6.44912	3.58727e-71	2.99784e-69
Pbk	7.61492	297.701	5.28889	4.29094e-71	3.57187e-69
Col4a5	16232.5	1797.1	-3.17514	4.72001e-71	3.91375e-69
Nacc2	11700.5	1570.88	-2.89693	6.20932e-71	5.12871e-69
Hook1	79.528	1815.62	4.51286	9.22339e-71	7.58882e-69
Spnb4	6.01427	904.686	7.23288	1.79703e-70	1.47287e-68
Gpx8	3627.18	363.029	-3.32069	1.83857e-70	1.50115e-68
Ablim3	2.80856	2490.44	9.79235	1.88788e-70	1.53553e-68
Oprl1	7.27363	1550.91	7.73623	1.97917e-70	1.60366e-68
Clip4	4033.04	424.462	-3.24816	2.03538e-70	1.64295e-68
Chst2	17630.5	1845.54	-3.25596	2.53441e-70	2.03805e-68
Gng12	5941.76	799.568	-2.8936	3.30043e-70	2.64406e-68
Ifi44	2263.43	72.4233	-4.96591	4.57851e-70	3.65424e-68
Sema6b	25.6261	1195.42	5.54376	5.57993e-70	4.43687e-68
Csmd3	0.200381	649.817	11.6631	5.73191e-70	4.54078e-68
Itpr1	6359.75	797.747	-2.99497	7.58928e-70	5.98991e-68
Trib1	2368.11	194.348	-3.60703	8.48117e-70	6.66914e-68
Pkia	1171.92	11005.8	3.23131	1.12187e-69	8.78933e-68
Kndc1	90.5889	2335.89	4.6885	1.56506e-69	1.22166e-67
Cd38	3761.41	216.979	-4.11565	1.71357e-69	1.3327e-67
Msn	10008.6	864.484	-3.53326	1.74699e-69	1.35375e-67
Foxj1	4623.31	245.16	-4.23713	2.02584e-69	1.55851e-67
Gfap	26795.4	2228.44	-3.58788	2.02272e-69	1.55851e-67
Tbc1d16	325.989	3455.93	3.40618	3.84787e-69	2.94957e-67
Phyhd1	1922.03	123.969	-3.95458	4.9465e-69	3.77813e-67
Gnai2	17229.1	2493.71	-2.78848	5.12948e-69	3.9039e-67
Pcp4	50.3872	1777.59	5.14072	6.02618e-69	4.57003e-67
Nes	17239.6	2436.15	-2.82305	7.28374e-69	5.50413e-67
Ifit3	3083.55	41.7302	-6.20736	7.33644e-69	5.52436e-67
2610100L16Rik	0	393.666	Inf	7.63354e-69	5.72785e-67
Zfp941	18.8497	1094.86	5.86006	9.91871e-69	7.41641e-67
4930506M07Rik	11.8776	2838.34	7.90066	1.75232e-68	1.30566e-66
Jag2	5.48545	1073.49	7.61248	2.11207e-68	1.56823e-66
Rab3c	92.2969	4947.24	5.7442	2.21656e-68	1.6401e-66
Gria2	273.745	5422.98	4.30818	2.71937e-68	2.00518e-66
Cst3	38945.4	3810.66	-3.35334	3.07336e-68	2.25839e-66
Gprin1	134.564	3420.77	4.66796	6.82437e-68	4.9975e-66
Prc1	133.475	1260.05	3.23885	6.87842e-68	5.01983e-66
Swap70	3472.18	390.017	-3.15423	1.0193e-67	7.41342e-66
Prkar1b	86.8609	2455.07	4.82092	1.18008e-67	8.55358e-66
Ppp1r16b	35.2064	817.174	4.53673	1.29728e-67	9.37122e-66
Gprasp1	2110.01	22159.4	3.3926	1.33284e-67	9.59554e-66
C1s	2016.1	66.7008	-4.91772	1.44664e-67	1.03798e-65
Slit1	5.29069	2272.88	8.74685	1.6408e-67	1.17333e-65
Sox2	7909.87	1099.08	-2.84736	1.9485e-67	1.38871e-65
2810417H13Rik	33.6603	485.356	3.84992	2.80433e-67	1.99201e-65
Gadd45g	3105.12	260.153	-3.57722	3.50139e-67	2.47889e-65
Nedd9	7688.7	1015.43	-2.92065	3.62867e-67	2.56049e-65
Mdfic	2845.01	156.614	-4.18314	3.98842e-67	2.80506e-65
Clec2d	1962.29	50.5132	-5.27974	4.13959e-67	2.9018e-65
Tagln3	50.5924	1490.25	4.88049	4.27995e-67	2.99035e-65
Necap2	4085.86	477.747	-3.09632	4.52113e-67	3.14854e-65
2900073G15Rik	4493.93	384.532	-3.5468	8.03389e-67	5.57662e-65
Gbp3	1991.63	90.3709	-4.46195	1.34648e-66	9.31605e-65
Slc41a1	6045.73	777.945	-2.95818	1.54164e-66	1.06318e-64
Ifitm2	24242	412.168	-5.87813	1.76968e-66	1.21651e-64
Phactr3	3.02943	608.069	7.64904	2.03179e-66	1.3922e-64
Ifi202b	3513.65	66.137	-5.73137	2.15413e-66	1.4713e-64
Vash2	51.4063	1157.59	4.49304	2.82326e-66	1.92216e-64
Litaf	5499.16	293.2	-4.22925	2.98154e-66	2.02346e-64
Dlgap3	38.9044	1260.08	5.01744	3.2643e-66	2.20833e-64
Lamp2	18075.3	2761.35	-2.71057	5.19352e-66	3.50234e-64
Cdkn1c	31.972	1037.79	5.02056	5.49132e-66	3.69148e-64
B2m	19917.5	1312.12	-3.92406	7.10196e-66	4.7592e-64
H2-T23	1729.27	93.1167	-4.21498	7.24626e-66	4.84068e-64
Sdcbp	11762.7	1769.75	-2.7326	9.33629e-66	6.21739e-64
Pak6	2.20942	725.241	8.35865	9.69269e-66	6.43462e-64
Galnt13	1.01115	1656.27	10.6777	1.01884e-65	6.74272e-64
Bcat1	75.2458	1303.54	4.11468	1.2412e-65	8.18881e-64
Fgf1	1628.1	161.962	-3.32947	1.3093e-65	8.61149e-64
Tln1	13889.9	1987.28	-2.80517	1.89408e-65	1.24193e-63
Hoxc4	0.200381	799.942	11.9629	2.17931e-65	1.42457e-63
Tmem145	3.2037	825.651	8.00965	2.20007e-65	1.43375e-63
Cnih2	49.4848	1368.44	4.7894	2.74103e-65	1.78083e-63
Mtmr7	54.7057	1392.22	4.66955	2.94628e-65	1.90836e-63
Fosl2	3586.06	341.81	-3.39113	3.81664e-65	2.46462e-63
9430020K01Rik	3821.28	463.704	-3.04278	4.61977e-65	2.97424e-63
Tspan13	244.391	2649.54	3.43848	4.7743e-65	3.06447e-63
Ube2ql1	56.4751	1613.94	4.83683	5.36221e-65	3.43149e-63
Nefl	0.395139	10804.3	14.7389	5.5532e-65	3.54308e-63
Cxxc4	16.8478	840.868	5.64125	6.14808e-65	3.89928e-63
Sash1	4975.67	673.146	-2.8859	6.14483e-65	3.89928e-63
Kif2c	29.2659	446.165	3.93028	8.74809e-65	5.5318e-63
Ctnna1	11303.1	1644.02	-2.78141	1.13081e-64	7.12944e-63
Tspyl4	1656.69	12879.6	2.95871	1.3011e-64	8.17892e-63
Adarb2	3.45993	729.427	7.71988	1.79312e-64	1.12386e-62
Rundc3b	73.9795	1616.95	4.45	1.8056e-64	1.12837e-62
Lsm11	184.847	2599.87	3.81404	3.88694e-64	2.42195e-62
Notch3	8876.39	1019.9	-3.12154	9.6806e-64	6.01439e-62
Chrna7	1.40428	430.229	8.25913	1.05606e-63	6.54204e-62
Gbp9	2887.73	136.364	-4.4044	1.41109e-63	8.71607e-62
Ntm	10.4998	772.375	6.20087	1.99652e-63	1.22965e-61
Timp2	23586.7	3827.42	-2.62353	2.04209e-63	1.25409e-61
Zcchc18	201.39	2871.31	3.83364	2.50775e-63	1.53564e-61
Ifi204	1986.08	19.666	-6.65808	2.81778e-63	1.72054e-61
2610034B18Rik	1919.43	167.99	-3.51423	3.47104e-63	2.11337e-61
Kif14	5.30957	353.447	6.05675	3.63048e-63	2.20415e-61
Epha7	61.9917	1366.19	4.46194	6.02228e-63	3.64587e-61
Bsn	36.5836	2310.6	5.98093	6.62259e-63	3.99794e-61
Arpc1b	2815.02	340.53	-3.04729	7.91154e-63	4.76257e-61
Syt16	5.37053	980.395	7.51215	8.32447e-63	4.99702e-61
Sorcs1	11131.9	1751.27	-2.66823	9.53967e-63	5.7104e-61
Arhgdig	13.418	1150.11	6.42146	9.63632e-63	5.7521e-61
Shisa7	28.9005	1110.83	5.26439	1.12316e-62	6.68565e-61
Chrnb2	68.6183	1581.98	4.52699	1.21325e-62	7.20177e-61
Bmpr1a	14981.6	2482.18	-2.59352	1.36987e-62	8.1089e-61
Tbc1d30	18.3898	1601.92	6.44475	1.43163e-62	8.45098e-61
Mycn	7.50012	402.403	5.74558	1.48961e-62	8.76896e-61
Sema6d	16828.5	2826.2	-2.57397	1.54627e-62	9.07741e-61
Casp12	4552.73	127.343	-5.15995	2.21011e-62	1.29389e-60
Jph3	17.512	937.47	5.74236	2.63711e-62	1.53964e-60
Slc1a1	44.729	1124.88	4.65241	2.9239e-62	1.70241e-60
Cbln4	0.614005	691.321	10.1369	3.97366e-62	2.30732e-60
Add3	12949.5	1244.78	-3.37893	7.11863e-62	4.12223e-60
Nptx2	0	609.828	Inf	1.7637e-61	1.01855e-59
Ddx58	2797.17	327.189	-3.09577	2.51856e-61	1.45056e-59
Nhsl1	2802.65	322.807	-3.11805	2.76354e-61	1.58736e-59
Rhoa	9507.73	1517.53	-2.64737	3.43771e-61	1.96929e-59
Ckmt1	3.62095	1702.25	8.87686	3.49957e-61	1.99935e-59
Sorcs3	22.6429	1077.91	5.57303	3.60918e-61	2.05646e-59
Rsu1	3759.03	490.234	-2.93882	3.64557e-61	2.07166e-59
C77370	142.98	2135.09	3.90042	4.0207e-61	2.27875e-59
Atp1a3	0.805143	9746.06	13.5633	4.90156e-61	2.7652e-59
Rpl36	2069.04	228.83	-3.17661	4.90496e-61	2.7652e-59
Adam12	4581.81	540.284	-3.08413	7.99218e-61	4.49376e-59
Tspan18	2.97921	622.277	7.70648	1.72742e-60	9.68719e-59
Hoxb6	38.1687	613.692	4.00705	1.87891e-60	1.05091e-58
Sdc2	8398.77	1090.75	-2.94485	2.26624e-60	1.26423e-58
Fstl5	0	2823.42	Inf	5.86964e-60	3.26585e-58
Scn1a	2.40418	1570.69	9.35163	6.11241e-60	3.39207e-58
Ttc9b	3.58397	784.87	7.77475	6.97518e-60	3.86081e-58
Gpr22	9.7003	941.962	6.6015	1.56917e-59	8.66297e-58
Tmem49	10420	1389.33	-2.90689	1.66198e-59	9.15164e-58
Igsf21	2.57845	558.938	7.76004	2.38318e-59	1.3089e-57
Vwa5a	6786.81	1022.22	-2.73103	3.65792e-59	2.00387e-57
Nuf2	57.5179	1246.08	4.43724	3.6933e-59	2.01806e-57
Rhou	5106	703.539	-2.85949	3.76812e-59	2.05368e-57
Spnb3	19.5809	6037.57	8.26838	3.87002e-59	2.10383e-57
Dtx1	22.6248	1856.81	6.35878	4.64769e-59	2.52016e-57
Cntn6	1.41352	711.864	8.97616	5.73462e-59	3.10164e-57
Gm4841	3191.64	221.829	-3.84678	6.3372e-59	3.41888e-57
Tro	659.025	5282.39	3.00278	6.75357e-59	3.63431e-57
Tmem98	2200.77	213.415	-3.36628	6.83602e-59	3.66941e-57
Mcm10	8.80808	293.577	5.05877	1.08852e-58	5.82826e-57
Rimklb	464.931	4086.39	3.13574	1.3466e-58	7.192e-57
Sez6l	24.8306	2257.09	6.5062	1.46954e-58	7.82899e-57
Kcnt2	0	309.994	Inf	2.15119e-58	1.14319e-56
Mcm6	136.868	1126.35	3.0408	2.38833e-58	1.26605e-56
Phgdh	11198.3	1585.11	-2.82062	2.3949e-58	1.26639e-56
Atl3	3889.64	557.963	-2.80139	3.22462e-58	1.7009e-56
Samd9l	2281.15	180.981	-3.65585	3.63697e-58	1.91368e-56
Vwa5b2	7.0865	840.868	6.89066	4.10095e-58	2.15249e-56
Acad11	3281.72	331.744	-3.30631	4.68912e-58	2.45516e-56
Tmbim6	21622.4	3896.33	-2.47233	4.90422e-58	2.56149e-56
Epha6	0.395139	600.144	10.5687	5.07878e-58	2.64618e-56
Fam19a2	24.0403	1844.94	6.26197	5.17562e-58	2.69006e-56
Capns1	11303.8	1887.92	-2.58194	5.48875e-58	2.84587e-56
Nsg2	717.864	6380.18	3.15181	5.58637e-58	2.88357e-56
Olfml3	3766.65	189.987	-4.3093	5.58852e-58	2.88357e-56
Myt1l	3.05555	2084.14	9.41381	6.60163e-58	3.39808e-56
Slc39a12	5322.79	304.571	-4.12733	9.08996e-58	4.66764e-56
Amotl1	11963.8	2008.33	-2.57461	1.01236e-57	5.18592e-56
Fbxo41	35.0553	1282.09	5.19272	2.16642e-57	1.10711e-55
Cxcl10	1697	20.9606	-6.33916	2.39451e-57	1.22074e-55
Slitrk3	0.604762	530.705	9.77733	2.694e-57	1.37015e-55
Man2b2	2802.37	345.531	-3.01976	4.25677e-57	2.1598e-55
Dnajc1	4959.7	737.834	-2.74888	7.01792e-57	3.5523e-55
Slc5a3	29714.2	1990.31	-3.90009	9.16045e-57	4.62581e-55
Sntg1	0	485.054	Inf	9.76638e-57	4.92013e-55
Begain	2.26326	674.781	8.21987	1.0323e-56	5.18826e-55
Cd59a	1735.39	122.215	-3.82777	1.04272e-56	5.22832e-55
Nek6	3744.83	506.977	-2.88491	1.31407e-56	6.57344e-55
Rapgef5	25.2031	644.188	4.67581	1.3286e-56	6.63056e-55
Ripply1	876.506	11.7486	-6.2212	1.49678e-56	7.45241e-55
Spock2	180.381	5001.04	4.79311	1.83119e-56	9.09618e-55
Kntc1	41.4351	554.451	3.74214	1.84807e-56	9.15869e-55
Gdap1l1	60.1824	1292.52	4.4247	2.43764e-56	1.20525e-54
Plekhg5	3107.77	351.223	-3.14542	2.918e-56	1.43941e-54
Ier5l	2721.38	185.7	-3.8733	3.48492e-56	1.7151e-54
Melk	15.1375	303.377	4.32491	4.03252e-56	1.98002e-54
Parp3	1491.94	142.564	-3.38751	4.73549e-56	2.31985e-54
Gas1	9311.64	561.531	-4.0516	5.02594e-56	2.45649e-54
Mtss1	16067.6	2781.61	-2.53016	5.07808e-56	2.47629e-54
Sox11	1014.6	5920.53	2.54482	5.14771e-56	2.50452e-54
Cd14	1528.21	45.9505	-5.05561	5.21208e-56	2.53006e-54
Ninj1	1224.16	106.438	-3.5237	5.70657e-56	2.76379e-54
Kctd10	5570.74	791.272	-2.81562	6.68345e-56	3.22957e-54
Stxbp1	312.128	3135.12	3.32831	6.81466e-56	3.28553e-54
Zfp36l1	5812.27	445.571	-3.70537	7.73e-56	3.71843e-54
Cdc6	10.9026	345.842	4.98737	8.17095e-56	3.92169e-54
Erf	2142.74	259.319	-3.04665	8.5079e-56	4.07423e-54
Slitrk4	0	1105.61	Inf	8.73914e-56	4.17558e-54
Rnf112	0.404381	516.147	10.3179	8.92568e-56	4.25517e-54
Pros1	17913.3	757.191	-4.56423	9.01688e-56	4.28906e-54
Rufy3	863.28	6193.22	2.84279	9.09106e-56	4.31471e-54
2017-09-03	767.679	8238.52	3.42381	1.29238e-55	6.12016e-54
Mirg	0.619628	425.84	9.42469	1.33063e-55	6.28731e-54
Plce1	9157.41	1186.42	-2.94833	1.46184e-55	6.89198e-54
Kctd8	0	556.166	Inf	1.95304e-55	9.18748e-54
Hpca	6.48335	894.09	7.10754	2.62437e-55	1.23183e-53
Fam18a	26.9954	623.662	4.52998	3.33356e-55	1.56128e-53
Casz1	15.2712	607.999	5.31518	3.59466e-55	1.67987e-53
Hsd17b7	9631.13	1602.45	-2.58743	3.91441e-55	1.8253e-53
Fam64a	10.8668	241.488	4.47395	4.17498e-55	1.94255e-53
Ldoc1l	6.02713	584.166	6.59876	4.77689e-55	2.21777e-53
AW551984	0.389515	5395.9	13.7579	5.7035e-55	2.64221e-53
Akap5	38.8533	1078.25	4.79451	6.30798e-55	2.9159e-53
Epdr1	3386.23	484.25	-2.80586	6.9463e-55	3.20402e-53
Sri	4067.31	594.296	-2.77482	7.92221e-55	3.64627e-53
Ccl2	1181.29	30.9937	-5.25225	8.03543e-55	3.69041e-53
Slc45a1	1.58417	631.112	8.63802	8.29341e-55	3.8007e-53
Otud7a	2.63992	545.269	7.69033	9.59002e-55	4.38548e-53
Kat2b	4207.42	629.683	-2.74024	1.03438e-54	4.72006e-53
Lrrtm3	14.3268	796.843	5.79751	1.88394e-54	8.57839e-53
Basp1	1753.63	10804.6	2.62324	1.89594e-54	8.61459e-53
Smad5	7034.54	1201.37	-2.54977	1.99937e-54	9.06525e-53
Ahcyl2	8036.53	1475.49	-2.44538	2.15704e-54	9.75934e-53
Tmem123	4255.33	659.459	-2.68992	2.17611e-54	9.82478e-53
Cntnap5a	0.209623	594.524	11.4697	3.48482e-54	1.57001e-52
Gabbr1	1133.79	9931.48	3.13085	3.54455e-54	1.59355e-52
Atp8a2	18.377	1021.45	5.79658	3.77883e-54	1.6953e-52
Pcdh10	613.808	4595.19	2.90427	3.82079e-54	1.71053e-52
Shank1	6.24238	957.41	7.2609	5.06212e-54	2.2615e-52
Snx33	3010.29	424.99	-2.8244	6.74481e-54	3.00694e-52
Oxr1	16252.9	867.89	-4.22704	8.25794e-54	3.67384e-52
Tm4sf1	10737.8	129.96	-6.36849	8.58565e-54	3.81167e-52
Flna	75692.3	13590.4	-2.47756	9.04088e-54	4.00543e-52
Rusc1	136.372	1815.92	3.73508	9.26222e-54	4.09498e-52
Creg2	29.0547	1116.95	5.26466	9.45937e-54	4.17348e-52
Cebpa	1105.2	118.931	-3.21612	1.12238e-53	4.94172e-52
Slc29a4	22.0701	759.584	5.10504	1.19223e-53	5.23846e-52
Tspan2	31.8283	818.003	4.68372	1.6087e-53	7.0538e-52
Ifi27l1	2822.3	244.815	-3.52711	1.69793e-53	7.42976e-52
Crtac1	1.58055	710.024	8.81129	2.13874e-53	9.33944e-52
Napb	223.567	4894.34	4.45233	2.45494e-53	1.06983e-51
Ripk1	3055.35	427.852	-2.83616	2.86043e-53	1.244e-51
Rab7l1	1245.97	85.7883	-3.86035	2.96927e-53	1.2887e-51
Lhfp	4740.78	574.877	-3.0438	3.48127e-53	1.50784e-51
BC064078	2886.92	390.727	-2.8853	3.75804e-53	1.62442e-51
Trim2	423.126	3564.89	3.0747	3.94235e-53	1.70064e-51
Slc6a6	262.044	2127.62	3.02136	4.23739e-53	1.82422e-51
Gabrg2	0	481.842	Inf	4.699e-53	2.01886e-51
1810011O10Rik	1030.77	46.9516	-4.4564	5.00496e-53	2.14599e-51
Itpr2	3229.01	508.588	-2.66652	5.34841e-53	2.28864e-51
Rhoq	3510.05	594.929	-2.5607	6.15541e-53	2.62869e-51
Aff1	3001.81	441.052	-2.76681	6.36924e-53	2.71457e-51
Cspg4	6.48173	219.693	5.08296	6.42335e-53	2.73217e-51
Tmem159	0.200381	158.192	9.62471	9.45883e-53	4.01529e-51
Dazap2	4922.71	809.978	-2.6035	9.99889e-53	4.23611e-51
Ugp2	6946.27	958.944	-2.85672	1.16028e-52	4.90586e-51
Espl1	19.4468	397.046	4.3517	1.41032e-52	5.95125e-51
Cotl1	7508.58	1261.18	-2.57377	1.63183e-52	6.8724e-51
Grin1	13.8809	1985.98	7.16061	1.65791e-52	6.96844e-51
Pttg1ip	6854.4	1212.56	-2.49898	1.68948e-52	7.08717e-51
Ank3	319.186	2707.85	3.08468	1.81516e-52	7.59942e-51
Hoxb3	45.7929	776.954	4.08463	2.04084e-52	8.5275e-51
Matn2	11783.9	503.359	-4.54909	3.3538e-52	1.39862e-50
Cldn2	1944.23	61.8463	-4.97437	3.83744e-52	1.59719e-50
Pkd2	6321.83	815.843	-2.95398	3.96712e-52	1.64794e-50
Dock1	4214.53	732.979	-2.52353	3.99329e-52	1.65559e-50
Slitrk2	114.183	1224.37	3.42262	4.64162e-52	1.92064e-50
Serpina3f	1538.44	62.9053	-4.61215	4.95375e-52	2.04582e-50
Cd164	4978.48	833.643	-2.5782	5.71531e-52	2.35577e-50
Tmem59l	0.200381	524.815	11.3548	6.91715e-52	2.84564e-50
Inhbb	2641.17	319.781	-3.04602	9.10552e-52	3.7387e-50
Tor3a	1652.46	168.393	-3.29471	9.80283e-52	4.01728e-50
Wasf2	2077.36	272.453	-2.93067	1.08841e-51	4.45182e-50
Ckap2l	35.3906	397.017	3.48776	1.2737e-51	5.19971e-50
Igsf9	20.5041	517.786	4.65837	1.39842e-51	5.69798e-50
Ppfia3	206.124	2586.91	3.64965	1.63128e-51	6.63408e-50
Col11a2	25.4535	602.191	4.56429	1.87141e-51	7.59616e-50
Frmd8	2483.66	361.89	-2.77884	2.36831e-51	9.59482e-50
Nek7	2839.21	430.729	-2.72064	2.6967e-51	1.09045e-49
Siglec1	1.22439	224.77	7.52024	3.10003e-51	1.25117e-49
Ak4	2799.31	435.697	-2.68367	3.68235e-51	1.48338e-49
Gzf1	5852.93	884.429	-2.72634	3.92309e-51	1.57738e-49
Necab2	11.4792	588.787	5.68065	5.3464e-51	2.14561e-49
Sox1	15.9503	480.611	4.91322	5.59767e-51	2.24222e-49
Glra2	0.194758	1898.88	13.2512	5.8645e-51	2.3447e-49
Dag1	14890.2	2923.06	-2.34881	6.26194e-51	2.49891e-49
Ankrd40	5293.09	922.944	-2.51979	9.33353e-51	3.71771e-49
Hist1h1c	7245.1	996.446	-2.86214	1.26984e-50	5.04857e-49
Rnf13	5735.12	1018.27	-2.4937	1.66454e-50	6.60547e-49
Cntnap5b	0	451.811	Inf	2.0935e-50	8.29228e-49
Tmod3	4075.48	584.58	-2.8015	2.53443e-50	1.00202e-48
Tspan4	3311.24	472.824	-2.808	2.60328e-50	1.02733e-48
Hmha1	1.84201	212.66	6.85112	3.35767e-50	1.32259e-48
Mrps6	2457.04	302.085	-3.02389	4.11785e-50	1.61903e-48
Ctdsp1	3185.49	504.182	-2.6595	4.6476e-50	1.82395e-48
Cmtm3	1093.82	85.7977	-3.67229	5.76656e-50	2.25892e-48
Caln1	0.389515	681.049	10.7719	6.47341e-50	2.53116e-48
Celf6	5.04048	616.369	6.93409	6.72204e-50	2.62357e-48
Galnt10	2685.51	410.163	-2.71092	7.86708e-50	3.06485e-48
Nfix	2743.72	249.286	-3.46026	9.36282e-50	3.64091e-48
Cntn4	1.40629	616.201	8.77537	9.68842e-50	3.76066e-48
Tanc1	3779.05	663.077	-2.51078	1.01263e-49	3.92349e-48
Hipk1	8469.18	1583.99	-2.41866	1.27317e-49	4.92401e-48
Jph4	42.6784	1213.39	4.8294	1.33329e-49	5.14716e-48
Cxcl11	10054.3	49.099	-7.6779	1.48674e-49	5.7292e-48
Galnt4	2097.48	270.374	-2.95563	1.5382e-49	5.91678e-48
Ddr1	14437.9	1625.94	-3.15051	1.65677e-49	6.3614e-48
Rtl1	1.00552	413.485	8.68374	1.88709e-49	7.23273e-48
Clvs1	0.200381	371.874	10.8579	2.3722e-49	9.07569e-48
Shc1	3407.99	567.319	-2.58669	2.38336e-49	9.10203e-48
Anks1b	88.2745	1915.43	4.43953	2.45761e-49	9.3688e-48
Tmsb4x	82981.9	11477.9	-2.85393	2.67873e-49	1.01935e-47
Kif11	89.8079	760.522	3.08208	2.74774e-49	1.04375e-47
Lpcat2	1.64364	159.052	6.59647	2.85984e-49	1.0844e-47
1500015O10Rik	14725.7	791.366	-4.21784	2.96429e-49	1.12201e-47
Grb10	20.4069	1349	6.04669	3.16082e-49	1.19428e-47
Nalcn	30.2791	2421.34	6.32134	3.47867e-49	1.31204e-47
Lonrf2	416.611	3839.4	3.20411	4.10722e-49	1.54638e-47
Gng5	2711.69	415.624	-2.70584	4.26684e-49	1.60364e-47
Pgs1	5284.73	890.611	-2.56896	4.28427e-49	1.60736e-47
2017-09-08	5663	1035.99	-2.45056	4.41975e-49	1.65527e-47
Sema7a	15.0222	626.008	5.38101	4.60912e-49	1.72316e-47
Ccna2	77.9708	577.576	2.88901	5.01745e-49	1.87254e-47
Lrrc16b	116.066	1690.8	3.86469	6.57962e-49	2.45126e-47
S100a16	1169.18	124.64	-3.22966	7.74728e-49	2.88123e-47
Hoxb7	21.8826	671.385	4.93928	9.80931e-49	3.64175e-47
Trim67	3.03706	1191.26	8.6156	9.86977e-49	3.65782e-47
Lrfn2	0	483.503	Inf	1.04909e-48	3.88126e-47
Scara5	1733.9	162.445	-3.416	1.10304e-48	4.07379e-47
Inppl1	6549.87	1215.7	-2.42968	1.23987e-48	4.56331e-47
Pcdh17	77.0986	3782.06	5.61632	1.2729e-48	4.6768e-47
Nacad	115.145	1309.68	3.50769	1.28404e-48	4.70964e-47
Pif1	2.85316	188.343	6.04466	1.5154e-48	5.54866e-47
Auts2	75.3123	1019.03	3.75817	1.59515e-48	5.83064e-47
Ifit2	4615.59	206.041	-4.48551	1.76378e-48	6.436e-47
Ptrf	2566.73	356.407	-2.84834	1.95802e-48	7.13254e-47
H2-D1	11598.2	574.784	-4.33474	2.22126e-48	8.07765e-47
Spry2	1313.76	177.387	-2.88873	2.32213e-48	8.43009e-47
Zfp57	84.3519	2471.6	4.87288	2.36554e-48	8.57306e-47
Cacna2d2	9.90992	2742.83	8.11258	2.68265e-48	9.7058e-47
Dbi	24213.2	2377.07	-3.34854	3.45451e-48	1.24561e-46
Tmem179	0.200381	528.472	11.3649	3.45238e-48	1.24561e-46
Psd	241.01	2712.25	3.49233	3.84849e-48	1.38532e-46
Elavl2	6.22389	1712.12	8.10375	3.9309e-48	1.4126e-46
Ifitm3	3809.35	65.923	-5.85262	3.9526e-48	1.41801e-46
Pls3	5876.03	708.132	-3.05275	4.33374e-48	1.55213e-46
Parp14	1859.07	245.673	-2.91978	5.45446e-48	1.95024e-46
Grin3a	45.6106	808.203	4.14728	5.5301e-48	1.97398e-46
Acot7	216.991	2044.46	3.23601	5.70601e-48	2.03336e-46
Htr2c	0	556.731	Inf	6.11765e-48	2.17641e-46
Cdkn2a	947.173	62.8695	-3.9132	7.41772e-48	2.63453e-46
Mbnl2	5726.11	1056.7	-2.43799	1.06973e-47	3.79299e-46
Pnrc1	3224.72	516.269	-2.64298	1.13863e-47	4.0306e-46
2017-09-05	329.621	2615.36	2.98813	1.43392e-47	5.06746e-46
Mast1	35.8833	962.435	4.7453	1.51722e-47	5.35298e-46
Vstm2a	14.4777	984.9	6.08807	1.56501e-47	5.51244e-46
Smo	7126.1	1337.64	-2.41342	1.61693e-47	5.68594e-46
Sepp1	12672.8	1365.77	-3.21395	1.91242e-47	6.70291e-46
Sepx1	2035.24	263.322	-2.9503	2.02389e-47	7.08194e-46
Ank	5723.67	508.221	-3.49341	2.09683e-47	7.32514e-46
Cntn5	2.17769	1061.99	8.92976	2.71791e-47	9.46382e-46
Dtx3l	1502.71	170.305	-3.14138	3.36726e-47	1.17058e-45
Nek2	15.5311	302.476	4.28359	3.39673e-47	1.1789e-45
Coro2a	4.42609	453.933	6.6803	3.85786e-47	1.33676e-45
Cdca3	28.3045	325.355	3.52291	3.94332e-47	1.36416e-45
Calb2	3.86592	542.008	7.13136	4.02488e-47	1.39012e-45
Sh3bp5	47.8408	1731.04	5.17726	4.14394e-47	1.42892e-45
Dach1	26.5128	476.669	4.16823	4.52397e-47	1.55744e-45
Igf2bp3	99.4066	840.671	3.08013	5.20321e-47	1.78839e-45
Prkcz	50.8939	929.611	4.19106	5.41975e-47	1.85982e-45
Rasgrf2	3.45592	681.37	7.62323	5.49546e-47	1.88277e-45
Efnb3	22.9793	892.253	5.27904	5.80991e-47	1.98731e-45
Hist1h2bc	3368.4	411.738	-3.03227	6.01054e-47	2.05264e-45
Kcnb2	3.99036	612.217	7.26138	6.03107e-47	2.05635e-45
Fcgrt	1932.61	91.2922	-4.40391	6.62351e-47	2.25474e-45
Ecm2	2882.58	236.265	-3.60888	6.70462e-47	2.27871e-45
Psd2	153.798	1677.35	3.44708	7.08718e-47	2.4049e-45
Gpx1	5581.83	1021.54	-2.44999	9.0472e-47	3.06025e-45
Pam	10945.4	1502.74	-2.86466	9.52246e-47	3.2159e-45
Ccnb2	16.4282	240.12	3.8695	1.05136e-46	3.54501e-45
Greb1	7.99197	368.97	5.52881	1.08279e-46	3.64522e-45
Fam5c	0.395139	337.041	9.73635	1.1395e-46	3.83008e-45
2010317E24Rik	2.06288	172.011	6.38169	1.39232e-46	4.66513e-45
Tacc1	5935.75	1134.77	-2.38703	1.39168e-46	4.66513e-45
A030009H04Rik	78.3018	1395.92	4.15603	1.51773e-46	5.07738e-45
Slc39a14	5679.08	824.954	-2.78327	1.56865e-46	5.23948e-45
Plod1	3447.8	596.345	-2.53146	1.67884e-46	5.59876e-45
Ppp2r2b	169.573	2073.72	3.61224	1.75573e-46	5.84603e-45
Tgm2	7534.01	462.571	-4.02567	1.78088e-46	5.92053e-45
Syngr1	301.235	2758.6	3.19497	1.79067e-46	5.94381e-45
BC005764	42.2445	4595.31	6.76525	1.80334e-46	5.97656e-45
Gpx4	13505.6	2661.59	-2.3432	1.99346e-46	6.59638e-45
Atp6v0a2	4566.87	809.555	-2.496	2.57181e-46	8.49693e-45
Anxa5	5509.56	962.173	-2.51757	2.65486e-46	8.75775e-45
Tpx2	213.504	1364.14	2.67566	2.67187e-46	8.80025e-45
Fancd2	19.9531	344.945	4.11168	2.772e-46	9.11593e-45
Lrrtm4	4.44496	494.082	6.79644	2.794e-46	9.17415e-45
Shisa4	5750.59	558.671	-3.36364	3.08783e-46	1.01233e-44
Crb1	4.45058	302.765	6.08806	3.55695e-46	1.16078e-44
Cyfip1	5217.1	1015.41	-2.36118	3.55643e-46	1.16078e-44
Dpysl4	107.033	2912.54	4.76615	3.66848e-46	1.19534e-44
Srcin1	73.7655	1802.79	4.61114	3.68838e-46	1.19999e-44
Aspm	37.5098	996.083	4.73092	3.99994e-46	1.29937e-44
Tapbp	4716.5	823.011	-2.51873	4.19813e-46	1.36168e-44
Mpp5	7786.52	1168.92	-2.7358	4.93398e-46	1.59792e-44
Jakmip1	7.77672	757.274	6.60551	5.11101e-46	1.65274e-44
Ifi47	1009.06	48.6477	-4.37449	5.17227e-46	1.67002e-44
2017-03-04	23.3596	708.378	4.92243	5.39378e-46	1.7389e-44
Slco5a1	40.3227	826.69	4.35768	5.41854e-46	1.74424e-44
Ano6	6051.57	1194.96	-2.34035	6.12446e-46	1.96851e-44
Xkr7	0	318.179	Inf	7.28049e-46	2.33656e-44
Rab11fip4	136.05	1570.15	3.5287	7.56951e-46	2.42566e-44
Zmat4	0.820009	492.012	9.22884	7.80577e-46	2.49761e-44
Hoxc5	0.209623	1290.17	12.5875	8.40624e-46	2.68571e-44
Tox	1.80504	327.449	7.50309	8.73077e-46	2.78522e-44
Hadhb	4541.92	877.527	-2.37179	9.15223e-46	2.91531e-44
Map3k8	999.08	86.9024	-3.52313	9.45994e-46	3.00883e-44
Serinc5	13914.3	1578.33	-3.1401	1.04252e-45	3.3109e-44
Eml2	55.012	1167.4	4.4074	1.04774e-45	3.32253e-44
Rftn2	1185.75	122.553	-3.27433	1.05254e-45	3.33279e-44
Kalrn	519.864	3545.12	2.76963	1.0882e-45	3.44059e-44
Mx1	1383.64	78.0005	-4.14884	1.17748e-45	3.71735e-44
Rem2	0.595519	208.902	8.45446	1.18436e-45	3.73352e-44
Palmd	1031.29	91.0244	-3.50206	1.24026e-45	3.90399e-44
Comt	2922.41	486.677	-2.58612	1.44787e-45	4.54405e-44
Abhd4	10801.8	1151.29	-3.22994	1.54454e-45	4.84031e-44
Tgfbr2	11318.3	701.16	-4.01277	1.54876e-45	4.8464e-44
Sox9	2350.96	192.635	-3.60931	1.58531e-45	4.9535e-44
Tprgl	5785.57	1099.28	-2.3959	1.6495e-45	5.14652e-44
Ppp1r3c	3065.46	315.384	-3.28092	1.97817e-45	6.16297e-44
Nrxn2	699.888	4592.92	2.71422	2.1103e-45	6.56504e-44
Sema4f	3.24468	484.105	7.2211	2.82572e-45	8.77785e-44
Bex2	186.105	1667.74	3.1637	3.36593e-45	1.04407e-43
Pak7	15.2656	665.835	5.44681	3.58198e-45	1.10948e-43
Crip2	3387.51	462.492	-2.87272	3.84117e-45	1.18803e-43
Dbndd2	7820.32	655.118	-3.5774	3.8514e-45	1.18947e-43
Ahnak	14484.8	2468.85	-2.55263	4.62798e-45	1.42724e-43
Bcas1	1029.12	116.32	-3.14524	4.94605e-45	1.52312e-43
Pnp	1274.23	164.184	-2.95625	5.39164e-45	1.65795e-43
Lrrc7	27.065	811.386	4.90589	5.52563e-45	1.6967e-43
Elmod1	3.60246	1592.41	8.78801	7.46898e-45	2.29013e-43
Igf2bp1	22.2712	722.209	5.01916	8.62268e-45	2.63629e-43
Accn4	2.37245	325.87	7.10178	1.14397e-44	3.48754e-43
3110082D06Rik	16.7068	531.845	4.99249	1.27164e-44	3.87122e-43
Anxa6	6551.22	1189.16	-2.46182	1.3311e-44	4.04646e-43
Hsd17b11	1566	191.94	-3.02835	1.34225e-44	4.07454e-43
Dusp15	3.22419	296.421	6.52257	1.3851e-44	4.19865e-43
Ccnf	39.0196	425.185	3.44582	1.46763e-44	4.44249e-43
St6gal2	1.42839	449.909	8.2991	1.59853e-44	4.83186e-43
3110047P20Rik	0.79952	732.735	9.83994	1.68669e-44	5.09113e-43
Lats2	4288.63	734.591	-2.5455	2.01249e-44	6.06593e-43
Pik3ip1	4134.47	682.603	-2.59858	2.07847e-44	6.25595e-43
Rgnef	45.6487	910	4.31722	2.15289e-44	6.47081e-43
Mpdz	7031.12	1340.13	-2.39138	2.19674e-44	6.59331e-43
Igsf1	6.01466	432.754	6.16892	2.41045e-44	7.22456e-43
Magel2	0.395139	338.334	9.74188	2.54792e-44	7.62587e-43
Uhrf1	85.4015	617.617	2.85438	2.60195e-44	7.77664e-43
C1ra	1786.05	68.8219	-4.69776	3.48782e-44	1.04097e-42
Clic1	4047.35	703.374	-2.52461	3.50013e-44	1.04319e-42
Ttyh2	3336.84	430.578	-2.95414	3.9209e-44	1.16696e-42
Jam3	2849.27	464.836	-2.6158	3.97821e-44	1.18237e-42
Tcfap2b	1.79942	472.946	8.038	4.97913e-44	1.47779e-42
Prrt2	43.032	1027.89	4.57813	5.0319e-44	1.49137e-42
Nfkb1	3605.23	651.918	-2.46733	5.48747e-44	1.62414e-42
Crot	2948.88	539.037	-2.45171	6.67522e-44	1.97294e-42
Cgref1	25.963	743.625	4.84004	7.34508e-44	2.16792e-42
Fam184b	6.78968	673.254	6.63166	8.2216e-44	2.41992e-42
Igfbp4	5157.82	797.769	-2.69272	8.21761e-44	2.41992e-42
Cap2	1208.68	162.3	-2.89669	8.28783e-44	2.43605e-42
D10Bwg1379e	16.4815	1186.88	6.17018	8.4704e-44	2.48628e-42
Prnp	19205.8	3210.74	-2.58057	9.05619e-44	2.65457e-42
Ndst3	1.19466	377.741	8.30466	9.45638e-44	2.76807e-42
Ppm1l	5583.55	1035.15	-2.43134	9.69927e-44	2.83527e-42
Mxd4	2589.2	427.909	-2.59713	9.86356e-44	2.87935e-42
1810037I17Rik	2637.97	411.444	-2.68066	1.01122e-43	2.9479e-42
Epb4.9	34.0581	929.795	4.77084	1.03684e-43	3.01846e-42
Xbp1	7447.28	1222.46	-2.60693	1.1081e-43	3.21712e-42
Fgfr1	8590.72	1486.8	-2.53057	1.11455e-43	3.23144e-42
Lyn	1041.39	152.58	-2.77087	1.13935e-43	3.29884e-42
Tab2	6716.88	1268.18	-2.40503	1.20652e-43	3.48858e-42
Etv5	5277.24	870.197	-2.60037	1.20997e-43	3.49382e-42
Epb4.1l1	1117.54	6572.09	2.55602	1.25222e-43	3.61093e-42
Ripk4	0	236.752	Inf	1.28273e-43	3.69391e-42
Cmtm6	2761.91	468.626	-2.55916	1.29428e-43	3.72214e-42
Ccdc80	5489.7	269.051	-4.35078	1.4959e-43	4.29618e-42
Cyp51	1535.94	7721.32	2.32972	1.55688e-43	4.4653e-42
C3	28931.6	218.042	-7.05189	1.81608e-43	5.20169e-42
Spg20	3342.89	583.18	-2.51908	1.87789e-43	5.37153e-42
Nrp2	550.629	4809.86	3.12684	1.95131e-43	5.57406e-42
Dennd2a	2115.09	365.496	-2.53279	2.09952e-43	5.98939e-42
A2ld1	1428.22	150.951	-3.24207	2.12906e-43	6.06554e-42
Tmbim1	2325.92	367.061	-2.66371	2.36205e-43	6.72034e-42
Dock2	3.28165	263.098	6.32504	2.77761e-43	7.89213e-42
Cyb561	12.4868	659.174	5.72219	3.0585e-43	8.67866e-42
Ppap2b	11911.3	1338.59	-3.15355	3.37517e-43	9.56446e-42
Gdpd1	215.956	1805.23	3.06338	3.40964e-43	9.64932e-42
Lig1	93.4645	853.483	3.19087	3.9019e-43	1.10278e-41
Cd44	2777.52	510.611	-2.4435	4.94988e-43	1.39711e-41
Tagln2	18.1003	579.054	4.99961	5.12412e-43	1.44438e-41
Scrt2	0.589896	181.188	8.26281	5.6487e-43	1.59014e-41
Mtap7d2	136.883	1528.25	3.48086	5.93628e-43	1.66889e-41
Sidt1	0	358.513	Inf	6.16795e-43	1.73174e-41
Lsamp	146.086	1426.11	3.2872	6.29637e-43	1.76547e-41
Ifnar2	2116.02	311.17	-2.76558	6.7128e-43	1.87976e-41
Cdc20	80.5802	556.608	2.78816	7.14772e-43	1.99892e-41
Bai1	254.487	2211.91	3.11963	7.42314e-43	2.07323e-41
Grin2b	25.1787	2661.4	6.72384	9.17973e-43	2.56047e-41
Lrp10	4414.2	860.221	-2.35937	1.06895e-42	2.97768e-41
Nr3c1	2033.9	353.67	-2.52377	1.07387e-42	2.98749e-41
Tgtp2	559.392	2.91049	-7.58645	1.26072e-42	3.49817e-41
Cnnm1	0.599139	352.283	9.19963	1.48763e-42	4.12242e-41
Itgb5	3954.32	790.61	-2.32239	1.55798e-42	4.31176e-41
Sspn	1312.97	167.173	-2.97343	1.60888e-42	4.44686e-41
Faim2	1.22439	442.145	8.49631	1.7798e-42	4.91288e-41
Lcp1	14.136	339.58	4.5863	1.9623e-42	5.40265e-41
Dock8	3.88279	291.179	6.22867	2.00139e-42	5.50318e-41
Scn3a	408.329	4524.39	3.46992	2.24098e-42	6.1382e-41
Rhbdf2	2.27251	212.115	6.54442	2.25647e-42	6.1727e-41
Resp18	0	511.661	Inf	2.38616e-42	6.5191e-41
Prex2	3938.51	501.9	-2.97218	2.43393e-42	6.6411e-41
Khdrbs2	0	374.833	Inf	2.52679e-42	6.88568e-41
Cbara1	5482.26	1085.99	-2.33576	3.57823e-42	9.73846e-41
Tbcel	2875.43	504.479	-2.51091	3.63323e-42	9.87552e-41
Pcdh7	1050.96	5748.53	2.45149	3.76242e-42	1.02137e-40
D2Ertd750e	39.9067	359.552	3.1715	4.99256e-42	1.35358e-40
Lmtk3	209.922	1980.62	3.23803	6.51087e-42	1.76298e-40
Il1r1	3183.79	125.016	-4.67056	6.68688e-42	1.80834e-40
Tep1	21.4931	377.641	4.13507	6.86333e-42	1.85371e-40
Aurkb	19.5279	247.979	3.66661	7.86234e-42	2.12084e-40
Tm2d2	4574.91	884.666	-2.37054	8.69247e-42	2.3418e-40
Syt4	2.6564	4088.76	10.588	8.94387e-42	2.40378e-40
Vamp3	3718.09	712.819	-2.38295	8.94507e-42	2.40378e-40
Tiparp	3772.96	740.225	-2.34966	9.19413e-42	2.46759e-40
Chga	6.87286	3485.05	8.98605	9.3715e-42	2.51203e-40
Kif26b	214.138	2144.23	3.32385	9.69731e-42	2.58959e-40
Fbll1	0.595519	435.382	9.51392	1.04097e-41	2.76942e-40
Tsc22d4	4960.43	376.916	-3.71815	1.36579e-41	3.62905e-40
Brsk2	42.9103	1771.65	5.36763	1.54666e-41	4.10454e-40
Mt3	4312.21	296.455	-3.86254	1.6862e-41	4.46926e-40
Rab31	38776	2572.86	-3.91372	1.80828e-41	4.78688e-40
Fas	1392.68	161.852	-3.10511	2.04206e-41	5.39904e-40
Plcd4	2638.6	449.893	-2.55212	2.25486e-41	5.95427e-40
Kcnd2	36.1902	1811.22	5.64521	2.63187e-41	6.94123e-40
Hbp1	4492.68	891.26	-2.33366	3.47906e-41	9.15294e-40
Ptpro	219.943	1478.09	2.74854	3.57733e-41	9.39985e-40
Celf5	42.7371	842.394	4.30094	3.58335e-41	9.4041e-40
Lzts1	0.994277	194.268	7.61018	3.74586e-41	9.81848e-40
Rab3a	251.408	2203.56	3.13173	3.75478e-41	9.82978e-40
Tmem163	6.02312	445.699	6.20941	3.81127e-41	9.96543e-40
Samhd1	2163.43	328.517	-2.71928	4.26332e-41	1.11201e-39
Clspn	42.6525	444.07	3.38008	4.27811e-41	1.1145e-39
Scn8a	66.8032	1961.88	4.87618	4.59581e-41	1.19581e-39
Plekha7	2390.2	372.145	-2.6832	4.89975e-41	1.27334e-39
Lrrtm1	11.3214	551.46	5.60613	4.97097e-41	1.29027e-39
Dlg2	3.99036	1304.52	8.35278	6.12961e-41	1.58908e-39
Rps6kl1	6.71747	492.473	6.19598	6.79543e-41	1.75955e-39
AI593442	30.6903	986.178	5.00599	7.10474e-41	1.8374e-39
E130114P18Rik	633.503	36.4227	-4.12044	8.13834e-41	2.10216e-39
Cdh7	0	640.8	Inf	8.81372e-41	2.271e-39
Galntl6	1.00352	430.309	8.74416	9.55619e-41	2.45648e-39
Rab3b	1.20028	423.637	8.46331	9.7475e-41	2.50264e-39
AI504432	0.200381	385.024	10.908	1.23616e-40	3.16999e-39
Arhgap33	15.3772	660.363	5.4244	1.33393e-40	3.41659e-39
Arap3	1.02401	198.026	7.59532	1.35187e-40	3.4584e-39
Gbp10	884.765	5.81686	-7.24891	1.40799e-40	3.59333e-39
S100a10	1685.4	218.983	-2.94421	1.82405e-40	4.64404e-39
Pcdh15	1.78094	1025.76	9.16984	2.05288e-40	5.22039e-39
Stom	16472.1	1841.05	-3.16142	2.46962e-40	6.27265e-39
Fam135b	6.45	570.633	6.46712	3.02954e-40	7.68566e-39
Atoh8	1266.51	89.766	-3.81854	3.0782e-40	7.79981e-39
C1ql1	4533.62	72.1742	-5.97304	3.12095e-40	7.89875e-39
1700084C01Rik	3970.59	73.9354	-5.74694	3.16936e-40	8.01174e-39
Sparc	80741.9	15749.8	-2.35798	3.39236e-40	8.5653e-39
Sirpa	6873.66	1213.28	-2.50216	3.59323e-40	9.06173e-39
Wnk1	16598.3	2589.61	-2.68023	3.69591e-40	9.30968e-39
Plcl2	134.646	1284.5	3.25396	3.90084e-40	9.81428e-39
Prmt8	4.02933	723.662	7.48863	4.01236e-40	1.00829e-38
Vat1l	9.30755	3795.01	8.67148	4.07476e-40	1.02277e-38
Hexim1	2450.77	414.835	-2.56263	4.18432e-40	1.04903e-38
BC013529	2157.87	346.333	-2.63938	4.5649e-40	1.1431e-38
Trpv2	1.40428	157.617	6.81045	4.65768e-40	1.16497e-38
Clstn2	96.8753	1529.62	3.9809	4.83329e-40	1.20747e-38
Pnmal1	2.59894	377.625	7.18289	5.62263e-40	1.40302e-38
Bckdha	2575.36	448.968	-2.52009	5.90593e-40	1.47199e-38
Cenpa	11.1379	196.41	4.14031	6.61504e-40	1.64488e-38
Sema4a	2.43753	392.811	7.33227	8.72164e-40	2.16366e-38
Slc3a2	9384.09	1116.56	-3.07116	8.93932e-40	2.21508e-38
Caskin1	212.987	1831.65	3.10431	9.26856e-40	2.294e-38
AF357359	0.209623	369.156	10.7822	9.57826e-40	2.3679e-38
En2	1153.42	106.959	-3.43079	9.678e-40	2.38978e-38
Fam196b	3.41895	361.432	6.72403	9.81607e-40	2.42107e-38
Id2	2325.76	444.624	-2.38704	1.00217e-39	2.46892e-38
Atp2b2	0.395139	3063.41	12.9205	1.05084e-39	2.58586e-38
Miat	57.1777	8333.1	7.18726	1.05844e-39	2.60155e-38
Akr1b10	862.653	91.7364	-3.23321	1.09338e-39	2.68124e-38
Usp18	1392.04	134.186	-3.37489	1.35031e-39	3.30748e-38
2017-09-10	2083.41	343.658	-2.5999	1.35327e-39	3.31093e-38
Cdca8	20.1037	259.755	3.69162	1.53149e-39	3.73837e-38
Ctsh	7.9065	279.691	5.14465	1.59396e-39	3.88642e-38
Camk1g	23.0328	586.951	4.67148	1.7595e-39	4.28514e-38
Mnda	444.239	4.01818	-6.78865	1.81854e-39	4.42387e-38
Adcy8	67.0618	1040.06	3.95503	1.8857e-39	4.58201e-38
Tap1	2810.78	458.323	-2.61653	1.91773e-39	4.65454e-38
Kcnip1	0.209623	624.243	11.5401	2.08941e-39	5.06546e-38
Klhl14	0.200381	282.631	10.462	2.13324e-39	5.16584e-38
Rab33a	6.40902	439.604	6.09996	2.15911e-39	5.22256e-38
Stxbp6	2953.38	552.202	-2.4191	2.37488e-39	5.73794e-38
Fat3	1216.45	6140.87	2.33577	2.47597e-39	5.96865e-38
Ica1l	21.7606	819.16	5.23436	2.49043e-39	5.99674e-38
Chst7	811.347	96.8418	-3.06662	2.56871e-39	6.17824e-38
Cyp4v3	858.055	104.154	-3.04235	2.57406e-39	6.18412e-38
Slc1a3	27456.8	5333.51	-2.36401	2.8374e-39	6.80147e-38
Wdfy4	1.84402	368.002	7.64072	2.87778e-39	6.8905e-38
Grem2	0.7959	266.401	8.3868	3.02204e-39	7.2278e-38
Alg2	595.339	3664.78	2.62194	3.15808e-39	7.53624e-38
Spon2	7.4073	158.708	4.42128	3.9345e-39	9.37855e-38
Prepl	422.483	2954.62	2.80601	4.12604e-39	9.82411e-38
Nbea	1579.53	7939.01	2.32947	4.40524e-39	1.04772e-37
St14	2.44516	233.678	6.57845	4.5907e-39	1.09061e-37
Ctso	1796.76	282.608	-2.66852	4.78311e-39	1.13506e-37
Sntb2	1735.62	275.261	-2.65658	5.73524e-39	1.35949e-37
Tnfrsf12a	1709.7	247.964	-2.78554	6.60034e-39	1.56281e-37
Slc41a2	6515.03	1051.03	-2.63197	7.09086e-39	1.67709e-37
Fgf12	93.826	1294.24	3.78597	7.20007e-39	1.70104e-37
Fam131b	69.6651	1112.6	3.99736	1.00207e-38	2.35958e-37
Plk1	25.9273	290.226	3.48463	1.03246e-38	2.42844e-37
Snord123	3.8402	220.751	5.8451	1.1015e-38	2.58799e-37
Cdc25c	7.80445	182.054	4.54393	1.12393e-38	2.63778e-37
Cebpd	9713.44	113.193	-6.42312	1.18864e-38	2.78658e-37
Nqo1	827.954	100.535	-3.04186	1.30326e-38	3.05193e-37
Vamp8	4.26307	200.73	5.55722	1.56747e-38	3.66662e-37
Tst	1205.7	130.93	-3.203	1.62443e-38	3.79568e-37
Igfbp2	43567.1	4125.76	-3.40051	1.75535e-38	4.09709e-37
Rgs7	65.0891	826.683	3.66685	1.8507e-38	4.31494e-37
2010109K11Rik	2592.09	490.144	-2.40284	2.09467e-38	4.87307e-37
Mmp2	18.607	644.986	5.11535	2.09781e-38	4.87507e-37
Sykb	7.61492	224.884	4.88421	2.3197e-38	5.37897e-37
Glis3	4172.12	377.987	-3.46437	2.32745e-38	5.39107e-37
Mvd	261.605	1729.61	2.72499	2.35928e-38	5.45887e-37
Tcf4	8607.21	1601.97	-2.4257	2.6484e-38	6.11457e-37
Nhlh2	4.62285	274.113	5.88985	2.82908e-38	6.52464e-37
Ttk	17.6048	245.942	3.80428	2.99819e-38	6.90718e-37
Ncs1	690.026	4176.5	2.59757	3.12661e-38	7.19525e-37
Alcam	243.206	3436.82	3.82083	3.33497e-38	7.66648e-37
Spire2	38.6184	650.488	4.07416	3.58429e-38	8.23073e-37
Nell1	2.4524	1387.9	9.14449	4.69934e-38	1.07681e-36
Rbfox3	12.2233	595.271	5.60584	5.01173e-38	1.14715e-36
C2cd4c	5.66935	433.692	6.25734	5.88986e-38	1.3467e-36
Bean1	1.19466	374.812	8.29342	6.93748e-38	1.58454e-36
Slc8a2	241.755	1923.6	2.99219	7.04267e-38	1.60684e-36
Dbp	747.917	72.53	-3.36623	7.91004e-38	1.80281e-36
Itga7	5126.66	389.89	-3.71688	8.1349e-38	1.85208e-36
Heg1	7599.91	493.667	-3.94437	9.0952e-38	2.0663e-36
Panx1	273.036	1793.63	2.71572	1.02496e-37	2.32607e-36
Zfp804a	0.209623	347.784	10.6962	1.2058e-37	2.73359e-36
Krcc1	2107.25	396.003	-2.41178	1.3545e-37	3.06742e-36
Cdca2	41.5352	347.93	3.06639	1.49376e-37	3.3792e-36
Cdk5r1	174.387	3169.54	4.18391	1.50599e-37	3.40324e-36
Cobl	7.8844	526.555	6.06144	1.81374e-37	4.09004e-36
Exo1	25.402	323.379	3.67021	1.83644e-37	4.13684e-36
Zfp536	11.6258	421.199	5.1791	2.34359e-37	5.27371e-36
Chst10	102.673	1179.32	3.52183	2.48545e-37	5.58114e-36
Rhoc	2623.92	490.564	-2.41921	2.54287e-37	5.70406e-36
Dmxl2	1161.64	5932.74	2.35253	2.5671e-37	5.75236e-36
Atp2b3	3.07765	1307.87	8.73118	2.58629e-37	5.78927e-36
Atp2b4	288.707	2258.94	2.96797	2.67374e-37	5.97873e-36
Trhde	0.614005	429.489	9.45016	2.97025e-37	6.63481e-36
Top2a	488.404	3184.77	2.70504	3.2878e-37	7.33645e-36
Antxr1	4803.04	478.196	-3.32828	3.63718e-37	8.10756e-36
Foxc1	4048.95	209.46	-4.2728	4.03153e-37	8.9772e-36
Rims1	23.9066	969.235	5.34136	4.05195e-37	9.01326e-36
Flnc	26.8673	1333.52	5.63325	4.19411e-37	9.31976e-36
Ace	5.44486	394.895	6.18043	4.52898e-37	1.00429e-35
Naaa	4662.07	838.226	-2.47556	4.52742e-37	1.00429e-35
Asxl3	10.3328	1226.98	6.89173	4.64681e-37	1.02935e-35
Stx1a	82.8231	1181.31	3.83421	4.85371e-37	1.07407e-35
Cacna1i	0	563.244	Inf	5.13721e-37	1.13445e-35
Dcc	11.1158	1342.8	6.91648	5.24553e-37	1.15717e-35
Gapdh	6288.37	560.714	-3.48735	7.61941e-37	1.67737e-35
Hist1h3c	10.544	146.778	3.79914	7.95957e-37	1.74864e-35
Rsad2	1118.85	97.5252	-3.5201	8.3573e-37	1.83413e-35
Slco1a5	2883.57	64.0962	-5.49147	8.96223e-37	1.96285e-35
Cabp1	1.40428	311.438	7.79297	9.40316e-37	2.05519e-35
9330159F19Rik	199.615	1633.21	3.03242	1.01743e-36	2.22147e-35
Chrna4	145.066	1238.27	3.09354	1.02241e-36	2.23005e-35
Dscaml1	0.410004	555.345	10.4035	1.06659e-36	2.32402e-35
Hoxb5	3.21294	397.373	6.95045	1.24248e-36	2.70452e-35
Fam129b	10816.8	1329.44	-3.02438	1.37415e-36	2.98504e-35
Klhl1	0	293.021	Inf	1.40948e-36	3.05865e-35
I830012O16Rik	796.084	34.8291	-4.51456	1.47077e-36	3.18842e-35
Sv2c	13.0598	1316.49	6.65542	1.48421e-36	3.21429e-35
Grip2	0.194758	681.744	11.7733	1.55419e-36	3.36242e-35
Tanc2	529.508	3136.17	2.56628	1.56963e-36	3.39237e-35
Kank2	2447	463.275	-2.40108	1.67819e-36	3.62333e-35
Cdh3	1.2039	198.476	7.3651	1.7963e-36	3.8744e-35
Fam65b	23.7668	671.536	4.82044	1.88082e-36	4.05261e-35
Tmem63c	0.793896	434.795	9.09717	1.95872e-36	4.2162e-35
Troap	2.85316	150.592	5.72194	2.34867e-36	5.0403e-35
Syngr2	1251.46	170.669	-2.87434	2.42315e-36	5.18967e-35
Flywch2	0.810766	279.131	8.42744	2.51807e-36	5.38755e-35
Gmip	28.7078	474.997	4.0484	2.70094e-36	5.77302e-35
1810013D10Rik	4.87345	192.78	5.30587	2.76889e-36	5.91233e-35
Casp8	7.24389	180.053	4.63551	2.89912e-36	6.18421e-35
H2-K1	8184.46	544.358	-3.91026	3.20668e-36	6.83343e-35
Gadd45a	2186.84	187.615	-3.543	3.38958e-36	7.21598e-35
Elk3	1191.22	191.997	-2.63328	4.31969e-36	9.16859e-35
Gria1	66.874	2222.42	5.05454	4.46294e-36	9.46322e-35
Ndc80	12.5197	206.044	4.04068	4.56238e-36	9.66445e-35
Ift80	2209.5	416.771	-2.40639	4.94322e-36	1.04504e-34
Kcnk3	9.60225	534.026	5.79739	4.99349e-36	1.05462e-34
Gbp4	1777.71	79.2881	-4.48677	5.02501e-36	1.06023e-34
Col15a1	2.82343	330.296	6.87017	6.11026e-36	1.28666e-34
Gcnt2	2240.16	373.867	-2.58301	6.49391e-36	1.36609e-34
Gatm	5.53205	128.347	4.53609	6.52296e-36	1.37085e-34
Tubb3	475.236	15709.4	5.04684	7.05631e-36	1.47856e-34
4930523C07Rik	0.62887	136.152	7.75824	7.21645e-36	1.51063e-34
Cep55	26.9305	260.96	3.27652	7.34721e-36	1.5365e-34
Vwc2	4.47069	297.932	6.05834	7.54034e-36	1.57534e-34
Crabp2	1.39504	130.524	6.54787	7.663e-36	1.5994e-34
Hs3st5	38.6081	697.47	4.17516	8.00047e-36	1.66657e-34
6330407J23Rik	545.213	2950.69	2.43616	8.11716e-36	1.68923e-34
Rhbdf1	2285.51	384.5	-2.57146	8.7422e-36	1.81752e-34
Dnajc3	8510.85	1665.17	-2.35364	9.07313e-36	1.88265e-34
Svop	76.4987	2272.73	4.89285	9.19973e-36	1.90707e-34
Cacna1h	110.276	1446.32	3.71319	9.42867e-36	1.95262e-34
Zfhx4	15.1102	2488.23	7.36345	9.75616e-36	2.01848e-34
Rac3	248.32	2050.64	3.0458	9.90671e-36	2.04764e-34
Klf3	1024.55	150.771	-2.76456	1.02889e-35	2.12458e-34
Ampd3	994.367	159.319	-2.64186	1.15628e-35	2.38532e-34
Heph	0.200381	164.127	9.67785	1.16758e-35	2.4063e-34
Rtp4	583.998	61.2895	-3.25225	1.22187e-35	2.51576e-34
Olfm1	767.938	4960.04	2.69129	1.23194e-35	2.53404e-34
Fanca	12.7036	277.179	4.44751	1.27192e-35	2.61375e-34
Vcam1	2432.08	311.648	-2.9642	1.33907e-35	2.74381e-34
Prdm13	0	103.139	Inf	1.51568e-35	3.10269e-34
Plcxd3	8.11412	607.194	6.22558	1.55222e-35	3.17445e-34
Ankle1	5.44286	285.432	5.71264	1.61258e-35	3.29474e-34
Srrm3	23.0758	543.928	4.55897	1.71139e-35	3.49327e-34
Plch2	1.01839	308.146	8.24119	1.89086e-35	3.85223e-34
Zdbf2	7.63953	3374.74	8.78708	1.90261e-35	3.87245e-34
Ttc30b	1079.29	127.945	-3.07649	1.91529e-35	3.89455e-34
Smarca1	158.609	1808.53	3.51126	2.10452e-35	4.27117e-34
Neurl1b	19.9479	652.582	5.03185	2.38171e-35	4.82455e-34
St6galnac6	2160.75	402.907	-2.42302	2.4558e-35	4.96518e-34
E2f8	3.60246	176.383	5.61359	2.53516e-35	5.12077e-34
Purb	1327.47	184.596	-2.84623	2.67389e-35	5.39588e-34
Ccl7	547.077	19.4638	-4.81288	3.58601e-35	7.22286e-34
Cmklr1	1.23363	161.461	7.03213	4.31191e-35	8.67674e-34
Mgst3	124.285	1269.09	3.35207	5.07003e-35	1.01735e-33
E130309F12Rik	42.4743	1136.78	4.74222	5.28978e-35	1.05945e-33
Mgat4c	0.200381	392.671	10.9364	5.62384e-35	1.1253e-33
Srsf13b	19.1721	644.372	5.07081	5.76032e-35	1.15152e-33
Tspan17	2344.85	399.438	-2.55345	6.02222e-35	1.20275e-33
Dsc2	0.209623	205.041	9.9339	6.02956e-35	1.20309e-33
Cmtm7	1.63439	177.274	6.76108	6.2557e-35	1.24704e-33
Clec2l	14.911	646.58	5.43838	7.00284e-35	1.39468e-33
Trim25	2.44115	222.147	6.50781	7.4615e-35	1.48325e-33
Sh3gl3	26.1276	471.89	4.17481	7.87326e-35	1.56219e-33
Mog	1.63801	255.38	7.28455	1.13138e-34	2.24276e-33
Efr3b	290.371	1912.91	2.7198	1.18245e-34	2.34183e-33
Col25a1	3.26678	472.366	7.17589	1.19129e-34	2.35713e-33
Trpc4	0.404381	229.364	9.14771	1.33485e-34	2.6363e-33
Jakmip3	5.07021	525.047	6.69426	1.42755e-34	2.81676e-33
Plscr2	3869.11	130.402	-4.89097	1.4481e-34	2.85468e-33
Dusp26	0.209623	176.49	9.71757	1.51364e-34	2.97837e-33
Atp6v0e	1999.81	373.601	-2.4203	1.53168e-34	3.01108e-33
Negr1	493.324	3180.01	2.68842	1.53747e-34	3.01968e-33
Zic2	3242.51	221.945	-3.86883	1.56561e-34	3.07211e-33
Igfbp3	14276.1	1408.05	-3.34183	1.66364e-34	3.26146e-33
Grm8	1.83277	413.147	7.81648	1.73265e-34	3.39363e-33
Gpr176	2.22991	208.514	6.54701	1.77472e-34	3.47285e-33
A430105I19Rik	1272.99	212.454	-2.583	1.89749e-34	3.70968e-33
Pdgfrb	10.032	300.936	4.90678	1.97939e-34	3.86625e-33
9530059O14Rik	0	224.087	Inf	2.20765e-34	4.30421e-33
Slc6a17	2.00181	1481.34	9.53139	2.43949e-34	4.74321e-33
Smpdl3a	716.309	104.994	-2.77027	2.57589e-34	5.00385e-33
Abcg4	11.5258	512.836	5.47555	2.66402e-34	5.16562e-33
Fzd8	1525.65	256.073	-2.5748	2.69963e-34	5.22518e-33
Fam5b	154.691	1037.43	2.74556	2.73605e-34	5.29086e-33
Htr7	0.589896	297.043	8.97599	2.79234e-34	5.3948e-33
Lrrc9	0.389515	199.631	9.00144	3.07956e-34	5.94433e-33
P2ry14	1015.34	67.1509	-3.91841	3.18849e-34	6.14902e-33
Pcdhgc4	75.2763	1010.76	3.7471	3.39393e-34	6.53931e-33
Spata6	1672.51	293.375	-2.5112	3.59046e-34	6.91171e-33
Thsd7b	0.389515	728.99	10.87	3.6738e-34	7.06576e-33
Mical1	15.3936	261.105	4.08422	3.97767e-34	7.63641e-33
Myh14	1577.3	302.112	-2.3843	4.49705e-34	8.62576e-33
Tnfaip2	4.88832	125.303	4.67993	4.65364e-34	8.91808e-33
Elovl6	644.359	3597.96	2.48124	5.16024e-34	9.88003e-33
E2f7	5.60588	199.604	5.15405	5.57449e-34	1.0654e-32
Rgs17	140.244	1414.73	3.33451	5.57102e-34	1.0654e-32
Bcl11b	14.9448	447.514	4.90422	5.91126e-34	1.12875e-32
Ss18l1	365.859	2171.69	2.56946	6.03198e-34	1.15077e-32
Cdh18	0	1089.25	Inf	6.09451e-34	1.16166e-32
Cplx1	0.790277	1875.46	11.2126	7.00466e-34	1.33276e-32
Kcnh7	1.20028	353.302	8.20138	7.19639e-34	1.36802e-32
Tbx18	954.434	170.934	-2.4812	8.06786e-34	1.53232e-32
Lrrn3	15294.9	2074.76	-2.88204	8.11166e-34	1.5379e-32
Kif20a	109.193	560.4	2.35958	8.46922e-34	1.60283e-32
Kirrel3	107.229	913.989	3.09148	1.14552e-33	2.16411e-32
Slc44a5	65.4643	947.077	3.8547	1.14672e-33	2.16445e-32
4933403G14Rik	3.64706	241.885	6.05144	1.20385e-33	2.27027e-32
Pitpnm1	51.6365	1029.25	4.31706	1.23062e-33	2.3187e-32
Tmem169	10.3234	588.968	5.83419	1.26753e-33	2.38614e-32
Lmo2	28.266	420.313	3.89432	1.2915e-33	2.42911e-32
Phyh	16.0559	266.639	4.05372	1.33223e-33	2.50351e-32
Jam2	3266.18	551.179	-2.56701	1.34852e-33	2.53188e-32
Pnpla3	18.6067	490.004	4.7189	1.44972e-33	2.71951e-32
Pdzrn4	61.2993	554.636	3.1776	1.74551e-33	3.26287e-32
Ssh3	60.4186	667.538	3.46578	1.76537e-33	3.2971e-32
Zfp944	1220.52	194.407	-2.65034	1.77476e-33	3.31174e-32
Hsd3b7	1101.22	153.579	-2.84205	1.95258e-33	3.64038e-32
Lrtm2	9.90992	420.806	5.40814	1.95865e-33	3.64851e-32
Plekhb1	2443.42	138.167	-4.14442	2.20624e-33	4.10253e-32
Cnih3	1.39304	311.271	7.80379	2.34822e-33	4.36273e-32
Slc35f4	0.209623	350.931	10.7092	2.37055e-33	4.40038e-32
Irf1	1368.85	215.558	-2.66682	2.5131e-33	4.66093e-32
Slc12a5	41.5487	4562.81	6.77898	2.61905e-33	4.85321e-32
6230409E13Rik	336.409	1946.35	2.53248	2.66288e-33	4.93014e-32
Cbln1	10.8054	453.133	5.39011	2.67246e-33	4.94358e-32
Gdf11	1929.3	381.194	-2.33948	2.95785e-33	5.46676e-32
Dnm1	8.91765	1895.92	7.73202	3.15526e-33	5.82656e-32
Lbx1	0	155.721	Inf	3.51236e-33	6.45801e-32
Tcfcp2l1	56.3788	473.17	3.06913	3.71444e-33	6.81194e-32
Cacna1b	109.423	2413.76	4.4633	3.98871e-33	7.30235e-32
Gcnt1	1.24287	206.874	7.37893	4.25197e-33	7.77764e-32
Kif15	66.3668	619.644	3.2229	4.28024e-33	7.82264e-32
Elovl4	261.896	2215.57	3.08061	4.4538e-33	8.13286e-32
Wnt5b	1466.78	234.953	-2.64221	4.55785e-33	8.31573e-32
Psd4	2.6584	188.095	6.14476	4.64269e-33	8.46327e-32
Vopp1	736.51	3846.38	2.38473	5.1347e-33	9.35217e-32
Rab15	45.7631	1375.5	4.90963	5.29751e-33	9.64047e-32
Zfp663	0	210.793	Inf	5.48108e-33	9.96603e-32
Chn1	210.533	1255.68	2.57635	5.6527e-33	1.02606e-31
Chst3	23.3146	359.053	3.94489	5.69781e-33	1.03336e-31
Grm7	58.3338	1175.58	4.3329	5.70566e-33	1.03391e-31
Cpt1a	2380.53	389.589	-2.61126	5.79969e-33	1.05006e-31
Metrn	4128.72	540.927	-2.93219	5.93841e-33	1.07426e-31
Hey1	1538.48	287.786	-2.41844	6.16428e-33	1.11417e-31
Pdlim7	2062.02	381.911	-2.43275	6.67226e-33	1.20394e-31
Tnr	72.5208	706.499	3.28422	6.89983e-33	1.24395e-31
Sfxn5	13461.5	1731.72	-2.95855	6.91532e-33	1.24569e-31
Adamts4	1142.78	176.6	-2.69398	7.07961e-33	1.27421e-31
Slc35f2	1.4099	300.551	7.73587	7.73943e-33	1.39179e-31
Nsf	930.178	4869.11	2.38808	7.77883e-33	1.3977e-31
Oasl2	1063.64	171.086	-2.63622	8.66277e-33	1.55521e-31
Tlr3	911.038	134.121	-2.76397	8.80603e-33	1.5796e-31
Mmp17	42.8533	650.852	3.92485	9.35424e-33	1.67512e-31
Bphl	1193.36	180.813	-2.72246	9.51777e-33	1.70297e-31
Acadl	1029.93	179.585	-2.51981	1.01735e-32	1.81877e-31
Hcn3	62.3024	973.89	3.9664	1.08037e-32	1.92819e-31
Zbtb8b	8.86342	425.093	5.58377	1.08506e-32	1.93495e-31
Gm12250	1168.72	69.1266	-4.07955	1.14176e-32	2.03266e-31
Col27a1	24.8322	422.915	4.09008	1.5951e-32	2.83737e-31
N28178	3.43181	1500.79	8.77254	1.64215e-32	2.91862e-31
Mocos	0.808762	118.263	7.19207	1.7556e-32	3.11765e-31
Phkg1	1880.07	92.0934	-4.35154	1.81134e-32	3.21395e-31
Insm1	5.03647	151.776	4.91338	1.93811e-32	3.43603e-31
Gm5567	5.82352	916.588	7.29824	1.93983e-32	3.43622e-31
St5	6675.21	757.425	-3.13964	2.06427e-32	3.65362e-31
Ell2	1208.76	230.462	-2.39093	2.25856e-32	3.99419e-31
Sncb	4.40961	470.303	6.7368	2.46365e-32	4.35327e-31
Caly	0.395139	1137.27	11.4909	2.58647e-32	4.56271e-31
Plin3	32.3142	548.095	4.08419	2.61572e-32	4.6067e-31
Myo1e	2141.2	402.257	-2.41223	2.94238e-32	5.17345e-31
Fam19a1	0.601143	285.074	8.88941	3.02574e-32	5.31563e-31
Rtkn2	18.7026	250.117	3.74129	3.32988e-32	5.83551e-31
Shcbp1	15.9965	217.035	3.7621	3.66516e-32	6.4178e-31
Gpr17	2.01467	145.585	6.17517	4.50591e-32	7.87703e-31
Gab1	4017.48	601.773	-2.739	4.57462e-32	7.99059e-31
Sp8	0.200381	147.464	9.5234	4.64262e-32	8.10271e-31
Pcnxl2	0	488.17	Inf	4.85623e-32	8.4686e-31
Mybl2	21.1077	301.146	3.83462	5.00201e-32	8.71568e-31
Pxn	2400.19	444.625	-2.43249	5.01922e-32	8.73853e-31
Serp2	24.8455	624.191	4.65093	5.48742e-32	9.54587e-31
Mllt11	295.156	2840.03	3.26635	5.74091e-32	9.9787e-31
Mpped1	0.820009	354.473	8.75582	6.21935e-32	1.07839e-30
Chchd10	12.7245	526.787	5.37154	6.32665e-32	1.09611e-30
Efs	20.6266	271.997	3.72101	7.24768e-32	1.25466e-30
Ephb6	136.193	1298.73	3.25337	7.30908e-32	1.26426e-30
Nrg3	1.82915	700.69	8.58146	7.40118e-32	1.27915e-30
Bend5	37.8485	501.482	3.72789	7.55383e-32	1.30447e-30
Spock1	0	2325.47	Inf	9.26741e-32	1.5978e-30
Ggh	1635.55	324.208	-2.33479	1.00994e-31	1.73985e-30
Neu4	0.194758	119.656	9.26299	1.16031e-31	1.99566e-30
Dnm3os	8.26467	293.59	5.1507	1.27067e-31	2.18195e-30
Fam57b	4.46144	375.101	6.39363	1.30657e-31	2.24178e-30
Cdh12	0	265.842	Inf	1.34226e-31	2.29747e-30
Psmb8	555.483	52.5235	-3.40271	1.52929e-31	2.6155e-30
Tcp11l2	1396.25	235.959	-2.56495	1.70876e-31	2.9201e-30
Car10	20.5263	1500.81	6.19213	1.93429e-31	3.30286e-30
Arid5a	2181.62	249.786	-3.12664	2.07176e-31	3.53476e-30
Ltbp3	5294.16	570.956	-3.21295	2.27315e-31	3.87526e-30
Cyth4	3.27603	108.269	5.04652	2.3464e-31	3.99376e-30
Gpr116	0.999901	311.602	8.2837	2.36255e-31	4.01804e-30
Rad51ap1	12.3679	186.824	3.917	2.48365e-31	4.22062e-30
F11r	6.14205	507.454	6.36841	2.50394e-31	4.25171e-30
Lonrf3	998.945	179.738	-2.47451	2.57122e-31	4.36248e-30
Athl1	1345.84	232.803	-2.53133	2.636e-31	4.46883e-30
Rftn1	31.2337	545.875	4.12739	2.98253e-31	5.05228e-30
Cnrip1	3.2037	176.757	5.78588	3.04581e-31	5.15537e-30
Kcnh2	103.096	875.752	3.08654	3.06993e-31	5.19208e-30
Usp29	14.6998	2209.62	7.23186	3.26284e-31	5.51396e-30
Galnt6	0.400762	158.201	8.6248	3.54259e-31	5.97725e-30
4833424O15Rik	24.3222	487.015	4.32362	3.64448e-31	6.13943e-30
Casp4	518.376	38.2559	-3.76024	3.69647e-31	6.2221e-30
Gnal	75.7118	1919.97	4.66442	4.04024e-31	6.79539e-30
Cdc42ep1	2056.76	177.044	-3.53819	5.04809e-31	8.46379e-30
Slco2a1	2.00904	233.311	6.8596	5.23166e-31	8.76468e-30
Slc16a14	0.610385	282.197	8.85277	5.31425e-31	8.89604e-30
Birc5	33.0539	321.534	3.28208	7.17029e-31	1.19748e-29
Gabrb2	50.4606	1860.18	5.20414	7.32081e-31	1.22166e-29
Nrsn1	0.200381	301.103	10.5533	7.4542e-31	1.24247e-29
Stab1	14.0557	296.094	4.39683	7.45716e-31	1.24247e-29
Bmp2k	4939.54	693.538	-2.83233	9.53127e-31	1.5831e-29
Mmp19	689.353	104.969	-2.71528	9.55015e-31	1.585e-29
Tubb4	24.9755	626.684	4.64915	1.02528e-30	1.70029e-29
Kcnq3	2.20942	586.807	8.05307	1.05989e-30	1.75495e-29
Fblim1	15.3379	360.572	4.55511	1.17398e-30	1.94235e-29
Dlk1	3.02381	223.064	6.20495	1.1849e-30	1.95891e-29
Dynlt1b	495.461	34.0677	-3.86229	1.20328e-30	1.98775e-29
Fbxo6	1406.96	244.882	-2.52243	1.21193e-30	2.00048e-29
Rims3	4.46707	410.695	6.5226	1.22872e-30	2.02662e-29
D630045J12Rik	260.971	1525.96	2.54776	1.33987e-30	2.20654e-29
Accn1	7.56671	760.192	6.65055	1.4005e-30	2.30283e-29
Car8	2.21505	219.2	6.62877	1.41551e-30	2.32572e-29
Tmem150c	6.16805	967.318	7.29303	1.54577e-30	2.53582e-29
Syngr3	107.379	2737.42	4.67204	1.55387e-30	2.54715e-29
Ptchd2	16.7406	649.835	5.27865	1.62772e-30	2.66413e-29
Tmem151b	193.028	1319.25	2.77283	1.62773e-30	2.66413e-29
Shroom3	9320.32	883.031	-3.39984	1.69236e-30	2.76779e-29
Rph3a	8.05104	613.389	6.25148	1.75228e-30	2.86358e-29
Aqp1	3417.26	118.414	-4.85093	1.76906e-30	2.88879e-29
Rasgrp2	31.824	852.935	4.74425	1.89684e-30	3.09034e-29
Hif1a	25228.2	3679.21	-2.77757	1.99177e-30	3.23758e-29
Gm4951	964.145	101.305	-3.25054	2.00048e-30	3.24926e-29
Olig1	4257.79	689.612	-2.62625	2.01979e-30	3.27813e-29
Bhlhe40	2015.6	326.69	-2.62521	2.23114e-30	3.61838e-29
Gnai1	362.416	1971.48	2.44356	2.25977e-30	3.66203e-29
Sgip1	67.6277	761.033	3.49227	2.34507e-30	3.79737e-29
Ajap1	42.5215	784.321	4.20518	2.37579e-30	3.8442e-29
Fgf13	3.24468	955.233	8.20163	2.39008e-30	3.86438e-29
Glt1d1	0.62887	254.427	8.66028	2.39484e-30	3.86915e-29
Mdk	6.67688	1427.39	7.73999	2.41591e-30	3.90024e-29
Odz4	139.975	1702.54	3.60445	2.6012e-30	4.19619e-29
1110018J18Rik	757.409	83.955	-3.17338	2.85037e-30	4.59465e-29
Lrp4	11758.5	1922.89	-2.61236	2.87636e-30	4.63305e-29
2017-03-01	11.5516	931.841	6.33392	2.91944e-30	4.69889e-29
Tmco4	0.619628	107.744	7.44199	2.97653e-30	4.78716e-29
Adc	1893.11	349.154	-2.43882	3.03227e-30	4.87312e-29
Fhod3	289.926	1789.83	2.62606	3.07239e-30	4.93388e-29
Rras	1034.18	89.8937	-3.52412	3.39956e-30	5.44287e-29
Prr5	12.8353	379.128	4.88449	3.79164e-30	6.06151e-29
Vill	0.829251	161.052	7.60151	3.88663e-30	6.2087e-29
Ccdc8	0.400762	117.956	8.20129	4.1689e-30	6.65462e-29
Trip10	1154.47	193.58	-2.57623	4.62592e-30	7.37862e-29
Gpam	19637.1	1626.84	-3.59344	4.89832e-30	7.80727e-29
Aldoc	35670.4	5026.45	-2.82712	7.49159e-30	1.18608e-28
Copz2	821.598	109.949	-2.9016	7.81075e-30	1.23569e-28
Ptprr	18.5456	587.831	4.98625	8.05639e-30	1.2736e-28
Rassf10	1.81991	136.05	6.22413	8.46282e-30	1.33686e-28
Cml1	788.836	68.1631	-3.53266	8.93327e-30	1.41013e-28
Prkg2	3.00694	182.363	5.92238	9.42494e-30	1.48554e-28
Ephx1	5504.9	788.087	-2.80429	9.90704e-30	1.55807e-28
Epha8	0.395139	552.519	10.4494	1.17278e-29	1.83765e-28
Adamts19	4.42609	200.981	5.50489	1.44966e-29	2.26483e-28
Uncx	1.82915	154.454	6.39985	1.45391e-29	2.2698e-28
Tspan15	6179.04	351.059	-4.1376	1.48362e-29	2.3145e-28
Dll3	6.01789	155.439	4.69095	1.56548e-29	2.43862e-28
Scn2b	16.2193	789.803	5.60571	1.57897e-29	2.45785e-28
Irf7	717.987	75.349	-3.2523	1.60237e-29	2.49244e-28
Gap43	1177.16	11006.2	3.22494	1.60965e-29	2.50195e-28
Cit	43.0108	427.001	3.31147	1.66876e-29	2.59004e-28
Plxnd1	2757.1	382.19	-2.85079	1.66866e-29	2.59004e-28
Dmrt3	0.209623	228.076	10.0875	2.08797e-29	3.23834e-28
Parp6	339.321	1805.76	2.41188	2.19173e-29	3.39678e-28
Slc39a8	2.2038	332.176	7.23581	2.23658e-29	3.46378e-28
Xdh	1414.61	172.737	-3.03375	2.3135e-29	3.5803e-28
Hist1h1b	115.108	743.398	2.69115	2.62886e-29	4.0595e-28
Ska1	2.41704	138.338	5.83881	2.87122e-29	4.43054e-28
Sv2a	282.015	4112.59	3.8662	2.88057e-29	4.44174e-28
Tmem64	7189.83	619.095	-3.53772	2.93426e-29	4.52127e-28
Gbx2	1352.26	193.741	-2.80317	2.96577e-29	4.56651e-28
Fam116b	167.015	1479.78	3.14734	2.99461e-29	4.60759e-28
Cdc7	84.8543	565.362	2.73612	3.081e-29	4.73367e-28
Grm2	0.194758	149.956	9.58864	3.63128e-29	5.56709e-28
Slc38a3	1664.08	208.898	-2.99385	3.84002e-29	5.87866e-28
Nfia	6726.32	1016.87	-2.72568	4.92662e-29	7.53129e-28
Dos	273.014	1683.65	2.62455	4.95591e-29	7.57064e-28
Camkv	4.67107	633.209	7.08279	5.23327e-29	7.98861e-28
1300014I06Rik	1580.7	303.178	-2.38233	5.56594e-29	8.49034e-28
C4b	2865.68	84.0365	-5.09172	5.58279e-29	8.50996e-28
Tob1	1461.55	278.618	-2.39114	5.61004e-29	8.54538e-28
Kif26a	4.8602	732.657	7.23598	5.63685e-29	8.58009e-28
B4galnt4	338.225	1837.15	2.44142	5.9814e-29	9.09805e-28
Kcnc4	0.389515	331.778	9.73432	6.03421e-29	9.17183e-28
Fuz	1171.88	190.561	-2.6205	6.06979e-29	9.21933e-28
Gbe1	2021.96	325.544	-2.63483	6.16231e-29	9.35319e-28
Accn2	219.067	1911.93	3.12559	6.37048e-29	9.65541e-28
Chst1	3.6117	295.754	6.35558	6.416e-29	9.71748e-28
Ache	16.8606	951.57	5.81858	6.58181e-29	9.96153e-28
Mettl7a1	639.401	45.8674	-3.80118	6.80928e-29	1.02985e-27
Csrnp3	224.1	2469.11	3.46178	7.44373e-29	1.12421e-27
D7Ertd715e	118.784	1604.52	3.75573	7.69102e-29	1.16073e-27
Irx5	1074.44	178.471	-2.58982	8.22478e-29	1.23866e-27
Foxb1	3.42619	184.492	5.75081	1.08999e-28	1.63576e-27
Elovl2	67.9593	688.893	3.34154	1.09202e-28	1.63764e-27
B4galnt1	176.985	1287.75	2.86315	1.10273e-28	1.65254e-27
Stmn1	1979.44	10268	2.375	1.15205e-28	1.72403e-27
Sema5a	233.297	1902.51	3.02766	1.25524e-28	1.87582e-27
Gbp6	1057.18	207.096	-2.35185	1.27544e-28	1.90466e-27
Syp	104.03	9541.15	6.51909	1.33165e-28	1.98583e-27
1810058I24Rik	1394.3	268.274	-2.37777	1.38018e-28	2.05675e-27
Ikzf1	1.85326	128.092	6.11097	1.7738e-28	2.63964e-27
Cdh9	0.194758	291.819	10.5492	1.90913e-28	2.83509e-27
Gm2a	4584.85	860.464	-2.41369	2.28354e-28	3.38637e-27
Tuba4a	37.5771	684.996	4.18817	2.31625e-28	3.43249e-27
Tmem144	1.02401	172.552	7.39666	2.558e-28	3.78812e-27
Ksr2	2.78446	374.043	7.06966	2.57057e-28	3.80145e-27
Tmem151a	2.25965	805.624	8.47787	2.70035e-28	3.99059e-27
Vsnl1	0.419247	1063.34	11.3085	2.91426e-28	4.30075e-27
Ccdc88b	2.60818	168.661	6.01494	3.12751e-28	4.60589e-27
Arhgef3	15.1227	256.254	4.08279	3.13407e-28	4.61237e-27
Cftr	0	160.586	Inf	3.30149e-28	4.85382e-27
Myo1f	3.42619	147.786	5.43076	3.42782e-28	5.03424e-27
Ppp1r13b	252.599	1659.02	2.71541	3.62614e-28	5.31817e-27
Tmem132d	14.9725	498.729	5.05787	4.114e-28	6.02538e-27
Plekhg4	4.47993	283.198	5.98219	4.25204e-28	6.22328e-27
Parvb	2.24478	158.566	6.14236	4.579e-28	6.69263e-27
Gfra2	51.1839	1082.12	4.40202	4.83701e-28	7.06304e-27
5330417C22Rik	0.808762	299.199	8.53117	4.96907e-28	7.24783e-27
Ryr1	1.23363	665.121	9.07456	5.01969e-28	7.31666e-27
Lamb3	1.61391	214.78	7.05616	5.48903e-28	7.98984e-27
Ifi35	571.143	68.0646	-3.06887	5.6725e-28	8.25126e-27
Dsp	8.15148	454.398	5.80075	5.80529e-28	8.43865e-27
Tspan7	341.673	4377.31	3.67936	5.88855e-28	8.55385e-27
Dhcr7	222.136	1192.64	2.42465	6.32666e-28	9.1715e-27
Lif	6.32595	222.682	5.13756	6.68794e-28	9.68864e-27
Kcnf1	10.6071	261.619	4.62436	7.26813e-28	1.05149e-26
Wdhd1	106.566	573.734	2.42864	7.28595e-28	1.05335e-26
Nfatc4	5.42037	265.669	5.61509	7.82292e-28	1.13021e-26
Slc30a3	0.200381	242.374	10.2403	7.91222e-28	1.14234e-26
Pctp	2.00542	115.368	5.84619	8.95569e-28	1.29212e-26
Ptplb	1977.05	356.033	-2.47327	9.07529e-28	1.30849e-26
Slc7a8	12.0989	261.106	4.43169	1.03586e-27	1.49251e-26
Pafah2	1212.42	234.563	-2.36984	1.0442e-27	1.50351e-26
Prkd1	1296.95	252.036	-2.36342	1.07449e-27	1.54399e-26
Gfod1	58.0825	679.001	3.54724	1.17482e-27	1.68362e-26
Timp1	1133.87	63.2839	-4.16328	1.33074e-27	1.90323e-26
Slc6a5	0.200381	923.879	12.1707	1.39614e-27	1.99542e-26
Gm6724	376.945	31.574	-3.57755	1.52757e-27	2.17888e-26
Ubtd1	1040.73	193.318	-2.42855	1.61926e-27	2.30658e-26
Gpr149	0.805143	202.01	7.97097	1.65825e-27	2.36054e-26
Rimbp2	1.20952	477.893	8.6261	1.82497e-27	2.59267e-26
Sgol1	20.5229	217.865	3.40812	1.82419e-27	2.59267e-26
Cacnb2	1138.99	193.15	-2.55996	1.84884e-27	2.62484e-26
Pex5l	2125.94	321.309	-2.72607	1.97733e-27	2.80538e-26
Lgi1	0.209623	261.839	10.2867	2.00131e-27	2.83752e-26
Sh3tc1	1.64926	154.165	6.54652	2.07504e-27	2.9401e-26
Slc4a8	295.012	1762.89	2.57909	2.13722e-27	3.02619e-26
5730559C18Rik	7.9972	171.572	4.42317	2.15222e-27	3.0454e-26
Adamtsl1	5078.36	875.057	-2.53691	2.24836e-27	3.17933e-26
Cdk5r2	0.994277	263.487	8.04987	2.49639e-27	3.52538e-26
Hmmr	303.938	2491.11	3.03494	2.78234e-27	3.91622e-26
Pou2f2	0.419247	148.743	8.47081	2.86419e-27	4.02877e-26
Svep1	6129.18	569.04	-3.42909	2.89861e-27	4.07449e-26
Dpp10	0.410004	2684.34	12.6766	3.51299e-27	4.92837e-26
A2m	44518.2	384.343	-6.85586	3.61756e-27	5.06839e-26
Synpr	0.999901	343.712	8.4252	3.76943e-27	5.27423e-26
Trpm2	1.23001	300.529	7.93269	3.78073e-27	5.28657e-26
Atf3	1248.46	115.218	-3.43771	3.87054e-27	5.40505e-26
Lxn	7918.5	513.681	-3.94628	4.03145e-27	5.62607e-26
Gpc4	2449.1	334.062	-2.87407	4.23792e-27	5.90648e-26
Iglon5	100.338	953.826	3.24885	4.25591e-27	5.92767e-26
Slit2	19.7568	2038.37	6.68892	4.34445e-27	6.04705e-26
Unc5d	22.2962	1767.08	6.30842	4.75763e-27	6.6092e-26
Plekhf1	1015.82	135.176	-2.90974	4.85201e-27	6.73591e-26
Itpr3	23.1015	695.396	4.91178	5.03822e-27	6.98988e-26
Nrarp	35.2296	310.848	3.14135	5.60961e-27	7.77248e-26
Srebf1	8392.34	1601.44	-2.3897	5.74728e-27	7.95806e-26
St6galnac5	5.87335	300.544	5.67725	5.81841e-27	8.05132e-26
Sytl2	1798.67	272.8	-2.72101	6.07873e-27	8.40063e-26
5730590G19Rik	29.7028	305.322	3.36166	6.45949e-27	8.92105e-26
Pde4a	4.60236	321.929	6.12823	6.56046e-27	9.04876e-26
Mpped2	43.5204	489.922	3.49279	7.4891e-27	1.03163e-25
Glra1	0	177.487	Inf	7.53588e-27	1.0374e-25
Dna2	23.0809	269.492	3.54547	7.71716e-27	1.06167e-25
Xaf1	1459.67	139.725	-3.38498	9.34451e-27	1.28224e-25
Slc1a6	0.985035	433.271	8.78088	9.46392e-27	1.29612e-25
Chek1	26.7689	257.32	3.26493	9.9962e-27	1.36814e-25
Iqsec3	63.3286	1533.23	4.59757	1.00963e-26	1.38007e-25
Ddx25	120.692	866.087	2.84318	1.02219e-26	1.39544e-25
Prelp	1191.21	209.209	-2.50941	1.10598e-26	1.50886e-25
Susd4	71.4563	826.761	3.53234	1.3275e-26	1.8076e-25
Fam190a	72.2581	1272.95	4.13887	1.38221e-26	1.8785e-25
Il1rapl1	0.404381	213.021	9.04106	1.4369e-26	1.95158e-25
Madd	347.308	1860.79	2.42162	1.68435e-26	2.2862e-25
Arc	2.55796	128.267	5.64801	1.70311e-26	2.30873e-25
Nox4	947.136	106.24	-3.15624	1.71702e-26	2.32612e-25
Pik3cg	3.85306	192.828	5.64517	2.02173e-26	2.73544e-25
Gpr146	1244.46	246.316	-2.33694	2.17935e-26	2.94496e-25
Ppm1h	396.303	2107.53	2.41088	2.19863e-26	2.96913e-25
2210016F16Rik	22.5304	443.833	4.30008	2.40723e-26	3.24671e-25
Ryr2	103.128	2593.43	4.65235	2.69222e-26	3.6288e-25
Il11ra1	327.718	26.7968	-3.61232	3.0035e-26	4.0458e-25
Col20a1	30.5052	273.012	3.16184	3.10304e-26	4.17724e-25
Gpr45	0.994277	209.851	7.7215	3.33136e-26	4.47612e-25
Vamp1	112.124	1125.81	3.32779	3.39225e-26	4.55506e-25
Fam105a	3.23343	144.6	5.48286	3.49134e-26	4.68516e-25
Mavs	796.566	138.791	-2.52088	3.87096e-26	5.18806e-25
Prss23	14033.9	1408.11	-3.31708	4.12044e-26	5.51895e-25
Abcb9	49.4707	634.562	3.68111	4.38688e-26	5.86845e-25
Trim71	17.1045	261.746	3.93572	4.76438e-26	6.36147e-25
Zbtb7b	1461.97	185.648	-2.97727	4.76434e-26	6.36147e-25
Susd1	15.3102	323.871	4.40285	5.10802e-26	6.8075e-25
Syt7	170.461	2562.68	3.91014	5.73836e-26	7.63801e-25
Hk3	1.42839	110.217	6.26981	5.76957e-26	7.67475e-25
Ogfrl1	10070	681.778	-3.88462	5.82223e-26	7.73998e-25
4931406C07Rik	1039.18	199.14	-2.3836	7.28046e-26	9.64841e-25
Eps8l2	0.614005	182.852	8.21821	7.43341e-26	9.83278e-25
Tmie	730.443	77.4923	-3.23665	7.69212e-26	1.01687e-24
Depdc1b	5.23123	126.366	4.59432	7.72934e-26	1.02115e-24
Rnf208	1.58417	253.374	7.32139	7.91444e-26	1.04496e-24
Ptprv	11.635	321.454	4.78807	8.70452e-26	1.14857e-24
Ica1	76.8582	821.5	3.41799	8.76548e-26	1.15589e-24
Ahi1	1071.9	10279	3.26146	8.91357e-26	1.1747e-24
Megf11	107.795	1032.65	3.25998	9.72474e-26	1.28001e-24
Sstr1	0.209623	761.347	11.8265	9.87729e-26	1.29929e-24
Kcnk10	80.0427	703.41	3.13553	1.03801e-25	1.36459e-24
Tap2	894.796	154.905	-2.53018	1.04578e-25	1.37396e-24
Chrnb4	2.62505	167.859	5.99876	1.06122e-25	1.39338e-24
Sema4g	93.4517	800.963	3.09944	1.11204e-25	1.45921e-24
Adarb1	272.958	1474.25	2.43324	1.15162e-25	1.51022e-24
Speer4c	282.391	2.91049	-6.60029	1.15847e-25	1.51826e-24
Pla2g4b	28.3479	390.832	3.78523	1.47743e-25	1.92917e-24
Hoxd3	20.8626	612.214	4.87504	1.50608e-25	1.96537e-24
Rgs16	2264.55	176.539	-3.68117	1.76614e-25	2.29631e-24
Rasl11a	2299.22	71.4586	-5.00789	1.91567e-25	2.48617e-24
E130306D19Rik	5.45934	120.181	4.46034	1.92714e-25	2.49953e-24
Tppp	100.638	1418.58	3.8172	1.99168e-25	2.58011e-24
Acot1	1404.05	279.694	-2.32767	2.1493e-25	2.77923e-24
Prdx6	19905.9	1118.25	-4.15388	2.23986e-25	2.89329e-24
Ppp1r1b	635.102	48.663	-3.70609	2.42683e-25	3.13049e-24
Shank2	16.1652	574.096	5.15033	2.42987e-25	3.13252e-24
D3Bwg0562e	16.7353	1914.64	6.83803	2.43676e-25	3.1395e-24
Pip5kl1	0.62887	233.944	8.53919	2.5213e-25	3.2445e-24
Cdt1	14.5794	236.128	4.01757	2.55454e-25	3.28529e-24
Rims2	220.988	1248.82	2.49853	2.59885e-25	3.34026e-24
Ehbp1l1	45.3069	407.626	3.16944	2.86581e-25	3.67894e-24
Myb	0.601143	133.524	7.79518	2.87844e-25	3.69292e-24
Mecom	14.4721	427.685	4.8852	2.90506e-25	3.72483e-24
Pygl	3.02943	128.061	5.40164	2.94308e-25	3.77131e-24
Ptch2	1.02039	182.502	7.48265	2.98355e-25	3.82088e-24
Cwc22	694.687	124.668	-2.47827	3.13147e-25	4.0079e-24
Mx2	761.335	87.0396	-3.12879	3.16979e-25	4.05451e-24
Serpina3k	528.677	26.614	-4.31213	3.19782e-25	4.08791e-24
Cgn	11.0491	323.725	4.87277	3.24497e-25	4.1457e-24
Gabra3	0.595519	758.944	10.3156	3.34572e-25	4.27185e-24
Sbk1	669.303	5917.72	3.14431	3.71488e-25	4.73753e-24
Sncg	1.82915	272.294	7.21785	3.82934e-25	4.88057e-24
Dact2	4.01246	186.873	5.54143	4.15667e-25	5.28828e-24
Lrrc3	45.0636	657.668	3.86733	4.17186e-25	5.30444e-24
1110032F04Rik	1.42839	222.013	7.28011	4.35074e-25	5.52529e-24
Rab32	638.228	92.2006	-2.79122	4.3625e-25	5.53692e-24
Zfp703	939.317	171.727	-2.4515	4.46526e-25	5.66397e-24
St8sia3	1.9998	1519.85	9.56986	4.52027e-25	5.73033e-24
Hmox1	1491.33	163.26	-3.19136	4.60109e-25	5.82933e-24
Hmgcll1	3.23906	116.135	5.16409	4.77232e-25	6.03908e-24
Fgd2	0.194758	112.953	9.17982	4.79239e-25	6.06088e-24
Cyfip2	756.75	4024.27	2.41084	5.15135e-25	6.51098e-24
Rpl22l1	324.845	27.8852	-3.54218	5.27137e-25	6.65479e-24
Gldn	0.790277	127.954	7.33905	5.35289e-25	6.7537e-24
D430019H16Rik	8.43131	280.726	5.05726	5.72289e-25	7.21626e-24
A130022J15Rik	32.0467	336.857	3.39389	5.84109e-25	7.36095e-24
Cul9	132.083	803.071	2.60409	6.28831e-25	7.91517e-24
Nsl1	48.3757	433.545	3.16383	6.62047e-25	8.32344e-24
Gm5779	305.763	22.7634	-3.74762	6.85897e-25	8.61312e-24
Slc9a3r1	2558.28	446.41	-2.51873	7.19297e-25	9.02722e-24
Epha10	0	187.596	Inf	7.30569e-25	9.16329e-24
Supt4h1	808.528	140.272	-2.52707	7.4709e-25	9.365e-24
Ctsd	46972.6	6631.79	-2.82435	7.60176e-25	9.51784e-24
Plekho2	765.161	150.456	-2.34642	8.84098e-25	1.10499e-23
Ano1	0.410004	151.98	8.53403	9.22614e-25	1.15178e-23
Rimkla	18.7328	587.407	4.97073	9.80292e-25	1.2224e-23
Plekhg1	2224.69	391.935	-2.50492	1.02794e-24	1.28027e-23
Cntnap5c	0	202.852	Inf	1.17188e-24	1.45614e-23
Ntng1	66.7442	823.69	3.62539	1.36334e-24	1.69207e-23
Tmem90a	0.209623	191.643	9.83641	1.38765e-24	1.72123e-23
Gm4776	0	157	Inf	1.44991e-24	1.79429e-23
Npl	1050.94	148	-2.82801	1.58366e-24	1.95752e-23
Sh2d5	17.6308	430.48	4.60978	1.62653e-24	2.00936e-23
Mab21l2	54.5382	1764.24	5.01564	1.80489e-24	2.22453e-23
Kcna3	0	170.934	Inf	1.97411e-24	2.42888e-23
Rab38	503.625	59.3953	-3.08393	1.9731e-24	2.42888e-23
Pik3r6	0.200381	119.437	9.21929	2.07857e-24	2.55594e-23
Hoxb2	55.5489	313.894	2.49845	2.58016e-24	3.16178e-23
Hcn1	1.23001	510.327	8.6966	2.63008e-24	3.21924e-23
Samd10	141.557	989.99	2.80604	2.99258e-24	3.66085e-23
Nhlh1	0.200381	100.076	8.96413	3.12613e-24	3.81764e-23
Nap1l3	155.876	1641.98	3.39697	3.43738e-24	4.19293e-23
Fcho1	146.976	1360.84	3.21085	3.70393e-24	4.51033e-23
Bcl11a	12.8222	395.973	4.94869	4.25982e-24	5.16952e-23
Larp6	5.66373	195.403	5.10856	4.67255e-24	5.66716e-23
Foxm1	35.5516	290.197	3.02905	4.80902e-24	5.82936e-23
AI661453	0.194758	137.117	9.45952	4.81459e-24	5.8328e-23
Mab21l1	10.4572	824.219	6.30046	5.00784e-24	6.05659e-23
Lcp2	3.69165	123.35	5.06235	5.23286e-24	6.32514e-23
Sst	0	361.793	Inf	5.63659e-24	6.80928e-23
Slc17a6	0.209623	2583.43	13.5892	6.88764e-24	8.30648e-23
Lhfpl3	43.9888	683.831	3.95843	7.40048e-24	8.90482e-23
Kcnh8	0	159.234	Inf	7.45773e-24	8.96864e-23
Arhgef15	2.18894	286.4	7.03166	7.58627e-24	9.11808e-23
Ankrd13d	285.994	1549.67	2.43791	8.27525e-24	9.94056e-23
BC030500	0	148.777	Inf	8.43708e-24	1.01236e-22
Slc9a5	102.95	767.209	2.89767	9.49988e-24	1.13924e-22
Dlgap2	0.400762	241.678	9.23613	1.01225e-23	1.21254e-22
Tonsl	57.9897	516.93	3.1561	1.04555e-23	1.25173e-22
Cdca7l	11.2809	130.231	3.52912	1.06762e-23	1.27671e-22
BC022687	1152.52	216.678	-2.41117	1.18975e-23	1.42116e-22
Slco4a1	3.81771	153.915	5.33328	1.3696e-23	1.63234e-22
Tjp1	7825.31	1369.25	-2.51476	1.403e-23	1.67121e-22
Sall4	14.3502	281.992	4.29651	1.52606e-23	1.81475e-22
Aurka	40.9641	242.479	2.56543	1.57767e-23	1.87508e-22
Il10rb	529.101	94.9195	-2.47877	1.58032e-23	1.87719e-22
Adamts20	14.3071	431.384	4.91417	1.62764e-23	1.93232e-22
Gm98	15.3958	219.893	3.83619	1.69658e-23	2.01192e-22
Lama5	10867	1829.9	-2.57011	1.83296e-23	2.17244e-22
Arhgap25	1.21877	121.339	6.63748	1.85949e-23	2.20265e-22
Cntn2	115.094	1161.24	3.33477	1.88069e-23	2.22653e-22
Atp1b1	656.005	6418.91	3.29055	1.9089e-23	2.25867e-22
Cdh1	7.18894	390.253	5.76249	1.96324e-23	2.3204e-22
Heyl	0.400762	117.349	8.19385	2.14758e-23	2.53404e-22
Cyp4f15	1532.53	124.008	-3.62741	2.26439e-23	2.66745e-22
Sv2b	1.41915	1548.61	10.0917	2.27319e-23	2.67634e-22
Mgll	120.951	779.975	2.689	2.46636e-23	2.90216e-22
Trp73	0.410004	160.633	8.61391	2.57846e-23	3.03239e-22
Ank1	26.8865	985.95	5.19656	2.62546e-23	3.08427e-22
Orai3	965.118	190.663	-2.33968	2.81735e-23	3.30786e-22
Gpr158	3.19446	689.769	7.7544	2.98585e-23	3.50185e-22
Hoxb4	27.4577	357.479	3.70258	3.31121e-23	3.8813e-22
Esrp1	1.64002	166.209	6.66314	3.34664e-23	3.92066e-22
Ly6c1	317.973	0	#NAME?	3.42154e-23	4.00621e-22
Unc5a	7.99559	397.607	5.636	3.44071e-23	4.02644e-22
Acvrl1	3.60446	117.971	5.0325	3.52612e-23	4.12413e-22
Jmjd7	9.81149	193.618	4.3026	3.62805e-23	4.23869e-22
Saa3	3778.62	26.3163	-7.16576	3.71443e-23	4.33249e-22
Slc2a1	4388.38	619.476	-2.82457	3.83905e-23	4.47294e-22
Mmd2	38.2063	432.506	3.50084	3.87943e-23	4.51752e-22
Agt	2897.65	65.3739	-5.47003	3.92053e-23	4.5604e-22
Ndp	649.088	93.2374	-2.79943	3.91864e-23	4.5604e-22
Bmp7	17.0667	346.252	4.34256	4.38216e-23	5.09182e-22
Ggt7	208.269	1112.26	2.41698	4.46096e-23	5.18055e-22
Hist3h2bb-ps	7.25152	210.388	4.85863	4.7894e-23	5.55591e-22
Efhd1	1092.43	80.1203	-3.76923	4.88494e-23	5.66366e-22
Bend6	311.787	1636.73	2.39218	4.95496e-23	5.74172e-22
Osbp2	9.98025	375.025	5.23177	5.1268e-23	5.93762e-22
B3gnt5	145.621	1552.51	3.4143	5.64942e-23	6.5287e-22
Dtl	42.8678	260.238	2.60186	5.70745e-23	6.59218e-22
Mbp	27.3739	694.493	4.66509	5.72157e-23	6.60491e-22
Baalc	5.46134	146.927	4.7497	5.77351e-23	6.66126e-22
Rtn4r	4.24258	291.386	6.10185	5.82945e-23	6.72217e-22
Perp	6.06449	187.967	4.95395	6.10825e-23	7.03985e-22
Tifa	533.062	79.3965	-2.74716	6.14816e-23	7.08201e-22
Mpg	25.2032	262.55	3.38091	6.16117e-23	7.09317e-22
Rec8	0.805143	113.199	7.13541	6.67272e-23	7.65728e-22
3830431G21Rik	3.64906	231.239	5.98571	7.33111e-23	8.39925e-22
Tal1	0.404381	108.661	8.0699	7.36661e-23	8.43538e-22
Stbd1	2.21867	126.447	5.83269	7.38311e-23	8.44974e-22
Cdh11	293.365	2358.4	3.00704	7.44767e-23	8.51905e-22
Fbxo32	811.724	135.535	-2.58232	7.62857e-23	8.71661e-22
Fam83g	0.410004	146.746	8.48347	8.04729e-23	9.18521e-22
Arhgap30	6.09222	191.503	4.97426	8.11285e-23	9.25508e-22
Nol4	102.903	871.727	3.08258	8.81502e-23	1.00346e-21
Plxna4	562.535	2834.9	2.33328	9.08798e-23	1.03343e-21
Prdm8	21.7028	216.027	3.31525	9.2958e-23	1.0565e-21
Msx2	1.21877	101.263	6.37654	1.08727e-22	1.23506e-21
Glra3	0	578.574	Inf	1.10047e-22	1.24939e-21
Aldh3b1	469.674	65.5679	-2.8406	1.19754e-22	1.35742e-21
Grik2	164.054	904.377	2.46275	1.2619e-22	1.42734e-21
Tex15	22.4951	365.256	4.02122	1.27205e-22	1.43805e-21
Cacna1d	51.0148	1044.21	4.35535	1.33697e-22	1.50984e-21
Pik3cd	48.2456	399.811	3.05085	1.34349e-22	1.51582e-21
Kcnv1	1.17979	168.368	7.15694	1.35692e-22	1.52994e-21
Cdhr1	3.66755	175.069	5.57697	1.35874e-22	1.53119e-21
Gm11428	1463.42	19.162	-6.25495	1.59874e-22	1.79595e-21
Rnf165	26.0273	402.857	3.95217	1.65445e-22	1.85657e-21
Gen1	11.5295	161.241	3.80582	1.69308e-22	1.89892e-21
Polq	44.7636	429.302	3.26159	1.77754e-22	1.9926e-21
Inpp5d	7.55234	178.884	4.56596	1.86816e-22	2.08979e-21
Kif22	51.7656	279.58	2.43319	2.04295e-22	2.28412e-21
Recql4	14.2323	212.73	3.90178	2.16861e-22	2.42207e-21
Dusp8	147.514	934.86	2.6639	2.21686e-22	2.47467e-21
Plk3	42.9566	339.359	2.98186	2.22233e-22	2.47947e-21
Cntnap4	30.8958	953.109	4.94716	2.31025e-22	2.57217e-21
Atp6v1g2	89.6878	1177.94	3.71521	2.445e-22	2.71936e-21
Slc39a4	0.829251	234.429	8.14312	2.61082e-22	2.90076e-21
Lysmd2	885.312	176.453	-2.3269	2.86199e-22	3.17486e-21
Pitx2	0.410004	124.796	8.24971	3.09704e-22	3.43025e-21
Pld5	5.68583	261.975	5.52591	3.0959e-22	3.43025e-21
Chaf1b	40.8135	254.738	2.6419	3.17024e-22	3.50767e-21
Dctd	15.4937	188.569	3.60534	3.57004e-22	3.94389e-21
Serping1	2101.27	239.93	-3.13058	3.62623e-22	4.00388e-21
Scn9a	0.404381	338.962	9.71119	3.71607e-22	4.10095e-21
Plekha6	169.743	1368.88	3.01157	3.76137e-22	4.1488e-21
Id4	158.426	2277.05	3.84529	3.7692e-22	4.15528e-21
Plp1	584.108	91.6919	-2.67137	4.0696e-22	4.47654e-21
Srrm4	12.1583	409.246	5.07295	4.44473e-22	4.8773e-21
Pou4f2	0	246.47	Inf	4.4686e-22	4.90097e-21
Rnf144b	3.40046	151.108	5.4737	4.72024e-22	5.17364e-21
Serinc2	0	100.446	Inf	4.72207e-22	5.17364e-21
Cadm3	263.035	5148.79	4.2909	4.96125e-22	5.43011e-21
Ndst4	3.86793	257.765	6.05835	5.02416e-22	5.49051e-21
Csf1r	11.7612	124.214	3.40073	5.07491e-22	5.53745e-21
Hnf1b	0	117.378	Inf	5.24003e-22	5.71469e-21
Plekhh1	76.3835	640.496	3.06786	5.26818e-22	5.74245e-21
Nap1l2	92.6904	1015.07	3.45301	5.40593e-22	5.88658e-21
St6galnac3	39.3686	435.628	3.46798	5.55932e-22	6.04743e-21
Aldh1b1	27.4087	358.596	3.70965	5.6955e-22	6.18925e-21
Fbxo4	724.851	127.397	-2.50836	5.88707e-22	6.39417e-21
Scml4	22.4594	284.763	3.66437	6.44421e-22	6.98505e-21
Cyp4f16	783.049	147.66	-2.40682	6.627e-22	7.17224e-21
Shroom1	1.00914	133.422	7.04672	6.89385e-22	7.45725e-21
Col13a1	0.410004	143.869	8.4549	7.13424e-22	7.71338e-21
Clvs2	0	119.116	Inf	7.1447e-22	7.72076e-21
Gli1	3.01095	170.277	5.82152	7.35212e-22	7.93687e-21
Dpcr1	1.19666	183.203	7.25828	7.68568e-22	8.28436e-21
Slc7a1	93.9819	814.249	3.11502	8.16701e-22	8.79429e-21
Homer2	97.5558	726.923	2.8975	8.52249e-22	9.17243e-21
6430704M03Rik	72.1137	666.092	3.20738	9.01713e-22	9.69991e-21
Bicc1	1255.73	193.358	-2.69918	9.16673e-22	9.85585e-21
Igdcc3	6.02552	207.073	5.10291	9.21825e-22	9.90624e-21
Vstm2l	0.194758	1031.7	12.3711	9.39117e-22	1.0087e-20
Rgs7bp	57.8175	601.512	3.37901	9.40292e-22	1.00945e-20
Sqrdl	420.217	74.8409	-2.48924	9.99134e-22	1.07208e-20
Hoxb8	31.0303	392.384	3.66052	1.00023e-21	1.07271e-20
Ddit4l	19.1773	162.638	3.08419	1.03051e-21	1.10463e-20
Hcn2	96.5431	1008.66	3.38513	1.05327e-21	1.12846e-20
Pgr	3.55062	372.552	6.71322	1.06073e-21	1.13589e-20
Mif4gd	857.738	171.49	-2.32241	1.08655e-21	1.16237e-20
Igf2as	2.00542	162.011	6.33604	1.12986e-21	1.2081e-20
Ube2c	32.6254	260.295	2.99608	1.1397e-21	1.21764e-20
Mfap4	3.82695	158.405	5.37128	1.15909e-21	1.23749e-20
Nrip3	32.3548	924.907	4.83726	1.17851e-21	1.25759e-20
Fmnl1	16.7257	279.717	4.06383	1.21803e-21	1.29846e-20
Ttll1	125.024	808.622	2.69326	1.22486e-21	1.30509e-20
Spc24	27.3862	231.107	3.07704	1.2261e-21	1.30576e-20
Crabp1	8.46466	406.6	5.58601	1.23714e-21	1.31685e-20
Inadl	197.484	1037.03	2.39265	1.24517e-21	1.32475e-20
Adam11	111.415	743.706	2.7388	1.28722e-21	1.36879e-20
Kcnn3	36.3784	366.345	3.33205	1.32815e-21	1.41161e-20
Atp1a2	180.719	1460.58	3.01472	1.33444e-21	1.41759e-20
Mki67	104.59	2200.36	4.39492	1.33519e-21	1.41768e-20
Pla2r1	2.00342	184.145	6.52223	1.40229e-21	1.48744e-20
Arhgap36	0	249.989	Inf	1.42763e-21	1.51357e-20
St18	1.41553	341.581	7.91474	1.56045e-21	1.6511e-20
Dync1i1	5.87658	434.078	6.20683	1.57284e-21	1.66338e-20
Arhgap4	8.09564	165.662	4.35496	1.70842e-21	1.80052e-20
Emid1	4.01809	119.705	4.89683	1.71349e-21	1.80496e-20
1810041L15Rik	45.9895	498.383	3.43788	1.75361e-21	1.84541e-20
Htr2a	0.404381	160.746	8.63486	1.83453e-21	1.92894e-20
Igsf10	6810.28	674.953	-3.33486	1.8348e-21	1.92894e-20
Skor1	2.21304	371.125	7.38973	1.86234e-21	1.95692e-20
Rlbp1	5.61952	120.946	4.42778	1.91201e-21	2.00714e-20
Cib1	811.764	155.657	-2.38269	2.00232e-21	2.09988e-20
Gm10638	619.058	46.7494	-3.72705	2.55705e-21	2.67373e-20
Cdh24	48.5665	525.758	3.43637	2.7904e-21	2.91202e-20
Impdh1	93.2739	630.729	2.75748	2.8723e-21	2.99456e-20
Gsg1l	9.62798	1046.32	6.76388	3.04097e-21	3.1673e-20
Faah	36.8121	448.264	3.60609	3.17905e-21	3.30466e-20
Cdh23	15.1544	717.881	5.56594	3.23106e-21	3.35709e-20
Spnb1	159.636	2350.44	3.88007	3.2602e-21	3.38571e-20
Ncapg	50.3218	458.138	3.18653	3.40817e-21	3.5325e-20
Greb1l	115.203	723.242	2.6503	3.49169e-21	3.6173e-20
Kcnj3	0	162.745	Inf	3.59777e-21	3.72358e-20
Sgcz	2.84191	255.758	6.49177	3.63992e-21	3.76538e-20
Kifc2	193.089	3350.37	4.11698	3.64253e-21	3.76625e-20
Erc2	283.184	2699.43	3.25285	3.65475e-21	3.77705e-20
Pax9	494.48	68.3289	-2.85534	3.75718e-21	3.88103e-20
Cav2	481.557	54.8649	-3.13375	3.95808e-21	4.08459e-20
AF529169	16.7442	445.971	4.73521	4.10514e-21	4.22815e-20
Vdr	903.093	158.127	-2.51379	4.26383e-21	4.38736e-20
Htr1a	0	243.966	Inf	4.32334e-21	4.44645e-20
Shd	86.0986	664.695	2.94863	4.42332e-21	4.54708e-20
Fam198b	22.5207	812.194	5.1725	4.72397e-21	4.85146e-20
Nell2	617.326	7018.27	3.50701	4.73087e-21	4.85621e-20
Maneal	107.558	781.345	2.86085	5.05575e-21	5.1822e-20
Mif	1192.38	173.628	-2.77977	5.80689e-21	5.94641e-20
Pcbd1	1.80304	126.461	6.13211	5.99995e-21	6.14116e-20
Zfp831	0	245.336	Inf	6.67614e-21	6.82671e-20
Hoxa5	462.172	2445.01	2.40334	6.79094e-21	6.93744e-20
Depdc1a	8.44418	273.156	5.01563	6.79799e-21	6.94131e-20
Ptprt	128.376	1842.06	3.84287	7.05235e-21	7.19414e-20
AI836003	51.3487	589.73	3.52166	7.5497e-21	7.69044e-20
Muc4	1.00552	366.169	8.50842	7.66907e-21	7.80831e-20
Gmnn	19.6307	170.526	3.1188	7.93465e-21	8.07485e-20
Cacng3	0	198.297	Inf	7.96004e-21	8.09682e-20
Aldh1a2	0.419247	142.309	8.40701	8.127e-21	8.26271e-20
Lama2	4.18512	353.874	6.40182	9.12735e-21	9.26209e-20
Cacna1a	288.811	1536.32	2.41128	9.58229e-21	9.71911e-20
6430598A04Rik	234.896	1676.14	2.83505	9.80352e-21	9.93877e-20
Unc80	62.309	1808.07	4.85887	1.05621e-20	1.06925e-19
Rin3	1.7978	151.639	6.39826	1.11518e-20	1.12735e-19
Cntn3	4104.27	505.767	-3.02058	1.12276e-20	1.13447e-19
Gpr61	9.14927	412.843	5.49579	1.12543e-20	1.13664e-19
Ccdc99	30.2694	214.906	2.82777	1.19661e-20	1.20738e-19
Bnc1	0.209623	116.773	9.12169	1.20387e-20	1.21412e-19
Klhdc7a	3558.68	208.715	-4.09174	1.21923e-20	1.22903e-19
Sh3bp2	105.556	555.469	2.39569	1.30558e-20	1.31546e-19
Anxa8	753.716	70.1581	-3.42534	1.3079e-20	1.31717e-19
Esco2	14.0413	227.776	4.01987	1.50623e-20	1.51548e-19
Fam189a1	35.6541	494.283	3.7932	1.58192e-20	1.58863e-19
Trfr2	0.610385	158.42	8.01982	1.58797e-20	1.59395e-19
Etnk2	17.8221	357.415	4.32587	1.63637e-20	1.64177e-19
Islr2	0	481.699	Inf	1.64156e-20	1.64574e-19
Slc38a4	1.84964	322.517	7.44599	1.6694e-20	1.67097e-19
Gsg2	7.83217	138.659	4.14598	1.68848e-20	1.68848e-19
BC049635	0.194758	134.547	9.43221	1.69307e-20	1.69228e-19
Palm3	0.419247	141.229	8.39602	1.84709e-20	1.84536e-19
B630019K06Rik	168.359	1036.92	2.6227	1.90738e-20	1.9047e-19
Ccdc108	0.614005	241.954	8.62227	1.91191e-20	1.90833e-19
Skor2	0	134.819	Inf	1.91495e-20	1.91046e-19
Trpv6	1.56931	196.451	6.96789	1.95397e-20	1.94849e-19
Atp2a3	1.21515	159.119	7.03284	1.95847e-20	1.95205e-19
Clic6	1.22801	165.613	7.07535	2.05286e-20	2.04422e-19
Inpp5j	4.83648	226.413	5.54885	2.23675e-20	2.22319e-19
Lhx5	0.805143	159.969	7.63433	2.24239e-20	2.22775e-19
Papln	5.48345	172.014	4.9713	2.3216e-20	2.30215e-19
Mobp	3.27803	151.799	5.53319	2.41375e-20	2.39131e-19
Lad1	0.814385	123.523	7.24485	2.41774e-20	2.39415e-19
F730016J06Rik	1.61591	176.969	6.775	2.65712e-20	2.62509e-19
5330437I02Rik	4.17949	149.034	5.15617	3.02516e-20	2.9804e-19
Tspyl3	4.82685	200.131	5.37372	3.05903e-20	3.01238e-19
Hist1h2ag	9.11603	101.025	3.47017	3.06972e-20	3.02151e-19
Parvg	0	134.581	Inf	3.3365e-20	3.28108e-19
Slc27a2	1.2485	199.985	7.32355	3.51449e-20	3.45292e-19
Gabrb1	5.90832	123.559	4.38631	3.84674e-20	3.77761e-19
Cacna1e	227.614	1765.35	2.9553	3.85586e-20	3.78482e-19
AI118078	1.77893	184.708	6.69809	4.01359e-20	3.9342e-19
Gabra1	3.01457	420.881	7.12532	4.15659e-20	4.07063e-19
Vrtn	0	118.508	Inf	4.40359e-20	4.30659e-19
Kcns2	7.11784	314.106	5.46367	4.45578e-20	4.35563e-19
Sp140	327.534	40.9326	-3.00033	4.52554e-20	4.41977e-19
Fam131c	3.77511	296.558	6.29565	5.06558e-20	4.93136e-19
Tec	19.9628	212.6	3.41276	5.21078e-20	5.0704e-19
Plk5	0.793896	174.427	7.77945	5.46902e-20	5.3144e-19
Pde8b	48.2279	425.286	3.14049	5.68911e-20	5.5182e-19
Klf8	14.9504	342.219	4.51666	5.7919e-20	5.61535e-19
Itgam	4.93653	175.387	5.1509	5.84126e-20	5.66063e-19
Muc5ac	0.200381	366.949	10.8386	5.90233e-20	5.71462e-19
Cxx1b	184.228	4.80059	-5.26214	6.55041e-20	6.32771e-19
Bmp4	19.1119	150.687	2.97901	7.70519e-20	7.4264e-19
Hist1h2ab	40.244	229.757	2.51326	8.02632e-20	7.72891e-19
Hs3st2	4.46506	256.049	5.84159	8.15955e-20	7.85366e-19
Hs6st3	6.03838	335.655	5.79667	9.00907e-20	8.65179e-19
Syt5	12.6072	330.07	4.71045	9.36182e-20	8.9865e-19
Xkr5	3.83458	119.118	4.95718	9.46121e-20	9.07374e-19
Cbr3	394.7	63.6643	-2.6322	9.95678e-20	9.53614e-19
Socs3	10034.8	629.999	-3.99351	1.00691e-19	9.63941e-19
Abcg2	1709.94	323.747	-2.401	1.07709e-19	1.0302e-18
Lrrtm2	78.2684	809.277	3.37013	1.14405e-19	1.09326e-18
Cux2	123.634	823.604	2.73588	1.22039e-19	1.16517e-18
Nkx2-2as	0.404381	127.439	8.29987	1.33213e-19	1.26844e-18
Ptprn2	476.426	2653.72	2.47769	1.33799e-19	1.27345e-18
Emilin1	1626.85	233.104	-2.80303	1.34999e-19	1.2843e-18
Gpr12	0.194758	164.698	9.72393	1.37485e-19	1.30736e-18
3110035E14Rik	49.8111	309.338	2.63465	1.38373e-19	1.31522e-18
Slc32a1	0	332.809	Inf	1.43867e-19	1.36623e-18
1700073E17Rik	0.410004	119.775	8.19047	1.47246e-19	1.39706e-18
Ass1	694.011	54.1587	-3.6797	1.47863e-19	1.40229e-18
Stxbp5l	21.4755	1009.08	5.5542	1.4823e-19	1.40515e-18
Bmp3	2.61581	167.994	6.00501	1.53626e-19	1.45566e-18
Syt14	8.09564	214.344	4.72664	1.58492e-19	1.5011e-18
Fhad1	4.40198	181.283	5.36395	1.71561e-19	1.62055e-18
2900011O08Rik	545.57	2851.31	2.38579	1.77194e-19	1.67154e-18
Emilin2	15.592	154.158	3.30553	1.80037e-19	1.69685e-18
Fermt1	1.84402	182.37	6.62787	1.9369e-19	1.82231e-18
A730017C20Rik	0.194758	117.696	9.23917	1.9789e-19	1.86018e-18
Klhdc8b	3639.69	657.54	-2.46867	2.02039e-19	1.89751e-18
Brip1	154.817	983.122	2.6668	2.06571e-19	1.93922e-18
Kcnh6	0.395139	140.864	8.47772	2.10068e-19	1.97118e-18
Hif3a	0.400762	252.056	9.29678	2.18179e-19	2.04459e-18
Gpr27	3.63781	204.399	5.81217	2.29334e-19	2.14441e-18
Gpc5	4.83247	658.051	7.08929	2.35037e-19	2.19581e-18
L3mbtl	0	306.18	Inf	2.60365e-19	2.42923e-18
Pax2	0.209623	103.867	8.95272	2.6676e-19	2.48781e-18
Sucnr1	613.173	32.5223	-4.23679	2.76052e-19	2.57109e-18
4931428F04Rik	65.6781	556.442	3.08275	2.78086e-19	2.58891e-18
Slamf7	0.200381	139.041	9.43855	2.78628e-19	2.59199e-18
Fggy	7.28849	147.924	4.34309	2.84117e-19	2.64044e-18
Slc2a4	14.5476	252.69	4.11851	2.86266e-19	2.65925e-18
Stk32b	0	361.895	Inf	2.91298e-19	2.70364e-18
Cldn6	0.62887	445.546	9.4686	3.37833e-19	3.12874e-18
Stx3	110.295	656.088	2.57252	3.69206e-19	3.41187e-18
Stx1b	43.6749	1034.04	4.56535	3.76083e-19	3.47241e-18
Rnase4	8.04742	226.36	4.81395	3.8803e-19	3.58117e-18
Nlrp1b	0.62887	114.515	7.50855	4.04828e-19	3.73296e-18
Crhr1	0.589896	153.628	8.02477	4.53082e-19	4.1707e-18
6330527O06Rik	0	441.554	Inf	4.62307e-19	4.25012e-18
Myo15	1.01477	432.946	8.73689	4.74945e-19	4.36442e-18
Icam1	7.65228	267.707	5.12862	5.17303e-19	4.74547e-18
Gal3st1	1.63239	109.987	6.0742	5.49367e-19	5.03311e-18
9430021M05Rik	0	140.338	Inf	5.74197e-19	5.25607e-18
Nlrc4	0.395139	101.874	8.01022	5.76457e-19	5.27223e-18
Syt1	27.8054	1790.56	6.0089	5.81893e-19	5.31967e-18
Grk5	1801.68	252.829	-2.83311	5.86769e-19	5.35735e-18
Gucy2c	2.43753	137.941	5.82249	6.00222e-19	5.47314e-18
Kcp	2.82705	218.097	6.26953	6.31524e-19	5.75119e-18
Map3k13	98.8901	597.087	2.59404	6.44668e-19	5.86838e-18
Chrna2	0	144.189	Inf	6.45284e-19	5.87148e-18
Paqr9	4.88269	267.114	5.77364	7.08229e-19	6.43323e-18
Cdk6	35.1523	275.261	2.96911	7.25054e-19	6.58045e-18
Vwc2l	0	234.614	Inf	7.24752e-19	6.58045e-18
Prrx2	442.829	70.5654	-2.64972	7.79463e-19	7.06824e-18
Panx2	8.24981	296.699	5.16849	8.14146e-19	7.37961e-18
Pik3c2b	71.2108	661.056	3.2146	8.17094e-19	7.40318e-18
Gstm5	838.622	136.556	-2.61853	8.54745e-19	7.73444e-18
Ier3	774.767	117.509	-2.72099	8.65251e-19	7.82619e-18
Dok7	7.3371	150.221	4.35573	9.12902e-19	8.25019e-18
Sertad1	668.019	124.723	-2.42116	9.27184e-19	8.37571e-18
Nrn1	21.9971	299.22	3.76582	1.05613e-18	9.52846e-18
A830018L16Rik	11.0732	486.841	5.4583	1.08206e-18	9.75406e-18
Rad54b	14.3991	154.296	3.42165	1.08576e-18	9.78335e-18
Pls1	4.4321	144.861	5.03053	1.10061e-18	9.91292e-18
Pycr1	30.5995	296.338	3.27566	1.13847e-18	1.02409e-17
Lass4	144.46	773.741	2.42118	1.18089e-18	1.06136e-17
Syt2	5.42799	1693.21	8.28513	1.27418e-18	1.14279e-17
Ngef	22.1685	370.513	4.06294	1.29764e-18	1.16334e-17
Rasgrf1	1.61752	771.088	8.89696	1.3776e-18	1.23399e-17
Stil	44.2272	266.048	2.58868	1.73055e-18	1.5469e-17
C330027C09Rik	53.8513	355.839	2.72417	1.73399e-18	1.54932e-17
Kcnu1	1.18904	144.499	6.92513	1.76291e-18	1.5745e-17
Adm	1190.67	73.0105	-4.02753	1.77242e-18	1.58167e-17
Tlx3	0.584273	131.735	7.81678	1.91817e-18	1.71101e-17
Bex1	41.846	621.746	3.89316	2.07126e-18	1.84371e-17
Stac	0	122.441	Inf	2.10196e-18	1.87027e-17
Ly6a	664.859	27.3771	-4.60201	2.12599e-18	1.89085e-17
Mybpc3	0.200381	186.812	9.86463	2.16625e-18	1.92505e-17
Abcb1b	792.634	141.927	-2.48151	2.24448e-18	1.99208e-17
Foxl2os	4.44858	185.134	5.37908	2.31227e-18	2.05139e-17
Ccdc114	1.21515	103.229	6.40857	2.37507e-18	2.10535e-17
Pcdh20	0.209623	133.97	9.3199	2.41669e-18	2.14047e-17
Grin2a	101.305	759.328	2.90601	2.46241e-18	2.17735e-17
Sema6c	87.3061	501.029	2.52074	2.6069e-18	2.30415e-17
Ano5	0	247.744	Inf	2.61742e-18	2.31249e-17
Camkk1	94.8311	644.853	2.76554	2.65128e-18	2.34143e-17
Krt18	1.6585	639.745	8.59147	2.68748e-18	2.37242e-17
Strc	0.395139	216.846	9.1001	2.93148e-18	2.58353e-17
Pttg1	31.0039	165.111	2.41292	2.9932e-18	2.63575e-17
Reep2	153.152	1255.56	3.0353	3.0762e-18	2.7066e-17
Htr5a	0.209623	159.928	9.57541	3.22247e-18	2.83295e-17
2810459M11Rik	4765.74	440.816	-3.43445	3.35594e-18	2.94908e-17
Serpini1	13.763	9263.8	9.39467	3.3652e-18	2.95599e-17
Ptplad2	18.0429	125.998	2.8039	3.44168e-18	3.02193e-17
Cyp2s1	1.20028	128.496	6.7422	3.46675e-18	3.04269e-17
Dll1	108.264	657.234	2.60185	3.52572e-18	3.09317e-17
Klhl29	41.3081	466.669	3.4979	3.72052e-18	3.26138e-17
Ky	0.614005	186.505	8.24675	3.82704e-18	3.35167e-17
Myh7	4.19798	183.706	5.45156	3.85794e-18	3.37629e-17
Lrat	0	135.59	Inf	4.06504e-18	3.55461e-17
Col2a1	3.03506	299.204	6.62326	4.21437e-18	3.68217e-17
Egfem1	1.83839	145.666	6.30808	4.28918e-18	3.74447e-17
Chrna3	0	100.339	Inf	4.76146e-18	4.14319e-17
Gucy1a2	125.084	787.202	2.65384	4.96638e-18	4.31445e-17
Gm7534	0	101.955	Inf	5.27401e-18	4.57424e-17
B3gnt3	0.209623	109.525	9.02924	5.43066e-18	4.70628e-17
Capn1	1855.03	306.415	-2.59788	5.65537e-18	4.89703e-17
Ush2a	0.604762	517.908	9.74211	5.82701e-18	5.0436e-17
Arpp21	19.8142	587.312	4.88952	5.91714e-18	5.11954e-17
Cxx1c	217.997	15.0523	-3.85625	5.94141e-18	5.13637e-17
Dcaf12l1	26.8356	319.01	3.57138	6.07975e-18	5.25383e-17
Hapln1	0	111.496	Inf	6.18851e-18	5.34132e-17
Tlr5	0.404381	116.099	8.16542	6.2525e-18	5.39436e-17
Gpr101	0.209623	156.686	9.54586	6.36321e-18	5.48322e-17
Sh2d3c	29.0563	334.376	3.52455	6.52705e-18	5.62213e-17
Has3	84.1243	594.987	2.82226	6.56284e-18	5.65068e-17
Drd2	0.200381	139.498	9.44328	6.68077e-18	5.74756e-17
2010107G23Rik	66.4302	552.42	3.05585	6.71005e-18	5.77043e-17
Muc2	0	251.085	Inf	7.18277e-18	6.17197e-17
Acvr2b	36.7588	323.532	3.13775	7.6683e-18	6.57591e-17
Pvrl4	1.19466	132.678	6.79519	7.71285e-18	6.6088e-17
Hfm1	1.99418	233.293	6.87021	7.81197e-18	6.69104e-17
Spint1	2.82905	154.636	5.77241	7.85844e-18	6.72543e-17
Tll2	3.02381	145.12	5.58473	8.59586e-18	7.34179e-17
Car12	2.22991	169.437	6.24762	8.63881e-18	7.37552e-17
Fam69c	0.604762	144.492	7.90041	9.54375e-18	8.14161e-17
Tmem22	21.3819	310.688	3.861	1.03228e-17	8.79208e-17
Sod3	1338.19	78.3538	-4.09414	1.05214e-17	8.95411e-17
Gata6	1.02039	213.67	7.71012	1.08647e-17	9.23886e-17
Cacng2	0.400762	389.157	9.92339	1.10507e-17	9.39331e-17
Wnt9b	0	128.054	Inf	1.19434e-17	1.0132e-16
Gabbr2	40.9269	1852.4	5.5002	1.28521e-17	1.08854e-16
Mum1l1	40.556	307.39	2.92208	1.28503e-17	1.08854e-16
Fam84b	2207.38	430.026	-2.35984	1.36012e-17	1.15108e-16
Onecut2	31.928	807.066	4.65979	1.44103e-17	1.21858e-16
Pclo	46.4337	4847.41	6.7059	1.46633e-17	1.239e-16
Efna3	118.805	672.585	2.50112	1.53827e-17	1.29927e-16
E2f2	25.0515	209.763	3.06579	1.59763e-17	1.3478e-16
Bcl6b	3.19808	147.597	5.52831	1.67727e-17	1.41331e-16
Xirp2	0	333.084	Inf	1.78652e-17	1.50121e-16
Ptger4	3.20933	131.25	5.3539	1.81949e-17	1.52711e-16
Rims4	7.27363	268.403	5.20558	1.83785e-17	1.54191e-16
Fsd1	275.037	1445.37	2.39374	1.93641e-17	1.62269e-16
Zkscan2	160.051	872.522	2.44666	2.00742e-17	1.67955e-16
4833442J19Rik	567.663	93.4906	-2.60214	2.08525e-17	1.74398e-16
Ldb2	4.61199	186.616	5.33854	2.09132e-17	1.74838e-16
Pkd1l2	0.985035	242.449	7.94329	2.10848e-17	1.76203e-16
D130043K22Rik	2.22991	542.889	7.92753	2.1777e-17	1.81916e-16
Foxo6	3.41132	192.289	5.8168	2.24919e-17	1.87741e-16
Ankrd45	4.28155	125.805	4.87692	2.39367e-17	1.9941e-16
Asb15	0.400762	121.923	8.249	2.40848e-17	2.00565e-16
Rell2	8.19357	435.469	5.73193	2.45172e-17	2.03847e-16
Dennd1c	0.790277	101.301	7.00208	2.49305e-17	2.06961e-16
Clec4a2	4.05144	109.621	4.75795	2.50457e-17	2.07836e-16
Tcerg1l	16.9466	785.532	5.5346	2.52219e-17	2.09217e-16
Odz3	351.576	4644.09	3.72349	2.57463e-17	2.13484e-16
Ctsz	79.3245	818.829	3.36772	2.73959e-17	2.26809e-16
Tceal5	0	146.458	Inf	2.86188e-17	2.36566e-16
Ikzf4	16.7458	292.35	4.12582	2.86906e-17	2.37068e-16
Pnck	2.25764	361.339	7.32239	2.927e-17	2.41667e-16
Cckbr	0.410004	133.72	8.34936	3.07469e-17	2.53665e-16
2410137F16Rik	0.595519	167.101	8.13235	3.11496e-17	2.56888e-16
Vwce	0.194758	133.611	9.42215	3.13303e-17	2.58278e-16
Lrfn1	81.1136	608.545	2.90735	3.39209e-17	2.79202e-16
Kcnk6	10.6206	275.32	4.69617	3.40005e-17	2.79749e-16
Enam	0.209623	139.005	9.37312	3.42231e-17	2.81472e-16
S100a4	326.325	17.2443	-4.24212	3.42972e-17	2.81864e-16
Aldh1a7	2.20742	110.731	5.64855	3.51289e-17	2.88588e-16
Aig1	55.5605	444.867	3.00124	3.69268e-17	3.03124e-16
Hhipl1	19.2592	252.713	3.71388	3.74867e-17	3.07507e-16
Map6d1	14.7243	205.455	3.80255	3.74896e-17	3.07507e-16
Myo1g	0.584273	131.69	7.81628	3.98085e-17	3.26276e-16
Col19a1	0.614005	467.741	9.57324	3.99513e-17	3.27321e-16
Fam70a	108.378	607.04	2.48573	4.02396e-17	3.29557e-16
Cpne5	2.41743	487.552	7.65594	4.31354e-17	3.52595e-16
Nlrp6	0.604762	123.583	7.6749	4.59851e-17	3.75457e-16
Abca9	1780.82	236.346	-2.91357	4.74249e-17	3.86916e-16
Tmem195	387.316	59.7206	-2.69721	4.89986e-17	3.99449e-16
Dpp4	0.805143	325.692	8.66005	5.08409e-17	4.1431e-16
Ankrd24	176.079	907.102	2.36504	5.30163e-17	4.31378e-16
Kif19a	8.88592	132.249	3.8956	6.02583e-17	4.88996e-16
Myocd	0.584273	132.183	7.82167	6.17105e-17	5.0059e-16
C8a	0.194758	110.901	9.15337	6.384e-17	5.17668e-16
Ttll6	0.599139	125.043	7.70532	6.39561e-17	5.18412e-16
Gm5151	17.2322	365.136	4.40526	6.43616e-17	5.21104e-16
Atp10b	4.45582	254.043	5.83324	7.02587e-17	5.6766e-16
Dnahc8	3.01819	1343.18	8.79775	7.29427e-17	5.88568e-16
Frzb	4.35738	184.537	5.4043	7.4989e-17	6.04621e-16
Pgcp	9.64485	107.416	3.47731	7.87546e-17	6.34023e-16
Stag3	122.706	658.412	2.42379	7.91243e-17	6.36759e-16
Nfkbiz	1001.42	179.733	-2.47812	7.92359e-17	6.37417e-16
St8sia1	138.487	880.138	2.66798	7.94974e-17	6.39279e-16
Cyp4f13	645.423	126.396	-2.3523	7.95596e-17	6.39538e-16
Efha2	119.997	693.287	2.53045	8.77803e-17	7.04292e-16
Grm4	10.1472	410.309	5.33756	8.94171e-17	7.16885e-16
Ftl1	1944.62	302.027	-2.68673	9.32132e-17	7.46757e-16
Zfp558	116.687	617.226	2.40315	9.63218e-17	7.71081e-16
Clcn1	2.19094	178.977	6.35208	1.00399e-16	8.03116e-16
Zscan18	137.681	790.812	2.52201	1.0116e-16	8.08903e-16
Ccdc33	0	124.055	Inf	1.02474e-16	8.19101e-16
Tchh	0	182.74	Inf	1.05763e-16	8.45071e-16
Acan	0.404381	233.704	9.17475	1.06308e-16	8.49107e-16
Btnl5	0.200381	101.848	8.98946	1.07257e-16	8.56368e-16
Grin2c	0.784654	189.726	7.91765	1.13963e-16	9.08893e-16
Fam43b	0.79952	157.457	7.62161	1.14162e-16	9.10134e-16
Col17a1	7.0439	214.306	4.92715	1.16679e-16	9.29157e-16
Tceal1	25.9321	232.02	3.16144	1.17123e-16	9.32343e-16
C1ql2	0.200381	121.945	9.24927	1.19616e-16	9.51479e-16
Pkhd1l1	0.395139	312.196	9.62588	1.23008e-16	9.78098e-16
Nrsn2	0	132.87	Inf	1.28422e-16	1.01962e-15
Adamts8	1823.59	245.086	-2.89542	1.31972e-16	1.04664e-15
Lrrc32	14.5107	163.127	3.49081	1.34074e-16	1.06173e-15
Ces2g	0.823628	123.405	7.2272	1.37831e-16	1.09067e-15
Cd84	65.495	2636.59	5.33114	1.38345e-16	1.09433e-15
Ptges	14.6869	116.102	2.98278	1.42132e-16	1.12345e-15
Insrr	0.404381	182.938	8.82142	1.42238e-16	1.12387e-15
Tram1l1	63.7283	446.151	2.80753	1.42986e-16	1.12937e-15
Reln	421.676	8554.38	4.34246	1.48588e-16	1.17231e-15
Abcg1	8.73937	489.978	5.80904	1.51785e-16	1.19709e-15
Cpne4	0	229.557	Inf	1.52448e-16	1.20188e-15
Tlr9	0.209623	118.151	9.13861	1.5496e-16	1.22078e-15
Islr	11.6109	216.051	4.21782	1.56895e-16	1.23557e-15
Tmem191c	42.7908	459.811	3.42567	1.57919e-16	1.24317e-15
Kcnmb2	0.209623	139.104	9.37414	1.58029e-16	1.24358e-15
Atl1	158.061	808.856	2.3554	1.59804e-16	1.25615e-15
Hmgb2	92.2963	1062.77	3.52541	1.59944e-16	1.25679e-15
Epn3	1.77531	121.582	6.09771	1.66041e-16	1.30326e-15
Bex4	102.089	569.354	2.47949	1.66266e-16	1.30454e-15
Pkp1	0.194758	168.219	9.75444	1.70836e-16	1.33891e-15
Pcdhgb6	61.7557	400.611	2.69756	1.74845e-16	1.36983e-15
4930420K17Rik	347.264	55.1585	-2.65438	1.80657e-16	1.41432e-15
Gata5	2.02953	133.505	6.0396	2.08084e-16	1.62428e-15
Chtf18	44.1921	254.829	2.52767	2.10126e-16	1.63902e-15
Shc2	176.747	1488.04	3.07366	2.3014e-16	1.79184e-15
Vipr1	0.389515	196.744	8.98042	2.47608e-16	1.92433e-15
Tmem26	0.790277	101.893	7.01048	2.48919e-16	1.93382e-15
Lama4	2172.78	293.868	-2.88631	2.49062e-16	1.93423e-15
Nxph4	1.61029	106.907	6.05289	2.59416e-16	2.01243e-15
Epcam	0.610385	244.441	8.64555	2.65045e-16	2.0546e-15
Lpar2	27.7391	281.922	3.3453	2.6583e-16	2.05994e-15
Pcdhac2	7.72461	484.776	5.97171	2.66142e-16	2.06161e-15
Syne1	639.691	4380.77	2.77574	2.67475e-16	2.07043e-15
Filip1	3.39846	163.291	5.58642	2.71888e-16	2.10306e-15
Gm7168	0.595519	188.763	8.30821	2.76198e-16	2.13485e-15
Ddn	6.68573	179.968	4.75051	2.76669e-16	2.13661e-15
Fam163a	0.829251	164.265	7.63	2.76727e-16	2.13661e-15
Ccrl1	880.223	115.339	-2.93199	2.89704e-16	2.236e-15
Mypn	0.808762	169.426	7.71073	2.94488e-16	2.27128e-15
Fgf14	10.8524	198.981	4.19655	2.97453e-16	2.29166e-15
Sim2	0.595519	119.599	7.64984	3.0316e-16	2.33393e-15
Slc37a1	24.4017	204.826	3.06934	3.10641e-16	2.39067e-15
Abcc8	3.20933	407.473	6.98829	3.18865e-16	2.45219e-15
Hist1h2bk	15.9403	250.783	3.97569	3.38495e-16	2.5994e-15
Plxdc1	904.763	91.6544	-3.30326	3.49986e-16	2.68667e-15
Mybpc1	0	120.449	Inf	3.53842e-16	2.71529e-15
4931409K22Rik	0	136.105	Inf	3.55595e-16	2.72776e-15
Gpr26	0	120.807	Inf	3.79867e-16	2.90872e-15
Als2cl	3932.9	376.212	-3.38597	3.82245e-16	2.92587e-15
Cyp4x1	0	148.951	Inf	3.83883e-16	2.93736e-15
Slc29a2	22.983	286.264	3.63871	4.02517e-16	3.07883e-15
Lbp	2496.94	129.966	-4.26395	4.09313e-16	3.1297e-15
D930020B18Rik	0.200381	111.073	9.11454	4.12389e-16	3.15095e-15
Vsx1	0	102.777	Inf	4.22328e-16	3.22458e-15
Galnt3	2.25402	103.623	5.5227	4.26432e-16	3.25359e-15
Galnt9	34.5965	430.045	3.63579	4.31845e-16	3.29371e-15
Slc22a8	0.404381	139.953	8.43501	4.38561e-16	3.34373e-15
Ano2	0.410004	138.54	8.40045	4.38873e-16	3.34492e-15
Pgbd5	121.225	613.707	2.33986	4.44537e-16	3.38687e-15
Efna5	24.3033	416.179	4.09798	4.47072e-16	3.40375e-15
Espnl	1.19666	164.105	7.09946	4.47299e-16	3.40426e-15
Hist3h2ba	10.5352	763.973	6.18024	4.58802e-16	3.48932e-15
Slc25a27	142.385	855.411	2.58683	4.61961e-16	3.51084e-15
Kcnma1	39.1429	1003.43	4.68005	4.76971e-16	3.61846e-15
Itgad	0	119.735	Inf	4.97578e-16	3.7721e-15
Rtbdn	0.404381	155.247	8.58463	5.28334e-16	4.00241e-15
B3gnt7	14.7074	266.259	4.17821	5.62849e-16	4.25732e-15
Cryab	1333.25	108.49	-3.61932	5.63181e-16	4.25732e-15
Rhof	9.60548	252.213	4.71464	5.78048e-16	4.36815e-15
A230050P20Rik	11.1042	241.928	4.4454	5.87648e-16	4.43913e-15
Plp2	5.07946	126.138	4.63419	5.88997e-16	4.44774e-15
Tmem74	1.19828	118.399	6.62655	5.95943e-16	4.4986e-15
Pygm	5.27421	132.472	4.65059	5.97289e-16	4.50716e-15
Kcna2	26.4653	348.992	3.72102	5.99962e-16	4.52413e-15
Cd33	2.22429	109.206	5.61756	6.02336e-16	4.54042e-15
Pnpo	98.7281	539.933	2.45125	6.22279e-16	4.68579e-15
Pkn3	7.71898	135.03	4.12872	6.40657e-16	4.81906e-15
Gm3985	0.820009	123.714	7.23716	6.63983e-16	4.98572e-15
Slc6a3	0.79952	114.9	7.16702	6.67735e-16	5.01213e-15
Slc13a1	0	106.187	Inf	6.78217e-16	5.08901e-15
Sec14l3	1.21877	159.842	7.03508	6.93943e-16	5.20335e-15
Kcnh4	1.42477	195.962	7.1037	7.07545e-16	5.30347e-15
Fam129a	6.9973	144.495	4.36808	7.17373e-16	5.37148e-15
[truncated: 1,720 more rows]

## Sheet: eA_TND1
id	eA	TND1	log2FoldChange	pval	padj
Mlc1	22897.5	75.9503	-8.23592	0	0
Myt1	6.30858	9054.17	10.4871	0	0
Rian	6.28311	9807.05	10.6081	0	0
Serpine2	81448.8	357.199	-7.83302	0	0
Stmn2	1.72297	5082.63	11.5265	0	0
Lgals1	32996.9	451.726	-6.19074	5.27019e-276	1.86538e-272
Mgst1	10029.9	78.6559	-6.99454	2.55262e-273	7.74429e-270
Kif5a	60.3323	6522.17	6.75628	3.74361e-264	9.93787e-261
Elavl3	7.02753	3940.34	9.13109	1.40628e-259	3.2385e-256
Tnc	32867.5	323.84	-6.66523	1.52493e-259	3.2385e-256
Elavl4	7.71014	4463.98	9.17736	5.51926e-254	1.06557e-250
Fgf1	10325.6	65.6544	-7.29711	4.21899e-247	7.46656e-244
Cebpa	8450.36	51.9065	-7.34695	3.44188e-234	5.62271e-231
Acsbg1	9366.04	163.595	-5.83924	4.75391e-226	7.21134e-223
Arhgap31	9199.79	146.716	-5.97051	3.23907e-224	4.58588e-221
Scd1	24436.9	581.061	-5.39423	5.40116e-224	7.16903e-221
Gfap	13241.8	50.6979	-8.02896	8.15753e-223	1.01907e-219
Zcchc24	7639.94	132.18	-5.85298	1.77408e-221	2.09312e-218
Slc1a3	39368.1	380.422	-6.69328	7.3052e-220	8.16529e-217
Slc16a2	5891.45	106.393	-5.79115	5.96441e-218	6.33331e-215
Anxa6	12585.1	280.878	-5.48563	7.70198e-218	7.78891e-215
Pde4b	7636.69	131.662	-5.85804	1.04719e-216	1.01087e-213
Bcas1	11073.7	40.3262	-8.1012	4.48925e-216	4.14514e-213
Cadps	95.3946	6117.75	6.00295	5.88051e-215	5.20352e-212
Chst2	37068.1	431.748	-6.42384	2.51634e-213	2.13758e-210
Crmp1	210.193	10767.9	5.67887	5.05676e-213	4.1304e-210
Sorcs1	15567	374.839	-5.37608	3.34737e-212	2.63289e-209
Ptrf	5512.08	79.6289	-6.11316	3.59801e-210	2.72896e-207
Lyn	7424.26	76.7206	-6.59649	1.97571e-209	1.44684e-206
Myo6	14875.9	372.301	-5.32036	5.06986e-209	3.58895e-206
Gpm6b	48673.2	1627.39	-4.9025	2.28287e-207	1.56392e-204
Bcan	10759.6	75.512	-7.1547	1.58305e-206	1.0506e-203
Nacc2	15240.9	400.77	-5.24903	1.67542e-206	1.07821e-203
Dcx	7.71424	12526.8	10.6652	2.64185e-206	1.65015e-203
Adam12	21015.3	270.907	-6.2775	7.9173e-204	4.80399e-201
Tnfrsf1a	5380.86	74.5156	-6.17415	2.06881e-203	1.22042e-200
Calcrl	8901.76	63.6835	-7.12703	5.55271e-202	3.1871e-199
Itga1	5811.96	93.1451	-5.9634	7.55538e-202	4.22246e-199
Igfbp3	147237	197.03	-9.54551	2.86298e-199	1.559e-196
Apln	3965.85	32.064	-6.95053	5.29025e-197	2.80873e-194
Pdlim5	17038.2	532.717	-4.99926	7.72724e-197	4.00252e-194
Ap3b2	24.6008	2751.7	6.80547	4.59631e-193	2.32409e-190
Etv5	28542.9	390.574	-6.19139	1.26454e-192	6.24537e-190
Gm6548	3595.54	42.4	-6.406	2.33414e-189	1.12659e-186
Celf4	21.7127	2810.9	7.01634	2.55385e-188	1.20525e-185
Gng12	6969.76	187.411	-5.21683	4.74682e-186	2.19148e-183
Ftl2	13806.3	6.28768	-11.1005	5.78046e-186	2.61191e-183
Lhx1	1.32249	2457.19	10.8595	5.80674e-180	2.56912e-177
Mctp1	3553.99	53.4023	-6.05639	9.15957e-180	3.96983e-177
Nrxn1	16059	537.607	-4.90068	4.23406e-176	1.79837e-173
Hecw1	0.208302	1272.69	12.5769	9.20932e-175	3.83487e-172
Gdpd2	7361.83	160.554	-5.51893	4.75555e-173	1.94219e-170
Adamtsl3	8975.48	87.692	-6.6774	8.95515e-173	3.58831e-170
Nwd1	5515.15	142.881	-5.27052	2.73977e-172	1.07749e-169
Arpc1b	7455.26	222.034	-5.0694	3.88424e-172	1.49981e-169
Aldoc	33985.7	57.9175	-9.19671	3.08901e-171	1.17145e-168
Sema6d	22177.5	988.331	-4.48796	1.03816e-169	3.86797e-167
Tmem176b	14916.4	114.068	-7.03085	1.14483e-168	4.19185e-166
Plekha2	6347.25	229.672	-4.78848	2.97098e-167	1.0694e-164
Shc1	10374.1	396.92	-4.70799	5.02942e-166	1.78016e-163
Rgl1	8548.63	300.211	-4.83165	2.02718e-165	7.05756e-163
Peg13	4.55977	1289.37	8.14349	1.18298e-164	4.0521e-162
Ubb	3179.75	68.4873	-5.53694	1.85355e-162	6.24822e-160
Tmem176a	16088.7	45.9883	-8.45057	2.34989e-162	7.7976e-160
Sparcl1	29558.7	194.649	-7.24656	4.38916e-162	1.43404e-159
Pea15a	35161.8	1431.39	-4.61852	1.02929e-161	3.31199e-159
Nefm	5.18504	2582.68	8.9603	2.46436e-161	7.81129e-159
Rasa3	18087	839.642	-4.42903	4.3002e-161	1.34299e-158
Cdkn1c	21.0983	11251.4	9.05877	7.6709e-159	2.36097e-156
Pak1	95.8692	3571.45	5.2193	4.65328e-158	1.41174e-155
Ninj1	3079.9	33.037	-6.54266	7.22815e-157	2.16203e-154
Nqo1	3672.64	41.5677	-6.46521	1.08372e-156	3.19651e-154
Cd81	24238.2	1384.09	-4.13027	1.80065e-156	5.23843e-154
Ephx1	10796.6	47.1937	-7.83777	5.0364e-156	1.44538e-153
Aff3	3.89889	1127.54	8.1759	1.35011e-155	3.82297e-153
Rhoj	2486.63	35.3514	-6.13628	1.11234e-154	3.10825e-152
Kcnq2	3.48754	1490.18	8.73906	1.99052e-154	5.48995e-152
Rplp2	2638.78	50.4053	-5.71015	4.57991e-154	1.24697e-151
Egfr	5835.74	290.913	-4.32625	8.39796e-153	2.25756e-150
Cp	76160.9	95.7702	-9.63526	9.2426e-153	2.42327e-150
Olig1	6905.64	21.1197	-8.35304	9.21887e-153	2.42327e-150
1500015O10Rik	6938.51	9.78545	-9.46977	1.19684e-152	3.09966e-150
Slc4a4	5618.88	199.889	-4.81301	1.03312e-151	2.64343e-149
Gria4	9918.91	414.903	-4.57933	4.90774e-151	1.24078e-148
Mapt	76.0687	2145.19	4.81766	8.24579e-151	2.06019e-148
Osmr	2242.96	52.8709	-5.40678	2.69132e-150	6.646e-148
Gng2	86.2324	3072.31	5.15495	2.96281e-150	7.23233e-148
Pbxip1	8523.39	445.786	-4.25701	6.18278e-149	1.49209e-146
Tmem173	2878.44	46.5367	-5.95078	5.55248e-148	1.32492e-145
Celf3	6.06919	2473.28	8.6707	2.0822e-146	4.91329e-144
Spry2	3800.53	109.294	-5.11991	2.69117e-146	6.28048e-144
Il6st	18258.4	1160.95	-3.97519	8.66306e-146	1.99975e-143
Flot1	10223.6	520.29	-4.29644	2.37368e-145	5.42041e-143
Chst7	2923.08	39.627	-6.20486	2.0901e-144	4.72207e-142
Hspa12a	3.92026	1340.61	8.41773	1.05095e-143	2.34937e-141
Ehd2	2887.3	68.1676	-5.40449	4.21049e-142	9.31439e-140
Cd109	6010.88	182.721	-5.03986	1.04274e-141	2.28296e-139
Wwc1	4664.71	210.425	-4.47041	1.60416e-140	3.47628e-138
Map3k9	6.81398	1238.33	7.50569	6.4357e-140	1.38056e-137
Sox11	1958.95	30667.6	3.96856	7.33533e-140	1.5578e-137
Dock10	4365.98	147.816	-4.88443	2.36788e-139	4.97889e-137
Rsu1	5677.28	248.497	-4.5139	2.5799e-138	5.3715e-136
Eps8	5062.92	160.768	-4.97692	3.37584e-138	6.96046e-136
Timp2	8743.26	563.162	-3.95655	2.64979e-137	5.41093e-135
Nav3	9271.49	436.67	-4.40819	4.52861e-136	9.15943e-134
Aox1	3169.76	68.3758	-5.53474	6.49754e-134	1.30178e-131
Tagln3	40.5077	5815.64	7.1656	6.58735e-134	1.30744e-131
Acadl	3596.67	87.9662	-5.35357	7.95119e-134	1.56351e-131
Sepp1	17871.3	221.11	-6.33673	3.34164e-133	6.51068e-131
Igf2bp3	111.965	3532.44	4.97954	1.13743e-132	2.19596e-130
Efemp2	5150.17	238.797	-4.43077	2.55731e-132	4.89275e-130
Arap2	5987.85	335.065	-4.15953	1.46273e-131	2.77358e-129
Scg5	11.4209	1156.71	6.6622	9.43932e-131	1.77401e-128
Me1	5082.7	241.439	-4.39586	2.46291e-130	4.58813e-128
Fzd1	10870.2	599.467	-4.18056	4.84101e-130	8.93987e-128
Myh9	32041.6	2411.52	-3.73194	7.8866e-130	1.44386e-127
Lrrn1	144.416	3892.76	4.75249	4.93712e-129	8.9615e-127
Tmeff1	569.089	9565.52	4.07112	1.49144e-128	2.68421e-126
Fth1	39776.2	599.094	-6.05298	5.36214e-128	9.56939e-126
Sorcs2	10479.2	563.085	-4.21803	1.81663e-127	3.21498e-125
Runx1t1	15.2202	1556.09	6.67579	2.19025e-127	3.84417e-125
Gpd2	13046.9	836.489	-3.96321	2.69151e-127	4.68521e-125
Dpysl4	23.5339	12680.2	9.07363	3.22443e-127	5.56725e-125
Lrrk2	3809.86	126.575	-4.91167	6.69301e-126	1.14629e-123
Pon2	3207.41	141.245	-4.50514	1.92049e-125	3.26284e-123
Dock1	6453.55	432.502	-3.89931	3.61321e-125	6.08998e-123
Ckb	138035	11194.1	-3.62423	4.66306e-125	7.79759e-123
Chrnb2	24.8709	2312.96	6.53913	6.55418e-125	1.08743e-122
Mbnl2	8759.38	585.634	-3.90276	7.86072e-125	1.29409e-122
Celsr3	50.8422	2789.14	5.77765	8.26614e-125	1.35037e-122
Meg3	3.89889	4781.42	10.2602	1.21127e-123	1.96365e-121
Kcnd3	9762.61	633.68	-3.94544	3.85807e-123	6.20712e-121
Itm2b	16639.2	1281.7	-3.69845	4.11272e-123	6.56706e-121
Samd4	4815.99	300.832	-4.0008	8.70965e-123	1.38035e-120
Paqr8	6739.16	286.173	-4.55761	1.57674e-122	2.48039e-120
Arhgap18	3619.01	161.482	-4.48615	6.00363e-122	9.37493e-120
Akap6	237.098	4540.47	4.25928	7.5361e-122	1.16821e-119
Ifi27l1	1916.24	16.0352	-6.90089	8.09406e-122	1.2456e-119
Galnt10	4907.29	252.901	-4.27828	9.08318e-122	1.38777e-119
Cd44	3015.96	173.076	-4.12314	1.50836e-121	2.28807e-119
Nfib	5471.29	393.891	-3.79601	3.24157e-121	4.88236e-119
Nhlh2	2.38947	6051.97	11.3065	6.50815e-121	9.73335e-119
Nr3c1	2358.82	101.786	-4.53446	7.41751e-121	1.10158e-118
Daam2	3507.19	199.387	-4.13667	1.39087e-119	2.05125e-117
Rab11fip4	10.5473	1085.4	6.68521	1.61184e-119	2.36073e-117
Btla	3181.07	32.7971	-6.5998	1.86014e-119	2.70574e-117
Zfp711	5.75749	1305.51	7.82496	2.0558e-119	2.97e-117
Lin28b	2.83716	1099.13	8.5977	2.66699e-119	3.82695e-117
Tln1	18005	1487.59	-3.59735	3.19934e-119	4.56003e-117
Swap70	5889.53	345.073	-4.09318	6.39732e-119	9.05733e-117
Tns3	5138.89	319.164	-4.00909	7.74097e-119	1.08871e-116
Stat3	13464.4	1086.49	-3.63141	2.16553e-118	3.02562e-116
Sbno2	13185.5	658.755	-4.32307	3.3818e-118	4.69407e-116
Dnajc6	4.01315	620.253	7.27198	8.08714e-118	1.11524e-115
Mapk8ip2	39.3209	2696.18	6.09948	2.968e-117	4.06655e-115
Wisp2	744.401	9.93228	-6.22781	3.18244e-117	4.3324e-115
Rufy3	582.344	8499	3.86735	5.35577e-117	7.24462e-115
Kif5c	1788.15	21265.6	3.57198	5.7969e-116	7.7917e-114
4933426M11Rik	13616.1	571.916	-4.57337	6.96833e-116	9.30732e-114
Pgm2l1	94.4404	2770.29	4.87449	9.44805e-116	1.25405e-113
Timp4	5462.66	24.7474	-7.78619	9.92217e-116	1.3088e-113
Igsf9	8.79209	1363.32	7.27671	1.66999e-115	2.18924e-113
Emp2	2524.98	74.4589	-5.08368	2.9247e-115	3.81055e-113
Parp3	1387.54	34.3701	-5.33524	1.6598e-114	2.14934e-112
Kitl	6304.52	203.514	-4.95319	1.38633e-113	1.78433e-111
Camk2b	3729.43	202.323	-4.20422	3.33031e-113	4.26059e-111
Cd38	5792.37	124.102	-5.54455	3.5536e-113	4.51903e-111
Nfe2l2	4345.49	286.03	-3.92528	4.62366e-113	5.8448e-111
Igf2bp1	12.4411	4587.15	8.52635	9.33997e-113	1.16626e-110
Igfbp2	122075	2075.03	-5.8785	9.34047e-113	1.16626e-110
Slc41a2	4983.63	155.309	-5.00398	9.39074e-113	1.16626e-110
2610100L16Rik	0	2144.38	Inf	1.9955e-112	2.46387e-110
Rgmb	274.756	5546.29	4.3353	6.269e-112	7.69565e-110
Stard13	2813.13	174.339	-4.01221	7.50714e-112	9.16259e-110
Dusp6	17144.6	965.952	-4.14966	1.20537e-111	1.46276e-109
Camkk2	11349.3	855.828	-3.72914	1.6024e-111	1.93353e-109
Gdap1l1	11.0403	1205.46	6.77066	2.20046e-111	2.64018e-109
Rps17	6539.79	497.145	-3.7175	3.9707e-110	4.7374e-108
Gdap1	14.8455	1077.03	6.18089	4.14101e-110	4.913e-108
S100a10	3998.18	181.006	-4.46523	7.26174e-110	8.56764e-108
Sox8	2215.55	92.5538	-4.58123	7.79289e-110	9.14352e-108
Rimklb	137.805	2530.45	4.19869	3.59953e-109	4.20017e-107
Ahcyl2	11353.1	955.775	-3.57027	1.45658e-108	1.69035e-106
2310057J16Rik	14.2057	1116.71	6.29664	3.53575e-108	4.08091e-106
Col4a5	7040.43	600.454	-3.55154	1.64866e-107	1.89257e-105
Elovl5	14929.6	1400.03	-3.41465	2.85886e-107	3.26417e-105
9430020K01Rik	3660.22	233.943	-3.9677	3.34465e-107	3.79841e-105
Slco3a1	6299.26	387.689	-4.02221	3.38722e-107	3.8263e-105
Sardh	1653.64	55.2214	-4.90427	1.95779e-106	2.19987e-104
Trim16	1983.33	39.0902	-5.66498	4.44204e-106	4.96503e-104
Gpr126	3089.37	139.168	-4.47241	4.68411e-106	5.20819e-104
Ina	87.7182	6148.79	6.13128	1.72593e-105	1.90905e-103
Wwtr1	7143.11	617.177	-3.5328	4.67829e-105	5.14782e-103
Rmst	1.51467	957.574	9.30423	8.90681e-105	9.75021e-103
Mycn	7.85024	1148.81	7.19319	1.05814e-104	1.1524e-102
Zfp36l2	2160.12	109.451	-4.30275	1.36857e-104	1.48288e-102
Slc39a1	11764.4	1111.91	-3.40332	1.42811e-104	1.53953e-102
Pcdhgc3	13041.6	553.416	-4.55861	1.53814e-104	1.64977e-102
Spry4	6038.21	130.752	-5.52922	1.73981e-104	1.8567e-102
Hip1	48170	3091.13	-3.96193	1.84672e-104	1.96094e-102
Tbc1d16	216.152	3413.23	3.98102	1.88138e-104	1.9878e-102
Palmd	2024.72	35.3305	-5.84067	3.41296e-104	3.58817e-102
Astn2	3330.39	159.472	-4.38431	4.24099e-104	4.43674e-102
Wscd2	0.244639	707.182	11.4972	5.53208e-104	5.75905e-102
Vwa5a	3098.12	231.212	-3.7441	1.24e-103	1.28458e-101
Itpr2	3175.44	216.278	-3.876	1.37033e-103	1.4127e-101
Mmp24	22.1286	1144.87	5.69313	2.50351e-103	2.56846e-101
Rap1gap2	28.8965	1220.22	5.4001	2.82583e-103	2.8852e-101
Cpne2	3021.74	88.3367	-5.09622	4.35339e-102	4.42359e-100
Man2a1	5330.78	390.181	-3.77213	6.99113e-102	7.07003e-100
Pipox	2504.61	123.143	-4.34619	7.24724e-102	7.29429e-100
Mcc	6388.9	462.468	-3.78814	8.26818e-102	8.28261e-100
Casp12	3225.07	15.0063	-7.74762	1.30677e-101	1.30291e-99
Crabp2	0.905883	4516.02	12.2834	1.31385e-101	1.30384e-99
Lhfp	4709.71	276.276	-4.09146	1.57692e-101	1.55763e-99
Necap2	4844.66	366.887	-3.72299	2.6032e-101	2.55945e-99
Bzrap1	6.43896	846.762	7.03898	3.96632e-101	3.88169e-99
Hoxb6	126.272	3053.96	4.59608	7.41412e-101	7.22265e-99
Fbxo2	1663.22	79.3532	-4.38955	1.71016e-100	1.65839e-98
Tubb6	5775.75	419.316	-3.7839	1.86826e-100	1.80347e-98
2017-09-03	337.926	7399.81	4.45271	7.3716e-100	7.08374e-98
Pcsk6	3819.13	122.831	-4.9585	1.29613e-99	1.23991e-97
Efr3a	7647.43	685.103	-3.48058	3.83071e-99	3.64811e-97
Mxra8	2886.8	222.417	-3.69813	1.86453e-98	1.76773e-96
Nek6	3273.48	238.029	-3.78162	2.33269e-98	2.20175e-96
Sema3a	6470.74	560.345	-3.52954	3.06971e-98	2.88458e-96
Atcay	7.23583	1150.71	7.31315	3.57774e-98	3.34716e-96
Xbp1	13471.3	882.209	-3.93262	4.09103e-98	3.81058e-96
Pcsk2	0.983807	435.787	8.79103	5.52771e-98	5.12628e-96
Gm5506	2614.56	84.7	-4.94806	1.67515e-97	1.54675e-95
Actl6b	1.1449	743.419	9.3428	4.75277e-97	4.36946e-95
Mcf2l	294.269	3668.3	3.6399	9.62096e-96	8.80691e-94
Hmgn3	2667.36	150.718	-4.14549	1.08411e-95	9.88124e-94
Scn1b	1785.48	30.0093	-5.89476	1.41242e-95	1.28186e-93
Elk3	1687.5	81.3707	-4.37423	1.89927e-95	1.71638e-93
Serpina3n	6967.01	32.2519	-7.75501	1.99718e-95	1.79721e-93
Anxa5	5829.46	575.486	-3.34051	2.19988e-95	1.97126e-93
Galnt4	2695.2	163.482	-4.04319	2.6649e-95	2.37792e-93
Tspan4	2590.89	163.445	-3.98657	5.49133e-94	4.87947e-92
Slco5a1	45.2398	3323.39	6.19892	5.66912e-94	5.01646e-92
Sdc4	16199	531.968	-4.92842	8.76395e-94	7.72282e-92
Cntnap2	7.41829	497.155	6.06646	1.00294e-93	8.80145e-92
Sez6l2	2.99301	1038.85	8.43917	1.12993e-93	9.87504e-92
Cx3cl1	11530.7	104.825	-6.78136	2.00388e-93	1.74412e-91
Atp1a1	37418.8	4514.25	-3.05121	2.50805e-93	2.17402e-91
Mef2c	1959.89	108.321	-4.17738	8.37276e-93	7.22814e-91
Aplp1	333.547	3658.12	3.45514	9.0841e-93	7.81049e-91
Scn3a	85.0844	3087.76	5.18152	1.45116e-92	1.24268e-90
Tmbim6	18850.7	2171.02	-3.11817	2.55311e-92	2.17753e-90
2017-09-09	24245.9	2756.7	-3.13672	2.56655e-92	2.18023e-90
Cap2	1776.52	91.9232	-4.27248	2.76106e-92	2.33612e-90
Slc12a4	3594.78	291.437	-3.62465	3.48843e-92	2.93983e-90
Smpd3	69.5908	1685.69	4.5983	3.83775e-92	3.22144e-90
Sri	4132.81	360.778	-3.51794	4.24391e-91	3.54834e-89
St6galnac6	1553.66	77.5804	-4.32384	4.43274e-91	3.69169e-89
Prrx1	2407.12	182.763	-3.71926	5.13612e-91	4.26077e-89
Tm4sf1	15648.1	22.2511	-9.45789	1.43351e-90	1.18457e-88
Chrm3	1880.08	50.3866	-5.22161	1.89136e-90	1.55685e-88
Zfp618	7.50594	1034.92	7.10727	1.60796e-89	1.31847e-87
Cspg5	6367.39	300.361	-4.40593	1.63474e-89	1.33527e-87
Casz1	11.406	1119.33	6.6167	2.17432e-89	1.7692e-87
Rbms3	2834.31	221.778	-3.67581	2.69174e-89	2.18185e-87
Mtus2	7.46997	1402.61	7.55279	2.86669e-89	2.31482e-87
Tbx18	1270.49	65.4737	-4.27833	5.0878e-89	4.09278e-87
Rhbdf1	3346.6	204.148	-4.03501	8.49273e-89	6.80604e-87
Rhoq	5260.76	566.865	-3.21419	1.4041e-88	1.12101e-86
Tgfbr2	12974.4	219.337	-5.88638	1.92649e-88	1.53232e-86
Amotl1	16923.1	2050.69	-3.04482	2.06146e-88	1.63355e-86
Aldoa	17822.3	2174.42	-3.03498	2.44402e-88	1.92951e-86
Hspb8	4956.57	82.4801	-5.90915	2.82319e-88	2.22059e-86
Tle6	1282.17	38.4732	-5.05859	6.96919e-88	5.46143e-86
Cnp	2324.66	212.585	-3.45091	9.6959e-88	7.57029e-86
Lims1	10384.9	1223.58	-3.08531	1.01744e-87	7.9148e-86
Sdc2	4511.71	469.744	-3.26373	1.14332e-87	8.86158e-86
Bmpr1a	21836.8	2786.73	-2.97012	1.36243e-87	1.05214e-85
Junb	3429.89	171.223	-4.32421	1.50037e-87	1.15447e-85
Scrt2	0	897.108	Inf	2.77955e-87	2.13102e-85
Erf	3101.24	246.195	-3.65497	2.89107e-87	2.20855e-85
Slc2a13	7267.89	147.565	-5.62211	4.3972e-87	3.34708e-85
Srcin1	4.39342	746.491	7.40864	4.82492e-87	3.65953e-85
Hoxb2	121.417	2538.47	4.38591	8.19875e-87	6.19633e-85
Prkca	3147.09	275.57	-3.51353	1.21057e-86	9.11661e-85
Xkr4	12.582	743.832	5.88555	1.36785e-86	1.02647e-84
Acad11	4326.37	287.964	-3.9092	2.27246e-86	1.69931e-84
Epb4.1	836.722	8125.96	3.27972	2.34041e-86	1.74398e-84
Scrt1	0.244639	750.213	11.5824	2.99395e-86	2.22317e-84
Clic5	3485.09	70.4084	-5.6293	9.33404e-86	6.90686e-84
Chgb	5.38809	1751.06	8.34424	9.39011e-86	6.92423e-84
Trim2	217.008	2619.01	3.5932	1.17195e-85	8.61202e-84
Id3	17605.3	2067.65	-3.08994	1.28738e-85	9.42765e-84
Aldh2	3054.29	262.559	-3.54012	1.37097e-85	1.00052e-83
Pcp4l1	2291.72	51.0688	-5.48785	6.57849e-85	4.7845e-83
Acot1	1402.66	64.8358	-4.43523	6.67083e-85	4.8351e-83
Mt3	1476.93	13.3002	-6.79501	6.80421e-85	4.915e-83
Etv1	3762.08	293.802	-3.67861	7.38449e-85	5.31608e-83
Fam123c	0.416605	462.395	10.1162	1.54525e-84	1.10867e-82
Dbc1	5.01796	644.017	7.00386	4.85034e-84	3.46824e-82
Vwa1	1705.49	56.917	-4.90518	5.06694e-84	3.61096e-82
Sspn	1355.06	68.2311	-4.31179	5.91477e-84	4.20107e-82
Adora1	3310.25	195.067	-4.0849	6.26495e-84	4.43496e-82
Axl	1628.1	159.721	-3.34956	7.17187e-84	5.0601e-82
Rapgef3	1691.24	98.9342	-4.09547	8.34983e-84	5.8717e-82
2900073G15Rik	5677	469.498	-3.59594	9.66932e-84	6.77714e-82
Abhd4	10222.8	423.177	-4.59438	1.38569e-83	9.68022e-82
1300014I06Rik	1341.53	79.9669	-4.06833	1.46246e-83	1.01831e-81
Lamb2	7440.29	893.011	-3.05861	2.84608e-83	1.97523e-81
Fam155a	1.68664	485.701	8.16977	3.24458e-83	2.24447e-81
Wasf2	2500.4	212.489	-3.5567	3.56423e-83	2.45758e-81
Plcd4	1150.81	72.3382	-3.99175	3.57856e-83	2.45948e-81
Dach1	49.6131	1697.04	5.09616	3.94593e-83	2.70321e-81
Dnm3	36.1173	767.776	4.40992	5.50341e-83	3.75807e-81
Cxxc4	10.3027	830.542	6.33296	6.57943e-83	4.47844e-81
Crb1	4.51818	949.756	7.71567	7.10687e-83	4.822e-81
Add3	8927.98	582.321	-3.93845	8.10039e-83	5.4786e-81
Prdm13	0	782.586	Inf	1.34712e-82	9.08215e-81
Pde2a	2087.15	99.8315	-4.3859	1.52582e-82	1.02544e-80
Prr5l	2050.78	104.123	-4.29982	1.68664e-82	1.12994e-80
Slc41a1	2792.57	300.797	-3.21473	1.79743e-82	1.20038e-80
Jak1	7833.9	977.739	-3.00221	2.32602e-82	1.54851e-80
Zfp536	0.452942	780.087	10.7501	3.30591e-82	2.19399e-80
Wdr1	19518.8	2533.11	-2.94589	4.87398e-82	3.22457e-80
Srpx2	995.018	24.8087	-5.3258	6.47431e-82	4.27003e-80
Ccrl1	8120.9	19.2065	-8.7239	9.57478e-82	6.29534e-80
Emcn	1892.75	26.202	-6.17466	1.17154e-81	7.67901e-80
Adam9	9782.8	1040.17	-3.23343	1.4284e-81	9.33385e-80
Sorbs1	5118.16	634.321	-3.01234	1.77459e-81	1.15604e-79
Gclm	2143.97	119.149	-4.16945	2.46447e-81	1.60055e-79
Rpl36	3629.86	359.806	-3.33462	5.4484e-81	3.52767e-79
Fhod3	43.7672	974.368	4.47655	7.70115e-81	4.97111e-79
Arid3a	35.2058	1071.01	4.92701	1.10668e-80	7.12198e-79
Snap25	0.94747	1451.93	10.5816	1.15425e-80	7.40566e-79
Vasn	2497.18	244.852	-3.35032	1.86711e-80	1.19433e-78
Hoxb3	108.263	2830.49	4.70844	2.82788e-80	1.80348e-78
Itgav	7080.41	945.507	-2.90467	3.28544e-80	2.08901e-78
Wnt5b	1476.58	71.1689	-4.37487	4.03212e-80	2.55613e-78
Adamts1	12921.2	431.604	-4.90389	4.34175e-80	2.74422e-78
Tanc1	5729.84	667.692	-3.10124	7.45023e-80	4.69497e-78
Plod1	2783.99	263.059	-3.4037	1.44488e-79	9.07837e-78
Grb10	8.68267	3383.86	8.60632	1.59352e-79	9.98276e-78
Inhbb	1074.55	64.0836	-4.06764	1.78555e-79	1.11529e-77
Dag1	12341.4	1690.84	-2.86769	2.95338e-79	1.83933e-77
Gpx8	2566.06	258.623	-3.31064	3.02753e-79	1.87999e-77
Pttg1ip	6785.14	834.159	-3.02399	3.38038e-79	2.09298e-77
Ndrg3	9231.32	1184.35	-2.96245	5.29358e-79	3.26802e-77
Col5a1	12418.8	967.459	-3.68219	5.53266e-79	3.40571e-77
Kif26b	33.1528	828.024	4.64247	8.0933e-79	4.96756e-77
Col11a2	12.0241	606.342	5.65613	9.29401e-79	5.68809e-77
Ppp1r3c	2117.04	87.2136	-4.60135	1.28852e-78	7.8633e-77
Atl3	2848.94	316.848	-3.16856	1.82157e-78	1.10844e-76
Rftn2	948.156	35.8745	-4.72409	1.86935e-78	1.13427e-76
Grid2	2153.67	155.471	-3.79208	2.66904e-78	1.61489e-76
Stmn3	96.7897	4901.44	5.66221	3.16312e-78	1.90839e-76
Cbr3	945.202	17.9398	-5.71939	3.47097e-78	2.08819e-76
Sec24d	3342.76	332.336	-3.33033	4.80261e-78	2.88116e-76
Pld1	1651.79	119.458	-3.78945	5.06904e-78	3.03243e-76
Tmtc1	3200.86	188.199	-4.08813	9.60245e-78	5.7283e-76
Zfp811	95.631	2055.76	4.42605	1.09811e-77	6.53234e-76
Bmp1	14387.2	2015.34	-2.83569	1.31059e-77	7.77459e-76
Cdkn2a	811.889	20.8239	-5.28497	2.41115e-77	1.42634e-75
Foxj1	1645.99	66.7389	-4.62429	2.50681e-77	1.47881e-75
Plce1	6138.73	548.05	-3.48556	3.05442e-77	1.79686e-75
Cdh4	9483.53	638.642	-3.89235	4.56121e-77	2.67587e-75
Apobec1	713.623	38.5789	-4.20928	5.276e-77	3.08668e-75
Insm1	8.57407	944.458	6.78336	6.06539e-77	3.53875e-75
Hoxc4	0	1315.65	Inf	8.27339e-77	4.81375e-75
Sult4a1	3.94011	283.331	6.16811	1.60878e-76	9.33487e-75
Itpr1	8158.09	1141.31	-2.83754	2.16553e-76	1.25312e-74
Lfng	4878.54	495.58	-3.29926	2.72818e-76	1.57441e-74
Thrsp	516.647	7.62617	-6.08208	5.39716e-76	3.10622e-74
Lmna	2737.66	298.624	-3.19654	7.25246e-76	4.16272e-74
Ctdsp1	3084.38	328.683	-3.23021	7.85583e-76	4.49688e-74
Rem2	0.661244	775.746	10.1962	1.03456e-75	5.9062e-74
Cd151	10775.3	1462.55	-2.88117	1.10848e-75	6.31122e-74
Nfix	1554.92	69.5422	-4.48281	1.29844e-75	7.37297e-74
2017-09-08	6339.9	813.671	-2.96194	1.31705e-75	7.4587e-74
Prex1	3693.65	437.86	-3.07651	2.17246e-75	1.22704e-73
Gprin1	134.812	3149.93	4.5463	3.83471e-75	2.16015e-73
Dll3	9.27612	914.634	6.62353	5.99311e-75	3.36708e-73
Ptprj	8758.59	940.404	-3.21934	1.04541e-74	5.85786e-73
Rundc3b	48.841	1139.12	4.54369	1.15688e-74	6.46543e-73
Tbc1d2b	2726.26	275.588	-3.30634	1.32213e-74	7.36955e-73
1110067D22Rik	3826.36	396.71	-3.26981	2.20222e-74	1.2243e-72
Mycl1	217.649	3071.86	3.81904	2.8646e-74	1.58839e-72
Mdfic	1196.01	63.5626	-4.23391	2.99759e-74	1.65781e-72
Gprc5b	4529.25	593.107	-2.93291	3.37654e-74	1.86254e-72
Capns1	10806.3	1519.97	-2.82975	4.59145e-74	2.52613e-72
Tspan13	283.402	2892.29	3.35129	5.02207e-74	2.75591e-72
Map3k8	795.787	28.4775	-4.80449	5.05099e-74	2.76464e-72
Chrna7	3.15972	683.902	7.75785	5.49451e-74	2.99966e-72
Slc38a3	1653.82	36.9244	-5.48508	5.59021e-74	3.04409e-72
Adamts14	1528.34	62.1841	-4.61928	6.06848e-74	3.29607e-72
Nacad	127.743	1962.66	3.94149	6.63204e-74	3.59298e-72
Mpp3	29.2603	1098.52	5.23048	8.25517e-74	4.46094e-72
L1cam	5.43493	1916.78	8.46221	1.05782e-73	5.70176e-72
Gpd1	1370.56	68.9527	-4.31301	1.11258e-73	5.98175e-72
Cpd	15250.5	2207.95	-2.78808	1.15829e-73	6.21175e-72
Camk1	2214.82	205.155	-3.4324	1.2767e-73	6.82953e-72
Adam15	2598.36	284.01	-3.19358	1.97872e-73	1.05583e-71
Arhgef5	0.572452	243.026	8.72974	2.8831e-73	1.53454e-71
Ddah1	17254.4	602.96	-4.83876	5.38574e-73	2.85942e-71
Tmem229a	1184.39	66.9644	-4.14461	6.64765e-73	3.5206e-71
Mrps6	1826.38	146.747	-3.63759	6.79865e-73	3.59162e-71
Slc7a11	21990	89.1351	-7.94664	8.2612e-73	4.35343e-71
Akap12	51296.6	4677.6	-3.45502	9.92567e-73	5.21761e-71
Tub	87.9377	2767.95	4.97619	1.2746e-72	6.68364e-71
Cpne3	3883.8	497.526	-2.96463	1.35994e-72	7.11358e-71
Ctso	1229.91	102.047	-3.59124	1.61425e-72	8.42303e-71
Ppfia2	3.86255	302.899	6.29314	1.90127e-72	9.89638e-71
Nap1l5	1587.16	100.366	-3.9831	1.91537e-72	9.94542e-71
Snx3	5211.8	614.924	-3.0833	2.14192e-72	1.10946e-70
Flna	105828	17307.5	-2.61226	2.64031e-72	1.36429e-70
Rps15a	6406.33	899.498	-2.83231	4.99719e-72	2.57586e-70
Pde1c	2023.27	165.645	-3.61052	8.91585e-72	4.58464e-70
Rhoc	2672.39	288.463	-3.21168	1.23165e-71	6.31799e-70
Cd164	4147.94	561.73	-2.88444	1.35003e-71	6.90859e-70
Fosl2	2029.06	185.638	-3.45025	1.53772e-71	7.85015e-70
Rapgef4	1074.48	53.4402	-4.32957	2.59461e-71	1.32139e-69
Vim	105756	17138	-2.62547	2.63924e-71	1.3409e-69
Skap2	8978.14	1269.62	-2.82202	2.71878e-71	1.37801e-69
Plat	9729.09	1549.08	-2.65089	3.04109e-71	1.5377e-69
Mgat5b	25.5082	762.257	4.90124	3.31705e-71	1.67326e-69
Myh14	1132.17	79.0487	-3.84021	3.56178e-71	1.79245e-69
Greb1	7.04328	574.951	6.35105	3.70888e-71	1.86207e-69
Pnp	2559.67	252.788	-3.33995	4.12373e-71	2.06546e-69
Foxc1	5314.73	72.9458	-6.18703	4.78975e-71	2.39341e-69
Slc25a18	3047.42	113.379	-4.74836	9.62065e-71	4.7961e-69
Accn4	3.649	1084.31	8.21506	1.30103e-70	6.47073e-69
Tuba1c	2509.77	136.72	-4.19826	1.30679e-70	6.48417e-69
Abhd5	2011.27	190.394	-3.40104	1.63611e-70	8.09929e-69
Mtss1	7067.47	1036.04	-2.77011	1.80637e-70	8.92136e-69
Slc5a3	17458.9	903.976	-4.27153	2.53764e-70	1.25039e-68
Spry1	2813.88	143.003	-4.29844	2.86865e-70	1.41022e-68
Ripk1	2228.85	242.21	-3.20197	3.25777e-70	1.59781e-68
Epdr1	2882.04	355.468	-3.0193	3.62596e-70	1.7743e-68
Trps1	5341.53	741.607	-2.84853	3.84026e-70	1.87484e-68
Ptprz1	4225.99	649.683	-2.70148	4.63396e-70	2.25714e-68
Ddx58	1238.71	125.909	-3.29839	6.3429e-70	3.08247e-68
Cntn2	55.0565	3400.15	5.94854	9.30092e-70	4.50967e-68
Nnat	54.6651	8406.55	7.26475	2.0695e-69	1.00114e-67
Ppap2a	1981.26	160.722	-3.62378	2.16692e-69	1.04588e-67
Esrrg	2.61274	655.761	7.97146	2.31655e-69	1.11557e-67
Fam149a	959.626	55.9325	-4.10071	2.44054e-69	1.17262e-67
Pak7	5.57466	759.699	7.0904	3.54693e-69	1.70037e-67
Brsk2	26.1882	3195.16	6.93083	5.15251e-69	2.4645e-67
Lpgat1	284.642	2451.81	3.10662	5.42118e-69	2.58718e-67
Spnb3	21.2328	9110.86	8.74515	6.06955e-69	2.89011e-67
Slc48a1	2155.02	222.992	-3.27264	7.12434e-69	3.38478e-67
Golph3	12632.3	1968.35	-2.68207	7.97873e-69	3.78224e-67
Parva	4445.71	617.642	-2.84757	1.04959e-68	4.96439e-67
Lama5	13713.8	699.96	-4.29221	1.05694e-68	4.98806e-67
Adamts4	1006.54	54.4143	-4.20927	1.11769e-68	5.26307e-67
Ifitm2	15963.9	311.236	-5.68066	1.16789e-68	5.48727e-67
Gcnt4	2725.91	176.704	-3.94733	1.36788e-68	6.41273e-67
Rps6ka4	1175	84.2018	-3.80267	1.37891e-68	6.45022e-67
Ppp2r2c	17.3399	725.674	5.38715	1.64515e-68	7.67868e-67
Reps2	884.475	58.1192	-3.92774	3.84153e-68	1.78909e-66
Spire2	22.4669	909.704	5.33953	4.05691e-68	1.88527e-66
Mmp15	10853.4	1594.74	-2.76675	4.89266e-68	2.26374e-66
Plk2	21181	2046.32	-3.37167	4.8833e-68	2.26374e-66
Ctnna2	622.613	4285.51	2.78306	1.03554e-67	4.78081e-66
Kif1c	6479.68	941.973	-2.78217	1.18412e-67	5.4549e-66
2610034B18Rik	1320.77	110.574	-3.57829	1.28127e-67	5.88967e-66
Spata6	2117.04	220.164	-3.2654	2.67155e-67	1.2254e-65
Iqgap1	7553.64	1171.76	-2.68849	3.38758e-67	1.55048e-65
Stt3b	9538.11	1550.05	-2.62139	3.79823e-67	1.73469e-65
Stambpl1	1236.8	62.8205	-4.29924	6.04209e-67	2.75356e-65
Dbi	12482.4	757.623	-4.04227	7.01431e-67	3.18978e-65
Rps6ka6	483.608	3906.66	3.01403	9.37078e-67	4.25229e-65
Sox1	7.69964	444.964	5.85275	1.42535e-66	6.45418e-65
Gmpr	1433.19	77.2351	-4.21383	1.9801e-66	8.94709e-65
9030425E11Rik	3.15447	746.418	7.88644	1.99508e-66	8.99567e-65
Arid5b	3688.3	442.403	-3.05952	2.08353e-66	9.37455e-65
Spata13	219.188	2099.31	3.25967	2.32523e-66	1.044e-64
Cst3	15654.2	1651.64	-3.24457	2.71218e-66	1.21516e-64
Calr3	1530.99	54.2917	-4.81759	3.44984e-66	1.54241e-64
Gm5779	715.511	6.67227	-6.74465	4.12804e-66	1.84175e-64
Limch1	7165.07	1110.8	-2.68938	4.27865e-66	1.90494e-64
Epn2	4991	732.473	-2.76848	4.54017e-66	2.01715e-64
Odz1	0	202.975	Inf	5.55084e-66	2.46103e-64
Slc29a1	2134.98	186.189	-3.51938	8.57703e-66	3.7948e-64
Cyfip1	5853.4	887.678	-2.72117	8.66226e-66	3.82454e-64
Stmn4	0.286226	743.648	11.3432	1.15226e-65	5.07688e-64
Maml2	2254.19	259.989	-3.11609	1.25844e-65	5.53322e-64
Sirpa	2267.83	219.716	-3.3676	2.13218e-65	9.35559e-64
Ssbp4	4896.19	646.318	-2.92135	2.18723e-65	9.57738e-64
Fat3	602.705	4330.65	2.84506	2.65024e-65	1.15809e-63
Plxnb2	19115.6	3337.83	-2.51777	3.08751e-65	1.3464e-63
Spats2l	1747.75	147.123	-3.5704	3.47475e-65	1.51216e-63
Jag2	6.49666	809.357	6.96093	3.60129e-65	1.56402e-63
Oprl1	5.98602	833.428	7.12132	3.99438e-65	1.7312e-63
Hopx	1082.86	39.7345	-4.76832	5.15346e-65	2.229e-63
Aff1	3019.44	393.977	-2.9381	5.60667e-65	2.4201e-63
2017-09-04	1804.21	97.1935	-4.21436	5.9194e-65	2.5499e-63
Akr1b10	904.18	51.0468	-4.14672	6.92225e-65	2.97586e-63
Plxnd1	3980.47	198.197	-4.32793	1.21277e-64	5.20314e-63
Phf15	1101.3	68.8477	-3.99966	1.8212e-64	7.79774e-63
Fhl1	7841.06	1309.01	-2.58258	2.00658e-64	8.57418e-63
[truncated: 1,886 more rows]

## Sheet: aNPC_nNPC
id	baseMeanA	baseMeanB	log2FoldChange	pval	padj
[truncated: 4,598 more rows]

[truncated: 4 more sheets: ES_aNPC, aNPC_eA, eA_lA, lA_1_lA_2]
