# Supplementary material for: Stage-Specific Transcription Factors Drive Astrogliogenesis by Remodeling Gene Regulatory Landscapes
Source: Cell Stem Cell. 2018 Oct 4;23(4):557–571.e8. doi: 10.1016/j.stem.2018.09.008 (PMC6179960; doi:10.1016/j.stem.2018.09.008)
Supplement: Table S2. Differentially Expressed Genes (Log2 Fold Change) in Each Cluster Shown in Figure 1C as well as Their Gene Ontologies, Related to Figure 1 [file mmc3.xlsx]

## Sheet: cluster_info
id	ES_1	ES_2	ES_3	aNPC_1	aNPC_2	aNPC_3	eA_1	eA_2	eA_3	lA_1_1	lA_1_2	lA_1_3	lA_2_1	lA_2_2	lA_2_3	Cluster
0610007P08Rik	4296.85	4336.15	4304.95	1330.62	1763.86	1563.2	1144.43	940.11	1079.6	892.77	949.63	849.23	911.49	896.6	829.23	1
0610030E20Rik	1176.26	1106.32	1217.78	855.53	825.49	811.9	569.34	556.95	522.39	599.33	640.41	577.72	539.49	592.11	631	1
0610040J01Rik	169.61	186.2	201.63	0.94	3.42	1.1	2.87	2.63	3.37	3.84	10.06	5.34	3.37	5.62	2.79	1
1110002L01Rik	321.3	317.93	295.1	178.04	234.88	201.6	127.27	143.52	143.8	114.11	130.83	121.95	138.87	150.84	154.49	1
1110002N22Rik	648.11	749.76	598.21	439.48	457.21	399.89	352.13	281.77	276.36	340.42	344.9	324.02	373.68	301.68	343.42	1
1110008L16Rik	1464.46	1588.67	1414.07	1051.38	982.84	920.96	505.23	538.52	524.63	691.39	689.81	662.29	685.09	712.03	747.33	1
1110012J17Rik	6598.34	5852.52	6493.49	684.99	596.32	584.96	730.1	718.91	733.59	1679.1	1899.26	1641.48	1636.13	1956.21	1842.74	1
1190003J15Rik	321.3	402.12	325.81	0	0	0	0	0	4.49	2.88	0.91	0.89	3.37	0.94	1.86	1
1200014J11Rik	3662.53	3859.75	3939.09	1978.13	1869.9	2071.05	1767.36	1793.32	1713.2	1623.48	1601.93	1555.13	1886.1	1863.46	1684.52	1
1200016B10Rik	2009.15	2427.57	2136.45	678.43	1011.34	933.08	601.88	563.54	653.83	1232.23	1139.92	1160.79	1624.35	1321	1344.83	1
1500004A13Rik	412.31	404.1	387.23	268.94	305.57	311.76	174.15	181.7	160.65	151.51	190.29	175.36	274.37	324.16	268.97	1
1500010J02Rik	4517.48	3967.71	4827.05	2465.4	2213.09	2171.3	1039.17	1084.94	1148.13	979.07	1044.78	1014.8	1064.66	1172.04	1188.47	1
1700001L05Rik	1824.37	1857.08	1809.31	347.65	372.84	381.16	79.42	73.73	106.72	92.06	119.85	92.58	123.72	112.43	157.28	1
1700007K13Rik	286.82	312.98	269.73	89.02	64.99	84.83	68.9	86.9	66.28	105.48	105.21	105.04	122.04	122.73	102.37	1
1700012A16Rik	245.46	230.77	244.36	20.62	21.66	26.44	14.35	10.53	10.11	3.84	10.98	12.46	10.1	6.56	10.24	1
1700013B16Rik	217.88	234.73	252.37	0	0	0	0.96	0	0	0	0	0	0	0	0	1
1700019D03Rik	965.27	964.69	903.99	10.31	18.24	19.83	4.78	9.22	8.99	7.67	3.66	2.67	5.89	2.81	8.38	1
1700021C14Rik	128.24	154.51	132.19	90.89	53.59	85.93	54.54	61.88	49.43	87.26	73.19	78.34	56.39	70.27	58.63	1
1700029G01Rik	110.32	126.78	133.53	13.12	12.54	24.24	11.48	13.17	11.23	12.47	5.49	8.01	6.73	13.12	11.17	1
1700029I01Rik	2340.1	2862.38	2302.03	59.03	91.21	98.04	127.27	151.42	148.29	161.1	147.29	164.68	106.05	146.15	113.54	1
1700029P11Rik	256.49	290.2	243.02	0	0	0	0	0	0	5.75	6.4	1.78	2.52	3.75	0.93	1
1700030C10Rik	849.44	952.8	950.72	23.43	22.8	22.03	6.7	11.85	17.97	13.43	8.23	9.79	15.15	21.55	22.34	1
1700054N08Rik	391.63	394.2	381.89	174.29	173.31	170.75	74.64	93.48	80.89	108.36	87.83	91.69	46.29	50.59	51.19	1
1700061G19Rik	728.09	755.71	682.33	9.37	14.82	11.02	4.78	2.63	6.74	6.71	10.98	6.23	5.89	6.56	6.51	1
1700081L11Rik	6671.42	5983.26	6895.41	3109.16	3428.53	3196.91	2395.07	2721.57	2564.75	3520.25	3529.55	3506.39	3602.18	3532.05	3660.34	1
1700094D03Rik	435.75	407.07	479.37	180.85	201.81	229.14	89.95	100.07	99.98	178.36	237.87	186.05	243.23	237.97	243.84	1
1700109H08Rik	103.42	102.02	112.16	29.05	52.45	60.59	22.01	15.8	13.48	17.26	17.38	13.35	24.41	21.55	17.68	1
1700128F08Rik	135.14	138.66	185.6	19.68	35.35	58.39	26.79	25.02	26.96	24.93	49.4	33.83	21.04	63.71	37.23	1
1810013D10Rik	332.33	353.59	275.07	74.03	67.27	77.11	10.53	10.53	12.36	9.59	8.23	4.45	17.67	12.18	8.38	1
1810013L24Rik	4129.99	4278.71	4355.7	1979.07	1917.79	1790.14	3292.62	2998.08	3214.08	3752.31	3559.75	3595.41	3415.34	3496.44	3328.09	1
1810019J16Rik	199.95	207.99	261.72	15.93	5.7	16.52	3.83	2.63	3.37	4.79	8.23	6.23	9.26	10.31	4.65	1
1810029B16Rik	1407.92	1579.75	1613.02	519.13	506.24	526.58	210.51	172.48	189.86	226.31	169.25	202.07	201.15	176.13	209.4	1
1810032O08Rik	957	853.76	850.58	301.73	407.05	373.45	215.3	148.78	168.51	166.85	147.29	159.34	197.78	187.38	227.08	1
2010000I03Rik	154.44	158.47	196.29	104.01	114.02	164.14	86.12	76.37	98.86	71.92	93.32	78.34	90.05	89.94	106.1	1
2010305A19Rik	1041.12	1100.38	1028.17	431.98	473.18	450.56	289.93	272.55	264	298.23	334.84	315.12	326.55	260.45	304.33	1
2200002D01Rik	330.95	311	339.16	4.69	1.14	1.1	4.78	2.63	1.12	3.84	1.83	2.67	4.21	2.81	1.86	1
2210009G21Rik	475.74	469.47	544.8	202.4	204.09	233.54	204.77	155.37	199.97	235.9	224.14	210.08	211.25	231.41	247.56	1
2210016F16Rik	679.83	708.17	694.35	29.99	42.19	36.35	37.32	51.35	30.33	30.69	39.34	32.94	42.92	28.11	53.98	1
2210018M11Rik	2651.75	2746.49	3238.06	1660.47	1803.77	1866.15	1043	1148.14	1147	1262.92	1248.79	1280.07	1115.16	1270.41	1374.61	1
2210409E12Rik	104.8	141.63	130.86	0	0	0	0	0	0	0	0.91	0	0	0.94	0	1
2210411K11Rik	128.24	106.97	114.83	33.73	31.93	42.96	27.75	34.23	26.96	23.01	21.96	16.02	21.04	14.99	26.99	1
2310003C23Rik	4323.05	4461.94	4674.83	1459	1271.3	1207.38	2057.29	1822.28	2169.31	2154.73	2053.88	2171.13	1769.11	1808.18	1876.24	1
2310008H04Rik	2084.99	2250.28	2000.26	1599.56	1726.24	1710.82	898.51	788.69	774.03	1452.79	1319.24	1401.13	1803.62	1870.02	2275.5	1
2310010M20Rik	133.76	104.99	150.89	47.79	58.15	69.4	45.93	64.52	50.55	66.17	68.61	62.31	74.91	89	84.69	1
2310022A10Rik	940.45	721.04	1065.56	270.81	294.17	215.92	161.71	164.58	162.89	176.44	148.21	171.8	158.23	204.24	211.26	1
2310057J16Rik	2076.72	1820.43	2296.69	27.17	41.05	25.34	18.18	22.38	24.72	20.14	13.72	13.35	21.88	23.42	30.71	1
2310057M21Rik	455.06	442.73	531.44	222.08	241.72	235.75	125.35	123.77	113.46	131.37	135.4	117.5	132.14	118.98	111.68	1
2310079F23Rik	681.21	718.07	687.67	506.95	441.25	483.61	346.39	371.3	314.56	513.03	472.99	506.51	511.71	474.06	489.54	1
2410004A20Rik	234.42	259.5	214.98	0	0	0	0	0	1.12	0.96	0.91	0	0	0	0	1
2410012M07Rik	176.51	145.59	225.66	0	0	0	0	0	0	0	0	0	0	0	0	1
2410018L13Rik	426.1	339.72	440.64	126.5	101.48	157.53	66.02	73.73	69.65	54.66	69.53	89.91	150.65	193	191.72	1
2410042D21Rik	2636.58	3073.34	2685.26	1717.63	1815.17	1632.61	1234.38	919.04	1030.17	1314.7	1139.01	1180.37	1438.35	1135.5	1079.58	1
2410075B13Rik	205.47	215.92	213.65	115.26	90.07	100.25	67.94	69.78	64.03	56.58	42.08	49.85	31.98	19.67	40.02	1
2410089E03Rik	3650.11	3239.73	3519.81	1330.62	1462.85	1392.45	1015.25	958.54	1031.29	1053.87	1368.64	1104.71	976.29	1289.15	1095.4	1
2410127L17Rik	5569.63	6507.2	5964.71	1535.84	1571.17	1500.41	1082.23	930.89	970.63	855.37	837.1	789.58	754.1	650.2	638.44	1
2410137M14Rik	161.34	172.34	192.28	0	0	0	0	0	0	0	0	0	0	0	0	1
2510002D24Rik	257.87	227.8	284.42	64.66	68.41	52.88	67.94	65.83	65.16	85.35	96.98	95.25	101.84	108.68	105.17	1
2610002D18Rik	561.24	638.83	697.02	124.63	124.28	144.31	28.71	34.23	35.95	6.71	5.49	3.56	4.21	6.56	2.79	1
2610015P09Rik	478.5	483.34	518.09	167.73	215.49	203.8	110.04	111.92	112.34	306.86	304.65	314.23	313.93	292.31	252.21	1
2610018G03Rik	366.8	395.19	361.86	52.48	39.91	29.74	61.24	63.2	51.68	3.84	1.83	10.68	5.89	10.31	5.58	1
2610019F03Rik	701.89	770.56	735.74	5.62	10.26	5.51	34.45	35.55	32.58	72.88	72.27	53.41	86.69	77.76	113.54	1
2610044O15Rik	703.27	908.24	763.78	347.65	600.88	621.32	379.88	333.12	356.12	677.01	564.47	607.99	839.95	697.98	560.27	1
2610305D13Rik	11940.4	16589.9	12545	27.17	43.33	53.98	39.23	26.33	62.91	45.07	29.28	14.24	7.57	13.12	3.72	1
2610318N02Rik	1025.95	949.83	1066.89	148.06	156.2	166.35	23.92	26.33	30.33	5.75	6.4	1.78	0.84	2.81	0.93	1
2700007P21Rik	7705.64	8561.38	7627.14	2044.66	2216.51	2130.54	3191.19	3131.06	3178.13	3828.07	3758.27	3719.15	4073.5	3451.47	4463.52	1
2700049A03Rik	2701.39	2787.1	2837.48	1261.28	1248.5	1294.41	511.93	506.92	539.24	578.24	639.49	639.14	680.88	676.43	604.01	1
2700062C07Rik	663.28	771.55	667.64	356.08	272.5	271	266.01	308.1	311.19	241.65	221.4	250.14	238.18	235.16	276.41	1
2700097O09Rik	448.16	509.09	464.68	244.57	258.82	253.37	180.85	168.53	146.04	170.69	147.29	150.44	192.73	176.13	196.37	1
2810021B07Rik	1361.04	1581.74	1410.06	699.05	848.3	869.18	681.3	663.61	668.43	839.07	871.87	784.24	902.23	883.48	856.22	1
2810046L04Rik	803.94	627.94	1017.49	286.74	197.25	210.41	111	114.55	133.69	130.42	158.27	131.75	101.84	151.77	114.47	1
2810405K02Rik	111.7	121.82	89.46	44.04	47.89	50.67	117.7	114.55	115.71	88.22	64.96	97.92	112.78	69.33	110.75	1
2810474O19Rik	21364.3	23903.3	22515.6	1352.18	2166.35	2158.08	6789.06	7215.4	7639.21	7716.55	6694.08	6893.5	7503.15	7932.58	7401.66	1
2900002K06Rik	89.63	116.87	100.15	42.17	38.77	49.57	32.53	36.87	39.32	49.86	26.53	32.94	25.25	32.79	22.34	1
3010026O09Rik	610.88	656.66	678.32	226.77	214.35	192.78	205.73	208.04	193.23	221.51	204.02	246.58	186	185.5	206.61	1
3110001I22Rik	386.11	408.06	419.28	156.49	165.33	134.4	115.78	132.98	133.69	140	141.8	137.98	151.49	163.02	164.73	1
3110048L19Rik	20887.2	22525.6	23490.3	2495.39	4056.77	5414.48	3180.67	2683.39	2751.24	3163.53	3788.46	3130.74	3917.8	4444.57	3614.74	1
3230401D17Rik	2253.23	2497.89	2203.22	1155.39	1142.46	1027.82	998.98	937.47	962.76	1173.74	1108.82	1125.18	1133.68	1024.95	1075.86	1
3830431G21Rik	348.88	345.66	393.91	2.81	5.7	3.3	94.73	121.13	77.52	6.71	6.4	3.56	3.37	0	0.93	1
4732471J01Rik	108.94	162.43	153.56	9.37	21.66	8.81	3.83	11.85	10.11	19.18	14.64	14.24	31.98	39.35	36.3	1
4831426I19Rik	206.84	136.68	160.23	14.06	11.4	7.71	15.31	11.85	3.37	40.28	17.38	40.95	79.96	82.45	68.87	1
4833420G17Rik	1925.03	1950.18	1917.47	557.55	629.38	730.38	332.99	312.05	305.57	584.95	536.11	586.62	678.36	712.03	691.49	1
4921507P07Rik	137.9	156.49	150.89	3.75	2.28	4.41	13.4	1.32	10.11	21.1	25.62	18.69	32.82	41.22	26.06	1
4921523A10Rik	107.56	109.94	125.52	30.92	26.22	37.46	22.97	31.6	30.33	31.64	42.08	41.84	42.08	50.59	46.53	1
4930429B21Rik	226.15	207	189.61	90.89	77.53	83.72	101.43	111.92	89.87	46.03	33.85	37.39	47.13	49.65	39.09	1
4930432K21Rik	242.7	232.75	222.99	50.6	46.75	58.39	66.02	67.15	74.15	105.48	119.85	111.27	153.18	152.71	185.2	1
4930447C04Rik	1766.45	2200.76	2006.93	0	0	0	0	0	4.49	3.84	3.66	0	0	0	0	1
4930473A06Rik	550.21	537.81	564.83	134	148.22	133.3	133.01	161.95	143.8	327.96	348.56	349.84	592.51	537.77	487.67	1
4930503L19Rik	1402.41	1656.02	1478.16	701.86	874.52	1002.48	514.8	502.97	519.02	368.23	398.88	373.87	451.96	419.72	461.61	1
4930506M07Rik	252.35	249.59	271.06	3.75	7.98	3.3	16.27	13.17	10.11	22.06	7.32	24.92	42.92	39.35	31.64	1
4930511M06Rik	1292.09	1232.11	1336.62	387.94	580.35	918.75	469.83	423.97	402.18	430.56	510.5	447.76	524.34	593.05	538.86	1
4930513N10Rik	159.96	145.59	177.59	69.34	60.43	69.4	57.41	56.62	41.57	52.74	53.98	56.08	47.97	44.03	48.4	1
4930519F09Rik	477.12	530.88	526.1	135.87	186.99	241.26	227.74	215.94	194.35	242.61	307.4	246.58	311.4	341.03	265.24	1
4930519F16Rik	110.32	110.93	110.83	21.55	38.77	69.4	33.49	25.02	41.57	23.97	32.02	24.92	16.83	29.04	21.41	1
4930534B04Rik	933.56	959.74	1020.16	616.58	678.41	612.5	205.73	209.35	213.45	365.35	439.14	391.68	305.51	328.85	265.24	1
4930539E08Rik	237.18	181.25	233.67	65.59	60.43	95.84	61.24	43.45	65.16	64.25	64.04	61.42	70.7	87.13	110.75	1
4930548H24Rik	322.68	331.8	336.49	1.87	1.14	11.02	2.87	3.95	0	0.96	0	2.67	2.52	3.75	3.72	1
4931417G12Rik	122.73	152.53	130.86	60.91	44.47	55.08	2.87	7.9	2.25	2.88	0.91	0.89	1.68	0.94	1.86	1
4933403G14Rik	555.72	608.13	567.5	27.17	13.68	24.24	13.4	3.95	13.48	7.67	3.66	5.34	2.52	3.75	6.51	1
4933407C03Rik	4277.54	3604.22	4585.36	1125.41	948.63	973.84	874.59	1078.36	1120.04	1099.9	1348.51	1223.1	1021.74	1273.22	1578.42	1
4933427D14Rik	772.22	791.36	813.19	585.66	648.76	685.21	373.18	384.47	376.34	538.92	656.87	562.59	678.36	700.79	694.28	1
4933437F05Rik	139.28	147.58	150.89	3.75	5.7	12.12	1.91	1.32	4.49	5.75	11.89	9.79	12.62	7.5	13.96	1
4933439F18Rik	3441.89	3403.16	3573.22	1802.9	1607.66	1440.92	1075.53	1071.78	1072.86	1908.28	2050.22	1897.85	2429.79	2478.05	2398.35	1
5430411K18Rik	2294.59	2051.2	2189.87	1045.76	1093.43	984.85	1260.21	1261.38	1378.43	1639.78	1907.5	1653.05	1800.25	2023.67	1934.87	1
5430416N02Rik	568.13	703.21	568.83	314.85	262.24	339.3	108.13	131.67	114.59	84.39	97.89	83.68	110.25	98.37	126.57	1
5530601H04Rik	253.73	319.91	292.43	199.59	224.62	265.49	128.22	156.68	134.81	211.92	241.52	218.09	224.72	197.68	178.69	1
5730409E04Rik	92.39	125.79	129.52	21.55	35.35	37.46	59.33	63.2	61.79	70	71.36	72.1	85.85	97.44	85.62	1
5730419I09Rik	2858.59	3066.41	2925.61	941.74	1038.71	970.53	975.06	1067.83	1147	1984.04	2137.13	2049.18	2444.1	2496.79	2498.86	1
5730455O13Rik	219.26	223.84	229.67	101.2	148.22	114.57	72.72	53.98	35.95	63.29	53.06	44.51	86.69	74.95	52.12	1
5730507C01Rik	5623.41	6384.39	5449.29	230.52	281.63	339.3	193.29	144.83	164.02	256.99	257.08	256.37	357.69	355.08	295.02	1
5730559C18Rik	588.82	478.38	615.57	69.34	46.75	53.98	42.1	47.4	39.32	8.63	11.89	16.02	13.47	22.49	21.41	1
5730577I03Rik	882.54	817.11	1013.48	297.05	423.01	513.36	336.82	337.07	302.2	420.97	489.45	415.71	501.61	527.46	482.09	1
5730590G19Rik	15405.8	14329.7	16309.2	1567.7	1370.5	1447.53	211.47	186.97	174.13	46.03	58.55	31.16	15.15	17.8	20.47	1
5830415F09Rik	700.51	667.56	628.92	356.08	364.86	338.2	185.63	156.68	174.13	170.69	176.57	180.71	153.18	151.77	148.91	1
5830417I10Rik	2011.91	1943.25	2016.28	1260.34	1207.45	1158.91	826.74	875.59	844.81	877.43	864.55	925.78	802.08	867.55	791.07	1
5830418K08Rik	11744.6	12185.4	12464.9	2612.52	3336.17	3380.88	1194.19	1169.21	1126.78	1048.12	1032.88	929.34	860.15	1124.26	968.83	1
5830433M19Rik	958.38	1099.39	901.32	524.75	616.84	567.34	478.44	433.19	413.42	520.7	483.96	516.3	652.26	459.07	465.34	1
6030422M02Rik	565.37	573.47	578.18	193.97	313.55	426.33	249.75	251.49	210.08	192.75	268.06	231.45	253.33	291.37	245.7	1
6330416G13Rik	300.61	243.65	255.04	145.24	118.58	125.59	213.38	163.27	202.21	152.47	155.53	158.45	198.63	248.27	331.32	1
6330503K22Rik	3321.92	3235.77	3497.11	895.83	1145.88	974.94	365.53	372.62	362.86	422.89	455.6	456.66	547.9	594.92	555.61	1
6720401G13Rik	5562.74	5271.13	5701.66	696.23	917.85	816.3	943.48	900.61	965.01	1446.07	1595.53	1540	1837.28	2069.57	2100.53	1
6720489N17Rik	488.15	589.31	519.43	161.17	274.78	290.83	122.48	88.22	101.11	169.73	181.14	178.03	334.97	302.61	244.77	1
8030462N17Rik	4265.13	4319.32	4275.58	1518.04	1542.67	1472.87	1052.57	958.54	1032.42	1465.25	1336.62	1408.25	1532.61	1558.97	1416.49	1
8430406I07Rik	1501.69	1529.24	1530.24	556.61	606.58	603.69	207.64	177.75	202.21	216.72	177.48	194.95	199.47	158.33	170.31	1
8430410A17Rik	3003.38	2850.49	2798.75	382.32	327.23	329.39	261.23	231.74	224.68	301.11	290.01	299.99	392.2	341.03	398.33	1
9130008F23Rik	117.21	113.9	104.15	0.94	2.28	0	0.96	0	0	0	0	1.78	0.84	0	0.93	1
9230114K14Rik	548.83	574.46	562.15	342.96	409.33	432.94	372.23	325.22	341.52	306.86	230.55	261.71	399.78	420.66	332.25	1
9430008C03Rik	1937.44	2046.25	1969.54	876.15	946.35	996.97	353.09	273.87	311.19	245.49	313.8	280.4	308.88	294.18	415.08	1
9530009M10Rik	1195.56	1132.07	1213.77	405.75	575.79	739.19	478.44	408.17	389.82	386.45	451.03	435.29	527.7	670.81	604.01	1
9530091C08Rik	364.05	331.8	339.16	169.61	277.06	352.52	174.15	188.28	137.06	183.16	256.16	210.97	264.27	341.03	282.93	1
9630033F20Rik	2033.97	2213.64	1962.87	800.25	783.31	757.92	595.18	545.1	551.6	468.92	349.48	442.42	352.64	353.2	418.8	1
9930104L06Rik	728.09	770.56	723.72	308.29	295.31	338.2	322.47	346.29	361.74	479.47	489.45	503.84	584.93	546.2	594.7	1
A130022J15Rik	485.39	459.56	458	57.16	58.15	51.78	95.69	111.92	69.65	36.44	52.15	57.86	55.55	53.4	50.26	1
A230050P20Rik	307.51	309.02	336.49	20.62	12.54	30.85	13.4	15.8	21.34	22.06	8.23	20.47	17.67	14.05	28.85	1
A230072E10Rik	306.13	275.34	325.81	74.03	80.95	98.04	71.77	75.05	110.09	65.21	53.98	79.23	78.27	93.69	90.28	1
A4galt	650.87	663.6	576.84	0.94	4.56	3.3	22.97	19.75	15.73	131.37	182.97	170.91	60.6	49.65	84.69	1
A530054K11Rik	2360.78	2932.7	2302.03	598.78	876.8	810.8	970.28	932.21	1045.9	1382.78	1461.04	1352.17	1514.1	1381.9	1292.71	1
A630007B06Rik	1572.02	1481.7	1856.04	470.4	606.58	601.49	586.57	575.39	525.76	608.92	641.32	524.31	667.41	813.21	716.62	1
A630075F10Rik	168.23	158.47	148.22	49.66	79.81	82.62	55.5	46.08	51.68	55.62	50.32	56.08	70.7	75.89	67.94	1
A630089N07Rik	25768.7	28305.8	30911.8	901.45	1798.07	2293.58	992.28	861.11	958.27	1310.86	1495.81	1175.92	1387.85	1398.77	1106.57	1
A730017L22Rik	1286.57	1210.32	1249.83	412.31	589.47	768.93	531.07	442.4	459.48	600.29	763.91	598.2	707.81	719.53	663.57	1
A830007P12Rik	521.25	548.7	526.1	200.53	183.57	245.66	121.52	106.65	119.08	71.92	70.44	65.87	77.43	65.58	67.01	1
A830018L16Rik	223.39	254.54	260.38	14.99	28.5	38.56	23.92	6.58	21.34	15.34	20.13	15.13	21.88	33.73	19.54	1
A830080D01Rik	3275.04	3886.49	3708.08	461.97	591.75	605.89	518.63	443.72	401.06	372.07	354.05	356.96	374.53	425.34	294.09	1
A930001N09Rik	7431.23	8330.61	7400.14	204.28	248.56	191.68	765.5	703.11	708.87	5403.6	4608.18	4984.97	7773.31	6878.59	6835.81	1
A930013F10Rik	268.9	285.25	261.72	46.85	77.53	99.15	65.07	61.88	40.44	67.13	85.08	66.76	101.84	95.56	107.96	1
AA408296	1274.16	1112.27	1284.54	609.09	534.75	526.58	238.26	208.04	211.2	247.41	314.71	259.93	258.38	302.61	220.57	1
Aars	20349.4	19167	20722.3	10414.5	10705.2	9527.95	12605	12783.6	12073.3	6106.5	6190.9	6364.74	4921.02	5059.16	8633.87	1
Aars2	1286.57	1134.06	1263.18	810.56	789.01	776.65	566.47	678.09	616.75	504.4	507.75	469.12	510.87	530.28	540.72	1
Aasdhppt	2717.94	3600.26	2778.73	1735.43	1772.98	1609.47	1680.28	1237.68	1355.96	1425.94	1322.9	1307.67	1319.68	998.72	1086.1	1
Aass	191.68	310.01	256.37	13.12	18.24	15.42	15.31	11.85	11.23	32.6	27.45	19.58	75.75	70.27	58.63	1
Abcb1a	736.37	826.03	861.26	0.94	5.7	0	0.96	0	2.25	1.92	4.57	1.78	1.68	0	0.93	1
Abcb1b	3193.68	3663.64	3093.85	655.94	706.91	648.86	967.41	875.59	851.55	1430.73	1012.76	1179.48	585.78	549.01	526.76	1
Abcb5	197.19	200.07	186.94	0	0	0	0	0	0	0.96	0	0	0	0	0	1
Abcc2	148.93	134.7	144.21	1.87	0	0	1.91	0	2.25	1.92	2.74	0	0.84	0	0	1
Abcc4	6332.2	5376.12	6424.05	1319.38	1072.91	1164.42	2955.8	3104.73	3190.49	1893.9	2124.32	1867.58	1572.17	1993.69	1849.25	1
Abcc5	3567.38	3501.21	3554.53	1346.55	1340.85	1379.23	1095.63	984.88	984.11	1386.62	1514.1	1500.83	1783.42	1934.66	1704.07	1
Abcg1	1165.22	1100.38	1068.23	8.43	15.96	11.02	33.49	43.45	34.83	19.18	10.98	9.79	15.99	16.86	26.99	1
Abl2	8454.42	7380.77	8569.85	3508.35	3203.91	2998.62	1944.38	1785.42	1815.43	2131.71	2500.33	2072.32	1811.19	2424.65	2205.7	1
Abt1	10802.8	10891.9	10100.1	1235.98	1339.71	1440.92	1052.57	1127.08	988.6	1102.78	1275.32	1125.18	1280.96	1263.85	1186.61	1
Abtb1	768.08	784.43	719.72	220.21	207.51	203.8	395.19	423.97	408.92	668.38	664.19	682.76	670.78	589.3	669.16	1
Acacb	816.35	792.35	821.2	45.92	37.63	48.47	74.64	88.22	93.24	124.66	123.51	105.93	207.88	222.98	259.66	1
Acad10	353.01	365.47	337.83	144.31	147.08	127.79	222.95	226.47	229.18	238.77	276.29	251.03	311.4	343.84	309.91	1
Acan	201.33	177.29	217.65	7.5	12.54	9.91	7.66	7.9	15.73	0.96	0	0.89	0.84	0	0	1
Acap1	390.25	383.3	385.9	3.75	4.56	4.41	1.91	3.95	2.25	1.92	4.57	3.56	3.37	3.75	0.93	1
Accsl	273.03	280.3	252.37	6.56	3.42	5.51	3.83	6.58	4.49	2.88	1.83	6.23	3.37	5.62	3.72	1
Acer2	198.57	164.41	172.25	19.68	14.82	18.73	30.62	25.02	24.72	26.85	31.11	23.14	15.15	14.99	12.1	1
Acin1	5686.84	5098.79	6472.12	4600.96	3567.63	4073.81	2250.58	2501.69	2416.46	2728.17	2970.57	2836.98	2676.39	2940.87	2586.35	1
Acmsd	119.97	88.15	138.87	37.48	41.05	56.18	36.36	35.55	31.46	51.78	52.15	33.83	58.07	49.65	69.8	1
Acnat1	693.62	711.14	697.02	239.89	313.55	322.78	195.2	180.38	179.75	221.51	272.63	226.99	295.41	275.44	264.31	1
Acot9	1860.22	2032.39	1629.05	169.61	199.53	170.75	865.98	692.57	701.01	677.97	568.13	655.17	764.2	721.4	697.08	1
Acp6	2847.56	3006.98	2838.81	1667.03	1613.36	1640.32	605.71	584.61	593.16	583.03	709.94	684.54	954.41	894.72	1113.09	1
Acpt	175.13	158.47	166.91	23.43	17.1	40.76	19.14	23.7	31.46	8.63	9.15	13.35	6.73	9.37	14.89	1
Acrbp	131	108.95	169.58	68.41	57.01	73.81	42.1	30.28	37.07	69.04	64.96	59.64	53.86	84.32	87.48	1
Acsl1	981.82	1033.03	953.39	528.5	457.21	456.07	903.29	880.86	890.87	630.98	530.62	566.15	535.28	442.21	544.44	1
Acta1	391.63	376.37	464.68	6.56	4.56	6.61	25.84	15.8	23.59	19.18	15.55	19.58	3.37	16.86	16.75	1
Acta2	3388.11	3049.57	3673.37	37.48	37.63	39.66	1094.67	668.87	766.17	88.22	95.15	97.03	92.58	55.28	52.12	1
Actn1	10684.2	7946.31	11677.1	869.59	665.87	719.36	2060.16	1557.63	1739.04	3242.16	3686.91	3439.63	3115.72	4052.02	3104.73	1
Actn2	233.04	242.66	271.06	15.93	19.38	33.05	18.18	14.48	17.97	21.1	31.11	27.6	18.52	22.49	19.54	1
Actn3	810.83	789.38	861.26	11.24	11.4	9.91	22.01	40.82	33.7	24.93	19.21	20.47	6.73	7.5	11.17	1
Actn4	19116.6	15983.8	21444.7	3101.67	3198.21	2485.26	4911.67	4205.47	5059.85	4441.79	4102.26	4641.37	3374.94	4835.25	4256.91	1
Actr2	8364.79	7349.08	9144.02	3128.84	3941.61	2950.15	2725.19	2060.6	2110.89	2065.55	1996.24	1837.32	1734.6	2013.36	1514.21	1
Acvr2b	852.2	658.64	863.93	100.27	124.28	101.35	59.33	53.98	42.69	63.29	53.98	50.74	39.56	65.58	65.15	1
Ada	470.23	420.94	452.66	224.89	181.29	211.51	106.21	102.7	65.16	74.8	53.98	61.42	60.6	58.09	80.04	1
Adad2	119.97	117.86	116.17	1.87	0	1.1	0	0	0	0	0	0	0	0	0	1
Adam1a	148.93	160.45	164.24	60.91	66.13	68.3	87.08	80.32	70.77	100.69	85.08	95.25	141.39	147.09	133.09	1
Adam23	7566.37	7595.7	7271.96	423.55	379.68	341.5	426.77	418.7	394.32	82.47	66.79	97.92	45.45	48.72	31.64	1
Adap1	2193.93	2219.58	2123.1	27.17	12.54	13.22	43.06	42.13	24.72	41.23	46.66	32.94	117.83	132.1	171.24	1
Adap2	159.96	161.44	189.61	2.81	1.14	4.41	4.78	3.95	6.74	9.59	0.91	7.12	5.05	2.81	4.65	1
Adar	4149.3	3874.61	4100.66	1555.52	1544.95	1455.25	1299.44	1364.08	1387.41	3202.84	3373.11	3314.12	3316.03	3854.33	4238.29	1
Adat1	1177.63	1053.83	1245.82	359.83	350.04	327.18	159.8	147.47	157.28	167.81	174.74	145.1	178.43	200.49	190.79	1
Adat2	395.76	413.01	332.49	254.88	248.56	241.26	170.32	163.27	178.62	196.58	230.55	237.68	264.27	252.02	308.05	1
Adcy3	715.68	706.18	674.32	359.83	388.8	362.43	244.96	248.85	233.67	223.43	176.57	178.92	143.08	155.52	157.28	1
Adcy7	437.13	394.2	420.61	60.91	70.69	82.62	54.54	48.72	55.05	109.32	150.04	148.66	251.65	214.55	192.65	1
Adi1	1023.19	1007.28	1074.9	373.89	356.88	338.2	493.75	347.6	493.18	813.18	825.21	839.43	575.68	583.68	599.35	1
Adm2	210.98	193.14	245.69	0	0	0	0	1.32	0	0	0	0	0	0	0	1
Adnp	9273.53	9327.98	9684.81	5705.75	4532.23	4647.75	4030.38	3265.36	4131.91	3549.02	3934.84	3623.01	2745.4	3699.75	3008.87	1
Adrb2	157.2	123.81	153.56	30.92	26.22	23.13	43.06	19.75	22.47	65.21	12.81	45.4	31.14	30.92	32.57	1
Adrb3	805.31	731.94	779.81	4.69	4.56	1.1	5.74	9.22	3.37	4.79	2.74	0.89	1.68	2.81	1.86	1
Adrm1	3574.27	3193.18	3694.73	2016.55	1639.58	1880.47	2767.3	3027.04	2934.35	1589.92	1834.31	1831.09	1589.84	1521.5	1978.61	1
Adss	7039.61	8286.04	7151.78	4340.46	4208.41	4118.97	3202.68	2992.81	2902.9	3170.24	2767.47	2935.79	3651	3132	3382.07	1
Aebp2	7985.57	8332.59	8400.27	2289.23	2784.33	2316.72	1690.81	1589.23	1613.22	1704.03	1604.68	1655.72	1682.42	1647.98	1346.69	1
AF357359	235.8	275.34	213.65	0	0	0	0	0	0	0.96	0	0	0.84	0	0	1
Afap1l1	233.04	253.55	279.07	80.59	96.92	111.26	114.83	84.27	83.13	122.74	123.51	101.48	122.88	150.84	149.84	1
Aff1	5793.02	5241.42	6306.55	1724.19	1429.79	1349.49	4610.25	4701.86	4563.3	4416.86	4799.39	4502.5	4409.31	5323.36	5483.54	1
Aff3	733.61	621.01	730.4	8.43	15.96	6.61	4.78	5.27	7.86	81.51	61.3	73.88	69.86	44.03	49.33	1
Aff4	28716.9	27371.8	30249.5	9576.74	10380.2	9168.82	9978.34	9884.3	10163.5	10351.7	11423	10449.8	10532.2	11480.5	10945.7	1
Afg3l1	3219.88	2728.67	3374.26	1360.61	1522.14	1247.04	1198.97	1055.98	1091.96	936.88	1004.52	960.5	851.73	912.52	756.64	1
Agbl5	901.84	921.11	954.73	353.27	376.26	381.16	392.32	402.9	398.81	483.3	505.01	478.02	370.32	465.63	466.27	1
Agfg1	7080.97	7450.1	6982.2	3171.94	3216.45	3178.19	4260.99	4061.95	4343.11	3869.3	3831.46	3870.47	4316.73	4006.11	5077.76	1
Agpat2	444.03	419.95	364.53	44.04	34.21	28.64	265.06	234.37	212.32	217.68	129.91	196.73	242.39	213.61	308.98	1
Agpat9	313.02	291.19	283.08	1.87	0	2.2	24.88	40.82	37.07	128.5	161.02	140.65	237.34	207.05	245.7	1
Agphd1	437.13	405.09	491.38	189.29	157.35	161.94	230.61	237	225.81	271.38	308.31	266.16	218.82	272.63	206.61	1
Agtrap	2711.04	2623.68	2800.09	256.75	275.92	241.26	1020.03	1061.24	1109.93	1191	1201.22	1229.33	1250.67	1211.39	1287.12	1
Ahctf1	15968.4	16972.2	16090.2	6867.7	7412.33	7249.79	4757.61	4385.85	4448.71	3891.36	3710.7	3863.35	3540.75	3438.36	3300.17	1
Ahcyl1	2872.38	2483.04	3282.13	2319.22	1915.51	1829.8	1555.89	1250.84	1479.53	1595.67	1599.19	1398.46	1555.34	2276.62	1750.6	1
Ahdc1	5285.56	4252.96	5556.12	2631.26	2221.08	2277.06	1755.87	2171.2	2089.55	3041.74	3355.73	3313.23	2926.35	3791.56	3693.85	1
Ahnak	49853.7	40411	43522.2	221.15	262.24	209.31	5104.95	4100.14	4729.57	22307.7	22051	21841.3	32440.7	37968.1	33160.9	1
AI428936	227.53	269.4	253.7	10.31	3.42	5.51	9.57	6.58	2.25	14.38	8.23	12.46	15.99	17.8	33.5	1
AI467606	310.27	357.55	323.14	6.56	1.14	2.2	1.91	0	1.12	0.96	0	0	0	0	0	1
AI661453	406.79	337.74	476.7	0	0	0	0.96	0	1.12	0	0	0.89	0	0	0	1
Aig1	132.38	122.81	122.85	34.67	41.05	30.85	128.22	131.67	116.83	79.59	93.32	81.01	95.1	77.76	98.65	1
Aim1	973.55	884.46	960.07	74.96	74.11	84.83	310.03	256.75	299.95	842.9	730.06	875.04	630.38	609.91	737.09	1
Aim1l	250.97	215.92	192.28	0	0	0	5.74	7.9	8.99	7.67	17.38	17.8	21.04	9.37	13.96	1
Aim2	779.11	876.54	867.93	39.36	44.47	71.61	37.32	35.55	37.07	40.28	37.51	43.62	42.08	47.78	53.05	1
Aire	176.51	130.74	188.28	0	0	1.1	0	0	0	0	0	0	0	0	0	1
AK129341	863.23	813.15	865.26	22.49	44.47	41.86	36.36	43.45	34.83	30.69	33.85	39.17	33.67	35.6	30.71	1
Ak7	253.73	256.52	263.05	2.81	4.56	3.3	5.74	3.95	2.25	2.88	4.57	5.34	2.52	1.87	1.86	1
Akap1	4567.13	4508.49	4457.18	2218.02	2322.55	2274.85	1310.93	1260.06	1218.9	965.65	966.1	972.07	1094.96	1103.65	1212.67	1
Akap5	1243.82	1161.79	1400.71	183.66	269.08	256.68	92.82	100.07	105.6	56.58	63.13	57.86	74.06	66.52	44.67	1
Akap8l	2184.28	2215.62	2099.07	1125.41	995.38	1059.76	952.1	1103.38	982.99	1277.3	1254.28	1208.86	1381.12	1253.55	1371.81	1
Akap9	6967.9	6759.76	7306.67	2331.4	4873.14	4403.19	2912.74	3070.49	2942.22	3229.69	3446.3	3077.33	3250.38	4321.84	3316.93	1
Akr1b8	143.41	190.16	157.56	2.81	2.28	3.3	34.45	31.6	28.09	23.97	15.55	22.25	52.18	45.91	44.67	1
Aldh16a1	1765.07	1611.45	1633.05	932.37	1070.63	944.09	1132.95	1183.69	1078.48	1004.96	999.95	976.52	802.92	773.86	860.87	1
Aldh18a1	8652.99	8187.98	8001.02	4014.36	3706.73	3488.84	2781.65	2971.74	2748.99	1603.34	1765.69	1636.14	1772.48	1939.35	3350.43	1
Aldh1a2	124.11	129.75	126.85	3.75	2.28	0	3.83	2.63	0	1.92	0	0	4.21	1.87	0.93	1
Aldh1b1	165.48	174.32	154.89	19.68	25.08	26.44	11.48	9.22	8.99	46.03	33.85	45.4	53.02	44.97	67.94	1
Alg13	20673.4	21916.5	21602.2	1098.23	1152.72	1098.32	492.79	417.39	393.19	361.52	362.29	312.45	355.17	315.73	290.37	1
Alkbh1	2039.49	2136.38	2137.79	743.09	766.2	882.4	356.92	280.45	314.56	318.37	341.25	351.62	460.37	451.58	559.34	1
Alkbh2	351.64	337.74	332.49	126.5	99.2	106.86	53.59	38.18	59.54	49.86	47.57	39.17	91.74	71.2	103.3	1
Alkbh4	310.27	290.2	336.49	193.03	160.77	183.97	162.67	155.37	143.8	192.75	243.35	198.51	210.41	237.97	239.18	1
Alkbh8	929.42	955.78	985.44	425.42	588.33	502.34	305.24	258.07	262.88	252.2	280.86	254.59	280.26	266.07	228.02	1
Alms1	5256.61	5376.12	5138.17	2806.49	3161.73	3173.78	930.09	974.34	990.85	1473.88	1509.53	1457.21	1522.51	1655.47	1652.88	1
Alox5	166.85	166.39	162.9	22.49	20.52	28.64	20.09	21.07	7.86	2.88	5.49	1.78	4.21	5.62	4.65	1
Alox8	273.03	240.68	317.8	91.83	88.93	121.18	101.43	97.43	77.52	59.45	110.7	73.88	91.74	102.12	134.95	1
Alpk3	726.71	611.1	679.66	2.81	0	2.2	8.61	13.17	8.99	2.88	7.32	2.67	0.84	2.81	1.86	1
Alpl	4143.78	4179.66	4761.62	570.67	505.1	477	254.53	252.8	303.32	62.33	64.96	64.09	69.86	71.2	63.29	1
Ammecr1	1263.13	1225.18	1247.16	474.15	449.23	453.87	336.82	326.54	324.67	118.91	115.27	122.84	68.17	75.89	74.45	1
Ankhd1	10335.3	10121.3	11122.9	4542.86	4687.29	4697.33	2946.23	3131.06	3144.43	3314.08	3593.6	3167.24	3337.91	3730.66	3220.14	1
Ankle2	8002.12	8324.66	7700.58	4218.64	3831.01	3907.46	3670.59	3585.31	3581.44	4212.6	4172.71	4037.83	4365.55	4172.87	4017.72	1
Ankrd1	91.01	106.97	112.16	0	0	0	0	1.32	1.12	0.96	0	0	0	0.94	0	1
Ankrd11	23958.1	21806.6	25820.4	8958.28	8594.7	7984.57	5879.07	6765.09	6514.67	6100.75	6305.26	6236.56	6416.6	6479.48	7318.83	1
Ankrd28	8552.33	8021.59	8467.03	2203.03	2583.65	2214.26	3801.68	3244.29	3320.81	2749.27	3009.91	2759.54	2767.29	2503.35	2255.03	1
Ankrd35	125.49	106.97	134.86	0	2.28	0	2.87	1.32	1.12	7.67	4.57	3.56	5.05	6.56	7.45	1
Ankrd45	879.78	980.54	940.04	1.87	1.14	4.41	4.78	7.9	1.12	10.55	4.57	4.45	3.37	2.81	1.86	1
Ankrd56	255.11	225.82	277.74	5.62	5.7	6.61	4.78	1.32	5.62	4.79	10.06	5.34	3.37	2.81	6.51	1
Ankrd6	1396.89	1459.91	1313.92	372.95	391.08	352.52	380.84	409.49	343.76	327	364.12	340.94	517.6	477.81	531.42	1
Anln	15673.3	16286.8	16441.3	6065.58	6110.24	6019.27	2717.54	1955.27	2046.86	469.88	290.93	367.64	207.88	187.38	184.27	1
Ano9	1155.57	1112.27	1070.9	0	0	0	0	0	3.37	0	2.74	0	0	1.87	0	1
Anp32b	4484.39	3379.39	5915.31	915.51	1256.48	906.64	357.87	300.2	351.63	187.95	214.99	216.31	218.82	223.91	259.66	1
Anpep	292.34	262.47	361.86	4.69	6.84	4.41	7.66	9.22	7.86	40.28	44.83	33.83	79.11	97.44	87.48	1
Anxa11	2424.22	2161.14	2737.33	5.62	4.56	4.41	178.94	114.55	147.17	114.11	98.81	121.06	67.33	80.57	88.41	1
Anxa3	1894.7	1840.24	1881.41	10.31	15.96	14.32	156.93	73.73	101.11	205.21	56.72	130.86	222.19	217.36	204.75	1
Anxa7	3064.06	3462.58	3223.38	129.31	120.86	143.21	1521.44	1486.53	1545.82	1457.58	1785.82	1798.15	2417.17	2404.04	2591.93	1
Aoah	455.06	546.72	498.06	14.06	13.68	5.51	8.61	14.48	23.59	189.87	236.95	196.73	590.83	633.33	601.22	1
Aoc2	241.32	210.96	244.36	86.21	106.04	115.67	48.8	47.4	46.06	58.5	62.21	45.4	79.96	76.82	76.32	1
Ap1b1	4171.36	3814.19	4028.55	1786.97	1798.07	1618.29	2978.77	3054.69	3014.12	3720.67	3741.8	3828.64	3560.1	3628.54	3614.74	1
Ap1g2	438.51	356.56	456.67	110.57	122	136.6	69.85	84.27	106.72	50.82	77.76	68.54	60.6	67.46	92.14	1
Ap1m2	970.79	992.42	905.32	0.94	0	0	0	0	1.12	3.84	0.91	1.78	0	0	0	1
Ap1s2	781.87	889.42	842.56	195.85	210.93	182.87	229.65	247.54	304.44	410.42	546.18	413.93	568.94	544.33	442.07	1
Ap1s3	2222.89	2595.95	2511.67	292.36	408.19	643.35	352.13	330.49	346.01	348.09	469.33	354.29	464.58	588.36	487.67	1
Ap3b2	555.72	621.01	622.24	24.36	27.36	20.93	32.53	43.45	37.07	73.84	101.55	78.34	47.13	51.53	42.81	1
Aplp1	1332.08	1167.73	1428.75	214.59	200.67	211.51	453.56	525.35	553.84	656.87	669.68	712.14	1264.13	1288.21	1726.4	1
Apob	426.1	384.29	311.12	0	0	0	0	1.32	0	8.63	4.57	2.67	0.84	3.75	2.79	1
Apobec2	180.64	218.89	161.57	16.87	20.52	17.63	36.36	39.5	17.97	4.79	6.4	6.23	5.89	7.5	8.38	1
Apobec3	1687.85	1835.29	1751.89	542.56	562.11	586.06	722.44	793.96	844.81	814.14	851.74	819.85	711.18	670.81	705.45	1
Apoc1	281.31	315.95	285.75	0	1.14	0	9.57	14.48	16.85	42.19	43	32.94	45.45	37.48	48.4	1
Aprt	1747.15	1674.84	1567.62	1220.05	1137.9	1160.01	954.97	1017.79	1012.19	787.29	837.1	761.99	732.22	791.67	939.05	1
Aqp3	991.47	1026.1	1050.87	0	1.14	1.1	0.96	0	0	2.88	2.74	0.89	2.52	1.87	0	1
Aqr	9656.88	9662.75	10228.3	5247.53	5057.85	4948.5	3039.05	3081.03	3051.19	2885.44	3176.42	2994.54	2463.46	2632.64	2577.97	1
Arap3	493.67	425.89	542.13	11.24	9.12	16.52	0	2.63	5.62	2.88	0.91	0.89	2.52	0.94	3.72	1
Arfgef1	6412.18	6041.69	6550.9	2526.31	2580.23	2628.48	1945.34	1687.98	2028.88	2295.69	2493.93	2200.51	2047.69	2722.58	2183.36	1
Arfgef2	6050.89	5417.72	5737.71	2491.64	2328.25	2152.57	2437.17	2528.02	2483.87	2514.33	2861.7	2769.33	2652.82	2906.21	2944.66	1
Arfrp1	994.23	935.97	980.1	635.33	670.43	583.86	410.5	388.42	375.22	525.5	426.33	473.57	486.46	447.83	504.43	1
Arg2	166.85	141.63	138.87	14.06	5.7	11.02	22.97	15.8	23.59	28.77	23.79	18.69	15.15	27.17	20.47	1
Arhgap11a	4783.62	4345.07	5128.83	1726.06	2468.5	1724.04	440.16	305.47	326.91	172.61	115.27	176.25	53.86	79.63	42.81	1
Arhgap17	1185.91	1052.84	1213.77	503.2	500.54	459.38	479.4	429.24	563.95	473.71	535.2	613.33	291.2	350.39	340.63	1
Arhgap22	126.86	94.09	125.52	9.37	13.68	14.32	33.49	39.5	29.21	28.77	11.89	28.49	4.21	11.24	8.38	1
Arhgap23	1691.99	1465.85	1795.96	301.73	274.78	283.12	1007.59	1028.33	1071.74	881.26	976.16	945.36	958.62	1130.82	1257.34	1
Arhgap27	296.48	258.51	289.76	13.12	13.68	17.63	45.93	50.03	34.83	3.84	7.32	11.57	12.62	5.62	14.89	1
Arhgap28	1370.69	1332.14	1407.39	26.24	41.05	31.95	76.55	84.27	116.83	180.28	198.53	177.14	178.43	184.57	226.15	1
Arhgap30	511.6	468.48	491.38	9.37	7.98	7.71	3.83	5.27	11.23	12.47	9.15	6.23	9.26	10.31	10.24	1
Arhgap4	228.91	235.73	205.63	14.99	14.82	20.93	31.58	18.43	29.21	15.34	10.98	10.68	11.78	13.12	9.31	1
Arhgap8	324.06	309.02	384.56	0	0	3.3	4.78	2.63	2.25	0.96	0	0	0	0	0.93	1
Arhgap9	108.94	104	88.13	2.81	0	1.1	0.96	0	2.25	2.88	0.91	0	1.68	0	0	1
Arhgdib	166.85	161.44	164.24	3.75	5.7	3.3	106.21	81.63	73.02	46.03	18.3	32.94	18.52	10.31	22.34	1
Arhgef1	1663.03	1276.68	1989.57	518.19	419.59	450.56	434.42	405.54	453.86	475.63	529.71	470.9	365.27	452.51	400.19	1
Arhgef16	475.74	456.59	543.46	0.94	3.42	7.71	22.97	18.43	14.6	19.18	20.13	14.24	18.52	19.67	12.1	1
Arhgef17	2006.39	1688.7	2001.59	834.92	823.21	756.82	836.31	1024.38	1003.21	496.73	454.69	481.58	985.55	989.35	1427.66	1
Arhgef3	1214.87	1336.11	1267.18	60.91	59.29	57.28	23.92	18.43	21.34	24.93	21.04	23.14	24.41	13.12	26.99	1
Arhgef5	850.82	772.54	889.3	0	2.28	1.1	0	2.63	0	0	1.83	0	3.37	0	0	1
Arid1a	24799.3	20522.9	25668.2	4981.41	4198.15	4135.5	2688.83	3199.53	3308.45	2615.98	2897.38	2634.02	2178.99	3048.61	2861.83	1
Arid2	9208.71	9013.02	9411.08	6282.04	6300.65	5874.96	4128.94	4478.02	4571.17	4311.37	4543.23	4403.69	3379.99	4042.65	3817.63	1
Arid3a	1351.38	1259.84	1317.93	69.34	50.17	52.88	58.37	53.98	49.43	163.02	119.85	161.12	296.25	265.14	315.5	1
Arid3b	3124.73	2740.55	3537.17	30.92	27.36	29.74	62.2	56.62	44.94	41.23	41.17	44.51	49.66	60.9	61.42	1
Arid5b	11792.9	11065.2	13913.7	1527.41	1289.55	1330.76	5383.41	5531.36	6033.85	4095.61	3482.9	4104.59	2663.77	3028.94	3325.3	1
Arih2	5267.64	5729.71	5275.71	2750.27	2661.19	2648.3	2920.4	2970.43	2891.66	2707.07	2669.58	2667.85	3231.87	3215.38	3586.82	1
Arl15	1920.9	1965.04	2049.66	1150.71	1020.46	1048.75	963.58	900.61	916.7	817.01	646.81	730.83	441.02	458.14	454.17	1
Arl4a	2382.85	2606.84	2414.19	1192.88	1302.09	1201.87	919.56	958.54	957.15	888.93	1001.78	932.9	738.11	729.83	603.08	1
Arl4d	210.98	202.05	178.93	35.61	34.21	27.54	56.46	55.3	44.94	32.6	27.45	40.95	44.61	30.92	64.22	1
Arl5b	1381.72	1490.61	1564.95	1078.55	1082.03	1027.82	519.59	488.49	511.15	784.41	728.23	748.64	680.04	690.48	613.31	1
Arnt	5266.26	4946.27	5725.7	1902.23	1888.14	1662.35	1494.65	1424.65	1519.98	1556.35	1565.34	1618.34	1484.64	1505.57	1656.6	1
Arrdc3	7689.1	9044.71	7926.24	486.33	607.72	529.88	1543.45	1400.95	1217.78	3379.29	3976.01	3512.63	6358.53	5557.59	6148.04	1
Arv1	307.51	296.14	325.81	119.01	120.86	131.09	78.46	82.95	69.65	62.33	67.7	71.21	66.49	66.52	65.15	1
As3mt	344.74	360.52	291.09	7.5	10.26	16.52	3.83	28.97	11.23	1.92	2.74	5.34	3.37	0.94	2.79	1
Asap1	1890.56	1573.81	2117.76	1020.46	824.35	869.18	1860.17	1593.18	1699.72	1544.85	1429.02	1454.54	1222.89	1650.79	1326.21	1
Ascc3	6424.59	6738.97	6677.75	2013.74	2634.96	2539.24	2118.53	1890.75	1930.02	1863.21	1875.48	1848	2037.59	2167.95	2159.17	1
Ash2l	15776.7	18167.7	15725.6	4632.82	4479.78	4345.91	3526.1	3241.66	3321.93	2601.59	2696.11	2577.94	2579.6	2260.7	2294.11	1
Asns	19651.6	21515.4	18950.3	3313.44	3000.96	2938.03	5031.28	4799.29	4605.99	3129.97	3407.88	3145.87	2608.22	2427.46	5880	1
Aspn	129.62	172.34	134.86	24.36	28.5	25.34	0.96	0	1.12	1.92	9.15	8.01	10.1	4.68	1.86	1
Ass1	2785.51	2821.77	2909.58	143.37	106.04	105.76	1815.2	1507.6	1794.09	1332.92	581.86	1257.82	901.39	740.14	785.49	1
Asxl1	11188.9	9695.43	11420.7	2888.95	2156.09	2468.74	2494.59	2406.89	2471.51	2871.05	3115.12	2985.64	2401.18	2836.88	2765.04	1
Asxl2	7847.68	7755.16	8455.02	3370.6	3148.04	3541.72	1851.56	2035.58	2107.52	2283.23	2525.95	2165.79	2263.15	2762.87	2417.89	1
Asxl3	317.16	289.21	367.2	103.08	80.95	96.94	85.16	77.68	93.24	21.1	11.89	14.24	5.05	8.43	7.45	1
Atad2	11867.4	12924.3	12287.3	4480.08	5765.9	5914.62	1276.48	1108.64	957.15	386.45	404.37	380.1	382.1	390.68	350.86	1
Atad2b	5695.12	5596.99	5992.75	1608.93	1930.33	1811.07	1375.99	1274.54	1300.91	1049.08	1203.96	1051.3	876.14	1141.12	950.22	1
Atad5	6357.02	6781.55	6538.88	2124.31	2912.03	2992.01	575.08	580.66	522.39	360.56	338.5	291.09	340.86	408.48	366.69	1
Atcay	186.16	154.51	202.96	8.43	5.7	7.71	11.48	10.53	11.23	2.88	2.74	5.34	5.05	0	10.24	1
Atf1	3290.21	3218.94	3708.08	797.44	854	793.17	665.99	502.97	565.08	552.35	524.22	544.79	547.9	533.09	520.25	1
Atf2	5656.51	5751.5	6074.21	2233.95	2299.75	2119.52	1806.59	1961.85	1872.73	2288.02	2288.08	2269.94	2043.48	2277.56	2133.11	1
Atf4	11008.3	12189.4	11134.9	6018.73	5405.61	5527.95	8785.12	8957.36	8418.85	4366.99	4440.76	4506.06	5083.46	4947.67	9615.73	1
Atf7ip	2592.45	2226.51	2906.91	1968.76	1616.78	1761.5	1105.2	1196.86	1205.42	1134.42	1309.17	1175.92	1089.91	1357.54	1271.3	1
Atf7ip2	1165.22	1352.94	1187.07	5.62	10.26	12.12	19.14	13.17	23.59	57.54	115.27	56.08	165.8	133.04	132.16	1
Atg13	2352.51	2098.75	2343.42	594.1	567.81	523.27	686.08	812.39	818.97	1035.65	1003.61	1129.63	948.52	982.79	993.03	1
Atg14	1337.59	1321.25	1434.09	285.8	231.46	219.22	320.55	279.14	253.89	570.57	567.22	554.58	558.84	543.39	501.63	1
Atg16l1	2133.26	2072	2018.95	1187.25	1272.44	1336.27	918.6	965.13	948.16	1276.34	1183.84	1262.27	1300.32	1217.01	1220.11	1
Atg2a	2389.74	2003.66	2555.73	998.9	932.67	881.3	1152.08	1337.74	1348.1	1430.73	1525.08	1523.98	1269.18	1478.4	1459.3	1
Atg2b	6195.68	5686.13	6044.83	3276.9	2915.45	3011.84	2310.87	2277.85	2336.7	2681.18	2843.4	2658.06	2670.5	3011.14	2916.74	1
Atl2	4215.49	4131.13	3908.38	1721.38	1961.11	1651.33	1562.59	1397	1500.88	1913.08	2039.24	1953.04	3073.64	2939	3524.47	1
Atm	9156.31	9319.07	9006.49	4524.12	5483.14	5303.22	1358.77	1311.41	1363.82	1889.1	2183.79	1892.51	2388.55	2353.45	2107.98	1
Atmin	4025.19	3958.8	4235.52	1449.63	1281.57	1287.8	1223.85	1274.54	1285.18	1311.82	1340.28	1308.56	1076.45	1151.43	1156.83	1
Atn1	867.37	566.53	1060.22	574.42	400.2	348.11	278.45	348.92	395.44	348.09	410.78	337.38	245.76	531.21	483.95	1
Atp11b	6006.76	6358.64	6286.52	2165.54	2604.18	2828.97	2273.55	1971.07	2046.86	2738.72	2579.01	2477.35	3783.14	3526.42	2911.15	1
Atp12a	248.21	237.71	182.93	0.94	0	0	0.96	0	2.25	1.92	1.83	1.78	0.84	0.94	0	1
Atp13a3	10892.4	10531.4	11340.6	7497.41	9019.98	7592.39	5619.76	4497.77	4691.37	8155.75	6920.05	7250.46	5986.53	5978.25	5277.86	1
Atp1a3	340.6	239.69	360.53	33.73	35.35	44.06	5.74	5.27	1.12	0.96	1.83	0.89	0	0.94	2.79	1
Atp1b1	1689.23	1675.83	1824	372.95	380.82	340.4	1403.74	1219.24	1203.17	763.31	1253.37	980.97	1924.81	2041.47	1841.81	1
Atp2a3	281.31	258.51	320.47	6.56	5.7	1.1	129.18	93.48	83.13	1.92	2.74	0.89	0	0	0	1
Atp5sl	824.62	882.48	837.22	274.56	233.74	259.98	311.94	398.95	361.74	507.28	464.75	512.74	505.82	525.59	619.83	1
Atp6v0a4	114.45	127.77	136.2	0	3.42	0	2.87	2.63	1.12	7.67	7.32	10.68	6.73	5.62	6.51	1
Atp6v0c	2757.93	1946.22	3315.51	877.09	908.73	708.34	1061.18	932.21	1091.96	925.37	1031.97	1094.91	662.36	816.02	872.04	1
Atp6v1b2	6187.41	5584.11	5959.37	2761.51	2974.74	2422.47	3160.57	3100.78	3124.21	3256.54	3250.52	3189.49	2842.19	2659.81	2581.69	1
Atp8b2	2311.14	2105.68	2067.02	979.23	1047.83	981.55	1277.43	1306.14	1278.44	1597.59	1731.84	1637.03	2138.59	2213.85	2257.82	1
Atpaf1	1234.17	1169.71	1173.71	789	777.6	796.47	805.69	821.61	768.41	565.77	539.77	540.34	588.3	592.11	545.38	1
Atr	7363.66	8541.57	7393.47	1780.41	2701.09	2788.21	1339.63	1113.91	1250.36	1617.72	1588.21	1479.47	1725.35	1662.97	1599.83	1
Atrx	20258.3	22378	23272.7	7902.22	16943.1	15650.8	8954.48	8453.07	8499.74	8477.95	7289.66	7772.11	7822.13	8150.87	6417.93	1
Atxn10	10001.6	9915.31	10763.7	5749.79	5105.74	4885.7	6213.02	6317.42	6214.72	5347.02	5091.23	5117.61	4388.27	4841.81	4456.07	1
Atxn2	4776.73	3855.79	5605.52	1164.76	753.66	1012.39	928.17	1063.88	961.64	959.89	1194.82	1024.59	1004.91	1313.51	1261.06	1
Atxn2l	12172.1	10914.7	13399.6	3819.45	3195.93	3629.85	2407.51	2736.06	2579.36	1813.35	1977.94	1884.5	1602.47	1633.92	2359.26	1
Atxn3	3225.39	3703.26	3189.99	1520.85	1794.65	1665.66	1056.4	1015.16	1026.8	1450.87	1477.51	1400.24	1582.27	1374.41	1256.41	1
AU015836	824.62	788.39	793.16	0	0	0	0	0	0	0	0.91	0	0	0	0	1
AU018091	11066.2	10674	11217.7	0.94	0	0	0.96	1.32	11.23	25.89	17.38	19.58	6.73	5.62	4.65	1
AU019823	1945.72	1922.45	2053.67	1068.25	1112.82	1007.99	777.94	793.96	800.99	1188.12	1340.28	1107.38	1119.37	1117.7	956.73	1
AU022751	154.44	142.62	158.9	5.62	3.42	14.32	7.66	1.32	0	4.79	8.23	3.56	5.89	10.31	11.17	1
Aurkc	128.24	163.42	126.85	0.94	1.14	0	1.91	2.63	0	0.96	4.57	4.45	3.37	5.62	0.93	1
Avpi1	1737.49	1762	1699.82	183.66	190.41	188.38	409.54	464.79	419.03	506.32	546.18	561.7	987.23	1028.7	1132.63	1
AW146020	746.02	805.23	903.99	476.03	495.98	602.59	309.07	325.22	312.31	347.13	337.59	348.95	417.45	439.4	437.42	1
AW146154	646.73	854.75	623.58	170.54	273.64	262.19	158.84	181.7	141.55	436.32	440.97	419.27	574.83	468.44	429.04	1
AW209491	826	814.14	761.11	383.26	380.82	372.35	331.08	294.94	287.59	420.97	393.39	416.6	573.99	445.02	468.13	1
AW549877	5744.76	6520.08	6500.16	1819.77	2107.06	1786.83	1760.66	1466.78	1754.77	2384.87	2830.6	2569.04	2683.12	2716.96	2426.27	1
AW555464	4978.06	4113.3	5096.78	252.07	223.48	201.6	559.77	657.02	587.54	1369.36	1358.58	1392.23	1917.24	2171.69	2385.32	1
AY512931	284.07	299.11	255.04	104.95	133.4	175.16	136.83	96.12	125.82	145.76	142.72	130.86	232.29	227.66	185.2	1
B020004J07Rik	159.96	195.12	173.59	4.69	6.84	6.61	11.48	6.58	13.48	4.79	9.15	6.23	10.94	7.5	7.45	1
B130006D01Rik	114.45	121.82	104.15	29.05	35.35	47.37	8.61	15.8	19.1	21.1	22.87	24.03	24.41	29.98	12.1	1
B230206F22Rik	670.18	697.27	648.95	152.74	186.99	225.83	130.14	126.4	103.35	94.93	113.44	114.83	146.44	140.53	121.92	1
B3galnt2	1068.7	1101.37	1078.91	665.31	752.52	771.14	552.12	491.12	526.88	722.08	606.56	688.99	1073.08	910.65	823.65	1
B3gnt2	1406.54	1576.78	1399.38	208.03	189.27	208.21	1490.82	1386.46	1193.06	1111.41	775.81	953.38	877.82	788.85	829.23	1
B3gnt5	1580.29	1850.15	1588.99	220.21	305.57	246.76	486.1	364.72	414.54	220.56	194.87	250.14	219.67	158.33	163.8	1
B3gnt7	4500.94	4396.57	4640.11	2.81	1.14	3.3	1.91	3.95	8.99	21.1	26.53	19.58	2.52	2.81	2.79	1
B3gnt9-ps	132.38	103.01	122.85	48.73	30.78	36.35	44.97	51.35	52.8	28.77	29.28	35.61	35.35	39.35	38.16	1
B4galnt2	468.85	441.74	480.7	62.78	74.11	70.5	40.19	23.7	25.84	38.36	46.66	34.72	41.24	36.54	50.26	1
B4galnt3	772.22	786.41	735.74	2.81	3.42	4.41	37.32	40.82	53.92	954.14	378.75	711.25	430.07	343.84	523.04	1
B4galt6	4327.19	4587.73	4514.59	2012.8	2052.33	1802.26	3870.58	3927.65	3878.02	1184.29	1214.94	1158.12	1028.47	1207.64	1072.14	1
Bach2	877.02	727.97	910.66	213.65	206.37	179.56	197.12	198.82	220.19	350.97	499.52	396.13	340.86	475.94	389.95	1
Bag4	3651.49	4056.85	3692.06	2114	2093.37	1959.79	982.72	991.46	1088.59	1027.98	1046.61	989.87	1009.96	962.18	925.09	1
Baiap2l1	341.98	283.27	372.54	12.18	12.54	22.03	14.35	11.85	16.85	4.79	21.04	15.13	23.57	29.04	22.34	1
Bard1	3763.19	3756.75	3813.57	1212.55	1178.95	1168.82	358.83	325.22	297.7	125.62	119.85	104.15	68.17	98.37	80.04	1
Baz1a	5166.97	5255.28	5490.69	2949.86	2977.02	3202.42	2291.73	2206.75	2242.33	1659.92	1389.68	1537.33	1104.22	1045.56	1160.55	1
Baz2a	17570.8	15184.5	18762.1	2754.95	2377.28	2362.98	1707.07	1822.28	1778.36	1579.37	1566.25	1547.12	1436.67	1885.94	1817.61	1
Bbc3	990.1	962.71	1180.39	442.29	362.58	416.41	358.83	389.74	377.47	687.56	537.94	656.06	718.75	759.81	995.82	1
Bbx	9506.57	9627.09	9994.6	3220.67	4370.32	3888.73	4300.22	4272.62	4175.72	5428.53	4795.73	4947.58	6265.11	7153.1	6217.84	1
BC005561	1685.09	1969	1941.5	492.89	1053.53	1118.15	617.19	614.89	696.52	585.91	684.32	559.92	824.8	907.84	785.49	1
BC005764	246.83	207.99	210.97	116.2	124.28	137.7	74.64	104.02	83.13	58.5	71.36	63.2	55.55	75.89	65.15	1
BC024479	1993.98	2288.91	1985.57	714.98	916.71	934.18	380.84	371.3	381.96	422.89	508.67	465.56	527.7	474.06	483.02	1
BC027231	2570.39	2530.58	2518.35	911.76	852.86	938.58	619.1	562.22	612.26	668.38	558.98	567.04	664.05	634.27	662.64	1
BC030867	1518.24	1342.05	1591.66	402	356.88	328.28	41.15	57.93	64.03	18.22	9.15	18.69	10.1	6.56	2.79	1
BC031781	3455.68	3452.68	3510.46	1258.47	1361.38	1135.77	954.97	925.62	911.09	965.65	969.76	910.65	1061.3	883.48	901.82	1
BC032203	4921.52	4301.49	5609.53	497.58	467.47	463.78	269.84	260.7	266.25	487.14	532.45	492.27	509.19	638.02	676.6	1
BC039771	114.45	100.03	122.85	44.98	49.03	65	56.46	40.82	40.44	36.44	46.66	43.62	51.34	59.96	47.46	1
BC046404	870.13	849.8	890.63	346.71	324.95	382.26	654.51	643.86	606.64	306.86	208.59	315.12	268.48	272.63	342.49	1
BC048403	457.82	456.59	663.64	70.28	85.51	58.39	34.45	28.97	34.83	45.07	61.3	48.07	54.71	52.47	36.3	1
BC052040	1314.15	1230.13	1410.06	319.54	278.2	252.27	147.36	173.8	177.5	161.1	199.44	174.47	185.16	217.36	202.89	1
BC052688	326.81	426.88	353.85	62.78	102.62	95.84	54.54	38.18	33.7	77.67	89.66	89.02	114.46	80.57	82.83	1
BC055111	117.21	140.64	110.83	1.87	3.42	7.71	9.57	9.22	4.49	3.84	0	1.78	0	0	0.93	1
BC057022	168.23	130.74	158.9	26.24	15.96	39.66	9.57	21.07	11.23	20.14	31.11	31.16	19.36	14.05	27.92	1
BC065397	278.55	272.37	243.02	99.33	131.12	176.26	46.89	50.03	69.65	70.96	71.36	63.2	60.6	77.76	58.63	1
BC068157	124.11	69.33	117.5	85.27	55.87	92.54	35.4	57.93	58.42	36.44	61.3	60.53	45.45	70.27	58.63	1
BC088983	1243.82	1272.72	1156.36	491.02	499.4	486.92	328.21	316	297.7	439.19	444.63	399.69	558.84	441.27	438.35	1
Bcam	5491.03	4580.79	5218.29	54.35	51.31	58.39	282.28	342.34	399.93	443.03	384.24	405.03	686.77	636.14	790.14	1
Bcar3	1141.78	1068.69	1133.66	641.89	524.48	523.27	327.25	445.04	428.02	409.47	628.51	544.79	499.93	483.43	484.88	1
Bcas3	2775.85	2625.66	2845.49	474.15	419.59	468.19	997.07	1029.64	1113.3	1839.24	1847.12	1817.73	1550.29	1768.83	1770.14	1
Bcat1	18687.7	19198.7	18194.6	2159.92	2015.84	2010.46	1122.42	974.34	869.52	99.73	139.97	104.15	88.37	181.76	445.79	1
Bcat2	1002.51	876.54	1151.01	173.36	214.35	171.85	299.5	319.95	293.21	355.77	343.99	385.45	376.21	348.52	408.57	1
Bccip	1634.07	1572.82	1878.74	886.46	1064.93	874.69	623.89	553	517.89	407.55	411.69	403.25	413.24	421.6	411.36	1
Bcdin3d	351.64	344.67	327.14	212.71	221.2	196.09	192.33	185.65	171.88	145.76	142.72	133.53	168.33	140.53	170.31	1
Bcl2l11	2512.47	2169.07	2537.04	551.93	478.88	454.97	304.29	362.09	351.63	520.7	641.32	565.26	542.01	561.19	613.31	1
Bcl9	848.06	696.28	992.12	393.56	314.69	338.2	281.32	289.67	261.76	248.36	292.76	254.59	248.28	378.5	326.67	1
Bcor	5668.92	5276.08	5740.39	2341.71	2001.02	2088.68	1020.99	1116.54	968.38	570.57	565.39	562.59	626.17	697.98	722.2	1
Bdp1	5839.91	6136.78	6656.39	2862.72	4601.78	4138.8	1949.16	1990.82	2134.48	2166.24	2132.55	2044.73	2281.66	2379.68	2140.55	1
Bend3	5355.89	4949.24	5319.77	1220.05	925.83	1028.92	675.56	739.97	738.08	698.11	756.59	674.75	579.88	694.23	663.57	1
Bend4	5031.84	4653.1	4949.9	958.61	877.94	821.81	1068.83	942.74	948.16	560.02	493.11	526.09	497.4	529.34	518.39	1
Bex1	3783.87	4538.2	4170.09	167.73	161.91	143.21	97.6	72.42	77.52	85.35	33.85	72.1	79.96	76.82	74.45	1
Bex4	810.83	1137.03	972.09	307.36	345.48	298.54	161.71	104.02	95.49	200.42	102.47	163.79	201.99	143.34	114.47	1
Bgn	122.73	83.2	154.89	15.93	29.64	4.41	31.58	26.33	31.46	54.66	70.44	66.76	71.54	80.57	71.66	1
Bid	1071.45	1160.8	1108.29	414.18	428.71	442.85	296.63	280.45	290.96	321.24	217.74	265.27	247.44	231.41	334.11	1
Birc3	140.65	167.38	142.88	3.75	6.84	3.3	17.22	6.58	8.99	19.18	13.72	17.8	29.46	29.98	38.16	1
Birc6	26842.9	25287	26142.2	15812.9	16262.4	15987.9	12639.4	12629.6	13093.4	9347.7	10210.8	8933.78	8519.84	9695.79	8439.36	1
Blm	5354.51	5838.65	5797.8	2163.67	2291.77	2270.45	451.65	373.94	395.44	205.21	202.19	204.74	162.43	217.36	201.03	1
Bmp2	133.76	106.97	114.83	6.56	3.42	2.2	42.1	44.77	34.83	28.77	50.32	31.16	32.82	44.03	32.57	1
Bmp4	1046.63	1073.64	1200.42	6.56	9.12	1.1	3.83	1.32	6.74	36.44	7.32	43.62	375.37	352.27	420.67	1
Bmp8a	111.7	113.9	122.85	1.87	3.42	5.51	7.66	3.95	2.25	3.84	4.57	4.45	4.21	2.81	0	1
Bmp8b	339.22	304.07	361.86	7.5	9.12	20.93	8.61	6.58	11.23	8.63	11.89	8.9	14.31	12.18	10.24	1
Bnc2	1938.82	1915.51	2195.21	11.24	10.26	3.3	50.71	79	64.03	211.92	262.57	278.62	217.98	232.35	244.77	1
Bnipl	136.52	119.84	145.55	7.5	10.26	5.51	11.48	10.53	11.23	1.92	9.15	6.23	15.15	19.67	11.17	1
Bod1l	9007.39	9009.06	9172.06	3003.27	5253.96	4560.72	2751.99	2795.31	3007.38	3764.78	3654.89	3548.23	4385.74	5117.25	4291.34	1
Boll	129.62	143.61	125.52	0	1.14	0	0	0	0	4.79	0	0.89	0.84	0	0	1
Bptf	17972	16009.5	19055.8	6946.42	7347.34	7174.88	4761.43	5016.54	5174.44	5232.91	5106.78	4992.09	4417.73	5322.43	4673.85	1
Braf	6714.17	6509.18	6915.43	1651.1	2152.66	2143.76	2572.09	2287.07	2563.63	4612.48	4708.82	4464.22	5182.77	5642.84	5185.72	1
Brca1	9894.06	10624.5	9623.39	4119.31	4320.15	4123.38	861.19	816.34	715.61	183.16	208.59	211.86	194.42	205.18	149.84	1
Brca2	7094.76	7786.85	7424.18	1652.03	2536.91	2735.33	546.38	549.05	485.31	442.07	438.22	391.68	458.69	519.97	473.71	1
Brcc3	1897.45	2329.52	1958.86	763.7	1083.17	1027.82	597.09	517.45	478.57	598.38	598.32	606.21	733.06	700.79	544.44	1
Brd1	5336.59	5429.6	5541.43	3532.71	2718.19	3127.51	2502.24	2588.59	2514.2	2783.79	2687.88	2752.42	2440.73	2511.78	2407.66	1
Brd3	4957.37	4317.34	5529.41	2781.19	2608.74	2389.42	1161.65	1281.13	1226.77	1487.31	1518.68	1345.94	1116.85	1385.65	1220.11	1
Brd4	12179	9688.5	14207.4	2146.8	1554.07	1608.37	1068.83	1217.93	1289.68	1117.16	1373.21	1259.6	960.3	1531.8	1476.05	1
Bre	1551.33	1549.05	1781.27	864.91	750.24	717.16	877.46	932.21	991.97	898.52	1066.73	1174.14	939.26	1032.44	1286.19	1
Brix1	5162.84	5388	5901.95	1302.51	1617.92	1324.15	733.93	599.09	585.3	574.4	479.39	503.84	558	561.19	498.84	1
Brpf3	4318.91	3694.35	4666.82	848.98	667.01	782.15	553.08	622.79	561.71	550.43	648.64	593.75	446.06	597.73	529.55	1
Brwd1	11183.4	10885	11101.5	4002.18	4813.85	4861.47	3760.54	3547.13	3656.71	3605.6	3939.41	3579.39	3510.45	3591.07	3275.05	1
Brwd3	3003.38	2718.76	3250.08	881.77	1377.34	1343.98	676.51	620.16	758.3	651.12	657.79	579.5	486.46	615.53	477.44	1
Bscl2	1467.22	1399.49	1491.51	372.95	367.14	397.69	399.98	497.7	501.04	338.5	397.97	398.8	294.57	345.71	357.38	1
Bsn	144.79	157.48	149.55	44.04	41.05	47.37	22.01	48.72	37.07	42.19	78.68	46.29	35.35	61.83	37.23	1
Bspry	393	397.17	437.97	14.99	10.26	15.42	8.61	11.85	10.11	13.43	19.21	8.9	19.36	17.8	22.34	1
Bst2	495.05	400.14	484.71	18.74	23.94	20.93	40.19	31.6	25.84	148.64	130.83	150.44	124.56	145.22	187.07	1
Btaf1	9586.55	10483.8	9427.1	5365.6	5977.98	5981.82	4754.74	4579.41	4440.85	3808.89	3570.72	3542.89	3688.87	3544.23	3254.57	1
Btbd11	1475.49	1351.95	1406.05	178.98	213.21	202.7	754.02	696.52	707.75	539.88	365.03	487.82	264.27	269.82	347.14	1
Btbd16	157.2	138.66	158.9	65.59	61.57	88.13	55.5	56.62	70.77	49.86	87.83	67.65	93.42	89.94	83.76	1
Btbd19	809.45	802.26	810.52	318.6	338.63	339.3	167.45	138.25	176.38	138.09	125.34	143.32	180.95	160.21	168.45	1
Btnl7	100.66	137.67	85.46	0	0	4.41	3.83	1.32	1.12	11.51	7.32	14.24	4.21	1.87	4.65	1
Bub1	8952.23	9573.61	8937.05	3319.06	3914.25	3855.68	470.78	454.25	397.69	36.44	17.38	17.8	5.05	4.68	0	1
Bzrap1	114.45	77.25	114.83	8.43	4.56	7.71	6.7	10.53	12.36	21.1	14.64	20.47	24.41	18.74	23.27	1
C030019I05Rik	113.07	104	122.85	18.74	17.1	14.32	38.28	32.92	33.7	11.51	9.15	16.91	15.15	16.86	17.68	1
C030039L03Rik	1800.93	2055.17	1781.27	184.6	228.04	228.04	143.53	129.03	155.03	308.78	300.99	326.69	364.43	346.65	335.97	1
C030048B08Rik	787.39	913.19	779.81	333.59	377.4	289.73	287.06	240.95	243.78	386.45	371.44	341.83	365.27	324.16	313.64	1
C130039O16Rik	2775.85	2589.01	2865.52	1238.79	1028.44	1103.83	1908.02	1713	1694.11	2497.07	2521.37	2458.66	2168.89	2607.34	2831.11	1
C130074G19Rik	199.95	169.37	216.32	14.06	12.54	22.03	248.79	238.32	233.67	59.45	21.04	48.96	30.3	35.6	41.88	1
C1qbp	3203.33	2732.63	3419.66	1254.72	1120.8	948.5	454.52	337.07	424.65	297.27	326.61	329.36	265.96	292.31	236.39	1
C2	133.76	116.87	146.88	7.5	6.84	8.81	2.87	1.32	3.37	18.22	20.13	23.14	42.08	19.67	16.75	1
C230052I12Rik	417.83	447.68	389.9	303.61	267.94	280.91	193.29	189.6	220.19	209.05	193.04	217.2	162.43	193	191.72	1
C330006K01Rik	784.63	778.49	841.23	330.78	330.65	395.48	441.12	563.54	547.1	793.04	770.32	820.74	605.13	649.26	743.61	1
C330019L16Rik	3039.23	3462.58	2901.57	114.32	275.92	280.91	222.95	185.65	176.38	403.71	343.07	346.28	527.7	520.91	411.36	1
C330024D21Rik	672.93	620.02	546.13	119.01	214.35	250.07	154.06	129.03	142.67	123.7	164.68	154	154.02	189.25	160.08	1
C330027C09Rik	5390.37	5605.9	5727.03	2120.56	2947.37	2577.8	367.44	312.05	271.87	105.48	66.79	73.88	94.26	82.45	72.59	1
C430048L16Rik	766.7	866.64	810.52	461.03	587.19	577.25	385.62	335.75	352.75	511.11	553.49	487.82	632.07	643.64	551.89	1
C530028O21Rik	115.83	95.08	133.53	5.62	7.98	13.22	3.83	3.95	6.74	6.71	11.89	1.78	6.73	8.43	7.45	1
C77080	2090.51	1698.61	1932.16	521.94	426.43	457.17	399.98	416.07	334.78	184.12	155.53	208.3	207.88	221.1	316.43	1
C77370	5881.28	6564.65	6250.46	1273.46	1629.32	1660.15	410.5	366.04	404.43	277.13	161.02	215.42	232.29	233.28	190.79	1
C79407	8482	10133.2	9340.31	2371.7	4079.57	4022.03	374.14	346.29	298.83	77.67	82.34	79.23	40.4	45.91	25.13	1
C80913	6561.11	7153.96	6402.69	3196.31	3279.16	3107.68	1768.31	1682.71	1669.39	2158.56	1919.39	1997.55	1822.13	1692.95	1938.6	1
Cabp1	193.05	214.93	197.62	7.5	5.7	5.51	7.66	3.95	1.12	1.92	1.83	2.67	0	4.68	1.86	1
Cacna1a	1574.78	1293.52	1502.19	226.77	168.75	208.21	308.12	297.57	338.15	420.01	459.26	440.64	237.34	344.77	307.12	1
Cacna1s	289.58	310.01	316.46	1.87	2.28	0	17.22	38.18	23.59	5.75	7.32	3.56	0	0	0.93	1
Calca	235.8	254.54	224.33	2.81	1.14	2.2	17.22	7.9	7.86	14.38	0.91	1.78	3.37	0	4.65	1
Calcoco2	1776.1	2066.06	1896.1	12.18	18.24	7.71	2.87	1.32	6.74	10.55	10.98	12.46	7.57	7.5	8.38	1
Camkv	235.8	262.47	276.4	88.08	94.64	82.62	20.09	19.75	16.85	10.55	4.57	6.23	5.05	5.62	2.79	1
Capg	944.59	970.63	854.58	8.43	7.98	9.91	23.92	34.23	16.85	67.13	68.61	41.84	51.34	66.52	66.08	1
Capn3	868.75	998.37	1017.49	2.81	7.98	8.81	6.7	6.58	3.37	49.86	163.76	83.68	33.67	40.29	27.92	1
Caprin1	52811.5	56094.7	54840.1	27721	26915.2	25555.5	20959.5	19801.5	20438.2	17602.2	17457.5	17573.8	13442.5	14196.6	12821	1
Caprin2	947.35	959.74	909.33	419.8	477.74	452.77	238.26	234.37	274.11	254.12	268.06	263.49	325.71	367.26	275.48	1
Capsl	142.03	187.19	141.54	0	0	0	0	0	0	0.96	0	0.89	0	0.94	0	1
Car12	117.21	105.98	130.86	26.24	17.1	19.83	2.87	5.27	2.25	3.84	4.57	1.78	0	1.87	0	1
Car13	672.93	703.21	715.71	62.78	60.43	67.2	50.71	73.73	43.81	82.47	63.13	55.19	87.53	70.27	96.79	1
Car2	5155.94	5860.44	4999.3	1824.45	1646.42	1780.22	598.05	720.22	579.68	780.57	558.98	741.51	710.34	569.62	689.63	1
Car4	103.42	71.31	137.53	0	0	0	0	0	0	0	0	0	0	0	0	1
Card10	452.3	366.46	543.46	4.69	3.42	3.3	26.79	32.92	33.7	15.34	7.32	16.91	16.83	15.93	18.61	1
Carm1	2948.22	2405.78	3252.75	1188.19	911.01	1035.53	659.29	811.07	680.79	597.42	620.28	620.45	531.07	564	597.49	1
Cars	8185.52	7602.63	8434.99	2534.74	2615.58	2356.37	1921.42	1865.73	1686.24	731.67	865.46	781.57	781.88	842.26	1530.96	1
Casc5	9685.84	10863.2	10094.8	2760.58	5079.51	5026.71	528.2	493.75	454.98	59.45	29.28	26.71	11.78	10.31	9.31	1
Casp8	119.97	146.59	149.55	17.8	11.4	18.73	12.44	21.07	11.23	12.47	6.4	14.24	15.15	12.18	8.38	1
Casp8ap2	6544.56	7330.26	6624.34	2254.56	4044.23	3765.35	1958.73	1740.65	1759.26	1899.65	1601.93	1740.29	1897.88	1717.31	1532.82	1
Cass4	481.26	441.74	536.78	18.74	39.91	52.88	25.84	28.97	20.22	24.93	34.76	29.38	30.3	36.54	33.5	1
Casz1	850.82	780.47	875.95	16.87	10.26	27.54	22.01	15.8	14.6	20.14	25.62	24.03	30.3	32.79	28.85	1
Cav1	591.58	618.04	555.48	100.27	87.79	111.26	665.03	555.64	656.07	139.05	185.72	181.6	111.94	107.74	96.79	1
Cbfa2t2	4772.59	4550.09	4936.54	1370.92	1270.16	1194.16	1260.21	1411.48	1398.65	1363.61	1418.96	1309.45	1468.65	1722.93	1680.8	1
Cbl	3919.01	3695.34	4016.53	2700.6	2225.64	2190.03	1278.39	1365.4	1302.04	1025.1	1263.43	997.88	966.19	1434.37	1260.13	1
Cblc	259.25	213.94	224.33	0	0	0	0.96	1.32	1.12	1.92	0	0	0	1.87	1.86	1
Cbs	599.85	558.61	599.54	159.3	148.22	125.59	113.87	147.47	139.3	70	42.08	39.17	47.97	48.72	64.22	1
Cbx1	3884.54	4079.63	4431.81	1713.88	1944.01	1845.22	1233.42	1236.36	1103.19	1069.21	999.03	1068.21	1000.7	928.45	980	1
Cbx7	6869.99	6908.33	7223.89	100.27	95.78	124.48	133.96	125.08	171.88	422.89	360.46	438.86	835.74	839.45	1069.35	1
Ccar1	10569.8	11256.4	12322	3352.8	5532.17	5026.71	3433.29	4251.55	3904.98	3429.15	3170.93	3222.43	2816.94	3053.3	2906.5	1
Ccdc106	169.61	168.38	156.23	54.35	52.45	55.08	80.38	89.53	62.91	100.69	114.36	122.84	166.64	150.84	182.41	1
Ccdc111	679.83	722.03	713.04	370.14	370.56	369.04	279.41	280.45	310.06	268.5	274.46	279.51	265.11	293.24	317.36	1
Ccdc112	918.39	816.12	1102.94	92.77	128.84	94.74	115.78	107.97	116.83	132.33	150.04	134.42	164.96	163.02	147.05	1
Ccdc114	370.94	398.16	407.26	2.81	4.56	3.3	0	1.32	1.12	1.92	2.74	0.89	1.68	6.56	4.65	1
Ccdc115	1195.56	1217.25	1269.85	531.31	489.14	395.48	327.25	294.94	303.32	303.02	269.89	281.29	297.1	252.96	317.36	1
Ccdc116	128.24	127.77	150.89	15.93	9.12	8.81	8.61	15.8	17.97	5.75	13.72	21.36	18.52	9.37	7.45	1
Ccdc117	2833.77	2818.8	2607.81	918.32	996.52	852.66	1093.71	1080.99	1071.74	1731.84	1433.6	1516.86	1649.6	1428.75	1291.78	1
Ccdc120	1235.55	1064.72	1304.57	178.04	142.52	141.01	143.53	144.83	139.3	150.55	144.55	186.05	172.53	200.49	219.64	1
Ccdc123	512.97	411.03	586.19	343.9	311.27	322.78	177.98	202.77	190.98	216.72	250.67	212.75	233.13	241.72	218.71	1
Ccdc125	285.45	288.22	319.13	13.12	6.84	19.83	7.66	7.9	16.85	10.55	16.47	10.68	13.47	26.23	10.24	1
Ccdc138	623.29	699.25	644.94	245.51	298.73	329.39	104.3	121.13	93.24	144.8	173.82	149.55	168.33	164.89	143.32	1
Ccdc14	2244.95	2337.44	2307.37	677.49	677.27	699.53	231.56	234.37	219.07	186.03	184.8	186.05	253.33	268.89	262.45	1
Ccdc15	642.6	672.51	628.92	372.95	354.6	419.72	71.77	77.68	75.27	116.03	157.36	122.84	178.43	217.36	187.07	1
Ccdc155	177.89	152.53	142.88	21.55	13.68	17.63	5.74	13.17	12.36	3.84	6.4	7.12	5.89	6.56	2.79	1
Ccdc160	424.72	432.82	387.23	14.06	11.4	18.73	65.07	43.45	65.16	103.57	94.23	90.8	169.17	110.55	136.81	1
Ccdc18	2595.21	3184.27	2615.82	215.52	505.1	559.63	77.51	79	103.35	66.17	35.68	50.74	61.44	53.4	40.02	1
Ccdc36	310.27	290.2	287.09	14.99	21.66	22.03	26.79	25.02	14.6	10.55	28.36	19.58	27.77	23.42	29.78	1
Ccdc38	84.12	119.84	104.15	24.36	22.8	34.15	13.4	14.48	15.73	9.59	13.72	11.57	12.62	12.18	15.82	1
Ccdc40	249.59	242.66	249.7	27.17	18.24	25.34	6.7	2.63	5.62	98.77	139.06	89.02	48.81	62.77	38.16	1
Ccdc43	3133	3874.61	3414.32	1847.88	1819.73	1546.68	1245.86	1083.63	1020.06	966.61	972.5	899.08	1158.93	990.28	1044.22	1
Ccdc46	304.75	273.36	333.82	10.31	14.82	16.52	29.66	28.97	28.09	46.03	21.96	28.49	38.72	29.98	27.92	1
Ccdc55	1025.95	980.54	1329.94	304.54	566.67	478.1	291.85	376.57	285.35	286.72	321.12	310.67	329.92	309.17	262.45	1
Ccdc64	399.9	344.67	372.54	36.55	31.93	29.74	103.34	125.08	131.44	219.6	210.42	229.66	141.39	155.52	132.16	1
Ccdc66	1173.5	1247.96	1312.58	437.61	775.32	708.34	549.25	531.94	530.25	475.63	512.33	476.24	577.36	613.66	482.09	1
Ccdc68	96.53	106.97	97.48	0.94	0	0	0	0	0	0	0	0	1.68	0	0	1
Ccdc73	337.85	376.37	336.49	89.02	172.17	122.28	90.9	80.32	53.92	88.22	101.55	84.57	90.9	84.32	88.41	1
Ccdc8	183.4	165.4	156.23	3.75	7.98	6.61	0.96	5.27	0	0	1.83	0	1.68	0.94	0	1
Ccdc86	1219	1080.57	1488.84	400.12	336.35	369.04	308.12	325.22	304.44	238.77	279.95	253.7	184.32	203.3	236.39	1
Ccnb1ip1	637.08	694.3	622.24	46.85	47.89	73.81	53.59	50.03	62.91	48.91	39.34	53.41	58.07	55.28	53.98	1
Ccnd3	1518.24	1234.09	1653.08	733.72	690.95	664.28	597.09	657.02	594.29	761.39	726.4	802.94	633.75	710.16	779.91	1
Ccne1	4197.56	4337.14	4092.64	1752.3	1581.43	1643.62	372.23	367.35	349.38	210.97	198.53	196.73	127.93	72.14	121.92	1
Ccnf	8203.45	7635.32	8354.87	2881.46	2712.49	2647.2	338.74	356.82	306.69	59.45	51.23	67.65	38.72	31.85	38.16	1
Ccnk	2989.59	2602.88	3204.68	1078.55	983.98	956.21	813.35	905.87	817.84	563.85	661.45	553.69	479.73	521.84	550.96	1
Ccnl1	3506.7	3855.79	3514.47	1402.78	1906.39	1949.87	1885.05	1795.95	1964.85	1899.65	1827.9	1987.76	2503.86	2309.41	2867.41	1
Ccno	137.9	150.55	208.3	11.24	9.12	17.63	49.76	64.52	56.17	77.67	57.64	64.98	25.25	28.11	36.3	1
Ccnt1	2073.96	2057.15	2191.2	1242.54	1153.86	1180.94	836.31	861.11	908.84	912.91	983.48	915.99	876.14	1128.01	1114.02	1
Ccnt2	5668.92	6059.52	5841.87	1858.19	2123.02	2160.28	1723.34	1811.75	1900.81	1978.28	2040.15	2042.95	2049.37	2161.39	2247.58	1
Ccrn4l	4666.41	4266.82	4725.57	929.56	684.11	866.98	1583.64	1457.56	1596.37	1240.86	1352.17	1410.03	944.31	1077.41	1481.63	1
Cct4	17883.8	18681.7	16663	10452	10140.8	10149.3	7612.94	7241.73	6940.44	5276.06	5038.17	4835.42	4782.99	4200.04	4553.79	1
Cd209c	870.13	880.5	843.9	171.48	231.46	333.79	238.26	268.6	239.29	326.04	340.33	254.59	326.55	419.72	336.9	1
Cd22	168.23	162.43	181.6	67.47	63.85	116.77	70.81	72.42	70.77	47.95	75.93	59.64	84.16	122.73	97.72	1
Cd247	2410.43	2304.76	2196.54	248.32	368.28	332.69	144.49	142.2	132.56	258.91	294.59	273.28	336.65	366.32	346.21	1
Cd2ap	8291.7	9551.82	9109.31	2443.85	3750.06	3576.97	3254.35	2945.41	3071.41	2671.59	2299.06	2619.78	2898.58	2778.79	2262.47	1
Cd300a	257.87	234.73	279.07	103.08	101.48	101.35	73.68	69.78	65.16	84.39	75.02	69.43	87.53	95.56	57.7	1
Cd34	131	148.57	138.87	9.37	12.54	7.71	1.91	1.32	4.49	5.75	0.91	8.01	2.52	0.94	4.65	1
Cd37	190.3	186.2	218.99	7.5	9.12	15.42	2.87	5.27	0	1.92	4.57	3.56	5.89	4.68	5.58	1
Cd55	544.69	663.6	562.15	3.75	4.56	2.2	3.83	13.17	7.86	28.77	26.53	28.49	43.76	41.22	38.16	1
Cd68	404.04	460.56	425.96	59.03	50.17	52.88	49.76	53.98	51.68	32.6	51.23	44.51	44.61	41.22	51.19	1
Cd80	170.99	178.28	193.62	21.55	17.1	14.32	2.87	7.9	6.74	4.79	5.49	2.67	5.89	0.94	5.58	1
Cd84	599.85	641.81	614.23	92.77	104.9	168.55	65.07	55.3	73.02	96.85	113.44	89.02	106.89	116.17	108.89	1
Cd97	2966.15	2853.46	3159.28	303.61	270.22	285.32	445.91	429.24	411.17	110.28	84.17	118.39	111.1	122.73	134.95	1
Cdadc1	453.68	357.55	439.31	193.03	218.92	196.09	160.76	193.55	167.39	360.56	371.44	352.51	323.19	398.17	249.42	1
Cdc14b	1781.62	1729.31	1958.86	591.28	605.44	694.02	746.37	701.79	721.23	1181.41	1128.95	1100.25	1117.69	1226.38	1273.16	1
Cdc25a	3435	3483.38	3605.27	1858.19	1655.54	1820.98	525.33	448.99	478.57	335.63	419.01	348.95	475.52	421.6	467.2	1
Cdc34	5360.03	5655.42	5474.66	2191.78	1972.52	2018.18	1775.97	1960.53	1948	1282.1	1386.94	1459.88	1579.74	1572.09	1895.78	1
Cdc42bpg	4837.4	3715.15	5220.96	174.29	122	175.16	248.79	271.24	259.51	263.71	207.67	230.55	366.95	537.77	417.87	1
Cdc42ep4	1756.8	1649.09	1747.89	387.01	389.94	374.55	709.05	755.77	857.16	1622.52	1159.14	1583.62	1016.69	1094.28	1509.55	1
Cdc42ep5	179.27	215.92	208.3	3.75	5.7	3.3	1.91	14.48	4.49	16.3	26.53	20.47	34.51	45.91	55.84	1
Cdc5l	13635.2	14592.2	14738.9	4615.95	4293.93	4223.63	2968.24	3025.73	2977.04	2895.99	2810.47	2823.63	2705.85	2626.08	2569.59	1
Cdc73	4492.66	4232.16	5044.7	611.9	612.28	557.42	609.53	429.24	496.55	549.47	600.15	432.62	461.21	616.47	477.44	1
Cdca4	3021.31	3415.04	3036.44	1655.78	1583.71	1460.75	737.75	716.27	738.08	714.41	734.64	678.31	634.59	623.96	763.15	1
Cdca5	2571.77	2517.7	2474.28	1110.41	1140.18	1056.46	166.5	186.97	133.69	27.81	36.59	29.38	37.03	33.73	18.61	1
Cdcp1	455.06	445.7	456.67	0.94	1.14	0	2.87	1.32	1.12	0.96	8.23	2.67	3.37	0.94	1.86	1
Cdh1	17467.3	16068.9	19262.8	0	0	0	0	0	11.23	18.22	14.64	0	0	0.94	0	1
Cdh3	1791.27	1724.36	1892.1	1.87	0	0	0	0	2.25	1.92	0.91	2.67	0	0	0	1
Cdk11b	2498.68	2091.81	2918.93	1019.52	994.24	979.34	710.96	730.76	677.42	649.2	784.96	647.16	558	736.39	605.87	1
Cdk12	8395.13	8508.88	8679.34	4287.04	4588.09	4254.47	2900.3	2912.49	2939.97	2465.42	2594.56	2378.54	2068.73	2396.54	2390.9	1
Cdk18	539.17	433.81	587.52	1.87	0	0	4.78	5.27	5.62	8.63	1.83	6.23	8.42	14.99	17.68	1
Cdk5rap1	706.03	688.36	660.97	248.32	299.87	236.85	266.97	298.89	302.2	309.74	290.01	327.58	339.18	297.93	311.78	1
Cdk6	1456.18	1442.08	1540.92	338.28	320.39	326.08	103.34	97.43	102.23	76.71	43.91	40.06	47.13	31.85	25.13	1
Cdkal1	1503.07	1493.59	1592.99	903.32	899.6	990.36	615.27	637.27	650.46	698.11	680.66	623.12	732.22	717.65	698.01	1
Cdkl2	350.26	342.69	367.2	8.43	15.96	11.02	63.15	32.92	42.69	101.65	104.29	100.59	105.2	106.8	84.69	1
Cdkl3	395.76	412.02	454	152.74	167.61	183.97	275.58	294.94	271.87	291.52	291.84	298.21	313.93	341.03	316.43	1
Cdkn1c	1836.78	2159.16	1795.96	58.1	63.85	45.17	34.45	35.55	26.96	48.91	40.25	56.97	51.34	18.74	30.71	1
Cdnf	106.18	114.89	118.84	47.79	45.61	50.67	51.67	60.57	50.55	80.55	89.66	62.31	108.57	85.26	95.86	1
Cds1	1169.36	1007.28	1136.33	14.99	11.4	9.91	87.08	69.78	76.39	179.32	224.14	186.05	134.66	134.91	161.01	1
Cdt1	4405.79	3786.46	4525.28	914.57	661.31	835.03	124.39	132.98	126.95	26.85	22.87	16.91	34.51	19.67	28.85	1
Cdv3	19706.8	20320.9	19368.3	11216.6	11615	10939.1	10904.6	9969.89	9787.17	8168.21	7716.9	7693.77	7446.76	7241.16	7311.38	1
Cdyl	1951.23	2020.5	1992.24	1109.48	955.47	961.72	1231.5	1182.38	1290.8	1252.37	1139.01	1183.93	882.03	871.3	926.02	1
Cdyl2	1625.8	1513.39	1582.31	134.94	141.38	128.89	233.48	218.57	244.9	150.55	157.36	162.9	125.4	126.48	167.52	1
Ceacam1	143.41	109.94	108.16	10.31	10.26	13.22	9.57	3.95	3.37	8.63	9.15	12.46	38.72	37.48	43.74	1
Ceacam20	104.8	96.07	129.52	2.81	4.56	0	2.87	1.32	3.37	1.92	4.57	2.67	4.21	3.75	3.72	1
Cebpz	6741.75	7366.91	6793.92	3318.13	3866.36	3768.66	1859.22	1856.52	1825.55	1954.31	1740.99	1781.24	1793.52	1656.41	1602.62	1
Cecr2	11281.3	10944.4	11500.8	1251.91	1225.7	1218.4	323.43	471.37	429.14	1154.56	1265.26	1140.31	1323.05	1517.75	1450.92	1
Celf1	7267.13	6394.29	7573.73	4546.61	3751.2	4003.3	3915.55	4237.07	4295.93	2790.5	3203.86	2788.91	2810.21	3143.24	3114.04	1
Celf4	381.97	430.84	449.99	47.79	50.17	48.47	35.4	32.92	31.46	99.73	80.51	90.8	102.68	95.56	95.86	1
Celf5	332.33	315.95	407.26	71.22	71.83	89.23	106.21	114.55	124.7	88.22	44.83	62.31	111.94	129.29	107.03	1
Celsr3	599.85	501.16	584.85	32.8	23.94	33.05	68.9	73.73	91	57.54	64.04	55.19	33.67	65.58	34.43	1
Cenpe	11944.6	12019	13047.1	2851.47	5992.8	5566.51	555.95	526.67	476.33	88.22	66.79	48.96	23.57	21.55	12.1	1
Cenpf	18858.7	18131	19536.5	3092.29	7641.5	6374	599.01	643.86	570.69	131.37	124.42	121.06	100.15	110.55	68.87	1
Cenpp	1158.33	1467.83	1145.67	489.14	440.11	450.56	133.01	93.48	97.74	86.3	63.13	67.65	99.31	69.33	73.52	1
Cenpt	2859.97	2624.67	3044.45	860.22	747.96	851.56	744.45	865.06	789.76	591.66	628.51	636.47	504.98	590.24	571.43	1
Cep110	4059.67	4022.18	4043.24	2222.7	2972.46	3065.82	1234.38	1299.56	1343.6	1864.17	2076.75	1790.14	1795.2	1866.27	1745.02	1
Cep120	3873.51	4044.96	3794.88	1611.74	1554.07	1512.53	1131.03	1078.36	1187.45	1444.16	1393.34	1367.31	1347.45	1317.26	1321.56	1
Cep192	13734.5	13957.3	13801.5	4287.98	4469.52	4464.88	1691.76	1639.26	1716.57	1349.22	1414.38	1286.3	1397.11	1464.35	1359.72	1
Cep290	1421.71	1633.24	1590.32	302.67	738.84	768.93	491.84	442.4	424.65	545.63	441.88	453.99	710.34	817.9	558.4	1
Cep55	5688.22	6667.65	5809.82	2218.96	2559.71	2435.69	287.06	290.99	248.27	51.78	36.59	34.72	36.19	19.67	17.68	1
Cep70	1232.79	1467.83	1228.46	299.86	388.8	430.74	150.23	129.03	150.54	231.1	191.21	219.87	318.98	284.81	286.65	1
Cercam	459.19	450.65	532.78	44.98	45.61	46.27	129.18	117.18	137.06	233.02	247.01	256.37	459.53	525.59	586.33	1
Cgn	1839.54	1621.35	1905.45	28.11	37.63	30.85	5.74	13.17	19.1	13.43	21.04	16.02	15.15	17.8	35.37	1
Cgnl1	1412.06	1356.91	1514.21	304.54	335.21	297.44	376.05	351.55	312.31	1118.12	634.92	1027.26	1336.51	1380.03	1532.82	1
Cgref1	369.56	349.63	349.84	86.21	67.27	65	216.25	164.58	203.34	45.07	22.87	50.74	31.98	35.6	29.78	1
Chac1	2887.55	2966.37	2840.15	74.96	71.83	63.89	136.83	177.75	183.12	248.36	354.05	316.9	433.44	389.74	1158.69	1
Chchd10	4998.74	5492	5739.05	0	1.14	2.2	3.83	5.27	8.99	19.18	25.62	13.35	43.76	43.1	40.95	1
Chchd5	1072.83	1197.44	1090.93	735.59	568.95	631.23	533.94	629.37	567.32	489.06	522.39	528.76	591.67	642.7	857.15	1
Chchd7	457.82	498.19	448.66	43.1	50.17	38.56	71.77	76.37	77.52	109.32	88.74	102.37	78.27	87.13	89.34	1
Chd1	11463.3	11622.8	12507.6	4029.35	5485.42	4894.52	2152.98	1955.27	2070.45	1728.96	1715.37	1800.82	1816.24	2008.68	1882.76	1
Chd2	8071.07	8207.79	8288.11	2665.93	3466.15	3260.81	2450.57	2377.92	2393.99	2607.35	2619.26	2585.95	2752.98	2978.35	2635.67	1
Chd3	3126.11	2923.78	3263.43	996.09	1036.43	918.75	2032.41	2032.95	2085.05	2422.27	1846.2	2169.35	2992.84	3097.33	3337.4	1
Chd5	655.01	567.52	666.31	37.48	33.07	33.05	11.48	13.17	26.96	25.89	33.85	18.69	64.81	93.69	133.09	1
Chd8	12765.1	10736.4	12954.9	4287.04	3709.01	3810.52	2720.41	2815.06	2962.44	2672.55	3250.52	2779.12	2560.24	3537.67	2941.86	1
Chd9	10230.5	9787.55	10361.8	1273.46	1599.68	1668.96	1586.51	1561.58	1743.54	2364.73	2223.13	2145.32	2396.97	2931.5	2510.03	1
Cherp	3080.6	2416.68	3661.35	1215.37	923.55	1090.61	646.85	717.59	742.58	623.31	672.43	639.14	528.54	697.04	645.89	1
Chfr	1636.83	1667.9	1701.15	1197.56	1093.43	1059.76	1267.87	1163.94	1217.78	976.2	807.83	878.6	686.77	643.64	620.76	1
Chic1	2338.72	2587.03	2471.61	728.09	983.98	896.72	877.46	737.34	778.52	1375.11	1420.79	1342.38	1594.05	1387.52	1221.05	1
Chmp4c	319.92	392.21	348.51	2.81	1.14	2.2	4.78	1.32	11.23	1.92	1.83	2.67	1.68	2.81	1.86	1
Chordc1	3867.99	4780.86	4199.47	2320.16	2737.58	2522.72	2052.51	1871	1835.66	2063.63	1836.14	1928.12	2177.3	1833.48	1727.33	1
Chrna1	155.82	172.34	149.55	76.84	72.97	94.74	67.94	68.47	56.17	46.03	37.51	49.85	42.92	63.71	36.3	1
Chrna7	322.68	303.08	380.56	14.99	11.4	13.22	3.83	3.95	6.74	1.92	1.83	2.67	1.68	2.81	2.79	1
Chrna9	124.11	147.58	116.17	0	0	0	0	0	0	0.96	0	0	0	0	0	1
Chrnb1	373.7	374.39	417.94	47.79	49.03	47.37	81.33	82.95	83.13	323.16	280.86	275.95	230.61	266.07	244.77	1
Chst15	652.25	656.66	711.71	51.54	47.89	38.56	104.3	106.65	105.6	524.54	378.75	480.69	330.76	385.06	368.55	1
Chtf18	2483.51	2411.73	2571.76	1229.42	1080.89	1144.59	277.5	260.7	261.76	58.5	71.36	72.1	53.86	58.09	61.42	1
Chuk	5605.48	6473.53	5590.83	2503.82	2784.33	2835.58	2862.98	2713.67	2741.13	2742.56	2717.15	2731.05	3065.22	2546.45	2869.27	1
Cilp2	270.28	237.71	222.99	17.8	12.54	23.13	55.5	96.12	77.52	34.52	27.45	24.03	32.82	33.73	35.37	1
Cir1	638.46	571.48	775.8	125.57	173.31	157.53	140.66	111.92	140.43	248.36	215.91	239.46	250.81	231.41	199.16	1
Cirh1a	4601.6	4765.02	4927.2	2620.95	2478.76	2660.42	1309.01	1370.66	1369.44	1098.94	1080.46	1172.36	1201.85	1132.69	1372.75	1
Cisd3	288.2	291.19	288.42	38.42	33.07	36.35	110.04	131.67	132.56	78.63	66.79	87.24	94.26	74.95	109.82	1
Cit	4802.93	4076.66	4873.79	1414.02	1291.83	1248.14	290.89	254.12	265.13	70.96	69.53	56.08	37.03	47.78	66.08	1
Cited2	3346.74	3271.43	3798.88	586.6	464.05	473.7	1934.81	2267.32	2414.21	2488.44	2106.94	2531.65	2551.83	2315.97	2572.39	1
Ckmt1	213.74	235.73	166.91	7.5	7.98	6.61	8.61	14.48	11.23	6.71	1.83	8.01	2.52	1.87	1.86	1
Clca4	198.57	197.1	236.35	0	0	0	1.91	1.32	5.62	0.96	0.91	1.78	2.52	0.94	0	1
Clca6	332.33	357.55	316.46	0	0	0	0	0	1.12	0	1.83	0	0	0.94	0	1
Clcn1	154.44	109.94	130.86	12.18	9.12	20.93	1.91	0	1.12	0.96	5.49	3.56	4.21	1.87	2.79	1
Clcn5	2709.66	2740.55	2602.47	1325	1417.25	1336.27	851.62	824.24	803.24	398.92	402.54	481.58	414.08	412.23	431.83	1
Cldn4	2289.08	2336.45	2244.61	2.81	0	0	0.96	0	3.37	1.92	1.83	2.67	0	4.68	0	1
Cldn6	2675.19	2537.51	2693.27	0	0	0	0	0	3.37	2.88	0	0	0	0	0.93	1
Cldn7	537.8	431.83	544.8	5.62	5.7	7.71	1.91	2.63	6.74	4.79	2.74	2.67	3.37	8.43	2.79	1
Clgn	501.94	466.5	531.44	1.87	2.28	4.41	4.78	6.58	5.62	2.88	4.57	0	0.84	1.87	1.86	1
Clic6	132.38	76.26	109.49	1.87	0	0	4.78	1.32	0	3.84	0	1.78	0	0	0	1
Clint1	3182.65	2880.2	3426.34	2046.54	1709.13	1764.8	1848.69	1745.92	1692.98	1625.4	1454.64	1478.58	1453.5	1476.53	1581.22	1
Clk1	7349.87	8911	7664.53	3006.09	3683.93	4000	3254.35	3037.58	3405.06	6321.3	5742.62	5928.56	8285.87	6976.02	6980.99	1
Cln8	1784.38	1633.24	1842.69	1031.7	874.52	851.56	854.49	818.97	877.39	849.62	956.95	892.84	1031.84	1008.09	1125.19	1
Clp1	1067.32	1062.74	968.08	506.95	506.24	445.06	383.71	341.02	371.85	451.66	493.11	523.42	537.8	440.33	431.83	1
Clstn3	848.06	744.81	885.29	1.87	3.42	3.3	3.83	3.95	3.37	3.84	5.49	4.45	1.68	3.75	4.65	1
Clvs2	187.54	167.38	204.3	0	0	0	0.96	0	1.12	0	0	0	0	0	0.93	1
Cmah	151202	182914	162152	485.4	613.42	694.02	547.34	463.47	593.16	1040.45	1090.52	867.03	1198.48	1246.05	1082.37	1
Cmklr1	131	93.1	114.83	1.87	4.56	4.41	0.96	3.95	1.12	3.84	0.91	0.89	2.52	3.75	0.93	1
Cmtm7	728.09	727.97	652.95	7.5	10.26	14.32	3.83	5.27	3.37	3.84	2.74	0.89	1.68	0.94	0	1
Cndp2	2176	1863.02	2239.27	893.02	955.47	756.82	824.83	732.07	794.25	926.33	953.29	940.02	711.18	717.65	646.82	1
Cnga3	144.79	189.17	160.23	11.24	14.82	20.93	7.66	3.95	6.74	10.55	15.55	8.9	13.47	18.74	14.89	1
Cngb1	131	107.96	114.83	0	0	0	6.7	6.58	15.73	21.1	18.3	27.6	15.99	2.81	17.68	1
Cnksr1	114.45	125.79	141.54	1.87	0	2.2	0	0	0	0.96	3.66	0.89	0.84	0.94	3.72	1
Cnn1	230.29	236.72	264.39	1.87	7.98	9.91	17.22	11.85	10.11	10.55	12.81	18.69	11.78	13.12	8.38	1
Cnnm2	1638.21	1666.91	1763.91	597.84	506.24	504.54	1040.13	1248.21	1189.69	843.86	859.97	841.21	812.17	844.13	886.93	1
Cnot1	39414.9	38030	40184	14479.4	14407.4	12645.5	6562.28	6654.49	7303.3	6245.55	6451.64	6027.37	5077.57	6868.28	6129.42	1
Cnot3	3033.72	2730.65	3756.15	1235.04	995.38	1048.75	530.11	650.44	625.74	464.12	472.07	471.79	358.54	413.17	439.28	1
Cnpy1	1365.17	1493.59	1344.63	25.3	35.35	31.95	57.41	71.1	60.66	127.54	107.04	96.14	193.58	190.19	231.74	1
Cnr2	245.46	237.71	267.06	102.14	85.51	116.77	106.21	94.8	93.24	77.67	118.93	81.9	111.1	113.36	85.62	1
Cntfr	543.31	463.53	663.64	271.75	157.35	193.89	450.69	576.71	598.78	223.43	208.59	233.23	185.16	238.9	261.52	1
Cntn2	224.77	164.41	201.63	11.24	14.82	13.22	60.28	96.12	96.61	147.68	196.7	181.6	168.33	165.83	154.49	1
Cntnap3	337.85	306.05	319.13	0	0	0	0	2.63	2.25	3.84	0.91	1.78	1.68	0.94	0	1
Cobl	9884.41	9094.24	11121.6	6.56	2.28	3.3	0.96	0	7.86	12.47	15.55	8.01	9.26	10.31	1.86	1
Coch	1013.54	1198.43	976.09	14.99	21.66	42.96	73.68	46.08	77.52	193.7	118.93	165.57	94.26	115.24	87.48	1
Coil	1834.02	1950.18	1746.55	844.29	852.86	772.24	422.94	421.34	429.14	437.27	467.5	474.46	512.55	484.37	435.56	1
Col13a1	142.03	122.81	121.51	0	0	0	0	6.58	3.37	0.96	0.91	0	0	1.87	0	1
Col18a1	22945.9	20982.5	21908	502.26	508.52	478.1	451.65	331.8	305.57	150.55	67.7	126.4	35.35	17.8	29.78	1
Col1a1	722.58	477.39	838.56	49.66	137.96	7.71	10.53	17.12	3.37	6.71	68.61	48.96	114.46	24.36	37.23	1
Col20a1	131	103.01	126.85	27.17	29.64	55.08	38.28	30.28	26.96	53.7	43	42.73	42.92	70.27	79.11	1
Col2a1	497.81	429.85	467.35	3.75	2.28	3.3	14.35	11.85	17.97	4.79	6.4	2.67	4.21	9.37	1.86	1
Col4a3bp	2276.67	2134.4	2410.19	544.43	443.53	582.76	1045.87	946.69	896.48	1304.15	1364.07	1190.16	1534.3	1617.06	1359.72	1
Col5a2	217.88	215.92	260.38	113.38	165.33	41.86	41.15	69.78	25.84	21.1	74.1	89.91	152.34	32.79	53.05	1
Col6a4	151.69	173.33	164.24	0	0	0	0.96	0	1.12	0	0	0.89	0	3.75	0	1
Col7a1	628.81	427.87	555.48	14.99	15.96	17.63	26.79	15.8	16.85	18.22	12.81	15.13	17.67	13.12	13.96	1
Col9a2	900.46	827.02	924.02	42.17	44.47	44.06	41.15	32.92	34.83	104.52	118.02	113.94	27.77	26.23	19.54	1
Colec12	4454.05	4314.36	4354.36	945.49	1127.64	1603.96	1015.25	850.57	935.8	1280.18	1122.54	1351.28	1626.87	1781.01	1755.25	1
Comtd1	587.44	512.06	584.85	304.54	336.35	323.88	419.11	360.77	404.43	240.69	236.04	236.79	223.03	232.35	322.01	1
Cops6	3167.48	2832.66	3116.55	1873.18	2063.73	1702.01	1516.65	1402.26	1493.02	1185.24	1244.22	1239.12	1095.8	990.28	1086.1	1
Coro1a	150.31	159.46	130.86	36.55	49.03	42.96	35.4	56.62	55.05	8.63	11.89	9.79	16.83	15.93	15.82	1
Coro2a	186.16	201.06	214.98	1.87	5.7	6.61	66.02	56.62	41.57	7.67	3.66	8.9	1.68	0.94	3.72	1
Coro7	805.31	662.61	875.95	284.87	242.86	280.91	462.17	499.02	447.12	418.1	549.83	508.29	505.82	596.79	500.7	1
Cox11	613.64	698.26	656.96	343.9	356.88	360.23	354.05	289.67	299.95	320.28	299.16	291.98	280.26	305.42	265.24	1
Cox6b2	222.01	187.19	253.7	96.52	75.25	78.22	29.66	25.02	23.59	52.74	21.96	35.61	39.56	51.53	61.42	1
Cox7a1	175.13	170.36	124.18	37.48	30.78	34.15	50.71	63.2	50.55	33.56	38.42	42.73	92.58	62.77	74.45	1
Cpeb1	529.52	485.32	554.14	19.68	20.52	28.64	65.07	73.73	41.57	115.07	161.02	141.54	245.76	269.82	245.7	1
Cpeb3	489.53	463.53	459.34	60.91	61.57	70.5	177.02	136.93	166.27	284.8	298.25	291.98	409.87	491.86	386.23	1
Cpm	170.99	169.37	176.26	45.92	45.61	53.98	97.6	93.48	94.37	106.44	129	113.94	53.86	37.48	37.23	1
Cpn1	146.17	151.54	126.85	0	0	0	0	0	0	0	0	0.89	0	0	0	1
Cpne5	241.32	247.61	217.65	2.81	1.14	0	6.7	21.07	16.85	1.92	8.23	0.89	0	0.94	2.79	1
Cpsf4	1653.38	1679.79	1799.96	1136.65	1063.79	1099.42	761.68	836.09	740.33	685.64	688.89	668.52	655.63	711.09	751.99	1
Cpsf4l	806.69	844.85	769.12	25.3	20.52	22.03	33.49	35.55	30.33	32.6	42.08	34.72	29.46	30.92	35.37	1
Cpz	133.76	126.78	141.54	14.99	12.54	11.02	3.83	2.63	4.49	2.88	3.66	8.01	7.57	1.87	0.93	1
Crabp1	135.14	185.21	161.57	0	1.14	3.3	0.96	2.63	2.25	14.38	10.06	14.24	7.57	5.62	4.65	1
Cradd	455.06	469.47	470.02	188.35	167.61	155.33	217.21	244.9	233.67	198.5	195.78	229.66	224.72	227.66	247.56	1
Crb3	417.83	450.65	417.94	2.81	3.42	5.51	1.91	1.32	4.49	11.51	10.06	7.12	13.47	18.74	23.27	1
Creb3l1	707.41	478.38	883.96	28.11	17.1	22.03	29.66	31.6	34.83	10.55	6.4	12.46	5.89	12.18	16.75	1
Crebbp	12887.8	11149.4	13884.3	6456.34	5773.88	5627.1	4399.73	4848.01	5080.07	4621.11	4978.7	4637.8	3385.04	4465.18	4604.05	1
Crip1	170.99	179.27	181.6	4.69	4.56	1.1	17.22	14.48	13.48	14.38	7.32	8.01	10.94	5.62	3.72	1
Crkl	4229.28	3796.36	4515.93	2712.79	2559.71	2375.1	1755.87	1802.53	1877.22	1645.53	2041.98	1783.02	1452.66	1796	1628.68	1
Crmp1	1303.12	1150.89	1376.68	241.76	223.48	251.17	338.74	308.1	319.05	109.32	140.89	132.64	122.04	146.15	151.7	1
Crx	184.78	164.41	156.23	59.03	68.41	110.16	65.07	71.1	53.92	78.63	87.83	83.68	101	128.35	110.75	1
Cry1	2717.94	2548.41	2711.96	943.62	924.69	778.85	669.82	513.5	557.21	575.36	548.92	550.13	623.65	549.95	682.18	1
Cry2	1264.51	1086.51	1439.44	389.82	394.5	387.77	443.99	571.44	503.29	620.43	784.96	688.99	817.22	955.62	923.23	1
Cryl1	128.24	129.75	150.89	75.9	77.53	92.54	38.28	59.25	44.94	55.62	53.06	56.97	47.13	57.15	64.22	1
Crym	121.35	132.72	84.12	0.94	0	0	13.4	19.75	11.23	12.47	9.15	12.46	11.78	11.24	13.96	1
Cryzl1	2615.89	2709.85	2482.29	800.25	872.24	781.05	1076.49	971.71	933.56	1065.38	995.37	1009.46	1145.46	992.16	1020.95	1
Csf2ra	193.05	215.92	244.36	98.39	92.35	115.67	157.89	125.08	181.99	111.24	101.55	124.62	153.18	154.59	158.21	1
Csnk1g1	3775.6	3720.1	3870.99	2365.14	2308.87	2249.52	1628.61	1619.51	1606.48	1816.22	1696.16	1656.61	1785.94	1926.23	1675.21	1
Csnk2a2	2204.96	1932.35	2323.39	1348.43	1167.55	1217.29	769.33	743.92	771.78	583.03	650.47	644.49	432.6	545.27	494.19	1
Csrnp1	2036.73	1842.22	1976.22	95.58	74.11	87.03	727.23	626.74	649.33	332.75	334.84	313.34	485.62	515.29	567.71	1
Csrnp3	708.79	791.36	849.24	434.8	443.53	436.24	182.76	204.09	190.98	291.52	426.33	306.22	287	340.09	281.06	1
Csrp2	2329.07	2345.37	2153.81	293.3	256.54	277.61	214.34	219.89	215.7	346.18	236.95	291.98	279.42	229.54	209.4	1
Cstf3	4864.98	5126.53	5195.59	1788.85	1985.06	1785.73	1414.27	1269.28	1306.53	1043.32	999.95	994.32	837.42	836.64	763.15	1
Ctbp2	16911.6	18266.7	17149	4348.89	4539.07	4495.73	11074	11844.8	11998	7809.57	6489.15	7400.9	5796.32	5341.17	6526.82	1
Ctbs	543.31	615.06	528.77	250.19	272.5	236.85	470.78	387.1	392.07	411.38	455.6	429.95	595.88	471.25	544.44	1
Ctcf	8049.01	8136.48	9180.08	4984.22	4832.09	4478.1	3124.21	3117.89	3221.95	2813.52	2761.98	2634.02	2210.13	2453.69	2217.8	1
Ctcfl	284.07	241.67	285.75	77.78	92.35	77.11	53.59	59.25	51.68	73.84	61.3	72.99	65.65	78.7	49.33	1
Ctdp1	2741.38	2537.51	2889.55	1550.83	1597.4	1479.48	1039.17	1138.93	1078.48	1000.17	1020.99	948.03	665.73	767.31	737.09	1
Cth	6424.59	7008.37	6146.31	133.06	131.12	125.59	231.56	158	184.24	276.17	147.29	256.37	291.2	269.82	322.01	1
Ctla2a	521.25	483.34	503.4	121.82	177.87	269.9	177.98	134.3	138.18	142.88	204.02	154.89	180.95	246.4	237.32	1
Ctnna1	22088.2	22108.6	23603.8	9472.73	8940.17	8434.03	17715.7	16433.5	16455.8	17908.1	16701.8	17049.5	14224.4	14706.2	12952.2	1
Ctsz	1562.37	1589.66	1572.96	259.57	240.58	225.83	103.34	155.37	147.17	114.11	133.57	114.83	170.01	172.39	186.13	1
Cubn	1585.81	1236.07	1130.99	29.99	29.64	25.34	33.49	30.28	34.83	122.74	86.91	115.72	89.21	87.13	64.22	1
Cul2	4500.94	4606.54	4482.55	1961.26	1890.42	1911.32	1798.93	1707.73	1662.65	1496.9	1433.6	1392.23	1366.81	1357.54	1241.52	1
Cul4b	30011.8	31823.9	31883.9	2554.42	3087.61	2747.45	2187.43	1989.5	1950.24	2633.24	2388.72	2345.61	2476.92	2375	2034.46	1
Cux2	343.36	291.19	343.17	189.29	148.22	178.46	119.61	154.05	193.23	181.24	202.19	181.6	189.37	230.47	254.07	1
Cwc22	2840.66	3096.12	3061.81	1479.62	1717.11	1666.76	1068.83	1186.33	996.47	1075.93	1054.84	1044.17	1082.34	1063.36	979.07	1
Cwc27	1140.4	1250.93	1235.14	600.65	799.27	688.52	423.9	455.57	413.42	425.77	479.39	486.03	466.26	465.63	478.37	1
Cwf19l2	2527.64	2905.96	2606.47	913.63	1803.77	1451.94	1000.9	970.39	1031.29	1264.84	1055.76	1140.31	1630.24	1437.18	1252.69	1
Cxcl16	391.63	412.02	458	10.31	12.54	14.32	21.05	28.97	44.94	33.56	31.11	32.05	58.91	55.28	47.46	1
Cxcr2	1647.86	1845.19	1519.55	937.06	857.42	1042.14	713.83	632.01	601.03	373.03	403.46	347.17	444.38	436.59	353.66	1
Cyb561	330.95	281.29	308.45	1.87	3.42	2.2	13.4	10.53	14.6	18.22	21.04	17.8	5.89	11.24	5.58	1
Cyb5r1	2123.6	1890.75	2136.45	191.16	259.96	244.56	854.49	746.56	686.41	452.62	374.18	430.84	456.16	475.94	961.39	1
Cyb5r2	206.84	206.01	221.66	1.87	2.28	2.2	5.74	9.22	6.74	0	3.66	0	1.68	2.81	0	1
Cyba	384.73	417.97	363.2	4.69	3.42	1.1	3.83	9.22	6.74	8.63	5.49	2.67	3.37	2.81	3.72	1
Cyct	102.04	130.74	89.46	0.94	0	1.1	1.91	0	0	2.88	1.83	1.78	0.84	0.94	0.93	1
Cyfip2	2309.76	1926.41	2320.72	609.09	530.18	530.98	1450.63	1294.29	1381.8	1492.1	691.64	1275.62	1105.06	1250.74	1431.38	1
Cyp2j13	124.11	153.52	168.25	20.62	17.1	31.95	18.18	14.48	21.34	33.56	45.74	39.17	28.62	22.49	18.61	1
Cyp2s1	128.24	110.93	98.81	0	0	5.51	0	0	0	0.96	2.74	1.78	3.37	2.81	1.86	1
Cyp39a1	215.12	142.62	180.26	74.96	54.73	65	39.23	34.23	23.59	53.7	70.44	42.73	119.51	175.2	122.85	1
Cysltr1	159.96	224.83	168.25	0	0	1.1	1.91	1.32	1.12	1.92	0.91	0	0.84	0	0	1
Cyyr1	301.99	229.78	333.82	0	0	1.1	0	3.95	0	0	0	0.89	1.68	1.87	3.72	1
D030028A08Rik	172.37	180.26	214.98	21.55	28.5	36.35	36.36	50.03	55.05	75.76	83.25	61.42	70.7	83.38	76.32	1
D030056L22Rik	1443.77	1562.92	1331.28	939.87	896.18	828.42	541.59	454.25	504.41	728.79	708.11	616	929.16	742.01	781.77	1
D10Bwg1379e	899.08	783.44	823.87	21.55	22.8	16.52	20.09	13.17	21.34	16.3	42.08	16.91	21.88	39.35	40.02	1
D130040H23Rik	326.81	430.84	364.53	142.43	216.63	223.63	126.31	130.35	141.55	187.95	171.99	167.35	210.41	220.17	152.63	1
D14Abb1e	14659.8	16273	15279.6	1633.29	2262.12	2159.18	2347.23	2164.62	2236.71	2842.28	2706.17	2557.47	3135.08	3007.39	2391.83	1
D14Ertd668e	1247.96	1611.45	1411.39	1.87	11.4	7.71	13.4	10.53	12.36	451.66	462.01	510.07	333.29	294.18	328.53	1
D15Ertd621e	6730.72	6520.08	6898.08	3598.31	3820.75	3299.36	3151.96	2988.86	2904.02	3463.68	3406.05	3158.34	3258.8	3337.17	3112.18	1
D16Ertd472e	1126.61	1169.71	1130.99	545.37	607.72	605.89	226.78	184.33	210.08	175.49	187.55	173.58	99.31	111.49	84.69	1
D19Bwg1357e	5565.49	5737.63	5903.29	2935.81	3165.15	2738.64	1509	1387.78	1222.27	1153.6	1056.67	1084.23	1141.25	1126.13	1127.05	1
D1Pas1	715.68	640.82	821.2	0	0	0	0.96	0	1.12	0.96	0.91	0.89	0	0	0	1
D230025D16Rik	4080.35	4078.64	3891.02	944.56	840.31	855.96	862.15	866.37	879.63	1301.28	1321.07	1239.12	1575.54	1422.19	1544.92	1
D2hgdh	343.36	306.05	340.5	153.68	163.05	150.92	119.61	118.5	116.83	159.18	187.55	181.6	186.84	149.9	186.13	1
D330028D13Rik	126.86	99.04	118.84	37.48	30.78	24.24	21.05	17.12	26.96	39.32	51.23	30.27	64.81	65.58	53.05	1
D430041D05Rik	122.73	100.03	134.86	7.5	18.24	13.22	31.58	25.02	24.72	17.26	19.21	17.8	10.1	7.5	8.38	1
D630023F18Rik	412.31	478.38	479.37	9.37	4.56	7.71	6.7	5.27	12.36	6.71	6.4	6.23	8.42	3.75	3.72	1
D6Mm5e	222.01	222.85	189.61	0	0	2.2	2.87	2.63	3.37	0.96	1.83	5.34	2.52	0	0.93	1
D7Ertd715e	2382.85	3005	2323.39	186.47	348.9	339.3	125.35	86.9	93.24	193.7	173.82	175.36	300.46	210.8	136.81	1
D830030K20Rik	117.21	110.93	88.13	20.62	33.07	19.83	14.35	11.85	21.34	24.93	33.85	15.13	29.46	34.66	18.61	1
D930048N14Rik	227.53	190.16	240.35	11.24	7.98	23.13	8.61	3.95	12.36	6.71	11.89	10.68	19.36	21.55	13.96	1
Dact2	522.63	476.4	558.15	2.81	2.28	3.3	5.74	5.27	4.49	5.75	4.57	8.01	3.37	7.5	7.45	1
Dapp1	339.22	322.88	315.13	5.62	10.26	6.61	57.41	88.22	76.39	61.37	49.4	40.06	53.02	44.97	53.05	1
Dazl	380.59	472.44	368.54	0	0	0	0	0	0	0	0	0	0	0	0	1
Dbf4	12234.2	13869.2	12689.2	3713.56	3614.38	3765.35	636.33	584.61	525.76	264.67	264.4	283.08	195.26	159.27	145.19	1
Dbt	1840.92	1850.15	2024.29	714.98	936.09	838.34	924.35	870.32	862.78	910.99	779.47	883.94	873.61	897.53	864.6	1
Dcaf12l1	939.07	886.45	869.27	20.62	20.52	19.83	18.18	26.33	13.48	46.03	35.68	40.95	30.3	27.17	19.54	1
Dcaf17	2909.61	3193.18	2785.4	970.79	1178.95	1176.53	1156.87	1104.69	1082.97	1867.05	1803.2	1687.77	1796.04	1635.8	1521.65	1
Dcaf4	1332.08	1301.44	1351.31	985.79	806.11	839.44	510.02	583.29	539.24	530.29	487.62	517.19	470.47	452.51	605.87	1
Dcdc2c	4631.94	4392.61	4339.67	332.66	424.15	597.08	464.09	406.85	437.01	388.37	482.13	381.88	475.52	553.7	504.43	1
Dclre1c	2091.89	2030.41	2196.54	1266.9	1223.42	1405.67	802.82	730.76	721.23	606.05	740.13	632.91	725.49	766.37	643.1	1
Dcp1a	2970.29	2980.24	2830.8	1616.43	1664.67	1525.75	1105.2	1127.08	1185.2	1249.49	1323.81	1208.86	1216.16	1214.2	1262.93	1
Dcp2	7453.29	7522.4	7687.23	4463.21	5545.85	4684.11	2092.7	1972.38	1951.37	3206.68	3147.14	2959.83	3718.33	3625.73	3281.56	1
Dcun1d3	2316.66	2383.99	2367.46	657.82	664.73	604.79	781.77	678.09	738.08	1401	1585.46	1477.69	2043.48	2082.69	1986.99	1
Ddb2	285.45	319.91	284.42	114.32	100.34	118.98	65.07	93.48	107.85	156.31	151.87	164.68	237.34	263.26	282.93	1
Ddc	206.84	221.86	202.96	13.12	12.54	15.42	0	1.32	2.25	1.92	1.83	0.89	0	2.81	1.86	1
Ddhd2	2804.81	2900.01	2930.95	1226.61	1111.68	1312.03	1287.96	1154.73	1194.19	1457.58	1386.02	1489.26	1534.3	1487.77	1441.62	1
Ddi2	1475.49	1334.13	1462.14	1059.81	1005.64	1015.7	882.24	933.52	903.22	655.91	708.11	709.47	691.82	725.15	815.27	1
Ddit4l	678.45	661.62	758.44	157.43	124.28	128.89	77.51	63.2	61.79	37.4	15.55	34.72	21.04	25.3	25.13	1
Ddx10	3985.2	4663	4467.86	1604.24	2040.93	1811.07	1310.93	1067.83	1078.48	1178.53	994.46	1109.16	1197.64	1012.77	1100.06	1
Ddx18	8003.5	8629.72	8483.06	4189.59	4119.48	4002.2	1741.52	1788.05	1809.82	1831.57	1653.16	1733.17	1745.54	1555.22	1785.97	1
Ddx19b	2782.75	2948.55	2768.04	1355.92	1303.23	1253.65	976.02	987.51	981.86	1121.95	1242.39	1136.75	1027.63	1030.57	967.9	1
Ddx20	4352.01	4518.4	4258.22	2030.61	1931.47	2038	1039.17	1099.43	1035.79	923.45	780.38	813.62	989.76	859.12	794.8	1
Ddx27	4392	4669.93	4494.57	2815.86	2807.13	2681.35	1413.31	1422.01	1349.22	1369.36	1315.58	1300.54	1330.62	1318.19	1389.5	1
Ddx3x	38790.2	41248.9	41582.1	14012.8	18530.2	15385.3	14872.8	12006.8	11559.9	11694.2	9909.83	10179.1	10724.9	9455.01	7717.16	1
Ddx3y	175.13	222.85	202.96	8.43	1.14	5.51	6.7	1.32	5.62	0	1.83	8.01	0.84	5.62	7.45	1
Ddx4	798.42	725.99	797.16	0.94	2.28	1.1	2.87	0	4.49	1.92	2.74	0.89	1.68	5.62	0.93	1
Ddx43	375.08	368.44	336.49	1.87	1.14	2.2	0	0	2.25	0.96	0	0	0	0	0	1
Ddx46	8945.33	8743.62	9515.23	4121.19	5179.85	4685.21	2846.72	2830.86	2679.34	2322.54	2122.49	2197.84	2039.27	1899.06	1720.82	1
Ddx5	36987.9	39856.4	39515.1	19758.8	21361.3	20551.9	17107.1	15151	15043.6	14605.5	13219.8	13455	13897	13190.4	11460.3	1
Ddx51	1948.47	1702.57	1992.24	990.47	934.95	842.74	418.16	451.62	438.13	666.46	941.4	809.17	494.88	609.91	763.15	1
Ddx55	981.82	928.04	980.1	608.15	684.11	637.84	428.68	468.74	461.72	481.39	425.41	459.33	488.15	450.64	488.6	1
Ddx6	21314.6	20841.9	21345.8	10226.1	9757.68	8049.57	5916.39	5372.05	6305.71	7943.82	8482.64	7537.1	6556.31	8246.44	6549.16	1
Def6	696.38	651.71	691.68	51.54	38.77	38.56	66.02	60.57	68.53	28.77	22.87	15.13	15.15	17.8	17.68	1
Dek	13895.8	14965.6	15935.3	2831.79	3793.39	4220.32	1667.84	1645.85	1494.14	1709.78	1535.15	1529.32	2077.99	1925.29	1691.97	1
Dennd1b	3357.77	3469.52	3445.03	1429.95	1490.22	1566.51	1603.73	1537.88	1590.75	1827.73	1585.46	1666.4	1610.04	1603.01	1561.67	1
Dennd2c	3264.01	3236.76	3029.76	294.24	280.48	286.42	319.6	279.14	267.37	256.99	196.7	233.23	282.79	248.27	306.19	1
Deptor	1271.4	1160.8	1291.22	401.06	458.35	375.65	958.79	778.16	797.62	746.05	634.92	680.09	571.47	702.66	699.87	1
Derl3	150.31	147.58	169.58	20.62	23.94	24.24	31.58	31.6	22.47	26.85	36.59	26.71	63.12	61.83	50.26	1
Des	266.14	306.05	281.74	0	1.14	0	6.7	7.9	6.74	0	1.83	0.89	3.37	2.81	9.31	1
Dgcr8	3494.29	3902.34	3463.73	2243.32	2230.2	2229.69	1598.95	1615.56	1571.65	1453.75	1407.98	1463.45	1472.86	1492.45	1375.54	1
Dgka	1893.32	1876.89	1964.2	223.02	259.96	208.21	425.81	448.99	497.67	412.34	447.37	448.65	595.03	573.37	698.01	1
Dgke	1646.48	1788.74	1721.18	382.32	350.04	397.69	696.61	613.57	647.09	664.54	640.41	571.49	738.95	686.73	703.59	1
Dgkh	2575.9	2393.9	2659.89	392.63	470.9	465.99	564.56	524.04	515.65	191.79	143.63	170.02	154.02	177.07	168.45	1
Dhdh	827.38	917.15	871.94	49.66	45.61	41.86	27.75	31.6	37.07	43.15	32.94	38.28	36.19	44.03	42.81	1
Dhtkd1	1326.56	1268.76	1276.53	134.94	120.86	114.57	68.9	90.85	71.9	160.14	127.17	149.55	206.2	173.32	185.2	1
Dhx16	7258.86	7793.79	7173.14	2568.48	2197.13	2232.99	2006.58	2187	2012.03	1892.94	1780.33	1912.98	1685.79	1665.78	1636.13	1
Dhx32	2610.38	2530.58	2452.92	396.38	409.33	371.25	1250.64	1366.71	1253.73	1528.54	1542.46	1499.05	1821.29	1766.02	1735.71	1
Dhx37	1714.05	1626.31	1889.43	1169.45	1037.57	1081.79	697.57	750.51	765.04	606.05	705.36	671.19	592.51	653.01	778.97	1
Dhx57	2111.19	2137.37	2232.59	1042.95	1079.75	1085.1	1101.37	1133.66	1175.09	1339.63	1450.98	1351.28	1573.85	1584.27	1599.83	1
Dhx8	5801.3	5376.12	5741.72	2554.42	2536.91	2325.53	2062.08	2014.52	2169.31	2146.1	2121.58	2217.42	1956.79	2082.69	2098.67	1
Dhx9	21878.6	20476.4	24139.3	7169.44	7530.91	6769.48	3523.23	3394.4	3856.68	3489.57	3834.21	3169.02	2562.77	3874.01	2609.61	1
Diap1	6121.22	5501.9	6512.18	1343.74	1180.09	1115.95	1358.77	1345.65	1352.59	1410.59	1435.43	1411.82	1877.68	1952.46	1927.43	1
Diap2	2516.61	2176.99	2756.03	637.2	799.27	818.51	775.07	782.11	794.25	950.31	934.99	927.56	961.14	1161.73	1008.85	1
Diap3	3719.06	3722.08	3688.05	1408.4	1579.15	1581.93	494.71	412.12	414.54	205.21	176.57	168.24	121.2	135.85	86.55	1
Dicer1	8715.05	8227.6	9181.41	3570.19	3248.38	3378.68	2406.55	2475.35	2468.14	2332.13	2323.76	2260.15	1897.88	2189.49	2047.48	1
Dido1	14808.7	14176.2	14756.2	6846.15	6975.64	6857.61	6826.38	7399.73	7356.11	5969.37	5894.48	5703.34	5101.97	5516.36	5141.98	1
Dis3	6307.38	6812.26	6509.51	2820.55	3225.58	3074.63	1246.81	1042.81	1117.8	796.88	743.79	795.82	751.58	709.22	659.85	1
Dkc1	9776.85	10557.1	10197.6	3439.01	4441.01	4057.28	1048.74	988.83	929.06	630.98	602.9	556.36	661.52	623.03	567.71	1
Dlc1	7817.34	7667.01	8292.11	180.85	177.87	149.82	2344.36	1990.82	2150.21	1938.97	1363.15	1675.31	2094.82	2244.77	2406.73	1
Dlg1	7388.48	7213.39	7577.74	1954.7	2151.52	2006.06	4900.18	4445.11	4333	4902.08	4741.75	4491.82	5204.65	5519.17	6054.97	1
Dlgap1	139.28	124.8	120.18	42.17	62.71	47.37	93.77	77.68	106.72	46.03	40.25	35.61	13.47	19.67	17.68	1
Dlk1	113.07	73.29	120.18	13.12	18.24	20.93	7.66	3.95	10.11	4.79	4.57	4.45	3.37	0.94	0.93	1
Dmbx1	133.76	120.83	137.53	0	2.28	2.2	0.96	0	1.12	0	2.74	1.78	0.84	1.87	0.93	1
Dmc1	341.98	361.51	339.16	0	0	1.1	0	0	0	0.96	5.49	5.34	2.52	5.62	0.93	1
Dmrt1	1908.48	1943.25	1964.2	0	0	0	0	0	3.37	1.92	0.91	0	0	0	0	1
Dmrtb1	114.45	136.68	156.23	58.1	69.55	67.2	137.79	131.67	128.07	90.14	53.98	92.58	23.57	37.48	29.78	1
Dmxl1	10755.9	11826.9	10705	4919.56	6754.44	6819.05	5930.74	5640.65	5676.6	5905.12	5332.76	5204.85	6159.06	6193.73	5302.99	1
Dmxl2	3366.05	3280.34	3251.42	2002.49	2441.13	2310.11	1576.94	1693.25	1675.01	1688.69	1905.67	1714.47	1657.17	1749.16	1582.15	1
Dnahc1	188.92	159.46	172.25	41.23	43.33	33.05	38.28	26.33	50.55	117.95	137.23	160.23	83.32	68.39	77.25	1
Dnahc10	273.03	236.72	210.97	10.31	7.98	7.71	14.35	6.58	10.11	32.6	32.02	32.94	11.78	16.86	14.89	1
Dnahc11	195.81	174.32	168.25	9.37	17.1	25.34	0.96	0	1.12	6.71	10.06	3.56	0.84	2.81	1.86	1
Dnahc17	187.54	163.42	158.9	20.62	20.52	34.15	82.29	52.67	64.03	104.52	106.12	105.93	116.15	144.28	133.09	1
Dnahc2	107.56	104	128.19	14.06	3.42	18.73	11.48	23.7	22.47	40.28	55.81	40.06	54.71	51.53	63.29	1
Dnahc6	278.55	303.08	299.1	0	0	1.1	1.91	0	2.25	14.38	13.72	17.8	5.05	8.43	4.65	1
Dnahc8	3526.01	3258.55	3442.36	5.62	4.56	5.51	2.87	2.63	4.49	4.79	3.66	5.34	0.84	0	0.93	1
Dnajc13	14880.4	14127.7	14525.2	4545.67	4024.84	4372.35	4671.49	4551.76	4597	3913.42	4074.82	3819.73	3316.03	3977.06	3496.55	1
Dnajc2	4804.31	5270.14	5063.4	2337.02	2872.12	2331.04	1420.01	1357.5	1245.86	1062.5	924.93	910.65	892.97	746.7	770.6	1
Dnajc21	3497.05	3684.44	4158.07	313.91	482.3	350.32	204.77	214.62	203.34	210.01	172.91	185.16	220.51	190.19	235.46	1
Dnajc22	242.7	217.9	225.66	0	3.42	6.61	6.7	1.32	8.99	5.75	1.83	2.67	2.52	3.75	1.86	1
Dnajc6	1836.78	2023.47	1854.71	13.12	12.54	5.51	2.87	6.58	8.99	12.47	10.98	15.13	7.57	3.75	7.45	1
Dnajc7	4671.93	4678.85	5389.21	2383.88	2858.44	2409.25	2016.15	1906.55	1676.13	1568.82	1489.4	1491.04	1398.79	1206.7	1087.96	1
Dnase1	235.8	181.25	231	57.16	61.57	76.01	43.06	34.23	44.94	41.23	38.42	47.18	57.23	70.27	54.91	1
Dnd1	213.74	192.15	172.25	27.17	44.47	42.96	31.58	19.75	24.72	23.97	25.62	44.51	34.51	28.11	43.74	1
Dnm1	231.67	174.32	268.39	29.99	33.07	29.74	27.75	18.43	25.84	16.3	15.55	8.9	47.97	42.16	74.45	1
Dnm1l	9971.28	10753.2	10618.2	4188.65	5575.49	5483.89	4635.13	3967.15	4046.53	4031.36	3761.93	3731.61	4082.76	4342.45	3537.5	1
Dnmt3b	9323.17	9378.49	9333.63	224.89	189.27	203.8	70.81	60.57	91	71.92	97.89	72.1	65.65	76.82	86.55	1
Dnmt3l	9656.88	9381.46	9403.07	0	0	0	0	0	7.86	10.55	7.32	0	0	0.94	0	1
Dnttip2	6532.15	6906.35	7505.63	2296.73	2477.62	2260.53	1456.37	1516.81	1373.93	1386.62	1257.03	1254.25	1255.71	1246.99	1235.94	1
Doc2a	384.73	385.28	389.9	217.4	213.21	193.89	158.84	123.77	151.66	153.43	155.53	154.89	127.09	135.85	152.63	1
Dock11	3308.13	3667.61	3474.41	1298.76	1722.82	1684.38	1060.22	859.79	902.1	1769.24	1302.77	1578.28	2750.45	2867.8	2541.67	1
Dock2	193.05	129.75	133.53	6.56	2.28	2.2	5.74	10.53	19.1	9.59	2.74	2.67	0.84	3.75	1.86	1
Dock5	4681.58	4328.23	4662.81	265.19	301.01	245.66	1870.7	1547.1	1872.73	1782.66	1364.98	1580.06	1512.41	1782.89	1536.54	1
Dock6	6834.14	5275.09	7008.9	960.49	762.78	817.41	2395.07	2425.32	2376.02	1669.51	1233.24	1444.75	1005.75	1280.72	1209.88	1
Dock9	2513.85	2239.39	2380.81	340.15	256.54	337.1	434.42	438.45	525.76	713.45	607.47	658.73	624.49	651.13	663.57	1
Dok2	233.04	248.6	231	13.12	12.54	8.81	22.01	19.75	17.97	25.89	21.04	23.14	21.04	30.92	28.85	1
Dos	788.77	609.12	829.21	357.96	311.27	347.01	551.16	575.39	563.95	428.64	370.52	448.65	400.62	475.94	537	1
Dot1l	3954.87	3272.42	4395.75	1786.97	1355.68	1454.14	824.83	942.74	904.35	514.95	591.92	510.07	330.76	526.53	477.44	1
Dpp4	1660.27	1871.93	1627.71	1.87	0	1.1	0	2.63	1.12	0.96	1.83	0.89	2.52	0	0.93	1
Dppa2	5992.97	6730.05	6649.71	1.87	5.7	0	3.83	2.63	8.99	5.75	5.49	0.89	0.84	0.94	1.86	1
Dppa3	193.05	217.9	180.26	0	0	1.1	0	0	0	0.96	1.83	0	0	0.94	0	1
Dppa4	5502.06	6472.54	5435.94	0	0	0	0	0	11.23	8.63	7.32	1.78	3.37	0	1.86	1
Dppa5a	15015.5	14041.5	13781.5	0	1.14	2.2	0	0	6.74	15.34	8.23	0.89	0.84	0	0.93	1
Dpys	575.03	651.71	580.85	0	0	0	0	0	1.12	0	0.91	0	0	0	0	1
Dpysl4	205.47	197.1	205.63	112.45	96.92	117.87	31.58	39.5	37.07	126.58	205.84	156.67	97.63	84.32	91.21	1
Dqx1	262	253.55	272.4	50.6	54.73	87.03	46.89	47.4	62.91	55.62	69.53	64.09	74.06	83.38	57.7	1
Dr1	2076.72	2270.09	2347.43	1649.22	1516.44	1461.86	1223.85	1044.13	1024.55	1103.73	1192.99	1035.27	1185.86	1099.9	902.75	1
Drosha	8568.88	8046.35	9010.5	5115.4	4849.2	4787.66	2782.61	2912.49	3143.31	2952.56	2884.57	2902.86	2735.3	2666.37	2537.95	1
Dsc2	928.04	835.93	857.25	0.94	0	0	1.91	0	2.25	0.96	0	0	1.68	0	0	1
Dscaml1	300.61	295.15	253.7	32.8	36.49	46.27	2.87	5.27	2.25	0.96	0.91	0	0	1.87	0	1
Dse	3946.59	4164.81	3633.31	1054.19	1002.22	940.79	5312.6	4226.54	4410.52	2391.59	1664.14	2213.86	2173.09	1826.92	2129.38	1
Dsg2	4506.45	4125.19	5110.13	9.37	27.36	25.34	15.31	14.48	14.6	12.47	14.64	12.46	22.72	18.74	9.31	1
Dsn1	1936.06	2104.69	1938.83	1178.82	1200.61	1108.23	601.88	539.84	545.98	597.42	591	581.28	580.73	521.84	475.57	1
Dsp	10205.7	8773.33	10343.1	0	1.14	0	0	2.63	13.48	18.22	12.81	6.23	5.05	7.5	4.65	1
Dstn	21198.8	24267.8	21335.2	8628.44	7666.59	7420.54	17829.5	15598.7	15671.6	15256.7	15335.9	14746.6	13650.4	11756	10036.4	1
Dtwd1	399.9	536.82	475.36	373.89	345.48	349.21	218.17	200.14	203.34	267.54	272.63	244.8	329.92	318.54	332.25	1
Dtwd2	540.55	612.09	636.93	275.5	274.78	261.08	222.95	229.1	199.97	206.17	233.29	241.24	246.6	265.14	267.1	1
Dtx1	579.16	554.65	659.63	61.85	57.01	52.88	32.53	59.25	51.68	39.32	32.94	31.16	33.67	39.35	53.98	1
Dub1	529.52	519.98	518.09	28.11	55.87	55.08	38.28	30.28	33.7	32.6	65.87	42.73	52.18	82.45	34.43	1
Dub1a	262	293.17	244.36	0	0	0	0	0	0	0	0	0	0	0	0	1
Dus3l	1889.18	1824.39	1877.41	1149.77	1101.42	1135.77	795.17	975.66	945.91	849.62	753.85	821.63	854.26	858.18	845.05	1
Dus4l	457.82	481.35	423.28	218.33	271.36	232.44	94.73	77.68	80.89	139.05	141.8	145.99	138.03	166.77	199.16	1
Dusp1	1282.44	1248.95	1257.84	676.56	563.25	573.95	677.47	567.49	597.66	631.94	216.82	591.08	231.45	238.9	286.65	1
Dusp12	984.58	971.62	821.2	570.67	576.93	564.03	499.49	472.69	484.19	466.04	379.67	442.42	487.3	397.24	404.84	1
Dusp14	415.07	427.87	440.64	110.57	100.34	78.22	320.55	297.57	311.19	251.24	209.5	237.68	114.46	118.98	146.12	1
Dusp16	2378.71	2154.21	2601.13	1073.87	934.95	940.79	1449.67	1250.84	1446.96	1431.69	1450.06	1345.05	1588.16	2120.16	1724.54	1
Dusp27	3241.94	3285.3	3350.23	22.49	22.8	28.64	650.68	634.64	632.48	61.37	30.19	62.31	5.89	4.68	2.79	1
Dusp9	2992.35	3085.23	2977.68	20.62	17.1	19.83	1.91	1.32	2.25	8.63	2.74	0	0.84	0	0	1
Dux	99.29	125.79	105.49	0.94	0	0	0	1.32	0	0.96	0.91	0.89	0	0	0	1
Dvl2	2712.42	2550.39	2900.24	1354.05	1124.22	1248.14	739.67	847.94	743.7	766.19	848.08	814.51	754.94	903.15	834.82	1
Dync1h1	61904.4	51658.5	55716.1	23786.3	26274.4	23887.6	21596.8	21762.1	22774.9	23838.2	27014.2	23933.2	25867.6	31214.1	30506.6	1
Dync1li1	6112.94	6251.67	6310.55	2873.02	2751.26	2794.82	3081.15	3095.51	2863.58	2236.24	1940.43	2129.3	1786.78	1641.42	1805.51	1
Dyrk3	1777.48	1770.91	1876.07	793.69	762.78	745.8	296.63	319.95	303.32	270.42	228.72	230.55	395.57	392.55	427.18	1
E130012A19Rik	6012.28	5165.15	6150.32	64.66	47.89	46.27	48.8	55.3	51.68	63.29	64.96	65.87	58.91	50.59	76.32	1
E130308A19Rik	1235.55	1023.13	1149.68	522.88	437.83	465.99	439.21	506.92	536.99	869.75	1014.59	946.25	840.79	887.23	815.27	1
E130309D14Rik	885.29	782.45	825.21	11.24	6.84	12.12	21.05	25.02	22.47	52.74	48.49	29.38	46.29	52.47	31.64	1
E230016K23Rik	274.41	272.37	228.33	100.27	116.3	169.65	111.95	101.38	107.85	226.31	183.89	195.84	167.48	161.14	135.88	1
E2f1	959.76	789.38	1081.58	369.2	301.01	280.91	169.37	196.19	181.99	175.49	97.89	141.54	230.61	247.34	294.09	1
E2f4	2644.85	2600.9	2928.28	1461.81	1262.18	1351.69	880.33	1012.53	1007.7	785.37	838.93	843.88	680.04	757.94	845.05	1
E2f7	1864.36	1592.63	2002.93	845.23	704.63	695.12	132.05	136.93	86.5	7.67	5.49	12.46	0.84	3.75	0.93	1
E330016A19Rik	193.05	164.41	200.29	76.84	94.64	124.48	38.28	32.92	38.2	18.22	32.02	22.25	29.46	26.23	26.99	1
E330020D12Rik	417.83	304.07	436.64	76.84	91.21	152.02	101.43	101.38	85.38	116.03	118.93	113.05	127.09	164.89	149.84	1
Eaf2	103.42	102.02	121.51	27.17	35.35	41.86	47.84	44.77	48.31	46.99	82.34	64.98	77.43	81.51	80.97	1
Ears2	998.37	968.65	953.39	494.77	505.1	491.32	314.81	314.69	338.15	244.53	254.33	236.79	203.67	222.04	281.99	1
Ece2	529.52	558.61	476.7	324.22	299.87	312.86	180.85	155.37	159.52	147.68	182.97	160.23	191.05	168.64	160.08	1
Ecel1	97.91	109.94	130.86	0.94	0	2.2	2.87	1.32	3.37	3.84	8.23	10.68	2.52	3.75	2.79	1
Echdc2	1006.64	994.4	1002.8	127.44	133.4	129.99	141.62	131.67	113.46	312.61	367.78	310.67	515.92	457.2	440.21	1
Ecscr	125.49	134.7	117.5	6.56	4.56	9.91	10.53	13.17	16.85	35.48	14.64	35.61	13.47	8.43	10.24	1
Ect2	13027.1	13741.4	13789.5	4517.56	4917.61	4545.3	675.56	563.54	517.89	193.7	137.23	168.24	85.85	90.88	80.04	1
Edc3	2009.15	1629.28	1976.22	631.58	703.49	598.18	409.54	384.47	457.23	347.13	354.97	335.6	298.78	354.14	351.8	1
Edc4	5809.57	5480.11	6026.14	3705.13	3409.15	3565.96	3370.13	3734.1	3682.55	2441.45	2686.05	2443.53	2605.69	2685.1	2891.61	1
Edn1	256.49	276.33	243.02	0	0	0	85.16	55.3	67.4	123.7	42.08	99.7	26.93	46.84	25.13	1
Eed	5837.15	6866.73	5972.72	1622.99	1706.85	1678.88	1172.18	1030.96	1038.03	1009.76	827.95	913.32	963.67	846.94	854.36	1
Eefsec	1068.7	1132.07	1245.82	601.59	511.94	537.59	432.51	425.29	479.7	495.77	461.09	503.84	484.78	461.88	585.39	1
Efcab2	239.94	226.81	224.33	50.6	74.11	55.08	66.98	57.93	71.9	125.62	145.46	134.42	157.39	117.11	83.76	1
Efcab4a	148.93	137.67	148.22	29.05	44.47	46.27	55.5	72.42	80.89	54.66	67.7	64.98	81.64	103.99	104.24	1
Efemp1	144.79	139.65	172.25	25.3	25.08	1.1	9.57	5.27	8.99	12.47	19.21	14.24	34.51	4.68	5.58	1
Efha2	624.67	721.04	689.01	175.23	229.18	228.04	155.01	135.62	141.55	190.83	188.46	169.13	271.01	250.15	186.13	1
Efna5	1206.59	886.45	1130.99	33.73	29.64	22.03	24.88	26.33	28.09	34.52	32.94	43.62	26.93	42.16	26.99	1
Efnb2	1203.83	934.98	1339.29	104.01	95.78	123.38	626.76	534.57	563.95	529.33	431.82	464.67	223.03	364.45	264.31	1
Egfl7	613.64	613.08	543.46	179.92	148.22	128.89	96.64	113.23	99.98	71.92	77.76	67.65	106.89	89	139.6	1
Ehbp1l1	332.33	285.25	289.76	88.08	99.2	112.37	69.85	90.85	82.01	69.04	67.7	70.32	90.05	77.76	87.48	1
Eid3	166.85	137.67	141.54	44.98	47.89	57.28	27.75	21.07	25.84	18.22	24.7	12.46	19.36	20.61	23.27	1
Eif1	10167.1	8738.67	10084.1	1601.43	1556.35	1315.34	1515.7	1124.44	1336.86	1167.98	1401.58	1301.43	829.85	928.45	983.72	1
Eif1a	7935.93	9276.48	7752.66	3220.67	3585.87	3253.1	3255.31	2713.67	2625.42	2900.78	2619.26	2610.88	2819.47	2113.61	2037.25	1
Eif2b3	2206.34	2263.16	2149.81	723.41	771.9	772.24	520.54	439.77	421.28	405.63	371.44	363.19	433.44	435.65	519.32	1
Eif2c2	10644.2	8798.09	11452.7	2975.16	2355.62	2299.09	1415.23	1433.86	1498.63	1379.91	1544.29	1337.04	1068.87	1656.41	1474.19	1
Eif2s2	16729.6	17467.4	19496.5	4979.53	5860.54	5249.24	3779.68	3141.59	3136.57	1971.57	1909.33	1954.82	2054.42	1953.4	2654.28	1
Eif2s3y	533.66	755.71	571.5	34.67	63.85	44.06	24.88	23.7	32.58	25.89	20.13	26.71	21.88	13.12	22.34	1
Eif3a	26568.5	25924.8	29273.4	10441.6	15874.8	13251.4	7881.82	7493.22	7386.44	6055.68	6345.51	5928.56	5736.56	6240.57	5279.72	1
Eif3b	10132.6	8138.46	11689.1	4449.16	4654.22	3721.29	1942.47	1815.7	1894.07	1442.24	1653.16	1447.42	1113.48	1468.09	1257.34	1
Eif3c	24564.8	23941	28111.7	12136.8	11258.2	10017.1	10452	11136.5	10954.4	8838.51	9111.15	9377.98	8141.95	8403.83	11080.6	1
Eif3j	6584.55	6608.23	6927.45	2771.82	3176.55	3158.36	2666.82	2215.97	2355.8	2399.26	2361.27	2309.11	2388.55	2362.82	2145.21	1
Eif4e3	119.97	116.87	132.19	6.56	5.7	12.12	14.35	18.43	20.22	77.67	96.06	70.32	147.29	124.61	132.16	1
Eif4ebp1	9433.49	10199.6	9766.27	1619.24	1459.43	1477.28	1701.33	1853.88	1678.38	472.76	610.22	600.87	459.53	502.17	1723.61	1
Eif4ebp2	2062.93	1334.13	2471.61	423.55	327.23	328.28	180.85	188.28	204.46	186.99	257.99	250.14	122.04	233.28	214.99	1
Eif4ebp3	290.96	271.38	329.82	135.87	156.2	170.75	93.77	102.7	138.18	121.78	131.74	128.18	118.67	140.53	140.53	1
Eif4g2	81949	82216.6	84528.8	50546.8	46598.1	43252	43846.2	41604.4	43480.6	32276.8	31824.5	30624.6	22466.5	24240	22152.8	1
Eif5b	6144.66	5871.34	7253.26	807.74	1181.23	1114.84	1319.54	1245.58	1430.1	1372.24	1460.13	1256.93	1445.08	1908.43	1573.77	1
Eif6	5861.97	5621.75	5510.72	2802.74	2691.97	2577.8	2872.55	3044.16	2881.55	2403.09	2680.56	2555.69	2896.9	2911.83	3739.45	1
Elavl2	1340.35	1298.47	1438.1	68.41	70.69	49.57	8.61	3.95	6.74	7.67	10.98	9.79	2.52	4.68	3.72	1
Elavl3	212.36	199.08	229.67	18.74	14.82	16.52	10.53	10.53	11.23	11.51	9.15	12.46	4.21	8.43	6.51	1
Elf3	730.85	621.01	805.18	0	0	1.1	0	2.63	2.25	1.92	5.49	2.67	5.89	7.5	7.45	1
Elf4	346.12	248.6	365.87	14.06	9.12	9.91	9.57	10.53	19.1	29.73	38.42	37.39	17.67	23.42	27.92	1
Ell3	277.17	311	277.74	7.5	15.96	6.61	20.09	30.28	21.34	15.34	20.13	14.24	22.72	23.42	19.54	1
Elmo3	300.61	272.37	301.77	120.88	103.76	139.91	131.09	150.1	164.02	150.55	151.87	125.51	204.52	208.92	219.64	1
Emb	5856.46	6711.23	5401.22	29.05	34.21	25.34	51.67	39.5	49.43	62.33	31.11	64.09	31.98	35.6	27.92	1
Eml2	915.63	869.61	960.07	13.12	11.4	17.63	43.06	55.3	52.8	78.63	101.55	71.21	145.6	129.29	140.53	1
Eml5	2209.1	2226.51	2181.85	368.26	565.53	559.63	326.3	317.32	299.95	681.8	703.53	662.29	722.96	814.15	633.79	1
Emp1	1849.19	1956.12	1765.25	139.62	147.08	120.08	402.85	447.67	397.69	183.16	205.84	217.2	122.88	116.17	71.66	1
Enah	25599.1	25123.5	27704.5	2790.56	2536.91	2768.38	4360.5	4111.99	4245.38	4634.54	4697.84	4329.8	5970.54	5664.39	5107.54	1
Enc1	9347.99	8600.01	9248.18	5412.45	5006.54	4673.09	3115.6	2763.71	3081.52	3581.62	2293.57	3139.64	2221.91	2092.06	2076.34	1
Eng	2133.26	1726.34	2310.04	24.36	21.66	12.12	10.53	14.48	5.62	34.52	28.36	34.72	47.97	57.15	77.25	1
Engase	292.34	225.82	261.72	128.38	117.44	125.59	111.95	113.23	141.55	143.84	139.06	111.27	109.41	117.11	111.68	1
Eno3	317.16	309.02	267.06	46.85	51.31	60.59	105.26	106.65	105.6	115.07	104.29	120.17	174.22	153.65	148.91	1
Enoph1	1453.43	1615.41	1366	920.19	921.27	869.18	590.39	596.46	584.17	590.7	640.41	663.18	655.63	598.67	674.74	1
Enox1	4401.65	4671.91	4406.44	476.03	460.63	382.26	1631.48	1535.25	1540.2	964.69	799.59	915.99	741.48	636.14	697.08	1
Enpp2	734.99	674.49	702.36	61.85	57.01	63.89	56.46	80.32	86.5	85.35	146.38	101.48	27.77	35.6	15.82	1
Enpp3	1660.27	1554.99	1832.01	81.52	99.2	90.33	7.66	7.9	7.86	6.71	4.57	5.34	3.37	3.75	2.79	1
ENSMUSG00000068790	143.41	211.95	177.59	70.28	85.51	74.91	27.75	17.12	23.59	35.48	29.28	20.47	43.76	46.84	30.71	1
Eomes	220.63	266.43	297.77	4.69	4.56	3.3	35.4	48.72	33.7	26.85	23.79	18.69	0.84	11.24	11.17	1
Ep300	13883.4	12415.2	14737.5	4298.29	4048.79	3986.78	2975.9	3185.04	3466.85	3820.4	4172.71	3788.58	3475.1	4160.69	4159.19	1
Ep400	9983.69	8413.8	9922.49	4911.13	4290.51	4206	2552.96	2711.04	2995.02	2685.98	3225.82	2765.77	2232.01	2941.81	2694.3	1
Epb4.1l2	5201.45	4797.7	5975.39	852.72	850.58	782.15	1821.9	1752.5	1613.22	1488.27	1431.77	1382.44	1604.99	2030.22	1701.27	1
Epb4.1l3	1220.38	1068.69	1320.6	223.02	201.81	188.38	336.82	298.89	315.68	153.43	94.23	122.84	130.45	91.81	122.85	1
Epb4.1l4a	3255.73	3445.75	3704.08	960.49	834.61	876.89	391.36	396.32	407.8	503.44	616.62	512.74	610.18	776.68	662.64	1
Epb4.9	2112.57	1880.85	2080.37	15.93	9.12	7.71	96.64	86.9	94.37	35.48	64.96	55.19	160.75	175.2	186.13	1
Epc2	4524.38	5077.99	5000.64	2230.2	2606.46	2556.87	2439.09	2472.72	2240.08	2519.12	2116.09	2284.19	1769.11	1810.99	1695.69	1
Epcam	3987.96	4497.6	4075.29	0	2.28	2.2	2.87	0	1.12	0.96	1.83	0	0.84	0	1.86	1
Epha1	628.81	564.55	635.6	37.48	22.8	29.74	24.88	31.6	29.21	27.81	37.51	30.27	39.56	48.72	53.98	1
Epha2	9661.01	8721.83	9686.15	221.15	142.52	172.95	954.01	845.31	847.05	204.25	105.21	155.78	163.28	198.62	208.47	1
Epha4	6701.76	7052.94	6561.58	760.89	732	748	1104.24	1059.93	1227.89	4060.13	4336.47	4119.72	3601.34	3749.4	3347.64	1
Epha7	284.07	300.1	319.13	91.83	96.92	125.59	97.6	101.38	85.38	92.06	94.23	97.03	58.07	41.22	38.16	1
Ephx2	2086.37	2195.81	2006.93	1.87	2.28	3.3	1.91	2.63	6.74	5.75	7.32	6.23	10.94	5.62	12.1	1
Eppk1	1043.87	811.17	1006.8	0.94	0	1.1	0	1.32	0	6.71	5.49	10.68	9.26	20.61	8.38	1
Eprs	26090	28588.1	26203.6	15958.1	18062.8	15986.8	15248.8	13688.2	13401.2	9690.04	9941.85	9626.34	11449.6	10189.5	14347.3	1
Eps8l2	532.28	499.18	546.13	0	0	0	0	1.32	2.25	1.92	0	0.89	0	0.94	0.93	1
Eras	741.88	748.77	706.37	0	0	0	0	1.32	1.12	4.79	2.74	0	0	0	0.93	1
Erbb3	1042.5	928.04	968.08	4.69	4.56	4.41	18.18	27.65	24.72	35.48	41.17	39.17	63.96	67.46	48.4	1
Erc1	5034.59	4491.65	5282.38	2378.26	2166.35	2137.15	4376.77	4703.17	5030.64	4473.43	4756.39	4595.08	3401.88	3767.2	3676.17	1
Erc2	452.3	432.82	431.3	187.41	217.77	186.17	440.16	475.32	511.15	378.78	503.18	412.15	215.46	250.15	201.03	1
Ercc4	1076.97	1062.74	1139	659.69	518.78	578.35	500.45	539.84	567.32	753.72	752.02	729.05	619.44	709.22	601.22	1
Esco2	6905.85	8716.88	7278.63	1712.01	2527.78	2578.9	393.28	355.5	313.43	31.64	18.3	14.24	6.73	4.68	2.79	1
Esf1	4369.93	4463.92	5063.4	731.84	1817.45	1400.16	785.6	796.59	712.24	701.94	609.3	592.86	792.82	784.17	685.91	1
Espl1	7704.27	6456.69	7454.89	2388.56	2454.81	2061.14	251.66	285.72	239.29	39.32	22.87	26.71	16.83	32.79	44.67	1
Espn	128.24	108.95	138.87	34.67	52.45	48.47	51.67	72.42	68.53	43.15	36.59	40.06	19.36	31.85	37.23	1
Esrp1	3171.61	2965.38	3296.82	0	0	1.1	0	0	2.25	3.84	3.66	0	0.84	0	0	1
Esrp2	341.98	282.28	311.12	24.36	26.22	36.35	13.4	11.85	8.99	19.18	21.04	23.14	15.99	21.55	11.17	1
Esrrb	14683.2	13947.4	15366.5	66.53	59.29	58.39	49.76	56.62	58.42	45.07	20.13	22.25	30.3	24.36	24.2	1
Esyt1	2727.59	2497.89	2667.9	383.26	350.04	382.26	1575.98	1555	1555.93	1952.39	1728.18	1814.17	2128.49	2203.55	2518.41	1
Esyt3	296.48	234.73	303.11	5.62	6.84	6.61	38.28	48.72	53.92	105.48	80.51	93.47	136.34	143.34	131.23	1
Etaa1	2855.83	3089.19	2999.05	829.3	1045.55	954.01	323.43	262.02	249.4	404.67	485.79	433.51	474.68	519.03	399.26	1
Etf1	24753.8	26658.7	23829.5	10872.7	11173.8	10596.5	8944.91	8044.9	7922.31	6871.73	6052.76	6361.18	7772.47	6321.14	6643.16	1
Etfa	1901.59	1606.5	1810.64	943.62	1251.92	904.43	894.68	793.96	863.9	897.56	975.25	910.65	1031	991.22	931.61	1
Etl4	11620.5	10588.8	12376.8	40.29	34.21	37.46	244	184.33	225.81	263.71	133.57	245.69	249.12	295.12	332.25	1
Etnk2	114.45	137.67	121.51	36.55	35.35	27.54	48.8	47.4	41.57	33.56	26.53	21.36	12.62	15.93	17.68	1
EU599041	1698.88	2010.6	1722.52	1.87	3.42	5.51	3.83	5.27	3.37	13.43	7.32	5.34	11.78	12.18	4.65	1
Evpl	205.47	204.03	204.3	5.62	2.28	3.3	10.53	10.53	3.37	4.79	8.23	6.23	6.73	4.68	4.65	1
Exoc3l	252.35	176.3	204.3	39.36	35.35	29.74	30.62	21.07	30.33	39.32	22.87	25.82	34.51	39.35	50.26	1
Exoc6	1177.63	1246.97	1117.63	622.21	599.74	669.79	947.31	1008.58	947.04	607.01	614.79	641.82	591.67	559.32	536.07	1
Exoc6b	3261.25	3095.13	3423.67	1199.44	1199.47	1072.98	2433.35	2125.12	2270.42	2389.67	2547.9	2318.9	2133.54	2449.01	2164.75	1
Exog	630.19	552.67	563.49	404.81	478.88	400.99	261.23	259.39	266.25	284.8	294.59	272.39	324.03	348.52	314.57	1
Exosc5	2669.67	2599.91	2431.55	640.95	631.66	710.55	398.06	450.3	459.48	454.54	432.73	488.71	482.26	450.64	547.24	1
F11r	3058.54	2986.18	2993.71	8.43	9.12	12.12	35.4	28.97	48.31	18.22	2.74	7.12	3.37	0	5.58	1
F2rl1	1074.21	1090.48	1151.01	17.8	18.24	17.63	14.35	7.9	14.6	5.75	9.15	9.79	7.57	10.31	5.58	1
F830016B08Rik	2130.5	2440.45	2637.19	73.09	155.06	196.09	78.46	89.53	73.02	1771.15	1516.85	1575.61	1142.09	1143.93	973.49	1
Fabp3	1725.08	2225.52	1878.74	9.37	29.64	27.54	32.53	50.03	33.7	23.01	25.62	21.36	23.57	24.36	19.54	1
Faf1	10211.2	10832.5	9763.6	3452.13	3201.63	3261.91	3323.24	3279.85	3239.92	2433.78	2438.12	2358.07	2657.03	2461.19	2719.43	1
Fah	278.55	244.64	259.05	3.75	7.98	6.61	9.57	6.58	8.99	8.63	1.83	3.56	8.42	9.37	6.51	1
Fam100a	877.02	689.35	976.09	332.66	312.41	304.05	335.86	414.75	420.16	411.38	457.43	460.22	361.9	389.74	510.01	1
Fam113b	1319.67	1203.39	1468.81	1.87	6.84	2.2	36.36	46.08	62.91	57.54	64.04	63.2	76.59	83.38	84.69	1
Fam115c	228.91	200.07	202.96	32.8	37.63	38.56	55.5	52.67	52.8	102.61	137.23	100.59	206.2	178.01	180.55	1
Fam116b	503.32	531.87	492.72	214.59	185.85	240.15	185.63	251.49	249.4	256.04	258.91	248.36	253.33	259.52	350.86	1
Fam122b	2169.11	2528.6	2388.82	690.61	725.16	647.76	409.54	334.44	326.91	204.25	254.33	198.51	298.78	240.78	268.97	1
Fam126b	1727.84	2022.48	1846.7	699.05	1102.56	886.81	848.75	637.27	759.43	1342.51	1431.77	1286.3	1682.42	1534.61	1132.63	1
Fam129a	1209.35	1210.32	1317.93	32.8	41.05	31.95	11.48	13.17	14.6	7.67	10.06	14.24	10.1	3.75	9.31	1
Fam131b	188.92	141.63	148.22	59.97	52.45	33.05	80.38	60.57	78.64	84.39	126.25	107.71	74.91	76.82	65.15	1
Fam132b	227.53	216.91	224.33	38.42	52.45	68.3	72.72	47.4	49.43	26.85	64.04	51.63	31.98	58.09	60.49	1
Fam13b	2694.49	2508.79	2630.51	949.24	1221.14	1178.74	3022.78	2686.02	2770.34	2408.85	2052.96	2091.02	2180.67	2138.9	2064.24	1
Fam160a2	1573.4	1344.03	1551.6	524.75	579.21	521.07	598.05	587.24	538.11	570.57	620.28	602.65	580.73	703.6	719.41	1
Fam160b2	692.24	549.7	781.14	271.75	258.82	243.46	286.11	250.17	250.52	302.06	367.78	315.12	313.09	331.66	347.14	1
Fam169a	12285.2	13716.6	12598.4	175.23	231.46	208.21	115.78	90.85	114.59	69.04	60.38	40.95	37.87	29.04	26.06	1
Fam169b	343.36	318.92	356.52	29.99	53.59	70.5	38.28	39.5	43.81	36.44	53.98	49.85	56.39	77.76	68.87	1
Fam176b	159.96	194.13	149.55	7.5	6.84	6.61	13.4	13.17	5.62	3.84	6.4	7.12	4.21	5.62	17.68	1
Fam178a	9921.64	9943.04	10145.5	3667.65	4206.13	4066.09	3161.53	2742.64	2735.51	5434.29	5621.85	5404.24	6722.11	7150.28	6452.37	1
Fam178b	565.37	541.77	594.2	8.43	14.82	15.42	14.35	14.48	15.73	16.3	7.32	12.46	7.57	12.18	12.1	1
Fam185a	904.6	880.5	786.48	494.77	530.18	481.41	346.39	333.12	350.5	465.08	569.05	455.77	550.43	504.04	485.81	1
Fam18a	144.79	157.48	129.52	76.84	72.97	104.65	35.4	40.82	42.69	41.23	42.08	40.06	37.87	44.03	39.09	1
Fam198b	813.59	817.11	790.49	22.49	31.93	29.74	103.34	114.55	114.59	32.6	32.94	37.39	47.97	25.3	26.06	1
Fam38a	8459.94	7499.62	8641.96	1541.46	1408.13	1355	1520.48	1286.39	1426.73	1899.65	1306.43	1777.68	1245.62	1409.07	1509.55	1
Fam46b	347.5	294.16	321.8	17.8	9.12	6.61	44.97	34.23	34.83	70	23.79	52.52	63.96	37.48	61.42	1
Fam48a	4145.16	4159.86	4292.94	1345.62	1347.7	1356.1	1366.42	1327.21	1199.8	1101.82	1084.12	1035.27	1088.23	1010.9	1064.69	1
Fam54a	397.14	376.37	463.34	85.27	67.27	94.74	38.28	31.6	29.21	19.18	18.3	9.79	26.09	25.3	20.47	1
Fam60a	22477.1	26793.4	21819.9	4090.26	4339.53	4176.26	1545.36	1235.04	1322.26	1463.34	1092.35	1250.69	1131.99	1098.96	1032.12	1
Fam63a	1635.45	1587.68	1592.99	698.11	614.56	624.62	1037.26	1162.63	1052.64	994.42	1201.22	1154.56	1123.58	1151.43	1215.46	1
Fam65a	670.18	432.82	678.32	292.36	208.65	225.83	251.66	244.9	256.14	274.26	345.82	275.06	263.43	426.28	343.42	1
Fam65b	115.83	83.2	100.15	50.6	35.35	59.49	149.27	121.13	120.21	41.23	23.79	43.62	33.67	39.35	44.67	1
Fam73a	2956.5	2747.49	3175.3	751.52	760.5	645.55	530.11	546.42	560.58	694.27	785.87	713.92	818.07	802.91	674.74	1
Fam78a	150.31	156.49	144.21	40.29	22.8	20.93	16.27	17.12	16.85	12.47	0.91	11.57	2.52	2.81	1.86	1
Fam82a1	271.66	305.06	279.07	14.06	21.66	16.52	62.2	59.25	65.16	77.67	58.55	70.32	54.71	60.9	67.94	1
Fam83a	226.15	239.69	210.97	63.72	72.97	107.96	56.46	67.15	44.94	51.78	53.98	41.84	60.6	76.82	58.63	1
Fam83b	147.55	164.41	200.29	0.94	1.14	1.1	0	0	0	3.84	4.57	3.56	4.21	6.56	7.45	1
Fam83g	388.87	314.96	307.12	1.87	5.7	7.71	16.27	18.43	24.72	0.96	0.91	0	2.52	1.87	0	1
Fam83h	1791.27	1619.37	1765.25	29.99	17.1	25.34	240.18	247.54	242.66	681.8	655.96	663.18	795.34	851.63	1013.5	1
Fam98a	1394.13	1269.75	1506.2	739.34	811.81	668.69	392.32	293.62	385.33	279.05	311.05	304.44	259.22	341.96	252.21	1
Fam98c	224.77	171.35	150.89	89.02	82.09	70.5	111.95	109.28	121.33	95.89	93.32	102.37	82.48	86.19	103.3	1
Fancc	620.53	535.83	620.91	373.89	366	380.06	305.24	329.17	325.79	273.3	296.42	286.64	280.26	274.51	233.6	1
Fancd2	4863.6	5196.85	4880.46	2231.14	2295.19	2153.68	303.33	285.72	287.59	33.56	24.7	32.94	38.72	34.66	29.78	1
Fancm	5568.25	5660.37	5474.66	1553.64	2058.03	1893.69	1167.39	1292.98	1198.68	624.27	726.4	640.92	738.95	746.7	649.61	1
Far2	133.76	167.38	161.57	71.22	92.35	117.87	86.12	59.25	50.55	55.62	46.66	40.06	63.12	42.16	44.67	1
Farsb	6956.87	7156.93	6771.22	3106.35	3000.96	2900.58	2788.35	2550.41	2471.51	1499.78	1499.47	1571.16	1677.37	1439.99	1802.72	1
Fastkd1	1076.97	1086.51	1049.53	655	648.76	598.18	313.86	313.37	279.73	407.55	385.16	377.43	438.49	462.82	406.7	1
Fastkd3	682.59	624.97	707.7	336.4	361.44	324.98	199.03	201.45	178.62	194.66	170.17	181.6	155.7	179.88	191.72	1
Fat1	65666.2	57240.6	60047.7	31176	28230.9	28421.9	42075.9	41096.2	46919.3	29845.9	27739.7	27738.7	20973.5	28709.8	24826.7	1
Fat2	324.06	318.92	264.39	0.94	2.28	0	0	0	2.25	0	0.91	1.78	2.52	0	0	1
Fblim1	6078.47	5796.06	6637.7	104.01	120.86	116.77	197.12	201.45	212.32	25.89	21.96	22.25	21.04	10.31	19.54	1
Fbln5	162.72	153.52	154.89	1.87	7.98	2.2	32.53	27.65	23.59	215.76	85.08	235.9	23.57	18.74	18.61	1
Fbrsl1	1891.94	1485.66	1977.56	292.36	286.19	318.37	362.66	450.3	471.83	498.65	720.91	617.78	507.5	616.47	732.44	1
Fbxo15	9393.5	10769.1	9081.27	5.62	10.26	4.41	7.66	7.9	8.99	23.97	26.53	13.35	21.04	24.36	12.1	1
Fbxo17	169.61	157.48	224.33	38.42	43.33	58.39	29.66	22.38	40.44	25.89	23.79	26.71	45.45	55.28	64.22	1
Fbxo22	2858.59	3430.89	3056.46	1975.32	1804.91	1771.41	1567.37	1490.48	1535.7	1591.83	1602.85	1532.88	1502.31	1327.56	1330.87	1
Fbxo30	3486.02	3770.61	3475.74	1439.32	1863.06	1659.05	1868.79	1461.51	1586.26	2217.06	2213.98	2143.54	2434.84	2087.37	1716.16	1
Fbxo34	1148.68	1000.35	1092.26	726.22	719.46	710.55	540.64	526.67	516.77	478.51	476.65	496.72	469.63	502.17	502.56	1
Fbxo42	2920.64	2537.51	3107.21	1060.75	941.79	933.08	819.09	837.41	839.19	975.24	1063.07	1027.26	1052.88	1232.94	1409.04	1
Fbxo43	111.7	111.92	112.16	23.43	34.21	46.27	14.35	35.55	39.32	30.69	28.36	24.03	26.09	39.35	35.37	1
Fbxo5	3490.16	4135.09	3546.51	1432.76	1554.07	1509.23	306.2	293.62	217.94	89.18	78.68	84.57	92.58	89.94	91.21	1
Fcho2	2501.44	2626.65	2773.38	1290.33	1623.62	1421.1	1266.91	1121.81	1241.37	1456.62	1740.08	1400.24	1539.34	1834.42	1273.16	1
Fem1b	20451.4	20438.8	20911.9	9950.63	9469.22	8830.62	6524.01	6380.62	6695.54	6929.27	7486.35	6900.63	8153.73	8458.17	8325.82	1
Fem1c	2562.11	2389.94	2504.99	1157.27	1216.57	1145.69	1318.58	1360.13	1423.36	1761.56	1674.21	1706.46	1772.48	1741.66	1445.34	1
Fermt1	561.24	571.48	584.85	1.87	5.7	2.2	2.87	1.32	2.25	4.79	2.74	0.89	1.68	4.68	3.72	1
Fetub	159.96	125.79	158.9	0.94	1.14	0	0.96	1.32	0	0	0	0	0	0	0	1
Fgd1	3248.84	2992.12	3559.87	1879.74	1674.93	1692.09	836.31	1158.68	1041.4	633.86	644.98	683.65	538.64	527.46	549.1	1
Fgd5	541.93	540.78	596.87	2.81	0	4.41	3.83	19.75	13.48	1.92	8.23	3.56	4.21	6.56	0.93	1
Fgf15	246.83	203.04	248.36	0	1.14	1.1	0	2.63	0	0	0	0	0	0	0	1
Fgf17	317.16	304.07	261.72	1.87	3.42	3.3	2.87	1.32	1.12	13.43	10.98	13.35	13.47	27.17	7.45	1
Fgf4	4205.84	4444.11	4514.59	0	0	0	0	0	1.12	5.75	2.74	0	0	0	0	1
Fggy	303.37	340.71	289.76	15.93	18.24	24.24	2.87	3.95	3.37	15.34	6.4	11.57	10.94	12.18	9.31	1
Fhod1	832.89	667.56	793.16	296.11	315.83	240.15	795.17	850.57	825.71	627.14	684.32	736.17	643.85	637.08	659.85	1
Fig4	2211.86	2351.31	2287.34	1108.54	989.68	1003.58	1102.33	1086.26	1072.86	1737.59	1722.69	1598.75	1568.8	1515.88	1476.05	1
Fign	428.86	411.03	440.64	188.35	233.74	234.65	89.95	100.07	92.12	115.07	124.42	114.83	57.23	66.52	50.26	1
Filip1l	306.13	303.08	321.8	29.05	35.35	53.98	234.44	148.78	187.61	222.47	69.53	211.86	280.26	222.98	321.08	1
Fiz1	3335.71	3202.1	3347.56	1531.15	1400.14	1358.3	901.38	1121.81	1018.94	907.15	998.12	974.74	664.89	797.29	874.83	1
Fkbp10	1249.34	1235.08	1236.47	720.6	732	711.65	1475.51	1548.41	1599.74	724	774.89	794.03	770.93	689.55	796.66	1
Fkbp5	3178.51	2849.5	3127.23	1445.88	1185.79	1281.19	3328.03	4351.62	3542.12	911.95	1068.56	945.36	558	471.25	389.02	1
Fkbp6	222.01	225.82	212.31	0.94	3.42	5.51	0.96	5.27	0	0.96	1.83	0.89	1.68	1.87	0	1
Flnb	41436.5	36649.3	38131.7	11836.9	10924.1	10636.2	16780.8	13897.5	14715.6	17990.6	16759.4	18156	18877	21071.4	19338.5	1
Flnc	10191.9	7883.92	9504.55	53.41	55.87	39.66	30.62	32.92	46.06	32.6	43	47.18	39.56	17.8	27.92	1
Flt1	391.63	383.3	455.33	13.12	7.98	6.61	69.85	64.52	73.02	23.01	25.62	21.36	20.2	18.74	21.41	1
Flt4	401.28	376.37	417.94	6.56	1.14	4.41	6.7	2.63	14.6	12.47	14.64	16.02	5.89	14.05	6.51	1
Flywch2	271.66	313.97	283.08	0	0	0	0	0	0	0.96	2.74	0	0	0	0	1
Fmnl1	133.76	117.86	141.54	9.37	6.84	6.61	41.15	55.3	61.79	24.93	28.36	23.14	32.82	30.92	33.5	1
Fmr1nb	278.55	299.11	277.74	0	0	0	0	0	1.12	0	0	0	0	0	0	1
Fn1	65795.8	51914	67410.5	2480.39	1868.76	2052.33	6927.81	4987.58	6181.02	13388.7	14158.5	14016.7	11265.2	17896.3	15914.5	1
Fndc3a	5815.09	6029.81	6594.97	1912.54	2094.52	1933.35	2589.32	2421.37	2543.41	3323.67	3561.58	3467.23	3105.62	3519.87	3129.86	1
Fndc3c1	1523.75	1604.52	1642.4	102.14	84.37	105.76	38.28	39.5	55.05	1.92	7.32	5.34	0	0	0.93	1
Fnip1	6245.32	6953.89	6361.29	1740.12	2152.66	1980.72	1722.38	1760.4	1715.45	3192.3	3532.3	3273.17	3741.9	3241.61	3086.12	1
Fnip2	4551.96	4243.05	4366.38	1561.14	1513.02	1537.87	807.61	841.36	788.64	1488.27	1623.89	1442.08	1365.97	1550.54	1427.66	1
Fntb	1969.16	1907.59	2155.15	631.58	579.21	592.67	345.43	355.5	363.99	386.45	393.39	437.97	360.22	391.62	386.23	1
Folr1	2131.88	2464.22	2034.97	0.94	3.42	1.1	25.84	7.9	21.34	123.7	99.72	117.5	101	113.36	86.55	1
Folr2	114.45	124.8	134.86	14.99	11.4	5.51	17.22	17.12	16.85	23.97	21.96	24.92	22.72	27.17	35.37	1
Fosb	448.16	420.94	579.51	64.66	43.33	66.1	9.57	11.85	15.73	19.18	25.62	19.58	29.46	20.61	26.06	1
Foxa1	97.91	104.99	124.18	0.94	0	0	0	0	0	1.92	2.74	1.78	1.68	1.87	2.79	1
Foxd3	579.16	635.86	667.64	0	0	0	0	0	0	0	0	0	0	0	0	1
Foxh1	910.12	979.55	969.42	1.87	0	0	2.87	3.95	3.37	1.92	2.74	3.56	3.37	4.68	5.58	1
Foxi3	279.93	231.76	328.48	0	0	0	0	0	0	0	0.91	0	0	0	0	1
Foxn3	2316.66	2237.41	2471.61	1612.68	1603.1	1436.52	1074.58	1231.09	1259.35	1239.9	1246.05	1198.17	1036.05	1012.77	1056.32	1
Foxn4	219.26	222.85	204.3	0	0	0	0.96	0	0	0	2.74	1.78	0	0	0	1
Foxo1	1759.56	1471.8	1874.74	435.73	404.76	355.82	567.43	539.84	536.99	614.68	592.83	613.33	667.41	759.81	713.83	1
Foxo3	3992.1	3339.77	4198.13	1310.95	1173.25	1197.47	2780.69	3298.28	3450	3035.99	2861.7	3007.01	2434	2777.86	3281.56	1
Foxp1	6512.84	6407.17	6815.29	172.42	172.17	170.75	184.68	277.82	276.36	745.09	730.06	740.62	756.63	831.01	909.27	1
Foxp4	2043.62	1514.39	2268.65	672.81	556.41	608.1	443.04	559.59	510.03	635.77	726.4	757.54	536.96	573.37	749.19	1
Foxq1	131	145.59	160.23	0	1.14	0	41.15	31.6	15.73	9.59	10.06	8.9	18.52	19.67	13.03	1
Foxr1	139.28	97.06	134.86	26.24	20.52	27.54	33.49	25.02	15.73	32.6	21.04	20.47	25.25	30.92	35.37	1
Fpgs	1607.87	1525.28	1723.85	783.38	746.82	729.28	483.22	481.9	501.04	433.44	414.43	457.55	451.96	433.78	483.02	1
Frat2	299.23	295.15	312.46	162.11	140.24	133.3	133.01	135.62	139.3	167.81	124.42	139.76	101.84	96.5	110.75	1
Frem2	2033.97	1783.79	1774.59	87.15	80.95	68.3	294.72	521.4	444.87	484.26	879.19	570.6	281.11	311.98	252.21	1
Frmd5	790.15	812.16	878.62	149.93	164.19	158.63	210.51	214.62	238.16	359.6	279.03	343.61	265.11	233.28	196.37	1
Frrs1	2633.82	2393.9	2753.36	36.55	27.36	34.15	52.63	47.4	41.57	35.48	37.51	35.61	43.76	38.41	60.49	1
Fry	1719.57	1491.61	1762.57	68.41	50.17	57.28	319.6	310.74	335.9	90.14	123.51	119.28	101.84	192.06	98.65	1
Fsd1l	1874.01	1964.05	1952.18	194.91	303.29	269.9	296.63	237	234.79	519.74	607.47	497.61	642.17	683.92	469.99	1
Ftl1	10263.6	9295.3	9443.13	3472.74	3314.51	3342.33	9112.37	10555.8	10257.9	2835.57	2949.53	3102.26	2837.14	2691.66	3515.16	1
Ftl2	22772.2	23580.4	24291.5	8719.33	7318.83	7787.38	19007.5	22895.7	21543.7	5396.89	5852.4	6023.8	5452.09	6024.15	7945.17	1
Fubp3	6598.34	6550.78	7098.37	3685.45	3815.05	3204.62	3238.08	3217.96	3201.73	2531.59	2434.46	2412.37	2326.27	2224.16	2467.22	1
Fus	3472.23	2537.51	4226.17	1230.36	1704.57	1348.39	505.23	430.55	505.54	278.09	313.8	265.27	229.77	268.89	310.85	1
Fut1	129.62	120.83	96.14	6.56	6.84	3.3	6.7	3.95	2.25	0.96	0	1.78	0	0	31.64	1
Fxr1	11206.8	12484.5	11811.9	6623.13	8424.81	7863.39	5800.61	5560.33	5585.61	4960.57	4397.76	4429.5	5158.36	4679.73	4099.62	1
Fxyd6	4630.56	5025.5	4510.59	3371.54	3427.39	3257.5	590.39	621.47	539.24	1636.9	3037.36	2226.32	2408.75	2329.09	1915.33	1
Fzd5	5833.01	5434.55	5952.7	713.1	617.98	591.57	3506.97	3050.74	3237.67	1630.19	1023.74	1424.28	721.28	831.01	755.71	1
Fzd6	615.02	572.48	619.57	14.99	18.24	19.83	82.29	68.47	89.87	104.52	109.78	100.59	148.13	147.09	129.36	1
Fzd7	4794.65	4526.32	4816.37	952.99	869.96	742.49	2640.99	2054.02	2246.83	1798	1339.36	1581.84	1805.3	1738.85	2018.63	1
G3bp2	21458	22305.7	22078.9	7139.45	7670.01	6871.93	5332.69	4759.79	4789.11	6198.56	5080.25	5661.5	5265.25	4951.42	4499.81	1
G530011O06Rik	6690.73	6082.3	6018.12	1126.34	1340.85	1668.96	538.72	541.15	526.88	497.69	615.71	503.84	487.3	673.62	578.88	1
G630016D24Rik	186.16	198.09	169.58	49.66	58.15	76.01	60.28	50.03	55.05	77.67	80.51	89.02	111.94	104.93	108.89	1
Gab1	12977.4	11785.3	14122	2311.72	2287.21	1953.18	1821.9	2343.69	2269.29	5424.7	6790.14	6144.87	5173.51	6419.52	6855.35	1
Gabarapl2	1818.85	1654.04	1638.39	716.85	850.58	775.54	1316.67	1116.54	1243.62	1608.13	1466.53	1635.25	1323.05	1146.74	1311.32	1
Gabpa	6610.75	7648.19	7325.37	3997.49	4561.87	4424.12	4090.66	3871.03	3674.68	3340.93	3062.97	3242.01	2864.92	2586.73	2413.24	1
Gabpb1	2215.99	2237.41	2334.08	1339.06	1156.15	1247.04	808.56	741.29	743.7	625.23	642.24	599.98	722.12	680.18	741.75	1
Gabpb2	7067.19	6895.46	7289.31	1959.39	2233.62	2105.2	1363.55	1271.91	1250.36	1911.16	1890.11	1816.84	1570.49	1820.36	1414.63	1
Gabrp	147.55	155.5	140.2	0	0	0	0	0	0	0	0	0	0	0	0	1
Galm	592.95	628.93	591.53	44.98	43.33	42.96	83.25	89.53	102.23	82.47	97.89	103.26	174.22	148.96	166.59	1
Galnt3	503.32	528.9	471.36	0.94	1.14	1.1	2.87	1.32	8.99	5.75	3.66	0.89	0	0.94	0	1
Galnt6	1515.48	1502.5	1518.22	1.87	1.14	2.2	1.91	1.32	4.49	0	1.83	0	0	0	0	1
Gan	471.61	333.78	441.98	119.94	99.2	89.23	138.75	169.85	187.61	226.31	300.08	232.34	249.96	357.89	282.93	1
Gapdh	29478.1	28927.8	34538.4	14080.2	12276.3	11951.5	10874	13677.6	13722.5	10036.2	8881.52	9823.07	12563.9	13002	16821	1
Gar1	991.47	1007.28	1183.06	488.21	388.8	453.87	143.53	104.02	125.82	66.17	79.59	76.55	64.81	59.96	52.12	1
Gars	25701.1	26485.4	25481.2	9471.79	8843.26	8283.11	7056.03	6468.84	6293.36	3536.55	3509.43	3498.38	3786.5	3472.09	5517.04	1
Gart	11475.7	10656.2	10679.6	3948.77	4109.22	3758.74	1936.73	1743.28	1760.39	1744.3	1725.44	1737.62	1621.82	1486.83	1495.59	1
Gata2	180.64	127.77	134.86	0	1.14	3.3	21.05	23.7	20.22	2.88	6.4	7.12	2.52	4.68	4.65	1
Gata3	154.44	131.73	190.95	5.62	7.98	5.51	27.75	21.07	20.22	8.63	4.57	9.79	8.42	2.81	4.65	1
Gata4	387.49	349.63	361.86	16.87	9.12	20.93	6.7	19.75	8.99	17.26	17.38	22.25	23.57	16.86	17.68	1
Gata6	212.36	205.02	206.97	0.94	1.14	0	0	0	0	1.92	2.74	0	0	0	0	1
Gatad2a	9092.88	7818.55	10527.4	5635.47	5074.95	4857.06	3889.72	4312.12	4156.63	2665.84	2556.14	2641.15	2193.29	2463.06	2672.9	1
Gatad2b	2330.45	2003.66	2833.47	1203.18	1118.52	1081.79	731.06	725.49	802.12	691.39	696.21	786.91	591.67	646.45	716.62	1
Gatsl3	431.62	389.24	375.21	0.94	2.28	1.1	3.83	5.27	7.86	6.71	2.74	2.67	4.21	6.56	2.79	1
Gca	528.14	520.97	636.93	75.9	69.55	73.81	82.29	59.25	71.9	101.65	126.25	121.95	164.12	178.94	167.52	1
Gcnt1	1275.54	1372.75	1325.94	0.94	0	0	0	1.32	4.49	4.79	0	0.89	5.05	0.94	0	1
Gdf15	165.48	173.33	193.62	12.18	12.54	12.12	5.74	1.32	5.62	0.96	1.83	0	0	0	4.65	1
Gdf3	3952.11	4308.42	4242.2	22.49	41.05	44.06	32.53	47.4	49.43	47.95	49.4	26.71	44.61	51.53	28.85	1
Gen1	2620.03	2893.08	2661.22	755.27	901.88	934.18	142.58	154.05	115.71	21.1	16.47	15.13	8.42	5.62	5.58	1
Gfm2	2524.88	2622.69	2546.39	1443.07	1474.26	1443.13	1101.37	1050.71	1093.08	871.67	891.99	876.82	859.31	911.59	776.18	1
Gfod1	939.07	937.95	950.72	167.73	184.71	181.77	203.82	156.68	206.71	98.77	75.02	91.69	50.5	72.14	55.84	1
Gga2	4534.03	4007.33	4777.65	1167.58	1180.09	1087.3	435.38	427.92	372.97	399.88	406.2	411.26	457.01	508.73	440.21	1
Gga3	1902.97	1911.55	2067.02	908.01	834.61	902.23	563.6	649.12	678.54	616.6	720.91	669.41	747.37	778.55	922.3	1
Ggnbp1	147.55	129.75	126.85	2.81	11.4	11.02	8.61	7.9	5.62	6.71	9.15	11.57	15.99	18.74	16.75	1
Ghitm	10797.3	12150.7	10483.3	4573.78	4804.73	4170.75	7732.55	6829.61	6896.63	7192.98	6509.27	6478.68	8168.04	6702.46	7111.29	1
Gigyf1	3568.76	2917.84	3721.44	743.09	605.44	707.24	361.7	425.29	403.31	745.09	810.57	780.68	944.31	1090.53	1127.98	1
Gimap1	274.41	340.71	327.14	106.82	131.12	196.09	132.05	97.43	122.45	144.8	176.57	146.88	170.85	194.87	165.66	1
Gimap9	96.53	111.92	108.16	0	3.42	2.2	4.78	5.27	6.74	0.96	1.83	1.78	2.52	5.62	5.58	1
Gin1	395.76	454.61	416.61	261.44	288.47	262.19	215.3	197.5	187.61	189.87	218.65	235.9	250.81	187.38	231.74	1
Gja1	9860.96	9169.51	11168.3	3102.6	3748.92	2740.84	1063.09	797.91	860.53	2804.89	2976.06	2811.17	1509.89	1820.36	1416.49	1
Gjb1	108.94	163.42	124.18	1.87	0	0	0	0	1.12	0.96	0	0	0.84	0	0	1
Gjb2	106.18	133.71	141.54	5.62	12.54	0	2.87	5.27	1.12	8.63	24.7	15.13	54.71	57.15	47.46	1
Gjb3	1192.8	1215.27	1179.06	3.75	6.84	3.3	28.71	14.48	20.22	27.81	9.15	9.79	20.2	19.67	25.13	1
Gjb5	180.64	162.43	164.24	0	0	0	0.96	3.95	2.25	3.84	0.91	0.89	0.84	0	3.72	1
Gjc1	2158.08	2162.13	2372.8	741.21	637.36	687.41	635.37	621.47	587.54	748.93	965.18	807.39	845	917.21	798.52	1
Gk5	638.46	684.4	666.31	136.81	166.47	134.4	115.78	125.08	134.81	105.48	105.21	82.79	122.88	142.41	125.64	1
Glb1l2	164.1	115.88	126.85	39.36	50.17	46.27	22.01	19.75	20.22	46.99	70.44	57.86	77.43	70.27	89.34	1
Gldc	7922.14	7621.45	8079.8	3937.52	3412.57	3584.68	6475.21	6298.99	6507.93	2322.54	1388.77	1839.1	1071.4	1060.55	1060.04	1
Gli1	1807.82	1800.62	1949.51	1.87	2.28	3.3	0.96	5.27	1.12	2.88	7.32	3.56	6.73	4.68	14.89	1
Gli2	2588.31	2149.26	2694.6	341.09	287.33	265.49	244.96	237	260.63	195.62	187.55	213.64	200.31	282.94	265.24	1
Gli3	3248.84	2909.92	3362.24	1838.51	1734.22	1677.77	1911.85	2079.03	2083.93	1829.65	1382.36	1710.02	1355.87	1603.01	1653.81	1
Glipr2	3941.08	4246.02	3997.84	447.91	368.28	347.01	2517.55	1990.82	2173.8	3002.43	2889.15	3073.77	2595.59	2604.53	3161.5	1
Glmn	671.55	786.41	682.33	338.28	437.83	405.4	388.49	360.77	346.01	333.71	376.92	321.35	360.22	322.29	293.16	1
Glod5	110.32	135.69	105.49	0	2.28	0	1.91	1.32	1.12	3.84	3.66	0.89	0	1.87	0	1
Gls2	504.7	496.21	447.32	73.09	82.09	89.23	26.79	22.38	40.44	36.44	32.94	29.38	46.29	44.03	43.74	1
Glt1d1	492.29	492.25	507.41	0.94	1.14	0	0	1.32	0	2.88	0	0	6.73	10.31	10.24	1
Gltscr1	588.82	418.96	734.41	197.72	127.7	139.91	127.27	139.57	147.17	175.49	235.12	189.61	147.29	336.34	283.86	1
Glud1	17355.6	17387.2	17052.9	7055.12	6172.95	6083.17	15647.9	16929.8	17692.6	12481.5	12425.7	11996	9351.37	9252.65	9042.44	1
Gm10069	455.06	411.03	432.63	144.31	155.06	181.77	152.14	117.18	135.93	128.5	169.25	125.51	166.64	175.2	140.53	1
Gm10324	9514.84	11985.3	9747.57	12.18	17.1	17.63	24.88	22.38	22.47	38.36	22.87	27.6	32.82	15.93	17.68	1
Gm10389	158.58	168.38	189.61	15.93	13.68	27.54	22.97	18.43	14.6	16.3	17.38	14.24	20.2	27.17	10.24	1
Gm10406	761.19	802.26	686.34	237.08	258.82	234.65	140.66	94.8	141.55	179.32	192.12	176.25	262.59	243.59	226.15	1
Gm10416	752.91	951.81	706.37	14.06	22.8	22.03	12.44	17.12	19.1	52.74	53.98	49.85	92.58	104.93	97.72	1
Gm10451	529.52	618.04	518.09	0	0	1.1	0.96	1.32	1.12	0	1.83	0	0	0	0	1
Gm106	268.9	234.73	237.68	21.55	34.21	41.86	2.87	7.9	10.11	16.3	12.81	13.35	10.94	14.99	8.38	1
Gm10696	204.09	272.37	240.35	2.81	0	2.2	0	1.32	0	1.92	1.83	0.89	0.84	2.81	0	1
Gm10789	151.69	134.7	165.58	48.73	45.61	60.59	49.76	60.57	48.31	39.32	43	40.06	58.91	56.21	62.36	1
Gm10941	95.15	88.15	122.85	59.03	53.59	59.49	54.54	56.62	50.55	62.33	56.72	56.97	42.92	40.29	66.08	1
Gm11517	126.86	122.81	113.5	29.05	27.36	38.56	33.49	34.23	28.09	30.69	24.7	24.92	36.19	35.6	19.54	1
Gm11545	102.04	120.83	102.82	0	0	0	0.96	0	0	0	0.91	0	0	0	0	1
Gm12657	129.62	132.72	137.53	59.97	72.97	83.72	55.5	56.62	41.57	70.96	50.32	64.98	53.02	46.84	49.33	1
Gm12794	530.9	482.35	503.4	0	0	0	0	0	0	0.96	0	0	0	0	0	1
Gm129	1111.44	1284.6	1149.68	319.54	302.15	318.37	75.59	72.42	82.01	76.71	53.98	89.91	122.04	137.72	226.15	1
Gm13034	416.45	431.83	459.34	4.69	1.14	0	3.83	0	4.49	0.96	1.83	3.56	0.84	0	2.79	1
Gm13051	8840.53	11625.8	9692.83	2.81	3.42	4.41	7.66	3.95	11.23	16.3	11.89	5.34	22.72	13.12	8.38	1
Gm13119	89.63	122.81	128.19	0	0	0	0	0	0	0	0	0	0	0	0	1
Gm13139	128.24	129.75	126.85	6.56	6.84	2.2	6.7	5.27	3.37	17.26	7.32	3.56	5.05	5.62	4.65	1
Gm13152	3192.3	4055.86	3192.66	18.74	29.64	26.44	98.56	92.17	79.76	116.99	98.81	82.79	120.35	105.87	78.18	1
Gm13154	9084.61	11467.3	9496.54	2.81	2.28	8.81	6.7	6.58	14.6	23.97	13.72	2.67	10.94	16.86	13.03	1
Gm13157	11325.4	14040.5	12131	9.37	25.08	27.54	29.66	23.7	38.2	45.07	36.59	30.27	29.46	30.92	20.47	1
Gm13238	263.38	310.01	264.39	1.87	6.84	4.41	6.7	6.58	6.74	18.22	14.64	19.58	14.31	18.74	21.41	1
Gm13242	10757.3	13234.3	10660.9	7.5	7.98	7.71	26.79	15.8	32.58	18.22	12.81	2.67	13.47	7.5	5.58	1
Gm13251	2309.76	2865.35	2456.92	74.03	102.62	103.55	133.96	115.87	108.97	148.64	122.59	141.54	122.88	113.36	117.27	1
Gm13718	390.25	410.04	384.56	71.22	82.09	82.62	19.14	5.27	15.73	20.14	13.72	11.57	14.31	14.99	14.89	1
Gm14005	318.54	295.15	333.82	74.96	72.97	107.96	403.8	321.27	308.94	124.66	116.19	117.5	114.46	141.47	120.99	1
Gm14124	1834.02	2158.17	1650.41	21.55	52.45	62.79	67.94	63.2	53.92	107.4	83.25	81.9	72.38	64.64	50.26	1
Gm14139	1130.75	1393.55	1096.27	13.12	18.24	17.63	29.66	25.02	28.09	48.91	18.3	24.03	37.87	20.61	21.41	1
Gm14326	3428.1	4313.37	3497.11	896.77	1733.08	1780.22	957.84	838.72	976.25	1622.52	1427.19	1364.64	2168.89	1852.22	1507.69	1
Gm14403	2225.65	2675.18	2330.07	565.05	920.13	1044.34	620.06	559.59	566.2	992.5	1076.8	980.08	1554.49	1342.55	1100.99	1
Gm14420	4514.72	4860.1	4864.44	1450.57	2551.73	2610.85	1906.1	1953.95	1836.78	2615.98	2727.22	2636.69	3736.85	3730.66	3235.03	1
Gm15070	125.49	165.4	153.56	0	0	1.1	0.96	0	1.12	1.92	0.91	0.89	0	0	0	1
Gm1564	1708.54	2004.65	1805.3	26.24	20.52	23.13	11.48	14.48	10.11	9.59	21.04	16.02	23.57	18.74	10.24	1
Gm15645	998.37	1083.54	1000.13	628.77	644.2	725.97	571.26	530.62	520.14	430.56	449.2	431.73	361.06	393.49	323.87	1
Gm15760	121.35	106.97	141.54	82.46	108.32	94.74	112.91	115.87	103.35	50.82	63.13	60.53	85	89.94	94	1
Gm16515	2913.75	2682.12	3100.53	1740.12	1530.12	1482.79	1635.31	1872.32	1843.52	1515.12	1681.52	1604.98	1123.58	1187.97	1383.91	1
Gm1821	1150.06	1030.06	1201.76	720.6	834.61	627.93	712.88	643.86	562.83	774.82	700.79	783.35	553.79	461.88	505.36	1
Gm1995	166.85	176.3	186.94	0	0	0	0	0	0	0.96	0.91	0	0	0	0	1
Gm2016	370.94	477.39	385.9	0	0	0	0	0	1.12	0	0	0	0	0	0	1
Gm2022	1274.16	1637.2	1337.95	0	0	0	0	0	1.12	5.75	2.74	0	23.57	13.12	20.47	1
Gm2897	310.27	296.14	293.76	135.87	143.66	156.43	69.85	68.47	57.29	65.21	69.53	70.32	95.95	82.45	102.37	1
Gm3002	8839.15	9443.86	8674	1644.54	2744.42	3181.49	1228.63	1030.96	1069.49	1140.17	1235.07	1177.7	1830.55	2097.68	1990.71	1
Gm3604	897.7	1096.42	916	114.32	200.67	179.56	101.43	121.13	128.07	188.91	173.82	181.6	235.66	233.28	213.12	1
Gm364	110.32	131.73	124.18	11.24	7.98	14.32	5.74	0	2.25	0	0	0	0	0	0	1
Gm3696	150.31	161.44	142.88	46.85	78.67	74.91	31.58	21.07	35.95	58.5	40.25	44.51	74.91	68.39	53.98	1
Gm428	169.61	194.13	133.53	0	0	0	0	0	0	0.96	0.91	0	0	0	0	1
Gm4349	126.86	125.79	130.86	50.6	44.47	71.61	33.49	23.7	26.96	29.73	26.53	30.27	31.14	27.17	25.13	1
Gm4858	91.01	121.82	96.14	0	0	0	0	0	0	0	0	0	0	0	0	1
Gm4934	165.48	180.26	172.25	0	0	0	0	1.32	0	0	0	0	0	0	0	1
Gm4971	340.6	339.72	352.51	0	0	0	0	0	0	0.96	0	0	0	0	0	1
Gm4975	405.42	415	435.3	0	0	1.1	0	0	0	1.92	1.83	0	0	0.94	0	1
Gm5039	518.49	702.22	598.21	0	0	0	0	0	0	1.92	0	0	5.05	0.94	2.79	1
Gm514	245.46	268.41	264.39	3.75	1.14	5.51	2.87	1.32	2.25	2.88	3.66	2.67	4.21	3.75	4.65	1
Gm5177	706.03	800.28	718.38	371.08	348.9	389.97	443.04	368.67	370.73	329.87	251.59	252.81	326.55	328.85	410.43	1
Gm527	191.68	216.91	214.98	67.47	69.55	70.5	160.76	122.45	167.39	198.5	180.23	166.46	176.74	148.96	163.8	1
Gm5531	143.41	110.93	133.53	59.03	69.55	81.52	52.63	47.4	47.18	38.36	24.7	25.82	37.03	37.48	27.92	1
Gm5595	2227.03	2779.18	2287.34	124.63	212.07	233.54	291.85	423.97	389.82	603.17	775.81	543.01	988.92	888.16	904.62	1
Gm5607	227.53	268.41	276.4	91.83	135.68	192.78	120.57	94.8	96.61	100.69	129	108.6	116.15	135.85	127.5	1
Gm5662	423.34	490.27	436.64	0	0	0	0	0	0	0.96	0	0	0	1.87	0	1
Gm5901	222.01	176.3	214.98	49.66	38.77	44.06	22.01	28.97	35.95	29.73	20.13	29.38	33.67	42.16	35.37	1
Gm6300	39835.5	44340.1	43510.2	2155.24	3503.78	5249.24	2529.03	2260.74	2179.42	2852.83	3471	2751.53	3551.69	4215.03	3222	1
Gm6578	886.67	1032.04	938.7	141.5	221.2	293.03	186.59	189.6	174.13	213.84	191.21	198.51	204.52	270.76	212.19	1
Gm6792	344.74	430.84	385.9	0	0	2.2	0.96	0	1.12	2.88	9.15	5.34	3.37	2.81	2.79	1
Gm7102	5344.86	5039.37	4657.47	259.57	376.26	525.47	364.57	300.2	307.82	369.19	404.37	296.43	398.09	473.13	452.31	1
Gm7325	486.77	568.51	514.08	0	0	1.1	0	0	2.25	0.96	0.91	0	0	0	0	1
Gm7455	157.2	134.7	172.25	0	1.14	1.1	2.87	1.32	7.86	15.34	38.42	27.6	5.89	3.75	1.86	1
Gm8234	1581.67	1428.22	1564.95	649.38	682.97	840.54	557.86	524.04	462.85	603.17	681.58	642.71	773.46	863.81	766.88	1
Gm8300	784.63	980.54	701.02	0	0	0	0	0	1.12	0	2.74	0	2.52	1.87	3.72	1
Gm8994	1096.28	1164.76	1121.64	9.37	1.14	11.02	5.74	3.95	4.49	7.67	6.4	8.01	5.05	13.12	6.51	1
Gm9079	155.82	130.74	145.55	44.98	61.57	49.57	82.29	50.03	91	79.59	59.47	91.69	88.37	66.52	70.73	1
Gm949	572.27	623.98	632.92	0	0	0	0	0	1.12	3.84	0	2.67	0.84	1.87	0	1
Gm9524	148.93	147.58	116.17	0	0	0	0.96	1.32	0	0	1.83	0.89	0	0.94	0.93	1
Gm98	1817.47	1472.79	1878.74	33.73	33.07	29.74	58.37	34.23	56.17	27.81	26.53	16.02	28.62	30.92	26.99	1
Gmeb2	1749.9	1707.52	1729.19	1155.39	1100.28	979.34	936.79	825.56	969.51	715.37	784.96	719.26	716.23	801.03	980.93	1
Gmfg	216.5	271.38	204.3	0.94	0	3.3	5.74	5.27	11.23	19.18	12.81	12.46	42.92	34.66	51.19	1
Gmip	139.28	115.88	166.91	43.1	64.99	65	62.2	59.25	56.17	50.82	43	37.39	51.34	28.11	46.53	1
Gna15	139.28	132.72	145.55	0	2.28	1.1	0.96	1.32	1.12	0	0	0.89	0.84	0	0	1
Gnb1l	277.17	246.62	252.37	177.1	148.22	160.84	152.14	154.05	185.36	130.42	125.34	151.33	101.84	108.68	126.57	1
Gng2	2491.79	2652.4	2537.04	852.72	826.63	797.58	142.58	113.23	140.43	27.81	25.62	17.8	44.61	40.29	53.05	1
Gng3	463.33	366.46	524.77	23.43	19.38	23.13	21.05	7.9	13.48	7.67	12.81	9.79	8.42	14.99	15.82	1
Gnl2	3626.67	3920.17	4003.18	2192.72	2388.68	2273.75	1317.62	1169.21	1139.14	1176.61	1130.77	1222.21	1337.35	1301.33	1252.69	1
Gnl3	11770.8	13224.4	11878.7	5002.96	5479.72	5449.73	1419.05	1183.69	1120.04	1088.39	1048.44	1116.28	1053.72	972.48	1154.97	1
Gnl3l	12463.1	13579	12737.3	8337.01	7714.47	7395.2	7766.04	7875.05	7493.16	6429.66	6147.9	6273.94	6725.48	6180.61	6061.49	1
Gnpda1	1945.72	2102.71	1974.88	969.86	857.42	825.12	595.18	574.07	581.93	386.45	387.9	383.66	369.48	371.94	415.08	1
Gnpnat1	2053.28	2509.78	2099.07	649.38	649.9	573.95	561.69	425.29	507.78	519.74	483.96	503.84	800.39	685.8	707.31	1
Golga4	6086.74	5935.72	6530.87	2188.97	3203.91	2873.04	2673.52	2632.04	2425.45	2935.3	2789.43	2868.14	3276.47	3424.3	3047.03	1
Golgb1	6940.32	6332.88	7444.21	2946.11	3674.81	3279.54	3812.21	3955.3	3912.85	5462.1	5443.46	5146.98	6307.19	7622.47	6347.2	1
Got1	5888.17	5890.16	6058.18	1149.77	1124.22	1004.68	946.35	915.09	857.16	537.96	541.6	562.59	665.73	615.53	750.12	1
Got1l1	375.08	395.19	383.23	0.94	1.14	4.41	0.96	0	1.12	11.51	15.55	8.9	4.21	3.75	0.93	1
Gp1ba	118.59	127.77	128.19	35.61	41.05	42.96	14.35	10.53	17.97	19.18	26.53	23.14	23.57	32.79	15.82	1
Gpa33	4156.19	4268.8	4333	0.94	0	0	0.96	0	2.25	6.71	0.91	0	0.84	0	0	1
Gpat2	455.06	457.58	472.69	99.33	120.86	142.11	52.63	55.3	55.05	50.82	69.53	50.74	47.13	65.58	82.83	1
Gpatch1	907.36	966.67	1132.32	447.91	499.4	415.31	387.54	422.65	379.71	305.9	305.57	307.11	278.58	299.8	288.51	1
Gpatch3	558.48	476.4	507.41	208.96	229.18	199.39	264.1	290.99	271.87	241.65	311.05	312.45	284.47	249.21	268.03	1
Gpbp1l1	8453.04	9574.6	8763.47	4013.42	3884.6	3789.59	3965.31	4187.04	4226.28	5755.53	5618.19	5709.57	5766.86	5707.49	5468.65	1
Gpc3	1329.32	1244.99	1427.42	39.36	28.5	37.46	58.37	40.82	41.57	61.37	21.96	52.52	7.57	6.56	9.31	1
Gpn3	1663.03	1733.27	1536.91	945.49	917.85	920.96	415.29	456.89	399.93	450.7	430.9	438.86	471.31	401.92	457.89	1
Gpr116	452.3	448.67	425.96	1.87	4.56	3.3	3.83	5.27	1.12	0.96	1.83	1.78	0.84	2.81	1.86	1
Gpr133	284.07	248.6	224.33	0	0	0	3.83	2.63	3.37	5.75	8.23	4.45	5.05	12.18	10.24	1
Gpr157	188.92	166.39	185.6	68.41	68.41	89.23	91.86	75.05	88.75	66.17	67.7	72.1	111.94	112.43	122.85	1
Gpr160	154.44	151.54	177.59	9.37	14.82	29.74	16.27	5.27	7.86	20.14	12.81	17.8	13.47	20.61	15.82	1
Gpr21	158.58	161.44	157.56	33.73	44.47	71.61	27.75	15.8	25.84	20.14	32.94	24.92	32.82	36.54	30.71	1
Gpr4	332.33	297.13	363.2	37.48	28.5	37.46	33.49	63.2	60.66	70.96	66.79	84.57	112.78	111.49	135.88	1
Gpr63	114.45	107.96	121.51	104.95	69.55	79.32	51.67	48.72	53.92	60.41	47.57	48.07	66.49	73.08	59.56	1
Gpr98	1705.78	1637.2	1570.29	340.15	362.58	426.33	190.42	168.53	186.49	313.57	248.84	244.8	255.86	296.99	246.63	1
Gprc5a	428.86	302.08	534.11	0	0	0	0	0	0	0	1.83	0	0	0	0	1
Gprc5c	1035.6	977.57	1053.54	47.79	43.33	38.56	254.53	273.87	239.29	102.61	52.15	111.27	94.26	108.68	119.13	1
Gpsm3	96.53	105.98	133.53	7.5	9.12	7.71	44.97	64.52	44.94	36.44	41.17	37.39	49.66	41.22	41.88	1
Gpx3	361.29	296.14	419.28	11.24	2.28	6.61	6.7	10.53	12.36	51.78	25.62	62.31	44.61	42.16	48.4	1
Gpx7	241.32	235.73	185.6	2.81	3.42	1.1	1.91	2.63	1.12	0.96	0.91	0	0.84	0.94	0	1
Gramd1b	621.91	603.18	680.99	230.52	206.37	200.5	200.94	217.25	217.94	238.77	372.35	282.19	382.1	430.03	464.41	1
Grasp	511.6	501.16	524.77	240.82	198.39	239.05	82.29	110.6	105.6	54.66	86.91	66.76	88.37	83.38	126.57	1
Grb10	21600.1	21342	23032.3	92.77	90.07	66.1	7.66	5.27	26.96	29.73	44.83	18.69	27.77	1.87	1.86	1
Grb2	2340.1	2177.98	2605.14	1309.07	897.32	1036.63	1674.54	1632.68	1745.78	1315.66	1219.52	1327.25	1328.1	1405.32	1350.41	1
Grb7	875.64	777.5	989.45	0	0	0	0	0	0	0.96	0.91	0	0.84	0.94	1.86	1
Greb1	275.79	250.58	273.73	44.04	33.07	42.96	13.4	14.48	4.49	5.75	18.3	12.46	8.42	8.43	10.24	1
Greb1l	1340.35	1333.13	1279.2	83.4	107.18	155.33	117.7	109.28	95.49	181.24	193.04	152.22	154.86	236.09	173.11	1
Grhl1	850.82	861.68	851.91	51.54	38.77	52.88	65.07	44.77	46.06	38.36	37.51	44.51	56.39	47.78	72.59	1
Grhl2	3211.6	3128.81	3160.62	48.73	88.93	92.54	9.57	2.63	7.86	33.56	29.28	35.61	46.29	72.14	41.88	1
Grhl3	679.83	685.39	791.82	8.43	15.96	14.32	7.66	5.27	7.86	1.92	0	1.78	0.84	0	0.93	1
Grik3	3273.66	2761.35	3511.8	127.44	98.06	96.94	661.2	595.14	690.9	2288.02	1560.76	2141.76	2146.16	2835.94	2981.88	1
Grk4	11868.7	13475	14183.4	744.96	1248.5	1796.75	863.11	799.22	838.07	1111.41	1396.09	1059.31	1224.57	1522.43	1154.04	1
Grtp1	641.22	653.69	672.98	160.24	168.75	148.72	131.09	139.57	141.55	120.83	107.04	122.84	134.66	107.74	138.67	1
Gse1	3676.32	3006.98	4208.81	881.77	676.13	690.72	892.77	1030.96	1033.54	453.58	541.6	421.94	374.53	536.83	599.35	1
Gsg2	1321.05	1242.01	1309.91	556.61	402.48	465.99	71.77	73.73	85.38	10.55	11.89	13.35	6.73	17.8	11.17	1
Gsta3	81.36	76.26	65.43	1.87	3.42	6.61	111.95	107.97	98.86	14.38	25.62	16.02	27.77	19.67	20.47	1
Gsta4	9785.12	11254.4	9586	784.32	688.67	688.52	688.95	766.31	703.26	1119.08	980.74	1010.35	2040.12	1995.56	1940.46	1
Gstm4	100.66	99.04	144.21	3.75	2.28	2.2	9.57	7.9	10.11	4.79	4.57	7.12	5.05	1.87	0.93	1
Gstp2	180.64	149.56	178.93	2.81	0	1.1	5.74	10.53	8.99	0.96	3.66	2.67	1.68	0.94	3.72	1
Gstt2	579.16	595.26	531.44	0.94	0	1.1	1.91	1.32	3.37	1.92	0.91	0.89	1.68	0.94	0	1
Gstt3	96.53	119.84	109.49	47.79	51.31	47.37	43.06	35.55	46.06	80.55	61.3	86.35	92.58	79.63	70.73	1
Gtf2a1	4707.78	4443.12	4952.57	2019.36	2403.5	1901.4	2000.84	1739.33	1989.56	1809.51	1959.64	1726.94	1468.65	1708.87	1427.66	1
Gtf2e1	4067.94	4378.74	4023.21	2328.59	2372.72	2142.66	1793.19	1823.6	1819.93	1539.09	1454.64	1499.94	1286.01	1202.02	1199.64	1
Gtf2h1	7840.78	8870.4	7498.95	2441.98	2510.68	2578.9	2278.33	2130.39	2125.5	2145.14	2074.92	2164.9	1926.5	1691.07	1777.59	1
Gtf2ird1	2632.44	2337.44	2582.44	705.61	659.03	653.26	748.28	780.79	884.13	724	736.47	746.86	786.08	827.27	929.74	1
Gtf3c2	5777.85	5600.95	6275.83	3264.71	2933.69	2964.47	1668.8	1710.36	1503.13	1429.77	1604.68	1459.88	1251.51	1458.73	1242.45	1
Gtf3c3	3247.46	3545.78	3399.63	2238.63	2395.52	2217.57	1925.24	1873.63	1961.48	1922.67	1802.29	1869.36	1794.36	1596.45	1691.04	1
Gtpbp10	2804.81	3484.37	2886.88	1372.79	1513.02	1436.52	688	551.69	560.58	789.2	724.57	754.87	1015.85	791.67	818.06	1
Gtpbp4	7738.74	8580.2	8109.18	3685.45	4021.42	3722.39	2237.19	1634	1632.32	1573.61	1373.21	1414.49	1517.46	1306.01	1334.59	1
Gtse1	9211.47	9087.3	9962.55	3773.54	3524.3	3417.24	673.64	730.76	590.91	273.3	103.38	186.94	169.17	168.64	160.08	1
Gtsf1l	803.94	819.1	839.89	14.06	10.26	12.12	4.78	3.95	4.49	5.75	6.4	4.45	11.78	6.56	3.72	1
Gucy1a2	501.94	431.83	500.73	110.57	167.61	171.85	136.83	77.68	98.86	218.64	153.7	199.4	280.26	278.25	267.1	1
Gulo	165.48	206.01	188.28	0.94	0	0	0	0	0	0.96	0	0	0.84	2.81	1.86	1
Gyltl1b	140.65	135.69	170.92	2.81	4.56	6.61	3.83	2.63	5.62	7.67	16.47	13.35	9.26	16.86	8.38	1
Gzmm	128.24	112.91	121.51	29.05	33.07	24.24	16.27	15.8	16.85	18.22	35.68	24.92	41.24	53.4	44.67	1
H19	219.26	226.81	375.21	104.95	184.71	2.2	4.78	0	0	10.55	96.06	78.34	185.16	2.81	3.72	1
H1fx	590.2	440.75	628.92	268.94	264.52	293.03	129.18	122.45	157.28	79.59	123.51	109.49	96.79	114.3	121.92	1
H2-Bl	206.84	216.91	237.68	0	2.28	0	0	0	3.37	0.96	3.66	2.67	7.57	8.43	6.51	1
H2-Ke2	2129.12	2391.92	2095.06	1494.61	1562.05	1417.79	1146.34	1087.58	1012.19	942.63	823.38	947.14	1102.54	836.64	951.15	1
H2-M5	397.14	415.99	440.64	2.81	2.28	6.61	0	1.32	0	0	0	0	0.84	0.94	1.86	1
H3f3b	26048.6	28896.1	29058.5	14374.5	14562.4	13638.1	17461.2	16180.7	14387.5	13636.1	14132.9	13373.1	10729.1	9682.68	9983.35	1
Harbi1	627.43	677.46	632.92	365.45	356.88	350.32	206.69	230.42	214.57	407.55	425.41	404.14	584.93	509.66	487.67	1
Has2	670.18	766.6	650.28	28.11	26.22	38.56	7.66	11.85	11.23	242.61	338.5	276.84	329.08	252.96	378.78	1
Hat1	7123.72	7963.15	7040.95	3879.42	4014.58	3587.99	1287.96	1092.84	975.12	1042.36	996.29	862.58	1148.83	928.45	765.95	1
Haus1	1282.44	1340.07	1275.2	722.47	763.92	699.53	333.95	292.3	307.82	335.63	295.5	308.89	320.66	282	281.06	1
Haus4	1267.27	1202.4	1217.78	632.51	633.94	634.54	203.82	237	203.34	219.6	192.12	219.87	194.42	212.67	189.86	1
Haus6	4129.99	4435.2	4375.72	1618.3	1766.14	1763.7	424.85	397.64	324.67	333.71	256.16	306.22	316.45	320.41	285.72	1
Hbp1	7513.97	8502.94	7541.68	2332.34	2271.24	2315.61	4191.13	4377.95	4448.71	6865.98	6798.37	6868.58	5500.91	5374.89	5515.18	1
Hcfc1	23238.3	20642.8	25015.2	13208.8	11854.5	11619.9	6524.96	7457.66	7615.61	5335.52	5602.64	5534.21	4201.43	4717.2	5169.9	1
Hck	1268.65	1335.12	1378.01	2.81	4.56	1.1	7.66	7.9	11.23	25.89	19.21	19.58	19.36	25.3	14.89	1
Hcn2	182.02	170.36	186.94	66.53	52.45	56.18	92.82	77.68	77.52	164.94	113.44	162.9	87.53	116.17	95.86	1
Hdac1	9523.12	9011.04	10189.5	3549.58	3903.98	3200.22	3235.21	3117.89	3273.62	2753.1	2341.14	2731.94	2155.42	2180.12	2162.89	1
Hdac6	4940.82	4732.33	4940.55	1816.96	1754.74	1671.16	2669.7	3286.43	3150.05	3525.05	4324.57	3729.83	2055.27	2086.44	2234.55	1
Hdc	177.89	177.29	172.25	0	1.14	0	1.91	1.32	4.49	23.01	22.87	30.27	7.57	4.68	9.31	1
Hdgf	20463.8	20946.8	22052.2	10798.7	9627.7	9385.84	7265.59	7373.4	7343.75	6158.28	6679.44	6605.98	6792.81	6742.74	7499.38	1
Heatr1	16881.3	16446.3	16134.2	4777.13	4727.2	4437.34	2091.74	1885.48	1831.16	1656.08	1834.31	1638.81	1327.25	1475.59	1441.62	1
Hebp1	308.89	294.16	273.73	44.04	37.63	45.17	143.53	150.1	139.3	65.21	86.91	80.12	85	89.94	115.4	1
Hebp2	146.17	179.27	158.9	10.31	11.4	12.12	83.25	89.53	66.28	41.23	67.7	41.84	88.37	90.88	89.34	1
Hecw2	631.57	766.6	579.51	34.67	26.22	34.15	158.84	165.9	162.89	684.68	358.63	569.71	659.84	451.58	349	1
Helb	3204.71	3425.94	3310.17	691.55	617.98	654.36	835.36	901.92	804.36	726.87	786.79	766.44	842.47	807.59	716.62	1
Hells	16742	19200.7	17549.6	2128.06	3236.98	2963.37	549.25	452.94	361.74	162.06	100.64	112.16	152.34	146.15	130.29	1
Helq	954.24	947.85	956.06	392.63	359.16	439.55	232.52	201.45	181.99	191.79	213.16	205.63	232.29	247.34	238.25	1
Helz	6547.32	5665.33	7146.44	1289.39	1258.76	1210.68	1301.36	1423.33	1390.78	1378.95	1481.17	1278.29	1195.12	1443.74	1301.08	1
Herc4	5426.22	5673.25	5393.21	1878.8	2083.11	2084.27	2041.03	1880.22	1878.35	1788.41	1713.54	1624.57	1661.38	1637.67	1393.22	1
Hfm1	132.38	143.61	164.24	14.06	20.52	28.64	2.87	2.63	11.23	1.92	2.74	4.45	10.94	2.81	6.51	1
Hic2	5333.83	5198.83	5393.21	511.63	521.06	546.41	310.03	268.6	332.53	327.96	247.01	283.08	296.25	330.72	298.75	1
Hif1an	3399.14	2530.58	3291.47	823.67	686.39	652.16	662.16	558.27	594.29	583.99	720.91	559.03	476.36	691.42	555.61	1
Hif3a	431.62	407.07	519.43	4.69	1.14	4.41	10.53	5.27	7.86	0	1.83	0	0.84	0.94	0.93	1
Hip1r	1089.38	1086.51	1114.96	863.03	786.73	724.87	429.64	445.04	447.12	817.97	1007.27	929.34	928.32	972.48	1091.68	1
Hira	2871	2404.79	2938.96	1769.17	1399	1457.45	970.28	966.44	942.54	890.85	952.38	878.6	826.48	1031.51	852.5	1
Hist1h2aa	370.94	450.65	360.53	11.24	10.26	13.22	0.96	1.32	0	0.96	0.91	0.89	0	0	1.86	1
Hist3h2ba	350.26	369.43	319.13	158.36	152.78	177.36	27.75	34.23	41.57	20.14	15.55	12.46	21.04	9.37	15.82	1
Hk2	7853.19	6717.18	7819.42	2602.21	2699.95	2317.82	2512.77	2653.11	2468.14	2022.39	1760.2	1872.93	2552.67	2553.94	2807.85	1
Hlcs	744.64	636.85	702.36	365.45	308.99	356.93	500.45	427.92	467.34	443.99	454.69	494.94	447.75	507.79	453.24	1
Hltf	3779.74	4476.8	3825.59	1114.16	1487.94	1503.72	1322.41	1235.04	1267.21	2294.73	2035.58	2128.41	3119.09	2805.03	2647.77	1
Hmga2	3856.96	3089.19	4204.81	1222.86	1128.78	1317.54	421.03	475.32	453.86	238.77	222.31	231.45	184.32	211.74	160.08	1
Hmgb2	15303.7	14279.2	18915.6	3719.19	4010.02	3283.94	489.92	468.74	452.74	163.98	153.7	104.15	101	91.81	85.62	1
Hmgcll1	325.44	317.93	307.12	2.81	1.14	5.51	16.27	43.45	24.72	5.75	5.49	3.56	1.68	1.87	1.86	1
Hmgn5	364.05	325.86	592.87	80.59	205.23	142.11	27.75	27.65	23.59	18.22	21.96	11.57	29.46	14.99	13.96	1
Hmgxb4	5917.13	6679.54	5917.98	2608.77	2503.84	2367.39	1201.84	1231.09	1280.69	1078.8	1050.27	1126.96	1097.49	1048.37	1207.09	1
Hmha1	373.7	344.67	376.55	2.81	2.28	0	1.91	3.95	6.74	5.75	0	2.67	1.68	2.81	2.79	1
Hmmr	15494	17085.1	16044.8	6213.64	7519.5	7541.72	1071.71	1074.41	980.74	486.18	472.07	430.84	629.54	530.28	406.7	1
Hn1l	12510	14222.7	13172.6	4902.69	4678.17	4377.85	3402.67	3106.04	3144.43	1681.97	1455.55	1562.25	1349.14	1366.91	1358.79	1
Hnf1a	386.11	331.8	437.97	14.99	11.4	15.42	11.48	18.43	10.11	16.3	25.62	16.02	20.2	24.36	21.41	1
Hnrnpa2b1	17188.8	16858.3	18707.3	7845.06	11879.6	9185.34	3673.46	3341.73	3202.85	3037.91	2981.55	2848.56	3602.18	2973.66	2578.9	1
Hnrnpa3	11557.1	11435.6	12953.6	4049.03	4492.32	4044.06	2038.15	1728.8	1930.02	1171.82	1399.75	1150.99	1262.45	1752.91	1330.87	1
Hnrnpc	13534.5	14117.8	14780.3	8379.18	7454.51	7568.16	6660.84	5620.9	5608.08	5655.8	5689.55	5326.8	5782.85	5774	5453.75	1
Hnrnpd	6199.82	5867.38	7114.39	2084.02	1954.27	1880.47	1136.77	1102.06	1008.82	762.35	895.65	737.95	750.74	995.91	783.63	1
Hnrnph1	11790.1	12617.2	14513.2	4069.65	6098.84	5113.74	2886.91	2396.35	2382.76	1849.79	1830.65	1835.54	2552.67	2184.81	1838.08	1
Hnrnph3	318.54	218.89	377.89	48.73	59.29	38.56	33.49	18.43	28.09	34.52	27.45	21.36	38.72	44.03	40.02	1
Hnrnpl	17388.7	14757.6	19261.5	8441.03	6818.29	6939.13	5325.04	6121.24	5868.71	4060.13	4402.34	4190.05	3310.14	4144.77	3893.01	1
Hnrnpu	53683	54560.5	57909.9	26089.6	31836.2	26105.2	15952.1	14110.8	14453.8	12253.3	11506.3	11508.2	11269.5	10494	9531.97	1
Hnrnpul2	7515.35	5975.33	8686.02	3677.96	4220.96	3259.71	1868.79	1784.1	1846.89	1621.56	1787.65	1574.72	1403.84	1639.54	1316.9	1
Hook1	6347.37	6527.01	6473.46	59.97	95.78	96.94	83.25	53.98	79.76	149.59	108.87	105.04	164.96	152.71	143.32	1
Hook2	1500.31	1498.54	1592.99	184.6	222.34	164.14	323.43	329.17	338.15	398.92	432.73	384.55	547.9	483.43	518.39	1
Hormad1	961.14	1200.42	878.62	0	0	0	0	0	2.25	1.92	0.91	0	0	0.94	0	1
Hoxc13	158.58	184.22	201.63	0	0	0	0	0	0	0	0	0	0	0	0	1
Hoxd13	142.03	138.66	136.2	0	0	0	0	0	0	0	1.83	0	0	0	0	1
Hpca	126.86	133.71	136.2	14.06	18.24	9.91	8.61	14.48	19.1	14.38	4.57	10.68	5.05	2.81	6.51	1
Hpdl	124.11	97.06	102.82	23.43	35.35	22.03	16.27	11.85	12.36	7.67	10.06	10.68	9.26	10.31	7.45	1
Hpgds	466.09	459.56	494.06	60.91	91.21	83.72	44.02	28.97	39.32	52.74	60.38	48.07	37.03	36.54	36.3	1
Hpn	153.06	114.89	109.49	11.24	22.8	11.02	44.02	31.6	48.31	11.51	9.15	19.58	17.67	15.93	23.27	1
Hprt	227.53	242.66	288.42	66.53	51.31	57.28	51.67	46.08	48.31	29.73	43.91	24.92	31.14	41.22	35.37	1
Hr	358.53	335.76	336.49	31.86	28.5	29.74	41.15	39.5	52.8	43.15	75.02	42.73	187.68	227.66	201.96	1
Hrk	1002.51	970.63	993.45	7.5	4.56	3.3	15.31	9.22	14.6	23.97	26.53	25.82	28.62	43.1	56.77	1
Hs1bp3	1454.81	1361.86	1570.29	395.44	361.44	332.69	450.69	500.34	499.92	763.31	905.72	820.74	710.34	821.65	962.32	1
Hsd17b1	117.21	149.56	130.86	5.62	3.42	8.81	11.48	7.9	10.11	19.18	24.7	12.46	31.14	27.17	36.3	1
Hsd17b14	524.01	440.75	616.9	0.94	0	2.2	0.96	0	3.37	3.84	2.74	1.78	2.52	4.68	0.93	1
Hsf2	3447.41	3614.12	3425	1772.92	1881.3	1714.13	1261.17	1071.78	1242.49	1353.06	1214.03	1224.88	1197.64	1042.75	1027.47	1
Hsf2bp	1751.28	1925.42	1742.55	3.75	12.54	17.63	7.66	7.9	11.23	9.59	14.64	8.01	10.94	13.12	8.38	1
Hsf5	125.49	146.59	137.53	5.62	1.14	6.61	6.7	5.27	17.97	8.63	10.98	9.79	12.62	14.99	10.24	1
Hsp90aa1	130221	143438	134243	26177.7	34324.1	31185.9	24780.3	22128.1	21836.9	25525.9	23757.2	24509.2	26939.8	24167.8	22008.6	1
Hspa12a	202.71	191.16	212.31	8.43	14.82	8.81	9.57	3.95	4.49	18.22	23.79	16.91	21.04	10.31	6.51	1
Hspa9	47470.8	52033.8	47637.6	23207.2	23545.9	21562.1	13968.5	12171.4	11639.7	10041	9630.8	9672.63	12344.2	10707.6	17132.8	1
Hspb1	7628.42	7528.35	7583.08	4.69	1.14	2.2	99.52	156.68	166.27	684.68	779.47	705.02	407.35	383.18	378.78	1
Hspbap1	3537.04	3227.85	3692.06	104.01	135.68	115.67	126.31	121.13	153.91	223.43	205.84	202.07	157.39	169.58	159.15	1
Hspg2	34105.9	26038.7	31961.3	4830.54	4633.7	4969.43	10306.5	10945.5	12196.9	4822.49	3843.35	4704.57	4494.31	6085.99	6388.15	1
Hsph1	5619.27	5368.19	6056.85	2648.13	2644.08	2324.43	1315.71	1046.76	1087.46	1122.91	1103.33	1059.31	999.02	1276.03	882.28	1
Htr2b	106.18	109.94	117.5	35.61	54.73	69.4	29.66	26.33	16.85	9.59	24.7	16.91	18.52	27.17	24.2	1
Hunk	2785.51	2129.45	2723.98	365.45	308.99	299.64	1832.43	1678.76	1788.47	560.02	402.54	496.72	366.11	561.19	547.24	1
Huwe1	64634.8	57484.2	62941.3	19786	20100.3	18166.9	13376.2	13224.7	14308.9	12916.9	14128.3	12461.5	11686.9	15173.7	13444.5	1
Hvcn1	729.47	637.84	685	206.15	190.41	203.8	256.44	276.5	221.31	323.16	307.4	272.39	313.09	293.24	324.81	1
Hyal3	85.5	102.02	118.84	55.29	51.31	61.69	33.49	52.67	58.42	72.88	60.38	72.1	82.48	89	98.65	1
Iars	19422.7	19102.7	19806.3	6416.98	6292.67	5746.07	3701.21	3275.9	3169.15	1988.83	1931.28	1849.78	1698.41	1813.8	2753.87	1
Ibtk	4967.02	4830.38	4952.57	2292.98	2422.89	2290.28	2479.28	2085.62	2173.8	1820.06	1738.25	1739.4	1841.49	1802.56	2024.22	1
Icam1	3663.9	3741.89	3505.12	16.87	14.82	12.12	15.31	26.33	13.48	11.51	11.89	11.57	9.26	9.37	4.65	1
Ier2	1714.05	1607.49	1876.07	279.24	254.26	246.76	222.95	151.42	174.13	194.66	242.44	224.32	264.27	240.78	339.7	1
Ifi30	779.11	733.92	793.16	115.26	93.49	120.08	53.59	60.57	42.69	62.33	47.57	56.97	42.92	52.47	80.04	1
Ifitm1	2549.7	2895.06	2662.56	7.5	4.56	1.1	60.28	43.45	76.39	1816.22	829.78	1622.79	1371.86	1115.83	1792.48	1
Ifrd1	4349.25	4958.15	4228.84	2039.98	2129.86	2177.91	2914.66	2345	2407.47	1728	1560.76	1587.18	1711.04	1479.34	2342.51	1
Ift88	830.14	916.16	807.85	266.12	318.11	344.81	291.85	312.05	259.51	565.77	620.28	521.64	685.93	633.33	639.37	1
Igdcc3	375.08	284.26	407.26	14.99	19.38	9.91	16.27	7.9	13.48	6.71	12.81	8.01	6.73	4.68	4.65	1
Igf2	2520.74	2341.4	2992.37	49.66	116.3	12.12	4.78	6.58	7.86	52.74	64.96	82.79	199.47	163.95	233.6	1
Igf2bp1	48474.7	45813.9	46916.5	0	0	0	9.57	2.63	44.94	67.13	32.02	2.67	5.89	0	3.72	1
Igf2bp2	3959	4068.73	4530.62	3037.95	2501.56	2701.18	1706.12	2000.03	1910.92	1738.55	1681.52	1784.8	1409.73	1442.8	1857.63	1
Igf2bp3	4427.85	4207.4	4250.21	534.12	563.25	542	160.76	183.02	170.76	150.55	171.99	131.75	175.9	189.25	164.73	1
Ighmbp2	699.13	710.15	698.35	550.99	510.8	510.05	315.77	318.64	351.63	439.19	408.95	413.93	438.49	456.26	429.04	1
Igsf9	696.38	563.56	754.44	53.41	36.49	37.46	12.44	14.48	13.48	30.69	26.53	36.5	35.35	47.78	48.4	1
Ikzf4	107.56	77.25	126.85	8.43	7.98	4.41	13.4	13.17	10.11	28.77	21.96	25.82	28.62	35.6	33.5	1
Il12rb2	235.8	160.45	241.69	35.61	80.95	61.69	28.71	19.75	34.83	24.93	27.45	28.49	30.3	42.16	20.47	1
Il17rd	6032.96	5240.43	5975.39	1764.48	1770.7	1616.08	1886.01	1564.21	1558.17	823.73	448.28	777.12	508.35	568.69	575.16	1
Il18bp	326.81	270.39	268.39	100.27	133.4	131.09	108.13	143.52	125.82	226.31	217.74	195.84	149.81	142.41	176.83	1
Il23a	73.09	128.76	117.5	0.94	2.28	1.1	14.35	11.85	19.1	7.67	7.32	6.23	11.78	7.5	6.51	1
Il28ra	227.53	215.92	235.01	0	0	1.1	13.4	11.85	12.36	42.19	31.11	28.49	49.66	67.46	67.01	1
Il5ra	241.32	183.23	202.96	54.35	85.51	138.8	61.24	75.05	52.8	57.54	60.38	72.99	68.17	107.74	82.83	1
Ildr1	779.11	825.04	862.59	0	1.14	0	0	0	1.12	1.92	1.83	0	0	0.94	0	1
Imp4	2264.26	2156.19	2470.28	991.41	966.87	957.31	730.1	763.67	724.6	721.12	853.57	810.95	719.6	747.63	806.9	1
Impact	9381.08	10578.9	9738.22	2822.42	3092.17	2891.76	6828.3	6051.45	5901.29	5545.52	5427.9	5568.93	7636.13	6364.24	6626.41	1
Ina	1442.4	1097.41	1531.57	74.03	59.29	62.79	118.65	123.77	160.65	46.03	49.4	40.06	5.05	11.24	7.45	1
Inadl	2864.11	2519.68	2650.54	38.42	51.31	31.95	105.26	127.72	137.06	310.7	293.67	298.21	246.6	276.38	247.56	1
Ing5	4320.29	4545.14	4335.67	1487.11	1486.8	1389.15	736.8	697.84	630.23	701.94	641.32	672.08	753.26	686.73	690.56	1
Inhbe	100.66	138.66	129.52	0	1.14	2.2	0	0	0	0.96	1.83	1.78	0.84	0.94	0	1
Ino80	6136.39	5728.71	6173.02	1628.61	1527.84	1588.54	1591.29	1661.65	1680.63	1439.36	1515.02	1499.94	1428.25	1593.64	1631.47	1
Ino80d	8924.65	7943.34	9320.28	1794.47	1731.94	1650.23	1154.95	1036.23	1043.65	1538.13	1740.99	1473.24	1375.23	1930.91	1588.66	1
Inpp5a	806.69	627.94	841.23	274.56	265.66	196.09	910.95	862.42	976.25	355.77	374.18	364.97	405.67	475	484.88	1
Inpp5d	6402.52	6396.27	6321.23	141.5	122	128.89	23.92	46.08	44.94	17.26	12.81	4.45	8.42	6.56	10.24	1
Ints12	1270.02	1435.15	1307.24	913.63	901.88	836.13	614.32	628.06	688.65	638.65	620.28	607.1	627.86	528.4	659.85	1
Ints6	3752.16	4205.42	3849.62	2250.82	2436.57	2611.95	2022.84	1965.8	2005.29	1721.29	1652.25	1627.24	1536.82	1486.83	1516.07	1
Ints9	1464.46	1279.65	1630.38	572.54	488	504.54	380.84	391.05	411.17	376.86	412.6	435.29	356.85	410.35	425.32	1
Intu	2176	1962.07	2133.78	895.83	1060.37	1199.67	709.05	687.31	668.43	952.22	1196.65	1057.53	1169.87	1386.59	1288.05	1
Ipmk	7101.66	7374.83	7235.9	2031.54	1939.45	1785.73	1276.48	1203.44	1266.09	866.88	966.1	995.21	816.38	771.99	816.2	1
Ipo5	29791.1	29227.9	29216	17884.7	17333	15684.9	7335.44	7038.96	7052.78	6881.32	6831.31	6824.96	6390.51	6337.07	7011.7	1
Iqcb1	968.03	1021.15	1022.83	367.33	347.76	367.94	371.27	289.67	312.31	582.07	517.81	498.5	736.43	695.17	729.65	1
Iqgap1	15160.3	14277.2	14650.7	6847.09	6528.68	5641.42	11906.5	11353.7	11450.9	8160.54	8636.34	8175.35	6755.78	6876.72	6354.65	1
Irak3	1861.6	1913.53	1825.33	5.62	6.84	7.71	166.5	227.79	170.76	248.36	191.21	230.55	277.74	282	382.51	1
Ireb2	11610.9	12064.6	11737.1	3600.18	3970.12	3518.59	3301.24	2826.91	3134.32	3417.65	3664.95	3076.44	2757.19	3543.29	2546.33	1
Irf5	117.21	105.98	113.5	7.5	15.96	15.42	25.84	31.6	35.95	16.3	16.47	21.36	16.83	29.04	25.13	1
Irf6	621.91	691.33	594.2	27.17	18.24	12.12	54.54	51.35	67.4	64.25	69.53	56.08	135.5	103.99	109.82	1
Islr2	158.58	166.39	172.25	0	0	1.1	3.83	0	2.25	0	0	0	0	0	0	1
Isyna1	1929.17	1803.59	1926.81	25.3	20.52	29.74	38.28	51.35	52.8	46.99	50.32	48.96	63.96	56.21	68.87	1
Itfg2	1636.83	1577.77	1670.44	384.19	331.79	338.2	257.4	296.25	257.26	223.43	227.8	235.01	313.93	322.29	401.12	1
Itga5	5016.67	4090.52	5285.05	1522.72	1514.16	1232.72	1546.32	1536.56	1539.08	562.9	576.37	667.63	551.27	548.08	835.75	1
Itgae	121.35	111.92	144.21	24.36	15.96	18.73	4.78	3.95	6.74	4.79	5.49	2.67	5.05	2.81	3.72	1
Itgam	136.52	107.96	102.82	2.81	5.7	3.3	5.74	25.02	42.69	14.38	6.4	1.78	4.21	8.43	10.24	1
Itgb3	164.1	146.59	156.23	20.62	27.36	14.32	48.8	44.77	68.53	20.14	10.98	16.02	10.94	18.74	13.03	1
Itgb4	627.43	515.03	640.94	35.61	38.77	46.27	38.28	30.28	38.2	114.11	269.89	192.28	188.53	199.56	255.94	1
Itgb7	297.86	282.28	249.7	8.43	3.42	9.91	2.87	2.63	6.74	13.43	19.21	24.03	15.99	19.67	9.31	1
Itpk1	1853.33	1797.65	1763.91	530.38	476.6	511.15	1454.46	1482.58	1554.8	1031.81	1050.27	1020.14	945.15	953.75	1039.56	1
Itpr3	3823.86	3303.12	3824.25	27.17	12.54	22.03	148.32	135.62	119.08	46.03	30.19	29.38	20.2	28.11	24.2	1
Itsn2	4876.01	5215.67	4857.76	2162.73	2695.39	2451.11	2832.36	2855.87	2916.38	2411.72	2100.53	2383.88	2153.74	2187.62	2050.28	1
Jag2	1631.31	1284.6	1547.59	8.43	6.84	7.71	10.53	9.22	10.11	12.47	5.49	7.12	2.52	5.62	6.51	1
Jarid2	30841.9	26841	33543.7	1489.92	1471.98	1381.44	1220.02	1427.28	1521.1	1382.78	1314.66	1393.12	903.07	990.28	1001.41	1
Jdp2	606.74	629.92	642.27	249.26	246.28	240.15	442.08	435.82	399.93	281.93	264.4	273.28	223.87	225.79	360.17	1
Jhdm1d	3298.48	3307.08	3246.07	1330.62	1931.47	1630.4	1104.24	926.94	1050.39	2124.04	2578.09	2110.6	3079.53	3293.14	2558.43	1
Jmjd1c	29709.8	30148.1	30408.4	11043.2	14706.1	15024	6538.36	7416.85	7302.18	7402.98	7523.86	7192.6	7282.64	8032.83	7524.51	1
Jmjd5	314.4	265.44	279.07	164.92	188.13	185.07	124.39	138.25	132.56	93.98	112.53	89.02	83.32	99.31	93.07	1
Jmjd7	290.96	253.55	212.31	67.47	63.85	59.49	44.97	26.33	31.46	11.51	14.64	18.69	7.57	20.61	27.92	1
Jph1	297.86	320.9	387.23	14.99	14.82	8.81	5.74	2.63	2.25	3.84	4.57	1.78	2.52	2.81	0.93	1
Jph3	122.73	108.95	105.49	18.74	15.96	25.34	39.23	48.72	28.09	26.85	24.7	28.49	21.88	21.55	15.82	1
Jub	11940.4	11291	12073.6	714.98	641.92	665.38	1657.32	1406.21	1627.82	2374.32	2170.06	2504.06	2332.16	2681.36	2765.97	1
Jup	5368.3	4778.88	5743.06	1243.48	1033.01	1090.61	3582.56	4838.79	4454.33	2769.41	2767.47	2922.44	2388.55	2542.7	2650.56	1
Kank2	4364.42	3910.26	4507.92	1362.48	1380.76	1352.79	3146.22	3190.31	2951.2	3931.64	3339.26	3913.2	3005.47	3432.74	3285.28	1
Kank3	996.99	990.44	997.46	224.89	283.91	259.98	219.13	226.47	232.55	352.89	542.52	398.8	511.71	461.88	405.77	1
Kbtbd10	129.62	122.81	160.23	40.29	45.61	60.59	28.71	38.18	29.21	33.56	36.59	41.84	65.65	51.53	49.33	1
Kbtbd8	2384.23	2916.85	2303.36	788.07	932.67	865.88	298.55	222.52	271.87	241.65	170.17	186.94	251.65	199.56	149.84	1
Kcmf1	4760.18	5246.37	4774.97	2938.62	2648.64	2714.4	3206.5	3036.26	2965.81	2223.77	2060.28	2111.49	2009.82	2128.6	2478.39	1
Kcnc3	401.28	305.06	496.73	101.2	82.09	105.76	128.22	160.63	151.66	306.86	282.69	275.95	200.31	296.99	264.31	1
Kcng3	133.76	129.75	132.19	5.62	15.96	19.83	3.83	3.95	0	1.92	0	0	0	0.94	0	1
Kcnj10	140.65	122.81	142.88	72.15	67.27	66.1	22.01	28.97	13.48	69.04	130.83	113.94	101	108.68	87.48	1
Kcnj3	155.82	169.37	181.6	0	0	1.1	0	0	1.12	0	0	0	0	0	0	1
Kcnk1	817.73	903.28	731.74	175.23	161.91	160.84	133.01	126.4	133.69	494.81	329.35	459.33	513.4	551.82	549.1	1
Kcnk5	2217.37	2105.68	2284.67	258.63	265.66	241.26	95.69	44.77	68.53	11.51	25.62	9.79	1.68	0.94	1.86	1
Kcnk6	273.03	243.65	280.41	22.49	19.38	28.64	15.31	14.48	15.73	10.55	21.96	16.02	19.36	26.23	15.82	1
Kcnq1ot1	66351.6	73802.8	77060.6	5097.6	9590.07	13371.5	5138.45	4620.22	4768.89	5805.4	7014.28	5479.02	7007.43	8304.52	6571.5	1
Kcns3	126.86	139.65	124.18	0	0	0	10.53	5.27	4.49	7.67	13.72	7.12	10.94	7.5	8.38	1
Kcnt2	515.73	485.32	458	2.81	2.28	0	0	0	1.12	0	0	0	1.68	0	0	1
Kctd12b	409.55	471.45	405.93	101.2	119.72	90.33	145.45	139.57	131.44	233.02	171.08	165.57	224.72	254.83	223.36	1
Kctd16	140.65	141.63	144.21	0	0	0	0.96	1.32	0	3.84	0	0.89	0	0	0	1
Kctd3	3298.48	3047.59	3304.83	1418.71	1575.73	1339.57	1042.04	1015.16	909.96	885.1	933.16	852.79	734.74	808.53	750.12	1
Kctd9	1798.17	1747.14	1710.5	349.52	371.7	331.59	769.33	506.92	630.23	622.35	397.97	502.95	438.49	453.45	396.47	1
Kdm3a	11002.8	11779.3	11187	5258.77	5259.66	5249.24	2922.31	3125.79	3072.53	4827.28	4827.75	4723.26	5264.41	5059.16	5025.64	1
Kdm3b	10795.9	9405.23	10911.9	3445.57	2292.91	2599.83	2938.58	3140.28	3178.13	3213.39	3584.45	3180.59	2804.32	3324.06	3027.49	1
Kdm4c	7359.53	8010.69	7444.21	1984.69	1963.39	2094.19	2004.66	1899.97	1987.32	2862.42	2608.28	2807.61	2544.25	2433.08	2486.76	1
Kdm5b	36617	34368.3	36851.2	8515.05	7205.95	7586.89	9307.57	9572.25	9480.48	6605.15	6533.98	6344.27	6046.28	6133.77	6108.02	1
Kdm6a	7895.94	8453.42	8179.95	1711.07	1809.47	1922.33	2408.47	2643.89	2675.97	3458.88	3310.9	3301.65	3096.36	3110.45	3141.96	1
Kdm6b	1842.29	1343.04	2067.02	1034.51	738.84	734.78	368.4	426.6	421.28	509.19	582.77	517.19	435.97	741.07	674.74	1
Kdr	500.56	430.84	540.79	36.55	46.75	52.88	198.07	164.58	144.92	34.52	18.3	36.5	11.78	16.86	10.24	1
Kdsr	2429.73	2522.66	2511.67	779.63	762.78	667.58	761.68	592.51	632.48	1305.11	1143.58	1102.03	1059.61	1209.51	1103.78	1
Khsrp	12692	10872.1	14012.5	6140.55	5277.9	5327.45	3106.99	3377.28	3235.43	2678.31	3047.42	2853.01	2549.3	2581.11	2642.19	1
Kif13b	3179.89	2871.29	2968.34	1018.58	1019.32	946.3	1399.92	1427.28	1355.96	2361.86	2085.9	2342.94	2843.03	2948.37	2686.86	1
Kif14	2690.36	2540.48	2869.52	1114.16	1279.28	1107.13	123.44	134.3	113.46	11.51	10.98	1.78	1.68	4.68	3.72	1
Kif20b	11595.7	12965.9	12896.2	1772.92	3892.58	3858.99	467.91	434.5	351.63	176.44	120.76	139.76	110.25	91.81	60.49	1
Kif26a	284.07	279.3	277.74	15.93	12.54	14.32	14.35	6.58	16.85	10.55	3.66	8.01	18.52	29.98	27.92	1
Kif2a	4198.94	4440.15	4709.55	2446.66	2117.32	2357.48	1972.13	1687.98	1918.79	1339.63	1344.85	1413.6	1053.72	1274.16	990.24	1
Kif5a	972.17	906.25	953.39	32.8	23.94	46.27	89.95	97.43	89.87	191.79	259.82	208.3	993.13	1048.37	899.96	1
Kifap3	3970.03	4196.5	3976.48	1774.79	1730.8	1566.51	3245.74	2743.96	3008.5	2961.19	3222.16	3110.27	2199.18	2080.82	1737.57	1
Kifc1	3091.63	2295.84	2961.66	787.13	701.21	767.83	108.13	127.72	80.89	42.19	14.64	23.14	19.36	23.42	29.78	1
Kifc2	448.16	532.86	452.66	56.22	44.47	57.28	88.03	77.68	97.74	292.48	290.01	299.99	428.39	431.9	507.22	1
Kifc5b	1041.12	832.96	1102.94	324.22	266.8	280.91	34.45	31.6	42.69	16.3	7.32	12.46	16.83	8.43	18.61	1
Kirrel2	762.57	703.21	714.38	4.69	4.56	0	0	0	0	3.84	0	0	0	0.94	0	1
Kis2	395.76	407.07	383.23	0	0	0	0	0	1.12	0	0	0	0	0	0	1
Kit	3452.92	3156.54	3439.69	308.29	272.5	289.73	392.32	371.3	410.05	90.14	96.98	70.32	29.46	46.84	28.85	1
Klc3	260.62	209.97	279.07	15.93	18.24	24.24	22.97	18.43	21.34	101.65	101.55	135.31	120.35	110.55	120.06	1
Klf11	2418.7	2322.59	2431.55	159.3	125.42	106.86	144.49	150.1	151.66	513.03	620.28	531.43	391.36	413.17	429.97	1
Klf16	1427.23	1270.74	1404.72	1018.58	884.78	832.83	954.01	884.81	950.41	686.6	679.75	703.24	504.98	533.09	592.84	1
Klf2	4411.3	3731.98	5224.97	30.92	22.8	26.44	217.21	127.72	168.51	173.57	214.99	197.62	118.67	109.62	158.21	1
Klf4	5962.64	5836.67	6938.13	207.09	147.08	153.13	174.15	269.92	221.31	116.99	96.98	113.05	61.44	59.96	86.55	1
Klf5	5171.11	4547.12	6115.6	18.74	21.66	17.63	236.35	200.14	264	542.76	386.07	522.53	277.74	327.91	458.82	1
Klf8	1249.34	1503.49	1384.69	10.31	6.84	7.71	34.45	44.77	38.2	24.93	24.7	18.69	21.04	13.12	14.89	1
Klf9	11361.3	12023	11500.8	1875.99	2121.88	2193.33	1606.6	1759.08	1608.73	1450.87	1073.14	1254.25	1392.06	1310.7	1527.24	1
Klhl21	1587.19	1170.7	1416.74	568.79	556.41	505.65	331.08	385.79	344.89	427.69	618.45	477.13	385.47	531.21	389.95	1
Klhl8	1151.43	1189.52	1076.24	522.88	497.12	425.23	475.57	395	462.85	472.76	426.33	453.1	565.58	416.91	469.06	1
Klk8	195.81	200.07	213.65	0.94	0	0	0	0	0	0	0	0	0	0	0	1
Klrg2	187.54	176.3	174.92	29.05	19.38	28.64	101.43	84.27	84.26	112.2	62.21	82.79	98.47	139.6	139.6	1
Kndc1	362.67	327.84	355.19	11.24	11.4	8.81	6.7	17.12	6.74	128.5	155.53	129.97	139.71	166.77	139.6	1
Kntc1	9454.17	9678.6	9325.62	3916.91	4028.26	3843.57	571.26	576.71	463.97	76.71	52.15	60.53	29.46	29.04	25.13	1
Kpna3	7116.83	7733.37	7464.24	4470.71	4877.7	4244.56	2688.83	2345	2559.13	2510.49	2784.85	2558.36	2598.12	2567.06	2381.6	1
Kras	2985.45	2846.53	3148.6	1320.32	1270.16	1290	1528.14	1152.09	1186.32	1057.71	1119.8	1001.45	1025.95	1143	887.86	1
Kremen2	133.76	121.82	145.55	60.91	64.99	58.39	61.24	61.88	75.27	79.59	55.81	65.87	58.91	79.63	67.01	1
Kri1	1206.59	1335.12	1383.35	684.05	742.26	705.04	466.96	500.34	498.8	428.64	390.65	448.65	405.67	312.92	345.28	1
Krr1	5035.97	6032.78	5207.61	2625.64	2997.54	2923.71	1820.94	1651.11	1672.76	1736.63	1566.25	1564.04	1810.35	1603.94	1573.77	1
Krt18	6716.93	6087.25	6998.22	0	0	0	0.96	0	5.62	5.75	1.83	0	0	0	0	1
Krt19	522.63	432.82	484.71	0	1.14	0	0	0	0	0.96	0	0	0.84	0.94	0	1
Krt42	246.83	266.43	256.37	0	0	1.1	0	0	0	0.96	0	0	0	0	0	1
Krt7	227.53	166.39	210.97	0.94	0	0	0.96	0	1.12	1.92	0	0	0	0	0	1
Krt8	5537.92	5130.49	5071.41	0	0	0	0	0	5.62	5.75	7.32	0	1.68	1.87	0.93	1
Ktn1	9695.49	10315.5	10212.2	3867.24	6816.01	6067.75	5802.52	5352.3	5251.95	5227.16	4291.64	4707.24	4800.67	4236.58	3769.23	1
L1cam	179.27	150.55	169.58	1.87	0	2.2	10.53	6.58	7.86	31.64	19.21	22.25	31.98	39.35	36.3	1
L1td1	14921.8	14782.3	17585.7	0	4.56	1.1	0	0	14.6	16.3	18.3	2.67	0.84	0	0.93	1
L3mbtl2	7275.41	7215.37	7161.13	1998.75	1890.42	1863.95	1159.74	1148.14	1125.66	1062.5	1096.92	1037.05	914.85	816.96	912.99	1
Lad1	568.13	472.44	614.23	0.94	0	1.1	2.87	0	3.37	1.92	0.91	0.89	0	0	0	1
Lama1	7788.38	6831.08	6882.05	136.81	116.3	137.7	79.42	98.75	121.33	64.25	42.08	44.51	20.2	15.93	14.89	1
Lamc2	2076.72	1820.43	2096.4	12.18	13.68	3.3	332.04	319.95	362.86	474.67	577.28	488.71	590.83	674.56	544.44	1
Lancl2	1578.91	1816.47	1555.61	690.61	625.96	584.96	888.94	846.62	880.76	923.45	972.5	922.22	1029.32	910.65	861.8	1
Laptm5	1308.64	1185.56	1388.7	8.43	5.7	9.91	3.83	27.65	38.2	15.34	10.06	8.9	13.47	1.87	9.31	1
Larp1	19039.3	16446.3	21415.3	5529.58	4845.78	4988.15	3125.17	2836.12	3035.46	2294.73	2444.52	2375.87	2014.03	2476.18	2672.9	1
Lars	24771.7	25361.2	22905.5	8862.7	9407.65	8360.23	6910.59	6102.8	5992.28	5851.42	5628.26	5623.23	6338.33	5373.96	7180.16	1
Lars2	5206.96	3540.83	6261.15	1840.38	1311.21	1975.21	1109.02	3021.78	1207.67	1110.45	3449.96	2121.28	1190.91	2742.25	1132.63	1
Las1l	2433.87	2048.23	2555.73	436.67	519.92	407.6	201.9	188.28	222.44	260.83	278.12	237.68	262.59	303.55	280.13	1
Lat	106.18	94.09	108.16	8.43	5.7	3.3	5.74	2.63	1.12	2.88	1.83	4.45	6.73	6.56	6.51	1
Lck	490.91	473.43	491.38	15.93	17.1	23.13	93.77	97.43	88.75	94.93	113.44	102.37	98.47	94.63	126.57	1
Lcor	475.74	494.23	510.08	240.82	291.89	336	256.44	213.3	219.07	229.19	247.93	218.09	251.65	236.09	268.97	1
Lcp1	126.86	84.19	90.8	6.56	18.24	9.91	22.01	43.45	37.07	23.01	23.79	17.8	15.15	14.05	15.82	1
Ldb3	157.2	161.44	170.92	3.75	6.84	3.3	55.5	50.03	70.77	40.28	48.49	38.28	37.87	34.66	48.4	1
Ldlrad2	121.35	106.97	140.2	37.48	44.47	56.18	53.59	43.45	39.32	36.44	38.42	34.72	53.02	48.72	53.05	1
Ldoc1l	245.46	269.4	307.12	15.93	22.8	14.32	38.28	34.23	35.95	8.63	8.23	10.68	7.57	10.31	9.31	1
Lef1	372.32	353.59	409.93	126.5	106.04	96.94	127.27	218.57	217.94	61.37	53.98	70.32	26.93	11.24	26.99	1
Lefty1	1999.5	1910.56	1651.75	0.94	0	0	0	1.32	1.12	6.71	1.83	0	0.84	0.94	0	1
Lefty2	2346.99	2589.01	2335.41	0.94	7.98	7.71	4.78	0	2.25	3.84	3.66	2.67	2.52	5.62	2.79	1
Leng8	3884.54	3671.57	4143.39	2641.57	2402.36	3004.13	1380.78	1637.95	1688.49	1584.16	1672.38	1630.8	1806.98	2022.73	2192.67	1
Lepr	499.18	466.5	487.38	209.9	216.63	258.88	199.03	206.72	189.86	97.81	137.23	143.32	166.64	141.47	134.95	1
Lgals3	594.33	598.23	576.84	13.12	18.24	15.42	15.31	25.02	22.47	61.37	104.29	87.24	57.23	55.28	49.33	1
Lgtn	3632.19	3593.32	3734.79	1354.99	1306.65	1228.31	890.86	953.27	994.22	996.33	1064.9	1039.72	1120.21	1152.37	1257.34	1
Lhx6	106.18	111.92	138.87	0	2.28	1.1	7.66	6.58	7.86	29.73	32.94	48.96	48.81	43.1	64.22	1
Lif	518.49	422.92	435.3	53.41	62.71	50.67	42.1	40.82	26.96	15.34	8.23	5.34	11.78	8.43	6.51	1
Lig1	7018.92	6270.49	7920.9	3345.3	3247.24	2802.53	399.98	360.77	311.19	134.25	133.57	159.34	201.99	186.44	179.62	1
Lig4	723.96	767.59	839.89	367.33	495.98	391.08	293.76	240.95	290.96	332.75	332.1	316.9	336.65	342.9	342.49	1
Lima1	7399.52	6890.5	7950.28	1163.83	1076.33	1088.4	3163.45	2770.29	2731.02	1989.79	1404.32	1904.08	1700.94	1780.08	1735.71	1
Limk2	4953.23	4623.38	4860.43	1171.32	1027.3	1058.66	1330.06	1541.83	1530.09	2212.26	2880	2340.27	3029.03	3119.82	3108.45	1
Lin28a	16922.6	17926	16478.7	0	0	0	0.96	0	19.1	23.97	12.81	0	1.68	0	0	1
Lin28b	2498.68	2774.23	2402.18	3.75	2.28	1.1	4.78	2.63	5.62	0.96	5.49	0.89	0	0	0	1
Liph	888.05	934.98	865.26	26.24	13.68	25.34	63.15	85.58	50.55	20.14	24.7	15.13	25.25	29.98	13.96	1
Lipi	2090.51	2320.6	2426.21	51.54	79.81	139.91	58.37	50.03	48.31	80.55	90.57	81.01	88.37	84.32	75.38	1
Lipo1	348.88	413.01	337.83	6.56	3.42	6.61	3.83	7.9	8.99	8.63	4.57	5.34	6.73	2.81	2.79	1
Llgl2	3110.94	2938.64	3099.19	7.5	1.14	5.51	66.98	63.2	87.63	473.71	272.63	462.89	431.76	446.89	517.46	1
Lmbr1l	809.45	675.48	694.35	251.13	271.36	261.08	280.37	314.69	272.99	386.45	455.6	461.11	488.15	432.84	550.96	1
Lmbrd2	1697.5	1760.01	1678.45	1011.09	1193.77	1206.28	1002.81	857.16	967.26	723.04	766.66	688.1	838.27	1055.87	872.97	1
Lmo7	1002.51	1079.58	1066.89	325.16	307.85	313.96	511.93	358.14	403.31	413.3	320.2	380.1	390.52	364.45	348.07	1
Lmtk2	9055.65	8090.92	8766.14	2933.93	2685.13	2616.36	2582.62	2610.97	2861.33	2723.38	2878.17	2696.34	2648.62	2916.51	3030.28	1
LOC100303645	3241.94	3299.16	2741.34	0	0	0	0	0	4.49	1.92	1.83	0	0	0	0	1
LOC100316870	26645.7	27721.5	29986.5	2497.26	4046.51	5637.01	3070.63	2995.44	2964.69	3376.41	4212.96	3411.15	4032.26	4758.42	4098.69	1
LOC664987	963.9	1233.1	928.02	93.71	134.54	144.31	84.21	73.73	86.5	113.15	116.19	106.82	154.86	137.72	99.58	1
Lonrf1	940.45	707.18	910.66	138.68	144.8	164.14	264.1	277.82	298.83	283.84	356.8	312.45	212.09	350.39	337.83	1
Loxl1	142.03	155.5	152.22	24.36	29.64	35.25	72.72	86.9	89.87	33.56	27.45	32.94	58.07	55.28	67.01	1
Loxl4	264.76	269.4	264.39	16.87	26.22	40.76	21.05	25.02	25.84	26.85	45.74	38.28	29.46	36.54	49.33	1
Lpar1	398.52	466.5	431.3	23.43	20.52	14.32	111.95	101.38	74.15	202.34	456.52	286.64	295.41	240.78	214.06	1
Lpar2	580.54	555.64	608.89	37.48	35.35	39.66	38.28	23.7	29.21	39.32	41.17	46.29	34.51	42.16	38.16	1
Lpgat1	3446.03	3471.5	3403.64	595.03	669.29	555.22	468.87	381.84	457.23	1137.3	1517.76	1201.73	1711.88	1667.65	1493.73	1
Lpin3	555.72	499.18	500.73	34.67	34.21	36.35	161.71	150.1	149.41	145.76	183.89	176.25	403.14	347.58	443	1
Lpp	13242.2	12176.5	12913.5	1278.15	1471.98	1317.54	3897.37	3325.93	3620.76	3029.28	3036.44	2875.26	2656.19	3127.31	3140.1	1
Lrba	3208.85	3199.13	3020.41	1538.65	1644.14	1566.51	1376.95	1393.05	1524.47	1564.98	1768.44	1617.45	1673.16	1862.52	1606.34	1
Lrdd	757.05	545.73	769.12	317.66	275.92	311.76	91.86	88.22	80.89	35.48	26.53	28.49	35.35	50.59	57.7	1
Lrfn1	348.88	271.38	307.12	135.87	100.34	102.45	84.21	69.78	108.97	123.7	115.27	131.75	106.05	129.29	161.01	1
Lrig3	3137.14	3038.68	3421	484.46	477.74	475.9	342.56	363.4	394.32	980.03	859.97	837.65	795.34	848.82	831.09	1
Lrmp	132.38	126.78	145.55	14.06	12.54	13.22	3.83	11.85	5.62	1.92	1.83	0.89	0	0	0	1
Lrp2	25203.3	22618.7	20737	266.12	289.61	248.97	611.45	660.97	686.41	1269.63	977.08	1118.06	462.9	499.36	589.12	1
Lrpprc	9983.69	9736.04	8894.33	5676.7	5802.39	5533.46	3616.05	3304.86	3226.44	3181.75	3139.82	2951.82	2788.33	2495.85	2685	1
Lrrc14b	176.51	150.55	217.65	111.51	107.18	148.72	107.17	115.87	123.58	76.71	105.21	73.88	107.73	142.41	117.27	1
Lrrc15	631.57	635.86	705.03	0	1.14	1.1	0.96	1.32	0	1.92	1.83	0	0.84	0	0.93	1
Lrrc17	216.5	242.66	202.96	82.46	74.11	79.32	96.64	136.93	141.55	31.64	71.36	43.62	90.05	74.01	92.14	1
Lrrc2	1576.15	1717.43	1761.24	220.21	197.25	285.32	206.69	205.4	192.1	413.3	499.52	391.68	587.46	498.42	402.98	1
Lrrc3	420.58	406.08	448.66	43.1	59.29	83.72	73.68	84.27	68.53	68.08	62.21	75.66	101	113.36	101.44	1
Lrrc34	939.07	1336.11	964.07	1.87	0	3.3	3.83	6.58	6.74	7.67	2.74	6.23	7.57	6.56	10.24	1
Lrrc39	168.23	146.59	173.59	54.35	43.33	57.28	38.28	27.65	32.58	46.03	31.11	28.49	57.23	59.96	44.67	1
Lrrc47	1581.67	1218.24	1689.13	833.05	808.39	765.63	675.56	551.69	648.21	514.95	592.83	531.43	487.3	516.22	569.57	1
Lrrc8d	4248.58	3562.62	4753.61	376.7	299.87	323.88	238.26	247.54	261.76	793.04	750.19	770.89	776.83	924.7	1097.27	1
Lrrc9	135.14	116.87	144.21	10.31	10.26	15.42	8.61	10.53	5.62	0	0	1.78	0	0	0	1
Lrrcc1	1253.48	1459.91	1317.93	610.96	1092.29	1072.98	680.34	601.72	710	1044.28	1027.4	980.08	1226.26	1233.87	982.79	1
Lrrtm2	329.57	320.9	280.41	98.39	126.56	143.21	82.29	86.9	65.16	113.15	122.59	121.95	88.37	118.98	97.72	1
Lsg1	4005.89	4258.9	4017.87	2319.22	2323.69	2304.6	1699.42	1628.73	1579.52	1456.62	1396.09	1424.28	1656.33	1491.52	1624.03	1
Lsm14a	6445.27	6321	6488.14	2774.63	2623.56	2324.43	2362.54	2138.29	2208.63	2473.09	2500.33	2300.21	2293.45	2366.56	2107.98	1
Lsr	1206.59	1104.34	1153.69	91.83	100.34	81.52	143.53	146.15	153.91	443.03	532.45	522.53	1418.15	1258.23	1554.23	1
Ltb	199.95	158.47	137.53	0	0	0	2.87	0	4.49	2.88	4.57	2.67	0	0	0.93	1
Ltbp4	4623.66	3789.43	4889.81	394.5	351.18	341.5	251.66	304.15	350.5	212.88	276.29	273.28	281.95	245.46	305.26	1
Ltn1	6630.05	6141.73	6521.53	3070.74	3446.77	3055.91	2543.39	2276.54	2400.73	2509.53	2522.29	2386.56	2389.39	2521.15	2385.32	1
Ltv1	2731.73	2934.68	2946.97	1180.69	1278.14	1161.11	676.51	563.54	565.08	374.94	407.12	427.28	367.79	362.57	389.95	1
Luc7l	5099.4	5391.96	5050.04	3237.54	3649.72	3669.51	2441.96	2134.34	2112.02	3163.53	3129.76	3047.06	3122.45	2723.52	2506.31	1
Luc7l2	6710.03	6727.08	7476.25	3914.1	4746.58	4333.79	3431.37	2722.89	3100.62	2634.2	2837	2584.17	2915.41	3009.27	2574.25	1
Luzp1	8774.34	8635.66	9095.95	4687.17	4878.84	4397.68	5827.4	4959.93	5309.25	5884.03	4777.43	5618.78	3934.63	4324.65	4320.19	1
Ly6e	781.87	715.1	875.95	299.86	293.03	255.58	52.63	30.28	80.89	820.85	994.46	1039.72	554.64	434.71	577.95	1
Ly6g6e	493.67	515.03	478.03	0	0	1.1	2.87	0	6.74	22.06	6.4	16.91	5.89	2.81	5.58	1
Ly75	1736.11	1682.76	1567.62	63.72	76.39	80.42	74.64	63.2	65.16	43.15	11.89	29.38	29.46	18.74	38.16	1
Lypla1	4350.63	5134.45	4702.87	2936.74	2727.32	2519.41	2543.39	2106.69	1997.43	2114.45	1940.43	2036.72	1761.54	1459.66	1139.15	1
Lyplal1	714.3	716.09	705.03	314.85	282.77	282.02	348.3	308.1	293.21	235.9	288.18	283.08	238.18	230.47	243.84	1
Mael	562.62	785.42	587.52	0	0	0	0.96	0	0	1.92	0	0	0	0	0	1
Mafg	1017.67	963.7	1232.47	504.14	467.47	416.41	892.77	816.34	796.5	344.26	343.07	318.68	368.63	343.84	420.67	1
Mageb16	952.86	1268.76	978.76	2.81	3.42	3.3	0.96	0	1.12	0	1.83	0	0.84	0	0.93	1
Magel2	197.19	128.76	236.35	0	0	0	0	0	0	0	0.91	0.89	0.84	1.87	0.93	1
Mal2	234.42	280.3	229.67	0	1.14	1.1	3.83	1.32	4.49	44.11	55.81	45.4	77.43	79.63	67.94	1
Malat1	345085	321262	366399	89910.8	144222	164026	187969	167970	175875	256694	272627	244053	265055	313028	265535	1
Malt1	835.65	829	909.33	280.18	321.53	326.08	362.66	327.85	337.02	334.67	394.31	357.85	409.87	440.33	380.65	1
Maml1	3015.79	2554.35	3258.09	1353.11	1250.78	1093.91	826.74	878.22	909.96	1001.13	1123.46	1090.46	845.84	1060.55	1260.13	1
Manba	2326.31	2598.92	2259.3	193.03	159.63	176.26	194.25	196.19	221.31	628.1	541.6	648.94	692.66	682.99	807.83	1
Map3k15	1072.83	998.37	1001.46	102.14	69.55	98.04	101.43	106.65	97.74	174.53	111.61	129.97	125.4	110.55	134.02	1
Map3k9	1192.8	986.48	1128.31	7.5	3.42	1.1	8.61	9.22	13.48	30.69	30.19	30.27	52.18	78.7	66.08	1
Map4k1	398.52	345.66	429.96	47.79	59.29	56.18	21.05	31.6	29.21	28.77	37.51	42.73	31.14	29.98	32.57	1
Mapk13	195.81	190.16	208.3	0	0	0	0.96	0	0	0	0	0	0	0	0	1
Mapk14	2596.59	2413.71	2772.05	1512.41	1369.36	1396.86	1388.43	1199.49	1171.72	1197.71	1327.47	1280.07	1401.32	1500.89	1415.56	1
Mapk6	10641.5	10486.8	11068.2	6155.54	5664.43	5624.89	4222.71	4106.72	4193.7	4748.65	4637.46	4755.31	8358.25	8155.56	9584.09	1
Mapk8ip2	672.93	625.96	701.02	66.53	58.15	59.49	45.93	76.37	58.42	54.66	78.68	70.32	40.4	42.16	39.09	1
Mapkapk3	1343.11	1330.16	1280.54	562.24	490.28	512.26	1142.51	1190.28	1216.66	625.23	431.82	525.2	643.01	604.29	740.82	1
Mapkapk5	3035.1	3284.3	3040.44	1888.17	1841.39	1817.68	1949.16	2251.52	2234.47	1465.25	1405.23	1450.09	1354.19	1267.6	1380.19	1
Mapt	479.88	482.35	487.38	50.6	53.59	69.4	112.91	119.82	116.83	280.97	467.5	381.88	420.82	411.29	431.83	1
2017-03-01	170.99	176.3	144.21	16.87	17.1	23.13	13.4	27.65	35.95	23.97	12.81	16.02	10.94	21.55	11.17	1
2017-03-05	8504.06	9436.93	8409.62	4658.12	4467.23	4459.37	3457.21	3394.4	3146.68	3446.41	3272.48	3419.16	3791.55	3136.68	3238.75	1
2017-03-07	7792.52	9059.57	7790.05	3488.67	4363.48	4006.61	4204.53	3747.27	3710.63	3228.74	2933.06	3032.82	3317.71	2902.46	3135.44	1
Mark2	2673.81	2169.07	3008.39	1117.91	946.35	990.36	998.98	1059.93	948.16	840.99	902.97	841.21	834.9	987.47	1001.41	1
Mars	12271.4	11256.4	12248.6	4231.76	4448.99	3904.16	2693.62	2460.87	2320.97	1914.04	2071.26	2066.09	2224.43	2185.75	3551.46	1
Marveld2	292.34	295.15	293.76	2.81	1.14	2.2	2.87	5.27	4.49	7.67	3.66	9.79	12.62	14.05	13.96	1
Marveld3	172.37	181.25	206.97	0	1.14	0	0	0	2.25	0.96	1.83	0.89	5.05	1.87	3.72	1
Mast1	406.79	298.12	348.51	48.73	33.07	60.59	41.15	52.67	34.83	55.62	57.64	50.74	42.92	44.97	30.71	1
Mbd6	1325.18	967.66	1438.1	288.61	205.23	245.66	119.61	173.8	196.6	137.13	172.91	127.29	147.29	218.29	252.21	1
Mbip	1325.18	1603.53	1292.55	563.17	647.62	632.33	614.32	580.66	572.94	727.83	685.23	765.55	773.46	772.93	741.75	1
Mbp	575.03	566.53	563.49	14.06	15.96	42.96	28.71	76.37	70.77	70	31.11	24.03	25.25	51.53	34.43	1
Mbtd1	7901.46	6908.33	8767.47	1560.2	1575.73	1418.89	700.44	605.67	740.33	700.98	712.68	682.76	579.88	728.89	537.93	1
Mbtps2	2330.45	2357.25	2567.75	896.77	934.95	904.43	338.74	314.69	296.58	275.21	287.27	234.12	252.49	332.59	295.95	1
Mc1r	194.43	176.3	190.95	59.03	60.43	50.67	53.59	55.3	52.8	46.03	58.55	51.63	63.96	74.95	53.05	1
Mccc1	612.26	567.52	676.99	193.97	208.65	177.36	156.93	192.24	175.25	186.03	214.08	205.63	191.89	301.68	245.7	1
Mcf2	1778.86	2102.71	1729.19	10.31	5.7	8.81	0.96	5.27	5.62	8.63	9.15	9.79	0.84	5.62	2.79	1
Mcf2l	780.49	723.02	689.01	131.19	114.02	105.76	386.58	479.27	486.44	625.23	653.21	579.5	539.49	591.17	561.2	1
Mcl1	24664.1	27544.2	23354.1	6833.97	6804.61	6554.66	12138	10476.8	10692.6	15823.4	13886.8	15127.6	11539.6	10795.7	9633.42	1
Mcm10	6366.67	6472.54	6836.65	2408.24	2175.47	2165.79	292.81	268.6	213.45	23.97	10.06	6.23	4.21	4.68	5.58	1
Mcm2	18762.2	19039.3	19288.2	7802.89	7517.22	7168.27	1354.94	1291.66	1121.17	383.57	366.86	397.91	302.15	293.24	350.86	1
Mcm3ap	6052.27	5611.84	6120.94	3456.81	3642.88	3215.64	2321.39	2387.14	2460.27	2315.83	2604.62	2461.33	2177.3	2482.74	2234.55	1
Mcm8	1707.16	1774.87	1761.24	468.53	473.18	427.43	218.17	136.93	160.65	147.68	157.36	147.77	150.65	158.33	123.78	1
Mcm9	870.13	866.64	890.63	612.84	574.65	621.32	384.67	398.95	380.84	490.02	582.77	480.69	474.68	515.29	471.85	1
Mcph1	2450.42	2383.99	2391.49	1302.51	1172.11	1297.71	663.12	632.01	548.23	361.52	362.29	409.48	407.35	414.1	360.17	1
Mdc1	9546.56	9041.74	10618.2	4967.35	4141.14	4208.2	1071.71	1066.51	994.22	968.52	1005.44	1013.02	891.29	1052.12	1085.17	1
Mdk	2701.39	3041.65	2983.02	20.62	28.5	19.83	16.27	28.97	32.58	9.59	16.47	4.45	11.78	9.37	5.58	1
Mdm2	11041.4	10932.5	12053.6	3196.31	2965.61	2975.49	2466.84	2226.5	2153.58	2172.95	1739.16	2050.96	2522.37	2586.73	2523.99	1
Mdm4	7678.07	8091.91	7448.21	2369.82	2811.69	2873.04	1095.63	1000.68	993.1	1121	1503.13	1182.15	1969.42	1990.87	1909.74	1
Mdn1	36880.4	33334.3	33594.4	7887.22	9489.74	8759.01	2601.76	2385.82	2595.08	1887.19	2086.81	1704.68	1875.16	2260.7	2231.76	1
Me2	2709.66	2823.75	2613.15	1426.2	1264.46	1293.31	1296.57	1229.78	1200.93	747.97	720.91	763.77	729.69	703.6	654.26	1
Mecom	128.24	147.58	125.52	9.37	19.38	17.63	23.92	17.12	25.84	16.3	32.02	17.8	20.2	24.36	24.2	1
Med13l	13603.5	10918.6	13913.7	1788.85	1471.98	1436.52	2831.41	2926.98	2744.5	3201.89	3537.79	3067.54	2957.49	3979.88	3822.28	1
Med26	901.84	898.33	1028.17	603.47	500.54	537.59	340.65	384.47	428.02	409.47	459.26	441.53	400.62	402.86	489.54	1
Mef2b	426.1	408.06	396.58	10.31	11.4	11.02	15.31	13.17	15.73	18.22	19.21	18.69	29.46	19.67	32.57	1
Meg3	8830.88	8007.72	9995.93	1.87	10.26	2.2	4.78	5.27	7.86	12.47	11.89	6.23	7.57	1.87	4.65	1
Megf11	581.92	478.38	572.84	259.57	256.54	235.75	111	127.72	156.15	171.65	152.78	168.24	112.78	131.16	134.95	1
Mei4	335.09	397.17	305.78	22.49	29.64	33.05	53.59	31.6	38.2	15.34	11.89	12.46	20.2	29.98	24.2	1
Mettl14	1025.95	1114.25	1185.73	521	646.48	562.93	320.55	271.24	290.96	374.94	362.29	311.56	336.65	381.31	316.43	1
Mettl2	2147.05	2164.12	1993.58	1044.82	1054.67	1107.13	822.92	824.24	842.56	948.39	844.42	932.01	869.41	802.91	857.15	1
Mettl4	1643.72	1751.1	1663.76	1185.38	1175.53	1166.62	539.68	517.45	553.84	757.56	795.02	717.48	810.49	865.68	776.18	1
Mettl5	624.67	747.78	610.22	386.07	370.56	371.25	219.13	183.02	194.35	261.79	282.69	258.15	362.74	344.77	355.52	1
Mfap1a	1533.41	1609.47	1602.34	814.3	892.76	844.95	867.89	768.94	724.6	1093.19	993.54	1004.12	1002.38	1122.38	890.66	1
Mfsd10	1336.22	1231.12	1279.2	481.65	413.89	465.99	339.69	371.3	367.36	331.79	341.25	347.17	345.91	272.63	415.08	1
Mfsd2b	175.13	165.4	177.59	59.03	60.43	71.61	53.59	40.82	59.54	41.23	42.08	40.95	23.57	51.53	52.12	1
Mfsd7c	282.69	272.37	268.39	21.55	34.21	25.34	38.28	38.18	51.68	102.61	72.27	91.69	37.03	37.48	50.26	1
Mga	33624.6	34998.2	34027	5817.26	7860.42	7979.06	5657.07	5312.8	5573.25	5956.91	6172.6	5817.28	6127.08	6926.37	6103.37	1
Mgll	197.19	182.24	149.55	43.1	44.47	37.46	224.87	163.27	171.88	200.42	161.02	191.39	53.86	77.76	59.56	1
Mgmt	358.53	317.93	363.2	103.08	87.79	102.45	58.37	68.47	64.03	59.45	32.02	43.62	96.79	109.62	111.68	1
Miat	365.43	335.76	353.85	7.5	4.56	2.2	38.28	46.08	41.57	86.3	86	89.02	193.58	199.56	128.43	1
Mical1	845.3	889.42	874.61	170.54	152.78	178.46	38.28	42.13	39.32	14.38	28.36	27.6	59.76	42.16	41.88	1
Mical3	1045.25	963.7	1038.85	426.36	457.21	462.68	780.81	788.69	824.58	812.22	831.61	754.87	709.5	860.06	748.26	1
Micall1	872.88	637.84	866.6	392.63	339.77	301.85	698.52	660.97	651.58	562.9	591.92	591.08	572.31	651.13	623.55	1
Mid1	29398.1	24414.4	36951.3	9275.01	7685.97	9212.88	2538.6	2832.17	2696.19	2166.24	2553.39	2316.23	1688.31	1972.14	2446.74	1
Mif	3588.06	3610.16	4182.11	2888.02	2628.12	2746.35	788.47	940.11	815.6	1714.58	1802.29	1932.57	3411.13	3334.36	4711.08	1
Mina	859.09	757.69	879.95	395.44	399.06	361.33	203.82	188.28	152.78	165.9	152.78	145.1	127.93	164.89	173.11	1
Mir17hg	1900.21	2092.8	1933.49	232.39	321.53	356.93	110.04	80.32	95.49	31.64	43	40.06	59.76	48.72	35.37	1
Mir715	97958.8	52489.4	107590	8002.48	4620.02	6172.4	7344.05	8888.89	8721.05	4850.3	5788.36	5019.69	4857.06	8327.95	6200.16	1
Mirg	959.76	1001.34	953.39	0	0	0	0	1.32	1.12	1.92	0.91	0	0	0	0	1
Mkrn1	15998.7	16322.5	15620.1	665.31	727.44	600.39	1889.84	2063.23	2109.77	3507.79	4019.92	3629.24	3998.59	3765.33	3620.33	1
Mks1	437.13	368.44	388.57	208.03	166.47	197.19	189.46	179.07	195.47	214.8	255.25	279.51	170.01	194.87	206.61	1
Mlh3	1900.21	1880.85	2055	391.69	453.79	439.55	640.15	591.19	642.59	906.19	874.61	797.6	956.09	1096.15	1020.95	1
Mll1	9374.19	7453.07	9449.8	3686.39	3488.96	3628.75	2444.83	2559.62	2604.07	2791.46	3203.86	2666.96	2923.83	4028.59	3789.71	1
Mll2	12479.6	9174.46	12320.7	3224.42	2045.49	2531.53	1914.72	2171.2	2207.51	1957.19	2554.31	1916.54	1843.17	3400.88	2493.28	1
Mll3	14976.9	13857.3	14717.5	5513.65	5942.63	5895.89	3064.89	3287.75	3475.84	4527.13	5473.65	4499.83	4405.1	5762.76	5047.05	1
Mllt10	3839.03	3733.97	4067.27	2062.47	2078.55	2207.65	1630.52	1644.53	1712.08	1751.02	1745.57	1612.99	1549.44	1592.7	1588.66	1
Mllt4	16794.4	16118.5	17223.8	4807.11	4833.23	4536.49	6910.59	7667.02	7361.72	7321.47	6200.05	6872.14	6016.83	6257.44	5528.21	1
Mllt6	8333.07	7800.72	8716.73	2215.21	2054.61	2101.9	3084.98	3502.36	3588.18	4351.65	4497.48	4508.73	5546.35	5952.95	6116.4	1
Mlxip	1794.03	1511.41	1777.26	663.44	617.98	599.28	776.99	892.71	921.2	589.75	804.17	695.23	693.5	952.81	921.37	1
Mlxipl	201.33	151.54	208.3	0.94	1.14	4.41	3.83	1.32	3.37	0.96	5.49	3.56	0.84	1.87	0	1
Mmp14	1707.16	1499.53	1721.18	833.98	800.41	774.44	1250.64	1403.58	1303.16	550.43	634.92	699.68	677.51	724.21	892.52	1
Mmp2	656.39	580.4	714.38	150.87	147.08	122.28	20.09	18.43	24.72	16.3	39.34	29.38	42.92	9.37	11.17	1
Mmp25	445.41	356.56	466.01	2.81	1.14	3.3	0.96	0	1.12	2.88	1.83	0.89	0.84	0	0.93	1
Mmp9	204.09	163.42	188.28	2.81	1.14	2.2	1.91	5.27	1.12	0.96	1.83	0.89	2.52	0	0	1
Mmrn2	806.69	746.79	722.39	19.68	31.93	33.05	77.51	73.73	78.64	46.03	56.72	46.29	57.23	75.89	51.19	1
Mms19	3509.46	3413.06	3339.54	1747.61	1641.86	1639.22	2179.77	2395.04	2356.92	2849	2623.84	2673.19	2866.6	2762.87	3126.14	1
Mnat1	2449.04	2779.18	2298.02	1071.06	1153.86	1074.08	1477.42	1394.36	1357.08	1505.53	1370.47	1450.09	2008.13	1665.78	1751.53	1
Mnd1	849.44	955.78	849.24	95.58	91.21	92.54	22.97	19.75	16.85	4.79	14.64	9.79	14.31	6.56	4.65	1
Mnt	2276.67	1927.4	2486.3	439.48	338.63	339.3	450.69	508.24	502.17	595.5	661.45	640.03	506.66	620.22	753.85	1
Mobp	186.16	183.23	193.62	0	4.56	0	3.83	5.27	4.49	8.63	4.57	1.78	4.21	0.94	0.93	1
Mog	165.48	161.44	154.89	4.69	0	7.71	0	3.95	2.25	4.79	0.91	1.78	0	0	8.38	1
Morc1	2580.04	3062.45	2513	0.94	0	0	17.22	14.48	15.73	24.93	21.04	32.94	10.1	9.37	5.58	1
Morc3	6699	7711.58	6643.04	2163.67	2270.1	2212.06	1921.42	1773.57	1736.8	1794.17	1690.67	1620.12	1871.79	1658.28	1588.66	1
Mov10	6449.41	6041.69	6767.22	818.99	755.94	746.9	1039.17	1121.81	1196.43	1001.13	941.4	1082.45	935.05	955.62	1210.81	1
Mov10l1	412.31	393.21	401.92	1.87	3.42	0	1.91	5.27	8.99	10.55	8.23	7.12	4.21	1.87	9.31	1
Moxd1	226.15	218.89	252.37	59.97	90.07	16.52	47.84	40.82	55.05	3.84	29.28	42.73	51.34	0	2.79	1
Mpg	405.42	403.11	367.2	184.6	180.15	197.19	56.46	85.58	69.65	41.23	35.68	38.28	46.29	53.4	35.37	1
Mphosph8	4099.66	4283.66	4881.8	942.68	1603.1	1433.21	1387.48	1274.54	1239.12	884.14	792.27	875.04	938.42	893.79	806.9	1
Mpp7	1701.64	1798.64	1619.7	1010.15	1217.71	1198.57	879.37	797.91	853.79	1505.53	1388.77	1398.46	1668.96	1431.56	1193.13	1
Mpzl2	1115.58	1115.24	1285.88	0	2.28	0	1.91	2.63	1.12	15.34	11.89	5.34	4.21	1.87	5.58	1
Mreg	9218.37	9037.78	10104.1	282.99	246.28	214.82	60.28	80.32	93.24	47.95	74.1	50.74	38.72	42.16	36.3	1
Mri1	827.38	682.41	729.06	443.23	517.64	477	405.72	458.2	370.73	227.27	249.76	248.36	266.8	286.69	359.24	1
Mrm1	486.77	510.08	495.39	201.47	226.9	232.44	199.03	181.7	175.25	337.55	345.82	376.54	433.44	395.36	412.29	1
Mrpl15	4078.97	4562.97	4188.79	2340.77	2230.2	2168	1246.81	1245.58	1114.43	1039.49	976.16	969.4	1179.97	1022.14	1112.16	1
Mrpl40	1925.03	2246.32	2143.13	1475.87	1269.02	1249.24	910.95	907.19	841.44	677.01	772.15	747.75	855.1	935.01	973.49	1
Mrpl45	3873.51	4148.96	3904.37	2531.93	2211.95	2257.23	1470.72	1716.95	1557.05	1339.63	1342.11	1383.33	1506.52	1380.96	1518.86	1
Mrps18b	2512.47	2639.53	2525.02	1029.83	893.9	909.94	621.02	554.32	498.8	392.2	408.03	427.28	437.65	460.01	567.71	1
Mrps31	1985.71	2294.85	2061.68	1367.17	1243.94	1273.48	884.16	932.21	849.3	931.13	918.53	929.34	1117.69	984.66	1048.87	1
Ms4a6c	252.35	242.66	261.72	69.34	80.95	138.8	58.37	76.37	64.03	76.71	76.85	68.54	79.96	94.63	80.97	1
Msh2	10469.1	10635.4	11010.8	1740.12	1637.3	1598.46	784.64	820.29	776.28	843.86	907.55	811.84	871.93	876.92	698.01	1
Msh3	2170.49	2040.31	2059.01	937.06	953.19	1004.68	407.63	375.25	374.1	453.58	533.37	446.87	496.56	497.48	445.79	1
Msh6	20430.7	21404.4	20586.1	5783.53	5809.23	5219.5	1940.55	1913.13	1843.52	1799.92	1702.57	1751.86	2017.39	1772.58	1828.78	1
Msl2	4012.78	3914.23	4499.91	1465.56	1189.21	1212.89	930.09	1030.96	1077.35	1190.04	1186.58	1047.73	1182.49	1569.28	1478.84	1
Msl3l2	85.5	97.06	118.84	33.73	22.8	24.24	47.84	51.35	49.43	26.85	14.64	26.71	26.09	19.67	17.68	1
Mst1	121.35	92.11	88.13	10.31	11.4	11.02	10.53	15.8	10.11	8.63	7.32	10.68	10.1	9.37	15.82	1
Msx2	173.75	194.13	220.32	2.81	2.28	3.3	2.87	9.22	1.12	2.88	0.91	1.78	4.21	6.56	3.72	1
Mta1	3570.14	3058.48	3872.32	2654.69	1918.93	2274.85	1865.92	1890.75	1992.93	1679.1	1813.27	1923.67	1555.34	1685.45	2000.95	1
Mta3	3294.34	3113.95	3652	385.13	283.91	371.25	640.15	707.06	695.39	555.22	611.13	636.47	760.84	790.73	856.22	1
Mtap1b	20106.7	19026.4	21926.7	3878.49	4056.77	3697.05	11942.8	12894.2	13533.8	12472.9	15601.2	13933.9	11422.6	13909	11867	1
Mtap7	2073.96	2222.55	2299.36	79.65	72.97	77.11	146.4	173.8	180.87	302.06	288.18	276.84	355.17	369.13	343.42	1
Mtap7d3	765.32	822.07	974.76	3.75	3.42	3.3	5.74	2.63	5.62	10.55	5.49	4.45	6.73	6.56	2.79	1
Mtdh	12183.1	13258	12737.3	6914.56	6372.48	6830.07	6448.41	6463.57	6268.64	5636.62	4986.02	5348.16	5629.68	5400.19	5582.19	1
Mtf2	20186.6	23966.7	20584.7	1447.76	1962.25	1764.8	890.86	751.82	824.58	1037.57	991.72	927.56	1411.42	1202.96	1009.78	1
Mtfr1	5322.8	6298.22	5449.29	2287.36	2206.25	2173.5	1927.16	1677.45	1626.7	1760.61	1568.08	1653.94	1932.39	1670.46	2132.18	1
Mthfd1	8661.27	8215.71	8639.29	4464.15	4069.31	3982.37	1663.06	1605.03	1461.56	1665.67	1977.03	1786.58	1790.99	1919.67	1547.71	1
Mthfd2	7012.03	6876.64	6924.78	2206.77	2328.25	2020.38	1338.68	1129.71	1040.28	221.51	212.25	200.29	236.5	179.88	1428.59	1
Mthfr	3024.07	2849.5	2924.27	476.96	464.05	449.46	646.85	650.44	696.52	790.16	879.19	881.27	887.92	931.26	1304.81	1
Mtmr14	2093.27	2186.9	1922.81	1070.12	1033.01	1031.12	970.28	1004.63	1058.25	1162.23	1085.95	1173.25	835.74	863.81	849.71	1
Mtmr7	1634.07	1721.39	1582.31	28.11	43.33	51.78	62.2	75.05	83.13	87.26	93.32	69.43	201.15	175.2	177.76	1
Mtor	6351.5	5724.75	6485.47	3953.45	3473	3542.82	3467.73	3691.97	3796.01	3041.74	3459.11	3176.14	2627.57	2939.94	3057.27	1
Mtr	2759.3	2598.92	2774.72	1187.25	1414.97	1304.32	805.69	728.12	774.03	863.04	995.37	932.01	1256.56	1422.19	1134.49	1
Mtrr	2551.08	2611.79	2635.85	1271.59	1380.76	1207.38	577	541.15	624.62	564.81	488.54	535.88	499.93	516.22	580.74	1
Mtus2	401.28	486.31	463.34	2.81	11.4	7.71	9.57	7.9	16.85	16.3	8.23	13.35	15.99	8.43	9.31	1
Mup6	122.73	171.35	133.53	1.87	3.42	0	1.91	0	0	0	0	0	0	0.94	0	1
Murc	227.53	180.26	231	9.37	5.7	6.61	17.22	10.53	10.11	4.79	5.49	0.89	3.37	3.75	3.72	1
Myadm	4394.75	4102.41	5182.24	318.6	283.91	266.59	1621.91	1187.64	1378.43	426.73	403.46	428.17	231.45	291.37	298.75	1
Mybbp1a	14560.5	11870.4	15861.8	5131.33	4793.33	4396.58	1509	1448.35	1442.46	1245.66	1441.83	1346.83	1116.85	1414.69	1272.23	1
Mybl2	23391.3	21314.3	24445	1036.39	981.7	923.16	132.05	151.42	146.04	41.23	34.76	20.47	21.04	20.61	17.68	1
Mycbp2	9592.07	8534.64	9523.24	4228.95	4508.28	4506.74	3701.21	3441.8	3593.8	5190.72	5790.19	5313.45	6611.86	8237.07	7368.15	1
Mycn	10271.9	10320.4	10762.4	28.11	14.82	12.12	12.44	7.9	15.73	15.34	9.15	9.79	5.05	5.62	6.51	1
Myh13	401.28	385.28	480.7	3.75	1.14	3.3	0	0	2.25	0.96	0.91	1.78	0	0	0	1
Myh6	173.75	166.39	222.99	10.31	10.26	3.3	10.53	6.58	3.37	3.84	0.91	0	0	0	0	1
Mylip	300.61	263.46	289.76	77.78	63.85	69.4	389.45	389.74	365.11	126.58	83.25	117.5	85.85	50.59	69.8	1
Mylpf	2450.42	2652.4	2374.13	11.24	11.4	8.81	3.83	0	5.62	7.67	9.15	7.12	11.78	3.75	0.93	1
Myo10	14902.5	13152.1	15860.5	5513.65	5394.2	4837.23	2896.48	3510.26	3909.48	5822.66	6447.06	6238.34	4166.08	4653.49	4379.76	1
Myo1d	602.61	567.52	603.55	5.62	7.98	4.41	222	289.67	294.33	507.28	336.67	410.37	319.82	357.89	382.51	1
Myo1f	186.16	205.02	185.6	8.43	6.84	2.2	1.91	3.95	12.36	6.71	1.83	7.12	4.21	0.94	5.58	1
Myo5c	577.79	642.8	651.62	2.81	1.14	4.41	5.74	3.95	5.62	4.79	13.72	2.67	4.21	4.68	5.58	1
Myof	5710.29	5236.47	5851.21	150.87	155.06	147.62	3922.25	2936.19	3325.3	4551.11	3579.87	4266.6	3553.37	3722.23	3693.85	1
Mysm1	5064.93	5510.82	5266.36	1957.52	3008.94	2962.27	2662.04	2612.29	2650.13	2475.97	2375.91	2313.56	2830.41	2555.81	2512.82	1
Myst2	15386.5	15790.6	15927.3	5733.86	5190.11	5262.46	4373.9	4485.92	4476.8	3723.55	3709.78	3725.38	3737.69	3770.01	4201.07	1
Myst4	13701.4	12339.9	14824.3	1022.33	883.64	909.94	1209.5	1077.04	1198.68	1658	1404.32	1466.12	1525.88	1699.5	1471.4	1
N4bp1	7155.44	6769.67	7535.01	4819.29	4735.18	4435.14	2285.03	2061.92	2097.41	2486.52	2471.05	2526.31	2764.76	2901.52	3321.58	1
N4bp2	4957.37	4624.37	4976.6	1321.25	1503.9	1428.81	1079.36	1188.96	1178.46	1382.78	1528.74	1361.08	760.84	896.6	747.33	1
N4bp3	808.07	809.19	766.45	224.89	247.42	192.78	189.46	156.68	153.91	156.31	133.57	126.4	170.01	143.34	185.2	1
Naa11	459.19	534.84	512.75	0	0	0	0	0	0	1.92	0.91	0	0	0	0	1
Naa15	14981	15171.6	15916.6	3699.51	4502.58	4680.8	2694.57	2362.12	2554.64	2015.68	2149.02	1841.77	1844.02	2459.32	1853.9	1
Naa16	1617.52	1608.48	1702.49	769.33	839.17	865.88	211.47	217.25	219.07	206.17	231.46	211.86	280.26	328.85	260.59	1
Naa25	6806.56	6863.76	6485.47	2951.74	3007.8	2965.57	1655.4	1449.66	1423.36	925.37	1014.59	1031.71	915.7	813.21	855.29	1
Naa30	3519.11	4019.21	3955.11	1598.62	1330.59	1429.91	1145.39	1067.83	1041.4	1187.16	1243.3	1154.56	1083.18	988.41	824.58	1
Naa50	9419.7	8912.99	10887.9	3168.2	3537.99	2934.73	1468.81	1141.56	1285.18	1086.47	1308.26	1054.86	1279.28	1446.55	1071.21	1
Naaladl1	263.38	203.04	256.37	31.86	47.89	39.66	10.53	11.85	5.62	2.88	2.74	4.45	10.1	12.18	9.31	1
Naf1	2056.03	2165.11	2244.61	1104.79	1225.7	1003.58	567.43	530.62	513.4	596.46	706.28	652.5	597.56	495.61	520.25	1
Nalcn	143.41	164.41	144.21	3.75	12.54	11.02	11.48	9.22	7.86	49.86	47.57	40.95	77.43	56.21	59.56	1
Nanog	1202.46	1541.13	1221.78	14.06	18.24	14.32	21.05	14.48	20.22	11.51	10.98	13.35	10.94	14.99	14.89	1
Nap1l1	21979.3	22346.3	24246.1	11604.5	13919.4	11592.4	6225.46	4965.19	5274.42	5101.54	5153.44	5243.12	3975.03	3965.82	3383	1
Napepld	952.86	900.31	889.3	253.01	249.7	224.73	200.94	204.09	190.98	290.56	311.97	307.11	386.31	382.25	341.56	1
Naprt1	699.13	622	608.89	17.8	25.08	19.83	25.84	38.18	25.84	18.22	15.55	15.13	19.36	13.12	12.1	1
Napsa	288.2	276.33	344.5	0	5.7	6.61	4.78	6.58	13.48	21.1	25.62	25.82	50.5	40.29	40.02	1
Nars	17035.7	17449.6	18505.7	6265.18	6485.36	5693.19	6280	5526.1	5281.16	3447.37	3296.26	3473.46	3933.79	3420.56	5038.67	1
Nasp	20834.8	22607.8	22284.5	7599.55	9307.31	7821.53	1888.88	1701.15	1504.25	1043.32	1143.58	1056.64	853.41	696.1	596.56	1
Nat10	6725.2	7010.35	6984.87	2170.23	2230.2	2093.09	924.35	887.44	904.35	997.29	1026.48	971.18	1111.8	1174.85	1289.92	1
Ncf2	278.55	293.17	268.39	19.68	23.94	51.78	44.02	46.08	49.43	71.92	79.59	87.24	77.43	104.93	71.66	1
Nckap1l	1479.63	1369.78	1410.06	23.43	15.96	13.22	15.31	23.7	19.1	45.07	46.66	45.4	44.61	41.22	40.02	1
Ncl	51398.1	45165.1	66099.2	6510.69	9912.75	6870.83	2301.3	2301.55	2343.44	2503.78	2570.77	2305.55	2016.55	2854.68	2102.39	1
Ncoa1	3211.6	2718.76	3438.36	1472.12	1135.62	1252.55	1487.95	1540.51	1668.27	1558.27	1860.84	1491.93	1422.36	1714.49	1680.8	1
Ncoa3	17984.4	17442.7	18759.4	1616.43	1499.34	1454.14	2291.73	2595.17	2652.38	2482.68	2627.5	2532.54	2974.33	3125.44	3329.02	1
Ncoa7	1147.3	1139.01	1229.8	299.86	326.09	367.94	336.82	264.65	307.82	429.6	408.03	430.84	463.74	548.08	496.98	1
Ncor1	22526.7	21437.1	24250.1	10895.2	11220.5	11018.4	8455.95	9399.77	9606.3	6925.43	7117.66	6968.28	5733.2	7079.08	6903.75	1
Ncrna00086	147.55	155.5	161.57	7.5	10.26	3.3	12.44	14.48	13.48	3.84	7.32	5.34	4.21	3.75	3.72	1
Ndc80	4786.38	5447.43	4705.54	1564.89	1951.99	1920.13	284.19	239.64	217.94	23.97	11.89	21.36	9.26	9.37	6.51	1
Ndor1	1879.53	1729.31	1941.5	679.37	672.71	763.43	522.46	574.07	579.68	788.24	748.36	793.14	656.47	736.39	789.21	1
Neat1	3719.06	2819.79	3981.82	148.06	281.63	261.08	749.24	813.71	831.33	1960.06	2466.48	1994.88	3912.75	4542.94	3534.7	1
Neb	806.69	753.73	762.45	15.93	37.63	55.08	25.84	34.23	26.96	21.1	32.02	23.14	26.93	29.98	18.61	1
Necab1	383.35	468.48	415.27	28.11	35.35	31.95	127.27	98.75	105.6	53.7	34.76	38.28	62.28	43.1	34.43	1
Necab3	111.7	123.81	118.84	13.12	10.26	17.63	4.78	10.53	6.74	2.88	4.57	8.9	9.26	8.43	2.79	1
Nefh	1070.08	1103.35	1169.71	1.87	2.28	3.3	2.87	1.32	1.12	2.88	5.49	1.78	1.68	0.94	0.93	1
Nefl	1079.73	1165.75	1108.29	52.48	71.83	45.17	23.92	52.67	62.91	0	0.91	0.89	0.84	0	1.86	1
Nefm	137.9	99.04	138.87	3.75	5.7	3.3	9.57	5.27	8.99	3.84	1.83	2.67	0.84	1.87	4.65	1
Neil2	273.03	277.32	272.4	0.94	0	1.1	0	0	0	2.88	0	0.89	1.68	0	1.86	1
Nek1	1351.38	1306.39	1321.93	640.95	939.51	819.61	492.79	484.54	485.31	811.26	921.27	824.3	1094.12	1172.98	986.52	1
Nespas	572.27	469.47	548.8	119.01	122	166.35	72.72	47.4	44.94	33.56	39.34	39.17	62.28	60.9	64.22	1
Neu3	277.17	289.21	320.47	94.64	80.95	124.48	154.06	163.27	151.66	190.83	214.99	211.86	276.06	277.32	270.83	1
Neurl3	168.23	133.71	129.52	56.22	72.97	89.23	67.94	59.25	67.4	68.08	60.38	72.1	89.21	69.33	57.7	1
Neurod1	384.73	423.91	383.23	88.08	95.78	63.89	12.44	9.22	14.6	1.92	0.91	1.78	0.84	1.87	0	1
Nexn	576.41	566.53	651.62	73.09	149.36	175.16	104.3	65.83	84.26	75.76	86.91	58.75	75.75	90.88	67.01	1
Nfam1	104.8	96.07	126.85	0.94	3.42	4.41	33.49	40.82	33.7	7.67	4.57	6.23	7.57	15.93	4.65	1
Nfat5	6496.29	5624.72	6876.71	2487.89	2376.14	2389.42	5508.76	4761.11	5067.71	3794.51	3663.13	3435.18	3802.49	5690.62	4961.43	1
Nfatc2	404.04	264.45	408.6	6.56	3.42	1.1	0.96	1.32	1.12	3.84	9.15	3.56	1.68	0.94	1.86	1
Nfatc2ip	4749.15	4650.12	5007.31	553.8	428.71	474.8	255.49	230.42	210.08	280.01	266.23	263.49	285.31	278.25	214.06	1
Nfatc4	631.57	513.05	600.88	0.94	3.42	0	0	2.63	0	8.63	4.57	11.57	10.1	14.99	16.75	1
Nfe2l3	324.06	369.43	323.14	41.23	79.81	72.71	84.21	72.42	83.13	82.47	97.89	72.1	128.77	96.5	106.1	1
Nfkbid	132.38	140.64	129.52	5.62	3.42	4.41	8.61	5.27	3.37	12.47	5.49	9.79	20.2	14.99	23.27	1
Nfu1	1690.61	1886.79	1771.92	912.7	843.74	911.04	1004.72	1074.41	1059.38	867.84	853.57	914.21	934.21	943.44	1049.8	1
Nfx1	7708.4	7877.97	7862.15	3038.88	2986.14	2896.17	2051.55	1993.45	1991.81	2112.53	2278.93	2222.76	2289.24	2385.3	2587.28	1
Nfxl1	1179.01	947.85	1252.5	483.52	495.98	557.42	359.79	308.1	320.17	303.98	330.27	285.75	337.49	384.12	336.9	1
Nfya	2049.14	1656.02	2172.51	1129.16	1180.09	911.04	431.55	391.05	479.7	612.76	687.98	607.1	499.09	653.94	575.16	1
Nfyb	2575.9	2987.17	2541.05	1409.34	1505.04	1278.99	878.42	721.54	725.72	719.2	629.43	636.47	665.73	540.58	569.57	1
Ngfr	439.89	415.99	471.36	9.37	9.12	9.91	3.83	21.07	19.1	67.13	42.08	60.53	148.13	176.13	255	1
Ngfrap1	5281.43	5464.27	6739.18	2060.59	1815.17	1878.27	2208.48	2252.84	2016.53	1734.71	1501.3	1837.32	1955.11	2078	2242.93	1
Nhedc1	544.69	677.46	606.22	6.56	2.28	0	0	0	1.12	0.96	0.91	0.89	0.84	2.81	0	1
Nid1	5700.63	5399.89	5641.57	273.62	301.01	254.48	1622.87	1656.38	1664.9	919.62	577.28	873.26	378.73	292.31	372.27	1
Nid2	9946.46	8866.43	10156.2	848.98	732	799.78	2164.46	2508.27	2764.72	3379.29	2966	3564.26	2338.9	2273.81	2953.03	1
Ninl	1127.99	1154.86	1169.71	617.52	630.52	654.36	349.26	277.82	310.06	559.06	410.78	479.8	675.83	635.21	637.51	1
Nipal4	125.49	122.81	114.83	11.24	14.82	5.51	12.44	9.22	7.86	6.71	3.66	8.01	9.26	8.43	2.79	1
Nipbl	12265.9	12107.2	13725.4	3473.68	6006.48	5229.41	3824.65	3910.53	4221.78	3727.38	4022.67	3528.65	3523.91	4581.35	3775.75	1
Nktr	4494.04	4330.21	4796.34	2208.65	3061.39	3127.51	2535.73	2471.4	2314.23	1876.64	2160.91	1960.16	2175.62	2409.66	2089.37	1
Nkx2-9	157.2	139.65	141.54	0.94	1.14	1.1	4.78	1.32	2.25	2.88	4.57	0.89	1.68	3.75	1.86	1
Nlrc4	173.75	151.54	154.89	1.87	2.28	4.41	3.83	3.95	1.12	0	0.91	0.89	5.05	0	3.72	1
Nlrp12	263.38	268.41	240.35	0	0	0	4.78	3.95	4.49	1.92	3.66	0.89	0.84	1.87	0	1
Nlrp1a	17413.5	18805.5	17591	124.63	149.36	177.36	128.22	150.1	152.78	245.49	253.42	251.03	324.87	367.26	326.67	1
Nlrp4a	262	263.46	260.38	0	0	0	0	0	0	0	0	0	0	0	0	1
Nlrp9b	216.5	238.7	198.96	0	0	0	0	0	0	0	0	0.89	0	0	0	1
Nmd3	4507.83	5139.4	4776.31	1856.31	1892.7	1902.5	1153.04	996.73	1011.07	1170.86	929.5	952.49	900.55	830.08	842.26	1
Nme6	551.59	523.94	472.69	253.01	242.86	208.21	146.4	154.05	173.01	165.9	155.53	135.31	127.09	134.91	149.84	1
Nmt2	2337.34	2437.48	2335.41	1374.67	1417.25	1377.03	1147.3	1117.86	1109.93	1071.13	1050.27	1064.65	1190.91	1112.08	1099.13	1
Nob1	1512.72	1438.12	1666.43	804	868.82	821.81	407.63	401.59	420.16	259.87	305.57	298.21	296.25	278.25	308.05	1
Noc3l	3406.04	3779.53	3505.12	1831.95	1933.75	1796.75	1379.82	1307.46	1224.52	1307.99	1170.11	1163.46	1312.95	1176.72	1167.07	1
Noc4l	1849.19	1790.72	2037.64	938	1003.36	850.45	464.09	488.49	450.49	534.13	806	664.96	451.11	534.02	642.17	1
Nodal	2209.1	2291.88	2300.69	1.87	1.14	1.1	1.91	0	3.37	5.75	2.74	1.78	2.52	1.87	1.86	1
Nog	111.7	90.13	112.16	15.93	5.7	12.12	79.42	60.57	73.02	67.13	66.79	65.87	91.74	115.24	87.48	1
Nol10	3633.57	3702.27	4051.25	1774.79	1824.29	1764.8	1123.38	1096.79	1048.14	999.21	885.59	962.28	854.26	736.39	775.25	1
Nol11	5689.6	6122.91	5529.41	3511.16	3129.8	2990.91	2354.88	2134.34	2151.33	1801.84	1587.29	1674.42	1748.07	1476.53	1547.71	1
Nol6	8832.26	7895.8	8875.63	2970.48	2581.37	2661.52	2159.68	2363.44	2463.64	2417.48	2539.67	2520.97	1978.68	2141.71	2465.36	1
Nol8	7101.66	8047.34	7607.11	1092.61	1824.29	1802.26	791.34	716.27	787.51	1095.1	987.14	972.07	1179.97	1134.56	1135.42	1
Nol9	6430.1	6060.51	6254.47	3495.23	3183.39	3188.1	1260.21	1353.55	1336.86	1374.15	1454.64	1404.69	1105.9	1116.76	1299.22	1
Nop14	5013.91	5153.27	5880.59	1289.39	1466.27	1340.68	684.17	700.47	661.69	764.27	727.32	714.81	712.02	728.89	827.37	1
Nop56	20939.5	22432.5	22020.2	9522.39	8999.46	9209.58	2842.89	2684.71	2445.67	1803.76	1696.16	1725.16	1597.42	1395.95	1720.82	1
Nop58	19351	23279.3	19941.1	4983.28	6928.89	6313.41	2903.17	2377.92	2327.71	1714.58	1377.79	1496.38	1567.96	1313.51	1480.7	1
Notch4	512.97	459.56	590.2	25.3	27.36	31.95	35.4	59.25	43.81	44.11	69.53	50.74	84.16	101.18	78.18	1
Notum	288.2	352.6	353.85	18.74	11.4	11.02	244.96	263.34	235.92	12.47	9.15	9.79	5.05	5.62	10.24	1
Npat	5317.28	5956.52	5915.31	3018.27	3685.07	3659.6	2012.32	2018.47	2022.14	2350.35	2475.63	2338.49	2458.41	2588.61	2534.23	1
Npepl1	755.67	709.16	782.48	72.15	61.57	72.71	235.39	234.37	230.3	138.09	108.87	119.28	85.85	103.06	117.27	1
Nphs1	3135.76	2959.44	3515.8	39.36	36.49	50.67	33.49	30.28	38.2	34.52	36.59	32.05	41.24	37.48	39.09	1
Npr3	357.15	409.05	359.19	31.86	28.5	7.71	4.78	7.9	2.25	31.64	22.87	43.62	407.35	279.19	248.49	1
Nptx2	460.57	433.81	429.96	33.73	44.47	46.27	0.96	0	0	0	0	0	0	0	0	1
Nr0b1	4837.4	5030.45	4889.81	0	0	0	0	0	5.62	6.71	1.83	0	0	0	0	1
Nr4a1	477.12	346.65	510.08	81.52	90.07	105.76	33.49	25.02	25.84	23.01	24.7	17.8	17.67	10.31	21.41	1
Nr5a2	2170.49	2283.96	2296.69	398.25	429.85	420.82	139.7	144.83	133.69	13.43	19.21	15.13	10.1	3.75	5.58	1
Nr6a1	9717.55	9676.62	9595.35	262.38	230.32	255.58	341.61	371.3	334.78	749.89	904.8	805.61	1009.12	994.97	1090.75	1
Nrd1	5507.58	5103.75	5963.38	2477.58	2751.26	2512.8	2208.48	2071.13	2372.65	1728.96	2070.34	1773.23	1603.31	2128.6	1806.44	1
Nrg1	249.59	223.84	236.35	53.41	62.71	60.59	71.77	63.2	57.29	107.4	58.55	110.38	96.79	118.05	166.59	1
Nrg4	193.05	137.67	190.95	17.8	37.63	52.88	28.71	25.02	20.22	21.1	21.04	16.02	21.88	21.55	18.61	1
Nrip2	164.1	161.44	156.23	35.61	46.75	36.35	21.05	25.02	25.84	32.6	30.19	28.49	24.41	25.3	26.06	1
Nrip3	117.21	120.83	112.16	6.56	10.26	15.42	31.58	34.23	29.21	58.5	46.66	42.73	77.43	61.83	61.42	1
Nrk	717.06	681.42	771.79	233.33	233.74	198.29	185.63	118.5	137.06	12.47	9.15	18.69	1.68	2.81	0.93	1
Nrp	420.58	431.83	397.91	110.57	106.04	154.23	48.8	53.98	43.81	51.78	48.49	37.39	69.86	76.82	83.76	1
Nrp2	3818.35	3638.88	4044.57	714.04	724.02	673.09	2339.57	2937.51	2414.21	844.82	792.27	879.49	434.28	433.78	519.32	1
Nsd1	38001.5	36725.6	37580.2	13549.9	13828.1	13022.3	10235.8	10303	10700.5	8165.34	8417.69	7793.47	6678.35	7614.04	7013.57	1
Nsf	4201.7	4150.94	4370.38	1903.17	1890.42	1791.24	2054.42	2134.34	2069.33	1429.77	1434.51	1386.89	1183.33	1118.64	1070.28	1
Nsun6	357.15	374.39	395.24	182.73	244	239.05	161.71	155.37	161.77	379.74	338.5	335.6	409.87	356.95	330.39	1
Nt5dc1	719.82	748.77	790.49	259.57	239.44	258.88	310.03	244.9	253.89	314.53	355.88	326.69	368.63	333.53	325.74	1
Nub1	4978.06	5557.37	5397.22	1936.9	1915.51	1822.09	3531.84	3383.86	3488.2	3884.65	3675.02	3773.45	4353.76	4010.79	4478.41	1
Nubpl	341.98	353.59	276.4	201.47	278.2	186.17	158.84	144.83	165.14	214.8	249.76	203.85	235.66	189.25	163.8	1
Nucks1	49838.5	53023.3	53416.7	29003.8	25877.6	25661.2	13814.5	12167.4	12022.8	13743.5	13141.1	12477.6	16086.1	15791.1	13514.3	1
Nufip1	2251.85	2697.96	2159.15	1394.34	1282.71	1336.27	868.85	809.76	825.71	815.1	763	803.83	886.24	813.21	936.26	1
Nufip2	20745.1	23497.2	21536.8	9971.24	12782.6	11472.3	10303.7	9245.71	9488.34	10192.5	9093.77	9239.11	9895.07	9451.27	8559.42	1
Nup153	16470.3	17492.2	17030.2	9012.63	9307.31	8709.44	5871.42	5975.09	6131.59	5900.33	5972.25	5633.91	5724.78	5603.49	5769.25	1
Nup155	11787.4	12285.4	10809.1	5954.07	6031.57	5849.62	2725.19	2607.02	2488.36	2305.28	2297.23	2151.55	2342.26	2381.55	2187.09	1
Nup160	10289.8	10336.2	10177.5	2470.09	2381.84	2415.86	1127.2	936.16	962.76	922.5	1009.1	822.52	928.32	986.54	954.87	1
Nup188	10950.3	9377.5	11081.5	4536.3	4136.58	3816.03	2071.65	2127.75	2135.61	1500.73	1473.85	1486.59	1213.63	1292.9	1523.51	1
Nup210l	180.64	213.94	205.63	113.38	108.32	118.98	133.01	110.6	106.72	75.76	83.25	72.1	83.32	81.51	61.42	1
Nup214	5555.84	4798.69	5877.92	2277.99	2203.97	2144.86	1429.58	1532.61	1534.58	1326.21	1588.21	1482.14	1188.38	1407.2	1359.72	1
Nup37	1880.91	2094.78	1801.3	902.39	879.08	906.64	409.54	431.87	365.11	483.3	386.07	418.38	436.81	345.71	371.34	1
Nup43	2260.12	2614.77	2181.85	910.82	880.22	902.23	355	343.65	367.36	215.76	192.12	219.87	272.69	293.24	266.17	1
Nup50	7217.49	6889.51	7510.97	4383.56	4339.53	3904.16	2843.85	2811.11	2628.79	2171.03	2242.34	2070.54	2020.76	2249.45	2228.04	1
Nup54	3353.64	3839.94	3429.01	1868.5	1832.27	1995.04	1157.82	1133.66	1127.91	973.32	975.25	979.19	1068.87	989.35	1088.89	1
Nup62	5608.24	5461.3	5608.19	2759.64	2874.4	2599.83	1553.97	1610.3	1464.93	1007.84	982.57	1019.25	1163.14	1098.96	1706.86	1
Nup62cl	1261.75	1436.14	1140.33	0.94	0	4.41	0.96	2.63	3.37	1.92	2.74	0.89	0	0	0	1
Nup93	6847.93	6773.63	6951.49	2814.93	2800.29	2517.21	4702.11	4298.95	4295.93	2106.78	1705.31	1889.84	1661.38	1725.74	1864.14	1
Nup98	10869	10318.4	10763.7	4231.76	3896	3791.79	3579.69	3536.6	3535.38	3184.62	3422.52	3143.2	2721	3418.68	3207.11	1
Nupl2	786.01	859.7	797.16	387.94	381.96	349.21	345.43	356.82	414.54	293.43	314.71	338.27	271.85	307.3	316.43	1
Nus1	2302.87	2341.4	2559.74	1463.69	1590.55	1358.3	1309.01	1001.99	985.23	988.66	836.19	897.29	995.65	1022.14	827.37	1
Nvl	7108.55	7182.68	7219.88	2679.05	2820.81	2901.68	1743.44	1682.71	1812.06	1717.45	1729.1	1708.24	1920.6	1813.8	1739.43	1
Nxf7	110.32	109.94	117.5	0	0	0	0	0	0	0	0	0	0	0	0	1
Oas3	446.78	397.17	468.68	160.24	148.22	204.9	128.22	102.7	102.23	255.08	278.12	241.24	346.75	309.17	348.07	1
Obfc2a	2326.31	2499.87	2451.58	97.45	124.28	109.06	180.85	144.83	126.95	297.27	283.61	269.72	272.69	244.53	316.43	1
Obscn	119.97	94.09	134.86	0.94	4.56	2.2	2.87	5.27	2.25	0.96	9.15	8.9	2.52	3.75	7.45	1
Ocln	722.58	646.76	623.58	0	2.28	0	3.83	3.95	6.74	192.75	95.15	166.46	850.89	700.79	662.64	1
Odc1	24101.5	25910	22590.3	13895.6	12766.6	12581.6	12998.3	11319.5	10696	11787.2	9528.33	10515.6	8692.37	8002.85	8238.33	1
Odf2	11267.5	11609	11323.2	4109	4076.15	4046.27	2484.06	2583.32	2417.58	2615.98	2514.05	2529.87	2265.67	2168.88	2320.17	1
Odz1	165.48	159.46	140.2	0	1.14	2.2	0	0	0	0	0	0	0	0	0	1
Odz4	3457.06	2841.58	3370.26	297.98	334.07	295.24	71.77	131.67	132.56	180.28	233.29	226.1	58.91	59.96	40.02	1
Ofd1	1858.84	2181.94	1993.58	608.15	638.5	744.7	601.88	628.06	648.21	659.75	636.75	588.4	737.27	722.34	736.16	1
Ogdhl	3330.2	2809.88	3355.57	625.02	701.21	569.54	466	495.07	493.18	824.68	931.33	860.8	1004.91	1096.15	899.03	1
Ogt	15316.1	16055.1	15552	6692.47	7380.4	8528.77	6552.71	6466.21	7023.58	9693.88	9807.37	9382.43	13169.9	12730.4	12622.7	1
Olfr1372-ps1	103.42	108.95	130.86	5.62	7.98	8.81	32.53	27.65	34.83	83.43	52.15	77.45	122.88	109.62	134.95	1
Olfr613	13450.4	14259.4	14972.5	1372.79	1988.48	2754.06	1697.51	1400.95	1477.29	1542.93	1826.07	1496.38	1913.03	2171.69	1981.41	1
Olfr856-ps1	14281.9	14675.4	15534.7	557.55	988.54	1301.02	768.37	700.47	652.7	817.97	921.27	785.13	977.98	1173.91	1057.25	1
Olfr985	143.41	133.71	142.88	0	0	0	0.96	0	0	0	0	0	0	0	0	1
Onecut2	508.84	546.72	547.47	17.8	20.52	31.95	25.84	21.07	25.84	57.54	43	45.4	58.07	71.2	66.08	1
Ooep	1856.08	2129.45	1882.75	12.18	13.68	28.64	11.48	7.9	15.73	10.55	10.98	10.68	17.67	13.12	23.27	1
Orc1	3377.08	3114.94	3485.09	422.61	432.13	403.19	85.16	60.57	47.18	38.36	43.91	41.84	39.56	48.72	45.6	1
Orc5	3247.46	3780.52	3315.51	1728.87	1738.78	1682.18	824.83	689.94	812.23	740.3	656.87	680.98	624.49	578.06	625.41	1
Otub2	1041.12	1086.51	964.07	425.42	394.5	377.86	399.98	393.69	416.79	370.15	453.77	395.24	541.17	539.64	903.69	1
Otud1	926.66	908.24	874.61	87.15	55.87	62.79	150.23	105.33	158.4	312.61	297.33	333.82	362.74	371.01	417.87	1
Otud4	17213.6	17898.3	17999.6	4632.82	5228.88	5323.05	2279.29	2142.24	2097.41	3094.48	3123.35	2944.69	3491.09	3463.65	3308.55	1
Otud6a	119.97	128.76	109.49	0	0	0	0	0	0	0	0	0	0	0	0.93	1
Otx2	2164.97	2538.5	2236.6	0	0	0	0	0	0	2.88	1.83	0	0	0	0	1
Ovol1	107.56	120.83	108.16	3.75	0	3.3	1.91	9.22	12.36	2.88	7.32	8.01	9.26	8.43	5.58	1
Ovol2	172.37	124.8	134.86	0	0	0	0	0	0	0	0.91	0	0	0	0	1
Oxnad1	1769.21	2003.66	1828	1246.29	1157.29	1120.35	948.27	854.52	830.2	841.95	839.85	835.87	1052.04	988.41	1145.66	1
Oxsr1	3257.11	3329.87	3275.45	1407.46	1440.05	1388.05	1453.5	1473.36	1500.88	1491.14	1382.36	1397.57	1723.66	1738.85	1650.09	1
P2rx3	208.22	164.41	224.33	15.93	14.82	16.52	117.7	126.4	125.82	21.1	12.81	21.36	22.72	19.67	31.64	1
Pabpc1	48076.2	43427.9	56179.4	11452.7	8486.38	8539.79	5242.75	4732.14	5886.68	3894.24	4399.59	3981.75	2034.22	3104.83	2685.93	1
Pacsin1	301.99	320.9	355.19	15.93	13.68	13.22	44.02	82.95	70.77	102.61	112.53	119.28	78.27	91.81	70.73	1
Paics	15924.3	18166.7	15030	12591.3	12440.5	11421.6	7004.36	6168.64	6232.69	8977.55	9163.3	8656.05	9824.37	8860.09	8775.33	1
Paip2b	2854.45	3050.56	2793.41	1466.5	1539.25	1296.61	1459.24	1200.81	1249.23	1719.37	1569.91	1569.38	1924.81	1769.77	1646.36	1
Pak1	2174.62	2027.43	2211.23	151.8	112.88	127.79	124.39	140.88	175.25	868.8	1134.43	952.49	999.02	1106.46	1124.26	1
Pak4	2108.43	1939.28	2350.1	1297.83	1118.52	1075.19	922.43	1100.74	1038.03	807.42	835.27	872.37	729.69	830.08	937.19	1
Pak6	108.94	92.11	128.19	12.18	11.4	5.51	9.57	14.48	4.49	2.88	3.66	3.56	1.68	4.68	5.58	1
Palb2	1196.94	1276.68	1323.27	382.32	366	405.4	76.55	94.8	97.74	122.74	122.59	119.28	111.94	129.29	119.13	1
Palld	1369.31	1161.79	1570.29	164.92	161.91	156.43	464.09	495.07	603.27	841.95	1003.61	964.06	925.8	1654.53	1221.05	1
Palm3	361.29	372.41	400.59	2.81	5.7	4.41	6.7	3.95	5.62	1.92	0	0	0	0	0	1
Papd5	2617.27	2748.48	2822.79	1818.83	1782.11	1709.72	1226.72	1096.79	1126.78	1109.49	1030.14	1039.72	1143.78	1044.62	1095.4	1
Papolb	194.43	206.01	248.36	0.94	0	1.1	2.87	1.32	1.12	0.96	1.83	1.78	3.37	6.56	2.79	1
Papolg	2385.61	2694	2502.32	1086.05	1253.06	1115.95	884.16	872.96	838.07	1247.58	1014.59	1187.49	1012.48	933.13	952.08	1
Pappa	199.95	160.45	185.6	2.81	9.12	4.41	15.31	11.85	10.11	13.43	11.89	16.02	17.67	21.55	18.61	1
Pard6b	1071.45	993.41	1098.94	9.37	4.56	7.71	33.49	36.87	40.44	195.62	214.99	214.53	276.9	286.69	323.87	1
Parl	2767.58	2884.17	2733.33	1529.28	1595.12	1421.1	1105.2	1015.16	925.69	987.7	922.19	940.02	797.03	824.46	816.2	1
Parn	1671.3	1501.51	1755.9	1112.29	1058.09	1004.68	784.64	699.16	622.37	808.38	901.14	860.8	789.45	772.93	731.51	1
Parp16	215.12	216.91	221.66	107.76	90.07	94.74	50.71	65.83	55.05	73.84	88.74	92.58	117.83	105.87	110.75	1
Parp4	899.08	756.7	957.4	91.83	71.83	78.22	439.21	433.19	479.7	589.75	752.02	595.53	593.35	889.1	707.31	1
Parvb	1396.89	1119.2	1564.95	13.12	18.24	9.91	12.44	14.48	8.99	4.79	4.57	0.89	0	2.81	2.79	1
Patl1	2451.8	2206.7	2762.7	1278.15	1177.81	1133.57	958.79	1004.63	1069.49	1009.76	1049.35	998.77	935.05	1028.7	1066.55	1
Patl2	322.68	354.58	301.77	0	1.14	0	2.87	1.32	0	2.88	0.91	0	0.84	0	0.93	1
Pawr	3192.3	3392.26	3352.9	95.58	87.79	88.13	763.59	716.27	698.76	1363.61	776.72	1152.77	1131.15	1029.63	972.56	1
Pcbp1	7895.94	5913.93	9365.68	2477.58	1964.53	1852.93	1517.61	1373.3	1499.76	974.28	1050.27	1106.49	876.98	1013.71	1053.52	1
Pcbp2	15005.9	11894.2	16912.7	3727.62	3034.03	3151.75	2235.27	2081.67	2358.04	1832.53	2005.39	1967.28	1716.09	2072.38	1957.21	1
Pcdh1	1209.35	995.39	1221.78	299.86	209.79	214.82	725.32	909.82	925.69	607.01	644.98	666.74	615.23	756.06	882.28	1
[truncated: 8,246 more rows]

## Sheet: GO_Cluster 1
Category	ID	Name	Source	p-value	q-value Bonferroni	q-value FDR B&H	q-value FDR B&Y	Hit Count in Query List	Hit Count in Genome	Hit in Query List
GO: Biological Process	GO:0051276	chromosome organization		2.716e-26	2.704e-22	2.704e-22	2.645e-21	334	1189	SEH1L,NCOA3,CHAF1B,JDP2,ARID1A,TRRAP,MYSM1,GATAD2B,CENPP,PARP4,MTA3,CUL4B,SUPT3H,SMARCA5,OGT,RAE1,EP400,HAT1,BEND3,CHD8,MAPKAPK5,CCDC155,HIST1H2AA,NCOA1,TNKS,ATM,RERE,CCNB1IP1,EED,ATR,ATRX,BLM,BRCA1,BRCA2,BUB1,H1FX,ASH2L,MTA1,SMC3,ZW10,PHF13,CENPE,CENPF,CHD1,CHD2,CHD3,TRIP12,ZNF462,KMT2C,RAD54B,CDYL,NIPBL,AHCTF1,SYCP3,SIN3A,BABAM2,ATF2,CREBBP,NCOR1,CTCFL,NUP155,CSNK2A2,ZNF451,ESPL1,TCF7L1,KNTC1,U…
GO: Biological Process	GO:0051172	negative regulation of nitrogen compound metabolic process		3.144e-21	3.13e-17	1.565e-17	1.531e-16	409	1640	USP9X,JDP2,ACTN3,ACVR2B,ARID1A,ADAR,GATAD2B,EOMES,FZD6,MTA3,XPO5,NR0B1,PLA2G10,FNIP2,KLF11,RNF169,SMARCA5,ANG,ENC1,HAT1,BEND3,APLP1,TRIM71,CHD8,APOC1,TNRC6C,METTL14,TRIB3,HIST1H2AA,CAPRIN2,EIF4EBP3,DYNLL1,ZFHX3,TNKS,ATF4,ATM,RERE,PATL2,URI1,EED,ATR,ATRX,BARD1,TRIM24,PRDM1,BLM,BMP2,BMP4,BRCA1,BRCA2,KLF5,EIF2B3,ZBTB21,TSPO,C1QBP,FOXH1,CALCA,CAPN3,BTAF1,CAV1,RUNX1T1,PIAS2,CCNT1,MTA1,SMC3,CBFA2T2,CD3…
GO: Biological Process	GO:0007049	cell cycle		2.829e-20	2.816e-16	9.388e-17	9.184e-16	430	1766	SEH1L,CHAF1B,USP9X,TRRAP,BIRC6,ADCY3,CENPP,MTA3,HFM1,STK24,ALOX15B,CUL4B,CUL2,TICRR,KLF11,FKBP6,RAE1,OFD1,USP28,ANXA11,BIRC3,TRIM71,FANCM,CDC14B,THOC5,CCDC155,HAUS1,ASNS,DYNLL1,ZFHX3,TNKS,ATM,CCNB1IP1,BOLL,ATR,ATRX,CRADD,BARD1,BCAT1,CCNK,BID,BLM,BMP2,BMP4,BRCA1,BRCA2,ZPR1,BUB1,WASL,CDKL2,CAPN3,CCND3,CCNE1,CCNF,CCNT1,CCNT2,SMC3,CTDP1,CDK11B,CDC5L,ZW10,CDC25A,CDC34,CDK6,PHF13,CDKN1C,TBRG4,CLGN,CENP…
GO: Biological Process	GO:0010628	positive regulation of gene expression		8.36e-20	8.322e-16	2.074e-16	2.029e-15	452	1890	NCOA3,ACTA1,ACTA2,ARID1A,ADAR,MYSM1,EOMES,FZD7,ADRB2,UTF1,AMH,SUPT3H,SMARCA5,OGT,ANXA3,AIRE,CHD8,APOB,TNRC6C,THOC5,ARNT,CAPRIN2,NCOA1,ZFHX3,ATF1,TNKS,ATF4,RERE,GRHL3,BOLL,ATRX,RIPK2,BCL9,TRIM24,CCNK,PRDM1,CD84,BLM,TWISTNB,BMP2,BMP4,ALDH1A2,BRCA1,BRAF,BRCA2,KLF9,KLF5,ZPR1,C1QBP,FOXH1,MYRF,FUBP3,CAPN3,CAV1,PIAS2,ASH2L,CREB3L1,CCNE1,CCNT1,CCNT2,CD80,CBFA2T2,CD34,CTDP1,CDH1,CDH3,CDK6,CDKN1C,NOG,CHD1,…
GO: Biological Process	GO:0010629	negative regulation of gene expression		1.042e-19	1.037e-15	2.074e-16	2.029e-15	401	1627	SEH1L,ACACB,USP9X,JDP2,ACVR2B,ARID1A,ADAR,GATAD2B,EOMES,FZD6,MTA3,XPO5,NR0B1,PLA2G10,FNIP2,KLF11,SMARCA5,FKBP6,ANG,RAE1,ANXA7,ENC1,HAT1,BEND3,BIRC3,TRIM71,CHD8,TNRC6C,SFMBT2,METTL14,TRIB3,STC2,HIST1H2AA,CAPRIN2,EIF4EBP3,ZFHX3,ATF4,RERE,PATL2,URI1,EED,ATRX,BARD1,TRIM24,PRDM1,BMP2,BMP4,BRCA1,KLF5,EIF2B3,ZBTB21,C1QBP,FOXH1,CALCA,CAPN3,BTAF1,CAV1,RUNX1T1,PIAS2,CCNT1,CBFA2T2,CD34,CDH1,CDKN1C,NOG,CENPF…
GO: Biological Process	GO:0006259	DNA metabolic process		7.513e-19	7.479e-15	1.246e-15	1.219e-14	271	992	CHAF1B,TRRAP,GATAD2B,ZBED9,PARP4,HFM1,CUL4B,TICRR,RNF169,SMARCA5,FKBP6,USP28,ANXA3,BEND3,FANCM,MAPKAPK5,CDC14B,CCDC155,MCM9,ATF1,TNKS,ATM,CCNB1IP1,ATR,ATRX,BARD1,BLM,BMP4,ALKBH1,BRCA1,BRCA2,ZPR1,MCM3AP,CBS,CCNE1,MTA1,SMC3,CDC5L,CDC25A,CDC34,CENPF,KLF4,TRIP12,WIZ,RAD54B,FAAP24,SYCP3,SIN3A,BABAM2,CRY2,CTCFL,MDC1,AQR,TDRD12,EPC2,DDB2,AP5Z1,DKC1,SESN2,DNASE1,GNL3,TRDMT1,DNMT3B,THOC1,REC8,DUSP1,USP43,…
GO: Biological Process	GO:0051254	positive regulation of RNA metabolic process		3.029e-18	3.015e-14	4.307e-15	4.214e-14	389	1593	NCOA3,ARID1A,MYSM1,EOMES,FZD7,ADRB2,UTF1,AMH,SUPT3H,SMARCA5,OGT,ANXA3,AIRE,CHD8,TNRC6C,THOC5,ARNT,CAPRIN2,NCOA1,ZFHX3,ATF1,TNKS,ATF4,RERE,GRHL3,ATRX,RIPK2,BCL9,TRIM24,CCNK,CD84,BLM,BMP2,BMP4,BRCA1,BRCA2,KLF9,KLF5,ZPR1,FOXH1,MYRF,FUBP3,CAPN3,PIAS2,ASH2L,CREB3L1,CCNE1,CCNT1,CCNT2,CD80,CBFA2T2,CTDP1,CDH1,CDKN1C,NOG,CHD1,KLF4,NLRC4,CHUK,OVOL2,ZNF462,AIM2,NIPBL,COL1A1,ONECUT2,NOL11,SIN3A,ATF2,CREBBP,C…
GO: Biological Process	GO:0010557	positive regulation of macromolecule biosynthetic process		3.796e-18	3.778e-14	4.704e-15	4.602e-14	424	1777	NCOA3,ARID1A,MYSM1,EOMES,FZD7,ADRB2,UTF1,AMH,SUPT3H,SMARCA5,OGT,ANXA3,AIRE,CHD8,MAPKAPK5,THOC5,ARNT,CAPRIN2,NCOA1,ZFHX3,ATF1,TNKS,ATF4,ATM,RERE,GRHL3,BOLL,ATR,ATRX,RIPK2,BCL9,TRIM24,CCNK,CD84,BLM,BMP2,BMP4,BRCA1,BRCA2,KLF9,KLF5,ZPR1,C1QBP,FOXH1,MYRF,FUBP3,CAPN3,PIAS2,ASH2L,CREB3L1,CCNE1,CCNT1,CCNT2,CD80,CBFA2T2,CTDP1,CDH1,CDKN1C,NOG,CHD1,KLF4,NLRC4,CHUK,OVOL2,ZNF462,WIZ,AIM2,NIPBL,COL1A1,ONECUT2,…
GO: Biological Process	GO:2000113	negative regulation of cellular macromolecule biosynthetic process		4.253e-18	4.233e-14	4.704e-15	4.602e-14	361	1452	USP9X,JDP2,ACVR2B,ARID1A,ADAR,GATAD2B,EOMES,FZD6,MTA3,XPO5,NR0B1,PLA2G10,FNIP2,KLF11,SMARCA5,ANG,ENC1,HAT1,BEND3,TRIM71,CHD8,TNRC6C,METTL14,TRIB3,HIST1H2AA,CAPRIN2,EIF4EBP3,ZFHX3,ATF4,RERE,PATL2,URI1,EED,ATR,ATRX,TRIM24,PRDM1,BLM,BMP2,BMP4,BRCA1,BRCA2,KLF5,EIF2B3,ZBTB21,C1QBP,FOXH1,CALCA,CAPN3,BTAF1,CAV1,RUNX1T1,PIAS2,SMC3,CBFA2T2,CDKN1C,NOG,CENPF,CIART,FOXN3,KLF4,OVOL2,CMKLR1,AIM2,NIPBL,PLK3,SIN…
GO: Biological Process	GO:0010558	negative regulation of macromolecule biosynthetic process		8.781e-18	8.741e-14	8.741e-15	8.551e-14	377	1540	USP9X,JDP2,ACVR2B,ARID1A,ADAR,GATAD2B,EOMES,FZD6,MTA3,XPO5,NR0B1,PLA2G10,FNIP2,KLF11,SMARCA5,ANG,ENC1,HAT1,BEND3,TRIM71,CHD8,TNRC6C,METTL14,TRIB3,HIST1H2AA,CAPRIN2,EIF4EBP3,ZFHX3,ATF4,RERE,PATL2,URI1,EED,ATR,ATRX,TRIM24,PRDM1,BLM,BMP2,BMP4,BRCA1,BRCA2,KLF5,EIF2B3,ZBTB21,C1QBP,FOXH1,CALCA,CAPN3,BTAF1,CAV1,RUNX1T1,PIAS2,MTA1,SMC3,CBFA2T2,CDKN1C,NOG,CENPF,CIART,FOXN3,KLF4,OVOL2,CDYL,CMKLR1,AIM2,NIPB…
GO: Biological Process	GO:0031327	negative regulation of cellular biosynthetic process		1.249e-17	1.243e-13	1.13e-14	1.106e-13	389	1605	USP9X,JDP2,ACVR2B,ARID1A,ADAR,GATAD2B,EOMES,FZD6,MTA3,XPO5,NR0B1,PLA2G10,FNIP2,KLF11,SMARCA5,ANG,ENC1,HAT1,BEND3,APLP1,TRIM71,CHD8,APOC1,TNRC6C,METTL14,TRIB3,HIST1H2AA,CAPRIN2,EIF4EBP3,DYNLL1,ZFHX3,ATF4,RERE,PATL2,URI1,EED,ATR,ATRX,TRIM24,CEACAM1,PRDM1,BLM,BMP2,BMP4,BRCA1,BRCA2,KLF5,EIF2B3,ZBTB21,TSPO,C1QBP,FOXH1,CACNA1A,CALCA,CAPN3,BTAF1,CAV1,RUNX1T1,PIAS2,MTA1,SMC3,CBFA2T2,CD34,CDKN1C,NOG,CENPF…
GO: Biological Process	GO:0022402	cell cycle process		1.391e-17	1.385e-13	1.154e-14	1.129e-13	346	1385	SEH1L,USP9X,TRRAP,BIRC6,ADCY3,CENPP,MTA3,HFM1,CUL4B,CUL2,TICRR,KLF11,FKBP6,RAE1,OFD1,USP28,BIRC3,TRIM71,FANCM,CDC14B,THOC5,CCDC155,HAUS1,DYNLL1,ZFHX3,TNKS,ATM,CCNB1IP1,BOLL,ATR,ATRX,CRADD,BARD1,BCAT1,CCNK,BID,BLM,BMP4,BRCA1,BRCA2,ZPR1,BUB1,WASL,CAPN3,CCNE1,CCNF,SMC3,CTDP1,CDK11B,CDC5L,ZW10,CDC25A,CDC34,CDK6,PHF13,CDKN1C,TBRG4,CENPE,CENPF,CHD3,FOXN3,NLRC4,WIZ,RAD54B,NIPBL,PLK3,AHCTF1,SYCP3,SIN3A,Z…
GO: Biological Process	GO:0051173	positive regulation of nitrogen compound metabolic process		3.051e-17	3.036e-13	2.336e-14	2.285e-13	452	1944	NCOA3,ACTN3,ARID1A,ADCY3,ADCY7,MYSM1,EOMES,FZD7,ADRB2,ADRB3,PLA2G6,UTF1,AMH,SUPT3H,SMARCA5,OGT,ANXA3,AIRE,CHD8,TNRC6C,MAPKAPK5,THOC5,ARNT,CAPRIN2,ASS1,NCOA1,ZFHX3,ATF1,TNKS,ATF4,ATM,RERE,GRHL3,BOLL,ATR,ATRX,RIPK2,BCL9,TRIM24,CCNK,CD84,BLM,BMP2,BMP4,BRCA1,BRCA2,KLF9,KLF5,ZPR1,C1QBP,FOXH1,MYRF,FUBP3,CALCA,CAPN3,PIAS2,ASH2L,CREB3L1,CCNE1,CCNT1,CCNT2,CD80,CBFA2T2,CTDP1,CDH1,CDKN1C,NOG,CHD1,KLF4,NLRC4…
GO: Biological Process	GO:1902680	positive regulation of RNA biosynthetic process		6.062e-17	6.034e-13	4.31e-14	4.216e-13	375	1546	NCOA3,ARID1A,MYSM1,EOMES,FZD7,ADRB2,UTF1,AMH,SUPT3H,SMARCA5,OGT,ANXA3,AIRE,CHD8,THOC5,ARNT,CAPRIN2,NCOA1,ZFHX3,ATF1,TNKS,ATF4,RERE,GRHL3,ATRX,RIPK2,BCL9,TRIM24,CCNK,CD84,BLM,BMP2,BMP4,BRCA1,BRCA2,KLF9,KLF5,ZPR1,FOXH1,MYRF,FUBP3,CAPN3,PIAS2,ASH2L,CREB3L1,CCNE1,CCNT1,CCNT2,CD80,CBFA2T2,CTDP1,CDH1,CDKN1C,NOG,CHD1,KLF4,NLRC4,CHUK,OVOL2,ZNF462,AIM2,NIPBL,COL1A1,ONECUT2,NOL11,SIN3A,ATF2,CREBBP,CRX,NFE2…
GO: Biological Process	GO:0009890	negative regulation of biosynthetic process		6.549e-17	6.519e-13	4.346e-14	4.252e-13	392	1635	USP9X,JDP2,ACVR2B,ARID1A,ADAR,GATAD2B,EOMES,FZD6,MTA3,XPO5,NR0B1,PLA2G10,FNIP2,KLF11,SMARCA5,ANG,ENC1,HAT1,BEND3,APLP1,TRIM71,CHD8,APOC1,TNRC6C,METTL14,TRIB3,HIST1H2AA,CAPRIN2,EIF4EBP3,DYNLL1,ZFHX3,ATF4,RERE,PATL2,URI1,EED,ATR,ATRX,TRIM24,CEACAM1,PRDM1,BLM,BMP2,BMP4,BRCA1,BRCA2,KLF5,EIF2B3,ZBTB21,TSPO,C1QBP,FOXH1,CACNA1A,CALCA,CAPN3,BTAF1,CAV1,RUNX1T1,PIAS2,MTA1,SMC3,CBFA2T2,CD34,CDKN1C,NOG,CENPF…
GO: Biological Process	GO:1903508	positive regulation of nucleic acid-templated transcription		1.519e-16	1.512e-12	8.895e-14	8.702e-13	370	1528	NCOA3,ARID1A,MYSM1,EOMES,FZD7,ADRB2,UTF1,AMH,SUPT3H,SMARCA5,OGT,ANXA3,AIRE,CHD8,THOC5,ARNT,CAPRIN2,NCOA1,ZFHX3,ATF1,TNKS,ATF4,RERE,GRHL3,ATRX,RIPK2,BCL9,TRIM24,CCNK,CD84,BLM,BMP2,BMP4,BRCA1,BRCA2,KLF9,KLF5,ZPR1,FOXH1,MYRF,FUBP3,CAPN3,PIAS2,ASH2L,CREB3L1,CCNE1,CCNT1,CCNT2,CD80,CBFA2T2,CDH1,CDKN1C,NOG,KLF4,NLRC4,CHUK,OVOL2,ZNF462,AIM2,NIPBL,COL1A1,ONECUT2,NOL11,SIN3A,ATF2,CREBBP,CRX,NFE2L3,CTCFL,MA…
GO: Biological Process	GO:0045893	positive regulation of transcription, DNA-templated		1.519e-16	1.512e-12	8.895e-14	8.702e-13	370	1528	NCOA3,ARID1A,MYSM1,EOMES,FZD7,ADRB2,UTF1,AMH,SUPT3H,SMARCA5,OGT,ANXA3,AIRE,CHD8,THOC5,ARNT,CAPRIN2,NCOA1,ZFHX3,ATF1,TNKS,ATF4,RERE,GRHL3,ATRX,RIPK2,BCL9,TRIM24,CCNK,CD84,BLM,BMP2,BMP4,BRCA1,BRCA2,KLF9,KLF5,ZPR1,FOXH1,MYRF,FUBP3,CAPN3,PIAS2,ASH2L,CREB3L1,CCNE1,CCNT1,CCNT2,CD80,CBFA2T2,CDH1,CDKN1C,NOG,KLF4,NLRC4,CHUK,OVOL2,ZNF462,AIM2,NIPBL,COL1A1,ONECUT2,NOL11,SIN3A,ATF2,CREBBP,CRX,NFE2L3,CTCFL,MA…
GO: Biological Process	GO:0045935	positive regulation of nucleobase-containing compound metabolic process		4.668e-16	4.647e-12	2.581e-13	2.525e-12	426	1832	NCOA3,ACTN3,ARID1A,ADCY3,ADCY7,MYSM1,EOMES,FZD7,ADRB2,ADRB3,UTF1,AMH,SUPT3H,SMARCA5,OGT,ANXA3,AIRE,CHD8,TNRC6C,MAPKAPK5,THOC5,ARNT,CAPRIN2,NCOA1,ZFHX3,ATF1,TNKS,ATF4,ATM,RERE,GRHL3,ATR,ATRX,RIPK2,BCL9,TRIM24,CCNK,CD84,BLM,BMP2,BMP4,BRCA1,BRCA2,KLF9,KLF5,ZPR1,FOXH1,MYRF,FUBP3,CALCA,CAPN3,PIAS2,ASH2L,CREB3L1,CCNE1,CCNT1,CCNT2,CD80,CBFA2T2,CTDP1,CDH1,CDKN1C,NOG,CHD1,KLF4,NLRC4,CHUK,OVOL2,ZNF462,WIZ,…
GO: Biological Process	GO:0006357	regulation of transcription by RNA polymerase II		7.135e-16	7.103e-12	3.63e-13	3.552e-12	441	1916	NCOA3,USP9X,JDP2,ACVR2B,ARID1A,FOXI3,BRWD3,MYSM1,GATAD2B,EOMES,ZBED9,ADRB2,NR0B1,UTF1,FNIP2,CUL2,KLF11,SUPT3H,SMARCA5,OGT,AIRE,BEND3,CHD8,ARNT,TRIB3,CAPRIN2,ZSCAN18,NCOA1,ZFHX3,ATF1,TNKS,ATF4,RERE,GRHL3,URI1,EED,ATRX,RIPK2,BCL9,CCNK,PRDM1,BMP2,BMP4,BMP8B,BRCA1,KLF9,KLF5,ZPR1,C1QBP,FOXH1,FUBP3,CAV1,PIAS2,ASH2L,CREB3L1,CCNT1,CCNT2,CBFA2T2,CTDP1,ZMYM4,CDKN1C,NOG,CHD1,CHD2,CHD3,KLF4,CHUK,OVOL2,ZNF462…
GO: Biological Process	GO:0009891	positive regulation of biosynthetic process		7.295e-16	7.261e-12	3.63e-13	3.552e-12	449	1959	NCOA3,ARID1A,ADCY3,ADCY7,MYSM1,EOMES,FZD7,ADRB2,ADRB3,PLA2G6,ADGRF5,UTF1,AMH,SUPT3H,SMARCA5,OGT,ANXA3,AIRE,CHD8,MAPKAPK5,THOC5,ARNT,CAPRIN2,ASS1,NCOA1,ZFHX3,ATF1,TNKS,ATF4,ATM,RERE,GRHL3,BOLL,ATR,ATRX,RIPK2,BCL9,TRIM24,CCNK,CD84,BLM,BMP2,BMP4,BRCA1,BRCA2,KLF9,KLF5,ZPR1,C1QBP,FOXH1,MYRF,FUBP3,CALCA,CAPN3,PIAS2,ASH2L,CREB3L1,CCNE1,CCNT1,CCNT2,CD80,CBFA2T2,CTDP1,CDH1,CDH3,CDKN1C,NOG,CHD1,KLF4,NLRC4,…
GO: Biological Process	GO:0006325	chromatin organization		1.168e-15	1.163e-11	5.344e-13	5.228e-12	215	770	NCOA3,CHAF1B,JDP2,ARID1A,TRRAP,MYSM1,GATAD2B,CENPP,MTA3,CUL4B,SUPT3H,SMARCA5,OGT,EP400,HAT1,BEND3,CHD8,HIST1H2AA,NCOA1,ATM,RERE,EED,ATRX,BRCA1,BRCA2,H1FX,ASH2L,MTA1,PHF13,CHD1,CHD2,CHD3,TRIP12,ZNF462,KMT2C,CDYL,NIPBL,SYCP3,SIN3A,BABAM2,ATF2,CREBBP,NCOR1,CTCFL,ZNF451,TCF7L1,USP34,EPC2,SETD1A,KMT2B,JADE3,DDB2,TLK1,USP15,DNMT3B,DR1,HDAC6,L3MBTL2,HUWE1,PHC1,SETDB2,TRIM28,HASPIN,LEF1,EP300,MECOM,BPTF,…
GO: Biological Process	GO:0031328	positive regulation of cellular biosynthetic process		1.181e-15	1.176e-11	5.344e-13	5.228e-12	441	1921	NCOA3,ARID1A,ADCY3,ADCY7,MYSM1,EOMES,FZD7,ADRB2,ADRB3,PLA2G6,ADGRF5,UTF1,AMH,SUPT3H,SMARCA5,OGT,ANXA3,AIRE,CHD8,MAPKAPK5,THOC5,ARNT,CAPRIN2,ASS1,NCOA1,ZFHX3,ATF1,TNKS,ATF4,ATM,RERE,GRHL3,BOLL,ATR,ATRX,RIPK2,BCL9,TRIM24,CCNK,CD84,BLM,BMP2,BMP4,BRCA1,BRCA2,KLF9,KLF5,ZPR1,C1QBP,FOXH1,MYRF,FUBP3,CALCA,CAPN3,PIAS2,ASH2L,CREB3L1,CCNE1,CCNT1,CCNT2,CD80,CBFA2T2,CTDP1,CDH1,CDH3,CDKN1C,NOG,CHD1,KLF4,NLRC4,…
GO: Biological Process	GO:0006974	cellular response to DNA damage stimulus		3.151e-15	3.137e-11	1.364e-12	1.334e-11	220	800	CHAF1B,TRRAP,PARP4,FNIP2,CUL4B,TICRR,RNF169,SMARCA5,USP28,FANCM,CDC14B,THOC5,CCDC155,MCM9,ATM,ATR,ATRX,CRADD,BARD1,BCAT1,CCNK,BID,BLM,ALKBH1,BRCA1,BRCA2,ASH2L,MTA1,SMC3,CDC5L,CHD2,FOXN3,TRIP12,RAD54B,NIPBL,PLK3,FAAP24,SYCP3,ZNF385A,BABAM2,ATF2,CRIP1,CRY1,CRY2,MAPK14,MDC1,AQR,EPC2,DDB2,DDIT3,DDX5,TLK1,ALKBH8,AP5Z1,SESN2,THOC1,REC8,ARID3A,BCL2L11,USP43,E2F1,E2F4,HUWE1,RAD50,ESCO2,FEM1B,TRIM28,EPHA2…
GO: Biological Process	GO:0045934	negative regulation of nucleobase-containing compound metabolic process		1.023e-14	1.018e-10	4.243e-12	4.151e-11	359	1508	USP9X,JDP2,ACTN3,ACVR2B,ARID1A,GATAD2B,EOMES,FZD6,MTA3,NR0B1,PLA2G10,FNIP2,KLF11,RNF169,SMARCA5,HAT1,BEND3,APLP1,CHD8,TRIB3,HIST1H2AA,ZFHX3,TNKS,ATM,RERE,URI1,EED,ATR,ATRX,BARD1,TRIM24,PRDM1,BLM,BMP2,BMP4,BRCA1,BRCA2,KLF5,ZBTB21,TSPO,C1QBP,FOXH1,CALCA,CAPN3,BTAF1,CAV1,RUNX1T1,PIAS2,CCNT1,MTA1,SMC3,CBFA2T2,CDKN1C,NOG,CENPF,CIART,FOXN3,KLF4,TRIP12,OVOL2,CDYL,CMKLR1,AIM2,NIPBL,PLK3,AKAP5,BAG4,SIN3A,…
GO: Biological Process	GO:0009790	embryo development		3.061e-13	3.047e-09	1.219e-10	1.192e-09	281	1135	NCOA3,USP9X,ACVR2B,ARID1A,ADA,ADAR,BIRC6,DSCAML1,EOMES,FZD6,FZD7,RECK,SMARCA5,OFD1,TRIM71,CHD8,APOB,TNRC6C,THOC5,ARNT,NCOA1,ATM,CCNB1IP1,GRHL3,ATP1B1,DLK1,SCEL,CCNK,PRDM1,BMP2,SP8,BMP4,ALKBH1,ALDH1A2,BRCA1,BRCA2,ZPR1,BUB1,EIF2S2,FOXH1,CASP8,CDH1,CDKN1C,NOG,KLF4,TRIP12,OVOL2,NOCT,NIPBL,COL1A1,COL2A1,COL5A2,COL7A1,SLC4A8,SIN3A,GTF2IRD1,GDF3,CREBBP,KIF20B,FOXP4,TENM4,TCF7L1,MYADM,ZFP42,TRAF3IP1,DDIT…
GO: Biological Process	GO:0016569	covalent chromatin modification		1.341e-12	1.335e-08	5.135e-10	5.024e-09	140	462	NCOA3,JDP2,TRRAP,MYSM1,MTA3,CUL4B,SUPT3H,OGT,EP400,HAT1,BEND3,NCOA1,ATM,EED,BRCA1,BRCA2,ASH2L,MTA1,CHD3,TRIP12,KMT2C,CDYL,NIPBL,SIN3A,ATF2,CREBBP,NCOR1,CTCFL,ZNF451,USP34,SETD1A,KMT2B,JADE3,DDB2,USP15,DNMT3B,DR1,HDAC6,HUWE1,PHC1,SETDB2,TRIM28,HASPIN,LEF1,EP300,MECOM,UBR5,PRMT5,ARID5B,RBM14,CARM1,ING5,SIRT6,MBIP,AKAP8L,CTCF,TAF5L,DOT1L,KDM5B,BRPF3,GATA2,GATA3,KDM3B,WDR5,PRDM5,PRDM4,KAT7,BAZ2A,HCFC…
GO: Biological Process	GO:0016570	histone modification		2.419e-12	2.408e-08	8.917e-10	8.723e-09	136	447	NCOA3,JDP2,TRRAP,MYSM1,MTA3,CUL4B,SUPT3H,OGT,EP400,HAT1,BEND3,NCOA1,ATM,EED,BRCA1,BRCA2,ASH2L,MTA1,CHD3,TRIP12,KMT2C,CDYL,NIPBL,SIN3A,ATF2,CREBBP,NCOR1,CTCFL,ZNF451,USP34,SETD1A,KMT2B,JADE3,DDB2,USP15,DNMT3B,DR1,HDAC6,HUWE1,PHC1,SETDB2,HASPIN,LEF1,EP300,MECOM,UBR5,PRMT5,ARID5B,RBM14,CARM1,ING5,SIRT6,MBIP,AKAP8L,CTCF,TAF5L,DOT1L,KDM5B,BRPF3,GATA2,GATA3,KDM3B,WDR5,PRDM5,PRDM4,KAT7,BAZ2A,HCFC1,HDAC1…
GO: Biological Process	GO:0003006	developmental process involved in reproduction		5.172e-12	5.148e-08	1.839e-09	1.799e-08	195	728	NCOA3,ARID1A,ADA,BIRC6,EOMES,NR0B1,HFM1,UTF1,ALOX15B,ALPL,AMH,ANG,ARNT,CCDC155,STC2,NCOA1,ATM,CCNB1IP1,ATRX,PRDM1,BMP4,ALKBH1,BRCA2,EIF2S2,CDKL2,CASP8,MAP7,CCNE1,CCNF,CDH1,CDKN1C,NOG,NUP210L,OVOL2,BMP8A,NIPBL,CNTFR,PCYT1B,SYCP3,SPAG6,CRIP1,MAPK14,SAFB2,CTNNA1,ZFP42,KMT2B,DAZL,FBXO5,DLG1,DMRT1,REC8,BCL2L11,FEM1B,YBX2,TRIM28,PLEKHA1,LEF1,ESRRB,HORMAD1,FANCA,FANCC,CITED2,PTK2B,BPTF,MEI4,SYCP2,HOOK1,…
GO: Biological Process	GO:0018205	peptidyl-lysine modification		7.837e-12	7.801e-08	2.69e-09	2.631e-08	130	426	SEH1L,NCOA3,TRRAP,SUPT3H,OGT,RAE1,EP400,HAT1,BEND3,ARNT,NCOA1,EED,BLM,BRCA1,BRCA2,CAPN3,PIAS2,ASH2L,MTA1,SMC3,KMT2C,CDYL,SIN3A,ATF2,CREBBP,CTCFL,NUP155,ZNF451,MDC1,CTH,NUP93,SETD1A,KMT2B,JADE3,SENP3,POM121,GNL3,NUP153,DNMT3B,DR1,HDAC6,L3MBTL2,PHC1,SETDB2,TRIM28,USPL1,TOPORS,LEF1,EP300,STAG1,MECOM,EID3,ING5,MBIP,NOP58,CTCF,TAF5L,DOT1L,NUP50,BRPF3,GATA2,GATA3,WDR5,NUPL2,PRDM5,KAT7,NFATC2IP,BAZ2A,HC…
GO: Biological Process	GO:0051253	negative regulation of RNA metabolic process		1.402e-11	1.396e-07	4.508e-09	4.411e-08	319	1366	USP9X,JDP2,ACVR2B,ARID1A,GATAD2B,EOMES,FZD6,MTA3,NR0B1,PLA2G10,FNIP2,KLF11,SMARCA5,HAT1,BEND3,CHD8,TRIB3,HIST1H2AA,ZFHX3,RERE,URI1,EED,ATRX,BARD1,TRIM24,PRDM1,BMP2,BMP4,BRCA1,KLF5,ZBTB21,C1QBP,FOXH1,CALCA,CAPN3,BTAF1,CAV1,RUNX1T1,PIAS2,CCNT1,MTA1,CBFA2T2,CDKN1C,NOG,CENPF,CIART,FOXN3,KLF4,OVOL2,CDYL,CMKLR1,AIM2,NIPBL,PLK3,BAG4,SIN3A,KANK2,ATF2,CREBBP,CRY1,CRY2,NFE2L3,NCOR1,FOXP4,CRYM,ZNF451,CTBP2,…
GO: Biological Process	GO:0006396	RNA processing		1.404e-11	1.398e-07	4.508e-09	4.411e-08	231	913	AARS,WDR18,ADAR,SCAF4,AARS2,DHX16,GEMIN2,DHX37,APLP1,TNRC6C,CWC22,THOC5,METTL14,KHSRP,NOP14,SUGP1,RNMT,BARD1,RIOK3,ZPR1,C1QBP,DHX57,CCNT1,PRPF3,CDK11B,CDC5L,PPIG,RBM25,CLK1,NOCT,ZNF473,NOL11,RBM39,WTAP,NCOR1,CSTF3,KIAA0391,AQR,UTP14C,SENP3,YTHDC1,DDX5,DHX8,DHX9,ZC3H11A,DDX46,ALKBH8,DQX1,DKC1,THRAP3,TRDMT1,THOC1,RIOK1,INTS6,TRNT1,TFB1M,RCL1,ELAVL2,SRRM1,SF3B4,CWC27,SMNDC1,NSRP1,NUFIP1,PRMT5,CHERP,…
GO: Biological Process	GO:0000003	reproduction		1.616e-11	1.608e-07	5.025e-09	4.916e-08	345	1505	NCOA3,USP9X,ARID1A,ADA,BIRC6,ADCY3,ADCY7,EOMES,ADRB2,NR0B1,PLA2G6,HFM1,UTF1,RECK,ALOX15B,ALPL,AMH,FKBP6,ANG,CIP2A,BIRC3,APOB,FANCM,SPTBN4,ARHGDIB,ARNT,PLA2G4C,CCDC155,STC2,MCM9,NCOA1,DYNLL1,ATM,CCNB1IP1,BOLL,ATRX,PRDM1,BMP4,ALKBH1,BRCA2,KLF9,EIF2S2,C1QBP,CALCA,CDKL2,CASP8,MAP7,CBS,CCNE1,CCNF,SLCO4C1,SMC3,ZW10,CDH1,SPESP1,CDKN1C,CLGN,NOG,NUP210L,CHRNA7,OVOL2,KMT2C,RAD54B,CDYL,BMP8A,NIPBL,CNTFR,PCY…
GO: Biological Process	GO:0022414	reproductive process		2.235e-11	2.224e-07	6.741e-09	6.595e-08	344	1503	NCOA3,USP9X,ARID1A,ADA,BIRC6,ADCY3,ADCY7,EOMES,ADRB2,NR0B1,PLA2G6,HFM1,UTF1,RECK,ALOX15B,ALPL,AMH,FKBP6,ANG,CIP2A,BIRC3,APOB,FANCM,SPTBN4,ARHGDIB,ARNT,PLA2G4C,CCDC155,STC2,MCM9,NCOA1,DYNLL1,ATM,CCNB1IP1,BOLL,ATRX,PRDM1,BMP4,ALKBH1,BRCA2,KLF9,EIF2S2,C1QBP,CALCA,CDKL2,CASP8,MAP7,CBS,CCNE1,CCNF,SLCO4C1,SMC3,ZW10,CDH1,SPESP1,CDKN1C,CLGN,NOG,NUP210L,CHRNA7,OVOL2,KMT2C,RAD54B,CDYL,BMP8A,NIPBL,CNTFR,PCY…
GO: Biological Process	GO:0043414	macromolecule methylation		4.469e-11	4.448e-07	1.308e-08	1.28e-07	93	273	GATAD2B,FKBP6,OGT,BEND3,METTL14,EED,RNMT,ATRX,PCMTD1,BRCA1,ASH2L,KMT2C,WTAP,CTCFL,TDRD12,SETD1A,KMT2B,ALKBH8,TRDMT1,DNMT3B,SETDB2,TFB1M,TRIM28,ETF1,ZFP57,MECOM,PRMT5,CARM1,TRMO,TRMT6,CTCF,DOT1L,GATA3,WDR5,PRDM5,PRDM4,BAZ2A,MAEL,HELLS,SMYD1,TRMT11,PRMT1,TRMT10A,JARID2,MBD1,MGMT,KMT2A,DPPA2,SETD2,MTHFR,MTR,MTRR,PLD6,SETD4,BCDIN3D,MOV10L1,WDR77,DDX4,DNMT3L,TRMT44,MPHOSPH8,TET2,GATAD2A,BCOR,NSD3,ARID…
GO: Biological Process	GO:0098727	maintenance of cell number		5.458e-11	5.433e-07	1.552e-08	1.519e-07	69	177	NCOA3,EOMES,FZD7,METTL14,BCL9,BRAF,SMC3,NOG,KLF4,NIPBL,CREBBP,TCF7L1,SETD1A,DDX6,EPHA1,ESRRB,MECOM,FANCC,FANCD2,YAP1,FGF4,FOXO1,FOXO3,FOXD3,IGF2BP1,GATA2,MMP24,ZSCAN10,RBPJ,KIT,LIF,LIG4,DPPA2,NFYA,NODAL,CNOT3,POLR2A,POLR2E,POU5F1,CDC73,WDR62,MCPH1,PIWIL2,LIN28A,DPPA4,SETD6,NANOG,SALL1,MTF2,TET1,PRDM14,CNOT1,SOX2,KDM3A,KDM4C,TAL1,TBX3,TCF7L2,ZCCHC11,TDGF1,TEAD1,TEAD4,DICER1,TFAP2C,ZIC3,SALL4,JMJD1…
GO: Biological Process	GO:0061458	reproductive system development		6.018e-11	5.991e-07	1.664e-08	1.628e-07	141	487	NCOA3,ARID1A,ADA,BIRC6,EOMES,NR0B1,UTF1,ALOX15B,AMH,ANG,ARNT,STC2,NCOA1,ATRX,PRDM1,BMP4,ALKBH1,BRCA2,EIF2S2,CASP8,MAP7,CCNE1,CCNF,CDH1,CDKN1C,NOG,NUP210L,OVOL2,NIPBL,PCYT1B,CRIP1,MAPK14,SAFB2,CTNNA1,ZFP42,KMT2B,DLG1,DMRT1,REC8,BCL2L11,FEM1B,TRIM28,PLEKHA1,LEF1,ESRRB,FANCA,CITED2,BPTF,SYCP2,ARID5B,FOXO3,FOXD3,SPINT2,NR5A1,GAB1,KDM5B,STRA8,GATA2,GATA3,GATA4,GATA6,SIX4,GJB2,GJB3,GJB5,GLI2,ADRM1,GRB2…
GO: Biological Process	GO:0048608	reproductive structure development		6.721e-11	6.69e-07	1.808e-08	1.769e-07	140	483	NCOA3,ARID1A,ADA,BIRC6,EOMES,NR0B1,UTF1,ALOX15B,AMH,ANG,ARNT,STC2,NCOA1,ATRX,PRDM1,BMP4,ALKBH1,BRCA2,EIF2S2,CASP8,MAP7,CCNE1,CCNF,CDH1,CDKN1C,NOG,NUP210L,OVOL2,NIPBL,PCYT1B,CRIP1,MAPK14,SAFB2,CTNNA1,ZFP42,KMT2B,DLG1,DMRT1,REC8,BCL2L11,FEM1B,TRIM28,PLEKHA1,LEF1,ESRRB,FANCA,CITED2,BPTF,SYCP2,ARID5B,FOXO3,FOXD3,SPINT2,NR5A1,GAB1,KDM5B,STRA8,GATA2,GATA3,GATA4,GATA6,SIX4,GJB2,GJB3,GJB5,GLI2,ADRM1,GRB2…
GO: Biological Process	GO:0019827	stem cell population maintenance		7.197e-11	7.164e-07	1.841e-08	1.801e-07	68	174	NCOA3,EOMES,FZD7,METTL14,BCL9,BRAF,SMC3,NOG,KLF4,NIPBL,CREBBP,TCF7L1,SETD1A,DDX6,EPHA1,ESRRB,FANCC,FANCD2,YAP1,FGF4,FOXO1,FOXO3,FOXD3,IGF2BP1,GATA2,MMP24,ZSCAN10,RBPJ,KIT,LIF,LIG4,DPPA2,NFYA,NODAL,CNOT3,POLR2A,POLR2E,POU5F1,CDC73,WDR62,MCPH1,PIWIL2,LIN28A,DPPA4,SETD6,NANOG,SALL1,MTF2,TET1,PRDM14,CNOT1,SOX2,KDM3A,KDM4C,TAL1,TBX3,TCF7L2,ZCCHC11,TDGF1,TEAD1,TEAD4,DICER1,TFAP2C,ZIC3,SALL4,JMJD1C,HMGA…
GO: Biological Process	GO:1903507	negative regulation of nucleic acid-templated transcription		7.213e-11	7.179e-07	1.841e-08	1.801e-07	304	1303	USP9X,JDP2,ACVR2B,ARID1A,GATAD2B,EOMES,FZD6,MTA3,NR0B1,PLA2G10,FNIP2,KLF11,SMARCA5,HAT1,BEND3,CHD8,TRIB3,HIST1H2AA,ZFHX3,RERE,URI1,EED,ATRX,TRIM24,PRDM1,BMP2,BMP4,BRCA1,KLF5,ZBTB21,C1QBP,FOXH1,CALCA,CAPN3,BTAF1,CAV1,RUNX1T1,PIAS2,MTA1,CBFA2T2,CDKN1C,NOG,CENPF,CIART,FOXN3,KLF4,OVOL2,CDYL,CMKLR1,AIM2,NIPBL,PLK3,SIN3A,KANK2,ATF2,CREBBP,CRY1,CRY2,NFE2L3,NCOR1,FOXP4,CRYM,ZNF451,CTBP2,TCF7L1,NLRP12,TRA…
GO: Biological Process	GO:0033043	regulation of organelle organization		1.033e-10	1.028e-06	2.57e-08	2.514e-07	281	1186	ABL2,JDP2,ACTN2,ADRB2,TBC1D14,PLA2G6,USP36,OGT,CAMSAP3,MAPKAPK5,SPTBN4,ARHGDIB,DYNLL1,TNKS,ATM,GRHL3,PATL2,EED,ATR,ATRX,HRK,BID,BMP4,BRCA1,BRAF,SYNJ1,BST2,BUB1,TSPO,C1QBP,CDC42EP5,WASF1,WASL,CDKL2,CAPG,CASP8,CAV1,CCNF,ZW10,CENPE,CENPF,TRIP12,NIPBL,BAG4,GMFG,SIN3A,KANK2,KIF20B,NCOR1,CTCFL,CSNK2A2,ZNF451,ESPL1,NEXN,SEMA3E,TDRD12,KNTC1,CCP110,MYADM,KMT2B,TRAF3IP1,ATG13,DAZL,C2CD5,TLK1,FBXO5,F11R,VIL…
GO: Biological Process	GO:0000280	nuclear division		1.118e-10	1.113e-06	2.694e-08	2.635e-07	164	599	SEH1L,USP9X,BIRC6,ADCY3,HFM1,FKBP6,OFD1,BIRC3,FANCM,CCDC155,HAUS1,TNKS,ATM,CCNB1IP1,BOLL,ATRX,CCNK,BMP4,BRCA2,BUB1,WASL,CCNF,SMC3,CTDP1,CDK11B,ZW10,CDC25A,PHF13,CENPE,CENPF,NLRC4,RAD54B,NIPBL,AHCTF1,SYCP3,BABAM2,KIF20B,CSNK2A2,ESPL1,TCF7L1,TDRD12,KNTC1,ZFP42,DAZL,FBXO5,KLHL21,KIF14,DMRT1,NUP153,REC8,BCL2L11,DUSP1,SMC4,ACTR2,EDN1,RAD50,SETDB2,HASPIN,DYNC1LI1,NME6,CCDC8,ERCC4,STAG1,HORMAD1,SYCE2,FA…
GO: Biological Process	GO:1902679	negative regulation of RNA biosynthetic process		1.137e-10	1.131e-06	2.694e-08	2.635e-07	306	1318	USP9X,JDP2,ACVR2B,ARID1A,GATAD2B,EOMES,FZD6,MTA3,NR0B1,PLA2G10,FNIP2,KLF11,SMARCA5,HAT1,BEND3,CHD8,TRIB3,HIST1H2AA,ZFHX3,RERE,URI1,EED,ATRX,TRIM24,PRDM1,BMP2,BMP4,BRCA1,KLF5,ZBTB21,C1QBP,FOXH1,CALCA,CAPN3,BTAF1,CAV1,RUNX1T1,PIAS2,MTA1,CBFA2T2,CDKN1C,NOG,CENPF,CIART,FOXN3,KLF4,OVOL2,CDYL,CMKLR1,AIM2,NIPBL,PLK3,SIN3A,KANK2,ATF2,CREBBP,CRY1,CRY2,NFE2L3,NCOR1,FOXP4,CRYM,ZNF451,CTBP2,TCF7L1,NLRP12,TRA…
GO: Biological Process	GO:0045944	positive regulation of transcription by RNA polymerase II		1.203e-10	1.197e-06	2.784e-08	2.723e-07	263	1094	NCOA3,MYSM1,EOMES,ADRB2,UTF1,OGT,AIRE,CHD8,ARNT,CAPRIN2,NCOA1,ATF1,TNKS,ATF4,RERE,GRHL3,ATRX,RIPK2,BCL9,CCNK,BMP2,BMP4,BRCA1,KLF9,KLF5,ZPR1,FOXH1,FUBP3,PIAS2,ASH2L,CREB3L1,CCNT1,CCNT2,CBFA2T2,NOG,KLF4,CHUK,OVOL2,ZNF462,NIPBL,ONECUT2,SIN3A,ATF2,CREBBP,CRX,CTCFL,MAPK14,CTBP2,TCF7L1,MAML1,DDIT3,DDX3X,DDX5,NKX2-8,ZMIZ2,RNF10,DMRT1,THRAP3,GNL3,ARID3A,E2F1,E2F4,EDN1,MLXIPL,TRIM28,ELF3,ELF4,ENG,LEF1,EP3…
GO: Biological Process	GO:0000278	mitotic cell cycle		1.97e-10	1.961e-06	4.458e-08	4.361e-07	247	1016	SEH1L,USP9X,TRRAP,BIRC6,MTA3,STK24,CUL4B,CUL2,TICRR,KLF11,RAE1,OFD1,BIRC3,TRIM71,HAUS1,ASNS,DYNLL1,TNKS,ATM,ATRX,CRADD,BCAT1,CCNK,BID,BLM,BMP4,BRCA2,ZPR1,BUB1,WASL,CCNE1,CCNF,SMC3,CTDP1,CDK11B,CDC5L,ZW10,CDC25A,CDC34,CDK6,PHF13,CDKN1C,CENPE,CENPF,FOXN3,NLRC4,NIPBL,PLK3,AHCTF1,SYCP3,SIN3A,ZNF385A,KANK2,BABAM2,ATF2,CREBBP,KIF20B,NUP155,CSNK2A2,MDC1,NUP93,ESPL1,TCF7L1,KNTC1,CCP110,DDX3X,POM121,FBXO5…
GO: Biological Process	GO:0045892	negative regulation of transcription, DNA-templated		2.134e-10	2.125e-06	4.721e-08	4.619e-07	294	1261	USP9X,JDP2,ACVR2B,ARID1A,GATAD2B,EOMES,FZD6,MTA3,NR0B1,PLA2G10,FNIP2,KLF11,SMARCA5,HAT1,BEND3,CHD8,TRIB3,HIST1H2AA,ZFHX3,RERE,URI1,EED,ATRX,TRIM24,PRDM1,BMP2,BMP4,BRCA1,KLF5,ZBTB21,C1QBP,FOXH1,CALCA,CAPN3,BTAF1,CAV1,RUNX1T1,PIAS2,CBFA2T2,CDKN1C,NOG,CENPF,CIART,FOXN3,KLF4,OVOL2,CMKLR1,AIM2,NIPBL,PLK3,SIN3A,KANK2,ATF2,CREBBP,CRY1,CRY2,NFE2L3,NCOR1,FOXP4,CRYM,ZNF451,CTBP2,TCF7L1,NLRP12,TRAF3IP1,ZNF2…
GO: Biological Process	GO:0048285	organelle fission		3.789e-10	3.771e-06	8.199e-08	8.021e-07	170	636	SEH1L,USP9X,BIRC6,ADCY3,HFM1,FKBP6,OFD1,BIRC3,FANCM,CCDC155,HAUS1,TNKS,ATM,CCNB1IP1,BOLL,ATRX,CCNK,BMP4,BRCA2,BUB1,WASL,CCNF,SMC3,CTDP1,CDK11B,ZW10,CDC25A,PHF13,CENPE,CENPF,NLRC4,RAD54B,NIPBL,AHCTF1,SYCP3,BABAM2,KIF20B,MTFR1,CSNK2A2,ESPL1,TCF7L1,TDRD12,KNTC1,ZFP42,DAZL,FBXO5,KLHL21,KIF14,DMRT1,NUP153,REC8,BCL2L11,DUSP1,SMC4,DNM1L,ACTR2,EDN1,RAD50,SETDB2,HASPIN,DYNC1LI1,NME6,CCDC8,ERCC4,STAG1,HORM…
GO: Biological Process	GO:0017148	negative regulation of translation		4.139e-10	4.12e-06	8.766e-08	8.576e-07	59	145	ADAR,XPO5,ANG,ENC1,TRIM71,TNRC6C,METTL14,CAPRIN2,EIF4EBP3,ATF4,PATL2,EIF2B3,NCOR1,PUM1,RC3H1,DDX3X,YBX2,EIF4EBP1,EIF4EBP2,EPRS,IGF2BP1,IGF2BP3,IGF2BP2,CELF1,AGO2,GAPDH,GRB7,AJUBA,HNRNPA2B1,HNRNPD,IREB2,EIF6,CAPRIN1,MOV10,LIN28B,DROSHA,CNOT3,BCDIN3D,DND1,DGCR8,PML,POU5F1,RARA,RBM4,UPF1,LIN28A,CPEB3,CNOT1,TARBP2,ZCCHC11,PUM2,PATL1,DICER1,TGFB1,CPEB1,TPR,CELF4,PAIP2B,FXR1
GO: Biological Process	GO:0007059	chromosome segregation		8.007e-10	7.97e-06	1.66e-07	1.624e-06	104	333	SEH1L,USP9X,CENPP,HFM1,FANCM,CCDC155,DDX3Y,TNKS,ATM,CCNB1IP1,ATRX,RIOK3,BRCA1,BRCA2,BUB1,SMC3,ZW10,PHF13,CENPE,CENPF,NIPBL,AHCTF1,SYCP3,CSNK2A2,PUM1,ESPL1,KNTC1,DDX3X,KIF14,REC8,DUSP1,SMC4,ECT2,ACTR2,ESCO2,SETDB2,HASPIN,DYNC1LI1,ERCC4,STAG1,HORMAD1,SYCE2,FANCD2,USP44,MEI4,SYCP2,NDC80,CHMP4C,AKAP8L,MLH3,CTCF,STAG3,SMC1B,STRA8,TLK2,PAPD7,CIT,DMC1,MAEL,SYCE1,SGO2,KIF2A,KIFC1,SGO1,GEN1,SPICE1,NUP98,N…
GO: Biological Process	GO:0010948	negative regulation of cell cycle process		1.18e-09	1.174e-05	2.397e-07	2.345e-06	82	240	TICRR,THOC5,TNKS,ATM,ATRX,CRADD,BCAT1,CCNK,BLM,BMP4,BRCA1,BUB1,CCNF,SMC3,CDC5L,ZW10,CENPE,CENPF,FOXN3,PLK3,ZNF385A,KANK2,CSNK2A2,ESPL1,FBXO5,DMRT1,THOC1,ARID3A,DUSP1,E2F1,E2F4,MLXIPL,HASPIN,DYNC1LI1,NME6,EP300,HORMAD1,USP44,TAOK3,RBM14,CARM1,CHMP4C,GTSE1,STRA8,SFN,PRMT1,KIFC1,LIF,MDM2,MDM4,MSH2,GEN1,CNOT3,OVOL1,E2F7,ZNF655,PML,PRKDC,HMGN5,PTEN,CDC73,CEP192,RFWD3,FBXW7,RPS6KA2,PIDD1,JADE1,RBM38,CN…
GO: Biological Process	GO:0033044	regulation of chromosome organization		1.554e-09	1.547e-05	3.095e-07	3.027e-06	96	301	JDP2,OGT,MAPKAPK5,TNKS,ATM,EED,ATR,ATRX,BRCA1,BUB1,ZW10,CENPE,CENPF,TRIP12,NIPBL,SIN3A,NCOR1,CTCFL,CSNK2A2,ZNF451,ESPL1,KMT2B,TLK1,DKC1,GNL3,DNMT3B,DUSP1,RAD50,TRIM28,DYNC1LI1,EP300,ERCC4,USP44,UBR5,CCT4,AKAP8L,CTCF,GATA2,GATA3,TLK2,CIT,H3F3B,HNRNPC,HNRNPU,JARID2,SGO2,LIF,LIG4,KMT2A,DPPA2,ATAD2,MTHFR,GEN1,SLX1B,ATAD2B,PML,GNL3L,POU5F1,BCOR,MCPH1,PIWIL2,CEP192,WRAP53,RNF4,NAT10,ASXL2,SET,MTF2,CTC1…
GO: Biological Process	GO:0010608	posttranscriptional regulation of gene expression		2.063e-09	2.054e-05	4.027e-07	3.939e-06	134	475	AARS,ADAR,XPO5,ANG,ENC1,AIRE,APLP1,TRIM71,TNRC6C,MAPKAPK5,METTL14,KHSRP,CAPRIN2,EIF4EBP3,ATF4,EIF3B,EIF3C,EIF3J,BOLL,PATL2,EIF2B3,C1QBP,CAV1,NOCT,ZNF385A,NCOR1,MAPK14,EIF5B,LSM14A,PUM1,RC3H1,DAZL,DDX3X,DDX6,DHX9,DKC1,PUM3,THRAP3,FAM129A,E2F1,YBX2,LRPPRC,EIF4EBP1,EIF4EBP2,EIF4G2,EIF1,EP300,EPRS,ETF1,PTK2B,FOXO3,LARS,PABPC1,IGF2BP1,IGF2BP3,IGF2BP2,CELF1,MTOR,CDK5RAP1,AGO2,GAPDH,GRB7,PPP1R15B,AJUBA,…
GO: Biological Process	GO:0032259	methylation		3.367e-09	3.351e-05	6.445e-07	6.305e-06	106	349	AS3MT,GATAD2B,SMYD4,FKBP6,OGT,BEND3,METTL14,EED,RNMT,ATRX,PCMTD1,PRDM1,BRCA1,ASH2L,KMT2C,THUMPD3,WTAP,CTCFL,ECE2,TDRD12,SETD1A,KMT2B,ALKBH8,TRDMT1,DNMT3B,SETDB2,TFB1M,TRIM28,ETF1,ZFP57,MECOM,PRMT5,CARM1,TRMO,TRMT6,CTCF,DOT1L,GATA3,WDR5,PRDM5,PRDM4,BAZ2A,MAEL,HELLS,SMYD1,TRMT11,PRMT1,TRMT10A,JARID2,MBD1,COMTD1,MGMT,KMT2A,DPPA2,ZCCHC4,SETD2,METTL5,MTHFR,MTR,MTRR,PLD6,SETD4,BCDIN3D,MOV10L1,WDR77,DDX…
GO: Biological Process	GO:1903047	mitotic cell cycle process		4.721e-09	4.699e-05	8.867e-07	8.674e-06	225	931	SEH1L,USP9X,TRRAP,BIRC6,MTA3,CUL4B,CUL2,TICRR,KLF11,RAE1,OFD1,BIRC3,TRIM71,HAUS1,DYNLL1,TNKS,ATM,ATRX,CRADD,BCAT1,CCNK,BID,BLM,BMP4,ZPR1,BUB1,WASL,CCNE1,CCNF,SMC3,CTDP1,CDK11B,ZW10,CDC25A,CDC34,CDK6,PHF13,CENPE,CENPF,FOXN3,NLRC4,NIPBL,PLK3,AHCTF1,SYCP3,SIN3A,ZNF385A,KANK2,BABAM2,ATF2,CREBBP,KIF20B,NUP155,CSNK2A2,MDC1,NUP93,ESPL1,TCF7L1,KNTC1,CCP110,DDX3X,POM121,FBXO5,KLHL21,KIF14,DLG1,DMRT1,DYNC1…
GO: Biological Process	GO:0006417	regulation of translation		5.485e-09	5.459e-05	1.011e-06	9.89e-06	105	347	AARS,ADAR,XPO5,ANG,ENC1,AIRE,APLP1,TRIM71,TNRC6C,MAPKAPK5,METTL14,CAPRIN2,EIF4EBP3,ATF4,EIF3B,EIF3C,EIF3J,BOLL,PATL2,EIF2B3,C1QBP,ZNF385A,NCOR1,EIF5B,LSM14A,PUM1,RC3H1,DAZL,DDX3X,DDX6,PUM3,FAM129A,YBX2,LRPPRC,EIF4EBP1,EIF4EBP2,EIF4G2,EIF1,EP300,EPRS,ETF1,PTK2B,FOXO3,LARS,PABPC1,IGF2BP1,IGF2BP3,IGF2BP2,CELF1,MTOR,CDK5RAP1,AGO2,GAPDH,GRB7,PPP1R15B,AJUBA,HNRNPA2B1,HNRNPD,HNRNPL,HSPB1,EEFSEC,IARS,IRE…
GO: Biological Process	GO:0000122	negative regulation of transcription by RNA polymerase II		6.335e-09	6.306e-05	1.146e-06	1.122e-05	200	806	USP9X,JDP2,ACVR2B,ARID1A,GATAD2B,EOMES,NR0B1,FNIP2,KLF11,BEND3,CHD8,TRIB3,ZFHX3,RERE,URI1,EED,ATRX,PRDM1,BMP2,BMP4,KLF5,C1QBP,FOXH1,CAV1,CDKN1C,NOG,KLF4,NIPBL,PLK3,SIN3A,KANK2,ATF2,CREBBP,CRY1,CRY2,NFE2L3,NCOR1,FOXP4,CRYM,ZNF451,CTBP2,TRAF3IP1,ZNF280B,DDIT3,DDX5,DLG1,DMRT1,DNMT3B,NRIP2,DR1,ATN1,E2F1,EDN1,MLXIPL,KLF16,TAF3,TRIM28,RLIM,SORBS3,ENG,LEF1,MTDH,EP300,ZFP57,CITED2,BPTF,PCGF6,PRMT5,ARID5B…
GO: Biological Process	GO:0043009	chordate embryonic development		6.609e-09	6.578e-05	1.175e-06	1.149e-05	177	691	NCOA3,USP9X,ARID1A,ADA,ADAR,BIRC6,DSCAML1,EOMES,FZD6,TRIM71,CHD8,APOB,THOC5,ARNT,NCOA1,ATM,CCNB1IP1,GRHL3,ATP1B1,DLK1,CCNK,PRDM1,BMP2,BMP4,ALKBH1,ALDH1A2,BRCA1,BRCA2,ZPR1,EIF2S2,CASP8,CDH1,CDKN1C,NOG,OVOL2,NIPBL,COL1A1,COL2A1,SIN3A,GDF3,KIF20B,ZFP42,TRAF3IP1,DDX5,DLG1,BCL2L11,DVL2,COL4A3BP,EDN1,TRIM28,EPHA2,ELF3,LEF1,EP300,ESRRB,MECOM,HORMAD1,KLF2,CITED2,BPTF,SEMA3C,FOLR1,FOXD3,SPINT2,GAB1,GABPA,…
GO: Biological Process	GO:0006281	DNA repair		7.225e-09	7.192e-05	1.262e-06	1.234e-05	141	516	CHAF1B,TRRAP,PARP4,CUL4B,TICRR,RNF169,SMARCA5,USP28,FANCM,CDC14B,CCDC155,MCM9,ATM,ATR,ATRX,BARD1,BLM,ALKBH1,BRCA1,BRCA2,MTA1,SMC3,CDC5L,TRIP12,RAD54B,FAAP24,SYCP3,BABAM2,CRY2,MDC1,AQR,EPC2,DDB2,AP5Z1,REC8,USP43,HUWE1,RAD50,ESCO2,TRIM28,EP300,ERCC4,CCNO,ZRANB3,FANCA,FANCC,FANCD2,TAOK3,UBR5,RBM14,RNF138,REV1,EID3,SIRT6,MLH3,ZBTB32,MTOR,MGME1,MCM8,HELB,ASCC3,COPS6,PAPD7,POLM,DMC1,MSH6,GTF2H1,SUPT16H…
GO: Biological Process	GO:0044728	DNA methylation or demethylation		7.823e-09	7.787e-05	1.323e-06	1.294e-05	39	81	GATAD2B,FKBP6,BEND3,ATRX,ALKBH1,BRCA1,CTCFL,TDRD12,TRDMT1,DNMT3B,TRIM28,ZFP57,PRMT5,CTCF,GATA3,APOBEC2,BAZ2A,MAEL,HELLS,MBD1,MGMT,KMT2A,MTRR,PLD6,MOV10L1,DDX4,DNMT3L,MPHOSPH8,TET2,GATAD2A,PIWIL2,GRHL2,ATF7IP,TET1,PRDM14,ALKBH2,TDRD1,DPPA3,TDRD5
GO: Biological Process	GO:0051726	regulation of cell cycle		7.843e-09	7.807e-05	1.323e-06	1.294e-05	239	1008	TRRAP,BIRC6,MTA3,ALOX15B,CUL4B,CUL2,TICRR,THOC5,ASNS,ZFHX3,TNKS,ATM,ATRX,CRADD,BARD1,BCAT1,CCNK,BID,BLM,BMP2,BMP4,BRCA1,BRCA2,BUB1,CDKL2,CCND3,CCNE1,CCNF,CCNT1,CCNT2,SMC3,CDK11B,CDC5L,ZW10,CDC25A,CDK6,CDKN1C,TBRG4,CENPE,CENPF,FOXN3,OVOL2,WIZ,PLK3,SIN3A,ZNF385A,KANK2,ATF2,CREBBP,KIF20B,CRY1,CSNK2A2,MDC1,PUM1,ESPL1,KNTC1,CCP110,DAZL,DDIT3,DDX3X,FBXO5,KLHL21,KIF14,DLG1,DMRT1,THOC1,ARID3A,BCL2L11,DUS…
GO: Biological Process	GO:0034249	negative regulation of cellular amide metabolic process		8.462e-09	8.423e-05	1.404e-06	1.373e-05	59	154	ADAR,XPO5,ANG,ENC1,TRIM71,TNRC6C,METTL14,CAPRIN2,EIF4EBP3,ATF4,PATL2,EIF2B3,NCOR1,PUM1,RC3H1,DDX3X,YBX2,EIF4EBP1,EIF4EBP2,EPRS,IGF2BP1,IGF2BP3,IGF2BP2,CELF1,AGO2,GAPDH,GRB7,AJUBA,HNRNPA2B1,HNRNPD,IREB2,EIF6,CAPRIN1,MOV10,LIN28B,DROSHA,CNOT3,BCDIN3D,DND1,DGCR8,PML,POU5F1,RARA,RBM4,UPF1,LIN28A,CPEB3,CNOT1,TARBP2,ZCCHC11,PUM2,PATL1,DICER1,TGFB1,CPEB1,TPR,CELF4,PAIP2B,FXR1
GO: Biological Process	GO:1903046	meiotic cell cycle process		1.159e-08	0.0001154	1.891e-06	1.85e-05	69	195	ADCY3,HFM1,FKBP6,FANCM,CCDC155,ATM,CCNB1IP1,BOLL,BRCA2,SMC3,ZW10,RAD54B,SYCP3,ESPL1,TDRD12,ZFP42,DAZL,FBXO5,DMRT1,REC8,BCL2L11,SMC4,ACTR2,RAD50,ERCC4,HORMAD1,SYCE2,FANCA,FANCD2,MEI4,SYCP2,MLH3,STAG3,SMC1B,SPIRE2,STRA8,TUBGCP2,PIM2,DMC1,MSH6,MAEL,SYCE1,SGO2,LIF,SGO1,MSH2,MSH3,MSX2,PLD6,OVOL1,MOV10L1,XRN1,DDX4,RAD51,RAD51B,PIWIL2,RPS6KA2,CHTF18,SYCP1,SUN1,TEX15,TEX14,TEX11,TERF1,DICER1,TOP3A,CPEB1,…
GO: Biological Process	GO:0045786	negative regulation of cell cycle		1.883e-08	0.0001874	3.023e-06	2.957e-05	133	484	TRRAP,ALOX15B,CUL2,TICRR,THOC5,ZFHX3,TNKS,ATM,ATRX,CRADD,BARD1,BCAT1,CCNK,BLM,BMP2,BMP4,BRCA1,BUB1,CCNF,SMC3,CDC5L,ZW10,CDK6,CDKN1C,TBRG4,CENPE,CENPF,FOXN3,PLK3,ZNF385A,KANK2,ATF2,KIF20B,CSNK2A2,MDC1,ESPL1,KNTC1,DDIT3,FBXO5,DLG1,DMRT1,THOC1,ARID3A,DUSP1,E2F1,E2F4,MLXIPL,EIF4G2,HASPIN,DYNC1LI1,NME6,EP300,RRAGB,HORMAD1,USP44,TAOK3,RBM14,CARM1,CHMP4C,MYBBP1A,GTSE1,HBP1,HEXIM1,MTOR,CGREF1,RRAGA,CDK5R…
GO: Biological Process	GO:0009792	embryo development ending in birth or egg hatching		2.108e-08	0.0002099	3.331e-06	3.259e-05	177	700	NCOA3,USP9X,ARID1A,ADA,ADAR,BIRC6,DSCAML1,EOMES,FZD6,TRIM71,CHD8,APOB,THOC5,ARNT,NCOA1,ATM,CCNB1IP1,GRHL3,ATP1B1,DLK1,CCNK,PRDM1,BMP2,BMP4,ALKBH1,ALDH1A2,BRCA1,BRCA2,ZPR1,EIF2S2,CASP8,CDH1,CDKN1C,NOG,OVOL2,NIPBL,COL1A1,COL2A1,SIN3A,GDF3,KIF20B,ZFP42,TRAF3IP1,DDX5,DLG1,BCL2L11,DVL2,COL4A3BP,EDN1,TRIM28,EPHA2,ELF3,LEF1,EP300,ESRRB,MECOM,HORMAD1,KLF2,CITED2,BPTF,SEMA3C,FOLR1,FOXD3,SPINT2,GAB1,GABPA,…
GO: Biological Process	GO:0098813	nuclear chromosome segregation		2.357e-08	0.0002346	3.665e-06	3.586e-05	89	283	SEH1L,CENPP,HFM1,FANCM,CCDC155,TNKS,ATM,CCNB1IP1,ATRX,BRCA2,BUB1,SMC3,ZW10,PHF13,CENPE,CENPF,NIPBL,AHCTF1,SYCP3,CSNK2A2,ESPL1,KNTC1,KIF14,REC8,DUSP1,SMC4,ECT2,ACTR2,HASPIN,DYNC1LI1,ERCC4,STAG1,HORMAD1,SYCE2,FANCD2,USP44,MEI4,SYCP2,NDC80,CHMP4C,AKAP8L,MLH3,CTCF,STAG3,SMC1B,STRA8,PAPD7,CIT,DMC1,MAEL,SYCE1,SGO2,KIF2A,KIFC1,SGO1,GEN1,SPICE1,NUP98,NUP43,NUP37,INO80,MAP10,RANBP2,CEP192,CEP55,FBXW7,DSN1…
GO: Biological Process	GO:0006304	DNA modification		2.578e-08	0.0002567	3.949e-06	3.863e-05	44	101	GATAD2B,FKBP6,BEND3,ATRX,ALKBH1,BRCA1,CTCFL,TDRD12,TRDMT1,DNMT3B,TRIM28,ZFP57,PRMT5,CTCF,GATA3,APOBEC2,ASCC3,BAZ2A,MAEL,HELLS,MBD1,MGMT,KMT2A,MPG,MTRR,PLD6,MOV10L1,DDX4,DNMT3L,MPHOSPH8,TET2,GATAD2A,PIWIL2,GRHL2,ATF7IP,TET1,PRDM14,ALKBH2,TDRD1,NEIL2,UNG,DPPA3,EXOSC5,TDRD5
GO: Biological Process	GO:0006306	DNA methylation		2.674e-08	0.0002662	3.973e-06	3.887e-05	34	67	GATAD2B,FKBP6,BEND3,ATRX,BRCA1,CTCFL,TDRD12,TRDMT1,DNMT3B,TRIM28,ZFP57,PRMT5,CTCF,BAZ2A,MAEL,HELLS,MBD1,MGMT,KMT2A,MTRR,PLD6,MOV10L1,DDX4,DNMT3L,MPHOSPH8,GATAD2A,PIWIL2,GRHL2,ATF7IP,TET1,PRDM14,TDRD1,DPPA3,TDRD5
GO: Biological Process	GO:0006305	DNA alkylation		2.674e-08	0.0002662	3.973e-06	3.887e-05	34	67	GATAD2B,FKBP6,BEND3,ATRX,BRCA1,CTCFL,TDRD12,TRDMT1,DNMT3B,TRIM28,ZFP57,PRMT5,CTCF,BAZ2A,MAEL,HELLS,MBD1,MGMT,KMT2A,MTRR,PLD6,MOV10L1,DDX4,DNMT3L,MPHOSPH8,GATAD2A,PIWIL2,GRHL2,ATF7IP,TET1,PRDM14,TDRD1,DPPA3,TDRD5
GO: Biological Process	GO:0031047	gene silencing by RNA		3.921e-08	0.0003903	5.739e-06	5.615e-05	59	159	SEH1L,ADAR,XPO5,FKBP6,RAE1,TRIM71,TNRC6C,NCOR1,NUP155,NUP93,PUM1,TDRD12,POM121,NUP153,PABPC1,CELF1,NUP50,AGO2,NUPL2,H3F3B,MAEL,AJUBA,HNRNPA2B1,EIF6,NUP54,MOV10,LIN28B,DROSHA,CNOT3,NUP98,NUP43,BCDIN3D,DND1,NUP37,MOV10L1,DGCR8,DDX4,POLR2A,POLR2E,POU5F1,RANBP2,RBM4,PIWIL2,LIN28A,CNOT1,TNRC6B,NUP160,TARBP2,ZCCHC11,PUM2,TDRD1,TERT,DICER1,TGFB1,NUP188,TPR,NUP62,NUP214,FXR1
GO: Biological Process	GO:0018193	peptidyl-amino acid modification		4.114e-08	0.0004095	5.934e-06	5.806e-05	280	1241	SEH1L,NCOA3,ABL2,TRRAP,ULK1,BCAR3,DYRK3,FNIP2,SUPT3H,FKBP6,OGT,RAE1,EP400,HAT1,BEND3,MAPKAPK5,SPTBN4,ARNT,CAPRIN2,NCOA1,TNKS,ATM,TNK1,EED,ATR,RIPK2,TRIM24,FGF17,BGN,IQGAP1,BLM,BRCA1,BRAF,BRCA2,CAPN3,CAV1,GPRC5A,PIAS2,ASH2L,MTA1,SMC3,CD80,KMT2C,PPIG,CLK1,NMT2,DERL3,CDYL,BAG4,SIN3A,ATF2,CREBBP,IBTK,CTCFL,MAPK14,CSF2RA,NUP155,ZNF451,MDC1,CTH,NUP93,SETD1A,KMT2B,TRAF3IP1,JADE3,SENP3,POM121,OXSR1,GNL3,…
GO: Biological Process	GO:2001251	negative regulation of chromosome organization		4.4e-08	0.0004379	6.256e-06	6.121e-05	48	117	TNKS,ATM,ATRX,BRCA1,BUB1,ZW10,CENPE,CENPF,TRIP12,SIN3A,CSNK2A2,ZNF451,ESPL1,DNMT3B,DUSP1,RAD50,DYNC1LI1,ERCC4,USP44,UBR5,H3F3B,HNRNPC,HNRNPU,JARID2,ATAD2,GEN1,ATAD2B,PML,GNL3L,BCOR,CEP192,NAT10,SET,MTF2,TET1,TNKS2,KDM3A,WAPL,KDM4C,PHF8,SUPT6H,KHDC3L,TAF7,TEX14,TERF1,SIRT1,TPR,XRCC5
GO: Biological Process	GO:0034660	ncRNA metabolic process		4.98e-08	0.0004957	6.981e-06	6.83e-05	148	563	AARS,WDR18,ADAR,LRRC47,AARS2,FKBP6,ANG,DHX37,TRIM71,YARS,KHSRP,NOP14,RIOK3,CCNK,CARS,CCNT1,CCNT2,GTF3C3,POLR1A,NOL11,KIAA0391,UTP14C,TDRD12,EARS2,SENP3,ALKBH8,DKC1,TRDMT1,RIOK1,FARSB,INTS6,TRNT1,TFB1M,RCL1,EP300,EPRS,POLR1B,NOP56,RPP38,LARS,UTP23,TRMO,NOP58,TRMT6,DIEXF,PELP1,MTOR,CDK5RAP1,RPUSD2,WBP11,AGO2,ZC3H8,RPP40,GARS,UTP14A,CPSF4,POP1,UTP20,DUS4L,KRR1,GTF2A1,GTF2E1,RPUSD4,GTF3C2,UTP4,MAEL,L…
GO: Biological Process	GO:0010639	negative regulation of organelle organization		6.081e-08	0.0006053	8.407e-06	8.225e-05	100	337	SPTBN4,TNKS,ATM,PATL2,ATRX,BMP4,BRCA1,BUB1,TSPO,CAPG,CCNF,ZW10,CENPE,CENPF,TRIP12,BAG4,GMFG,SIN3A,KANK2,CSNK2A2,ZNF451,ESPL1,CCP110,MYADM,FBXO5,VILL,DMRT1,DNMT3B,SHANK1,ESPN,HDAC6,DUSP1,PPIF,RAD50,WASF2,DYNC1LI1,NME6,DMTN,ERCC4,HORMAD1,USP44,UBR5,RBM14,LIMA1,ARFGEF1,STMN2,CORO1A,KANK3,H3F3B,TWF2,HNRNPC,HNRNPU,JARID2,KIFC1,LIF,TACSTD2,MAP1B,MID1,MSH2,ATAD2,GEN1,PECAM1,ATAD2B,PML,GNL3L,PRKCD,VPS13C…
GO: Biological Process	GO:0051129	negative regulation of cellular component organization		7.459e-08	0.0007425	1.017e-05	9.95e-05	171	680	ACTN4,ULK1,OGT,APOC1,SPTBN4,ARHGAP4,TNKS,ATM,LRRC15,PATL2,ATRX,BMP4,BRCA1,BUB1,TSPO,WASL,CAPG,CAV1,CCNF,ARHGEF1,CBFA2T2,ZW10,CENPE,CENPF,TRIP12,OVOL2,BAG4,GMFG,CLDN7,SIN3A,KANK2,CRMP1,CSNK2A2,ZNF451,LRRTM2,ESPL1,SEMA3E,CCP110,MYADM,TRAF3IP1,DDX3X,ASAP1,FBXO5,VILL,KIF14,DMRT1,DNMT3B,SHANK1,ESPN,DPP4,HDAC6,DUSP1,LPAR1,PPIF,RAD50,EFNA5,WASF2,EIF4EBP1,DYNC1LI1,NME6,DMTN,EPHA4,EPHA7,ERCC4,CDKL3,HORMAD…
GO: Biological Process	GO:0001701	in utero embryonic development		7.622e-08	0.0007587	1.025e-05	0.0001003	117	417	NCOA3,USP9X,ADA,ADAR,BIRC6,EOMES,CHD8,APOB,THOC5,ARNT,NCOA1,CCNB1IP1,ATP1B1,CCNK,PRDM1,BMP2,ALKBH1,BRCA2,ZPR1,EIF2S2,CASP8,CDH1,CDKN1C,NOG,OVOL2,SIN3A,GDF3,ZFP42,DDX5,BCL2L11,COL4A3BP,EDN1,TRIM28,ELF3,LEF1,ESRRB,MECOM,HORMAD1,KLF2,CITED2,BPTF,FOXD3,SPINT2,GAB1,GABPA,GATA2,GATA3,GATA4,GATA6,GJA1,GJB3,GJB5,GLI2,GLI3,GRB2,PRMT1,RBPJ,INSL3,JAG2,KRT8,KRT19,LIF,LIG4,LLGL2,LY6E,MAFG,MSH2,SETD2,ANKRD11,M…
GO: Biological Process	GO:0034248	regulation of cellular amide metabolic process		8.136e-08	0.0008099	1.08e-05	0.0001056	109	380	AARS,ADAR,XPO5,PLA2G6,ANG,ENC1,AIRE,APLP1,TRIM71,TNRC6C,MAPKAPK5,METTL14,CAPRIN2,EIF4EBP3,ATF4,EIF3B,EIF3C,EIF3J,BOLL,PATL2,EIF2B3,C1QBP,ZNF385A,NCOR1,EIF5B,LSM14A,PUM1,RC3H1,DAZL,DDX3X,DDX6,PUM3,FAM129A,YBX2,LRPPRC,EIF4EBP1,EIF4EBP2,EIF4G2,EIF1,EP300,EPRS,ETF1,PTK2B,FOXO3,LARS,PABPC1,IGF2BP1,IGF2BP3,IGF2BP2,CELF1,MTOR,CDK5RAP1,AGO2,GAPDH,GRB7,PPP1R15B,AJUBA,HNRNPA2B1,HNRNPD,HNRNPL,HSPB1,EEFSEC,I…
GO: Biological Process	GO:0016458	gene silencing		1.322e-07	0.001316	1.732e-05	0.0001694	81	256	SEH1L,ARID1A,ADAR,XPO5,SMARCA5,FKBP6,RAE1,HAT1,BEND3,TRIM71,TNRC6C,HIST1H2AA,SIN3A,NCOR1,NUP155,NUP93,PUM1,TDRD12,KMT2B,POM121,NUP153,DNMT3B,TRIM28,PABPC1,CELF1,DOT1L,NUP50,AGO2,NUPL2,BAZ2A,H3F3B,MAEL,AJUBA,HELLS,HNRNPA2B1,EIF6,MSL3P1,MBD1,NUP54,MOV10,LIN28B,ATAD2,DROSHA,CNOT3,NUP98,NUP43,BCDIN3D,DND1,NUP37,ATAD2B,MOV10L1,DGCR8,DDX4,POLR2A,POLR2E,POU5F1,RANBP2,RBM4,PIWIL2,LIN28A,SCMH1,TET1,CNOT1,…
GO: Biological Process	GO:0040029	regulation of gene expression, epigenetic		1.385e-07	0.001378	1.79e-05	0.0001751	83	265	ARID1A,ADAR,XPO5,SMARCA5,HAT1,BEND3,TRIM71,TNRC6C,HIST1H2AA,EED,TWISTNB,BRCA1,ASH2L,MTA1,POLR1A,SIN3A,NCOR1,CTCFL,PUM1,SETD1A,KMT2B,DNMT3B,HDAC6,TRIM28,RLIM,EIF1,EP300,ZFP57,KLF2,POLR1B,MYBBP1A,CELF1,CTCF,DOT1L,AGO2,GLMN,BAZ2A,H3F3B,AJUBA,HELLS,HNRNPA2B1,IGF2,EIF6,JARID2,MSL3P1,MBD1,MOV10,LIN28B,ATAD2,DROSHA,BCDIN3D,DND1,ATAD2B,DGCR8,DNMT3L,POLR2E,POU5F1,ARID4A,RBM4,UPF1,LIN28A,ZNRD1,MTF2,TET1,SM…
GO: Biological Process	GO:0051168	nuclear export		1.416e-07	0.00141	1.807e-05	0.0001768	65	188	SEH1L,ADAR,XPO5,RAE1,THOC5,BARD1,NUP155,UPF2,NUP93,ZC3H11A,POM121,SMG7,NUP153,THOC1,NMD3,SRRM1,ANP32B,GTSE1,AKAP8L,NUP50,AHCYL1,SRSF10,MALT1,SFN,NUPL2,DDX19B,HNRNPA2B1,AGFG1,HSPA9,EIF6,MDM2,NUP54,SETD2,NUP98,NUP43,NUP37,THOC6,RANBP3L,NUP62CL,PTPN14,RANBP2,UPF1,SDAD1,LSG1,SRSF2,XPO7,SMG1,ZC3H3,STYX,SUPT6H,NUP160,TCF7L2,XPO4,SMG5,TGFB1,DUSP16,NUP188,TP53,TPR,NUP62,XPO1,RANBP17,NOL6,NUP214,THOC2
GO: Biological Process	GO:0051321	meiotic cell cycle		2.432e-07	0.002421	3.064e-05	0.0002998	76	237	ADCY3,HFM1,FKBP6,FANCM,CCDC155,ATM,CCNB1IP1,BOLL,BRCA2,SMC3,ZW10,CLGN,RAD54B,SYCP3,ESPL1,UTP14C,TDRD12,ZFP42,DAZL,FBXO5,DMRT1,REC8,BCL2L11,DUSP1,SMC4,ACTR2,RAD50,ERCC4,MND1,HORMAD1,SYCE2,FANCA,FANCD2,MEI4,SYCP2,MLH3,STAG3,SMC1B,SPIRE2,STRA8,TUBGCP2,PIM2,DMC1,MSH6,MAEL,SYCE1,SGO2,LIF,SGO1,MSH2,MSH3,MSX2,PLD6,OVOL1,MOV10L1,XRN1,DDX4,MEIOC,RAD51,RAD51B,PIWIL2,RPS6KA2,CHTF18,AURKC,SYCP1,SUN1,TEX15,TE…
GO: Biological Process	GO:0035239	tube morphogenesis		2.534e-07	0.002522	3.152e-05	0.0003084	115	415	NCOA3,ACVR2B,ARID1A,FZD6,TRIM71,GRHL3,BMP2,BMP4,ALDH1A2,FOXH1,CASP8,CDH1,NOG,OVOL2,NIPBL,KIF20B,FOXP4,CTSZ,SEMA3E,DLG1,BCL2L11,DVL2,EDN1,SETDB2,EFNB2,EPHA2,ENG,LEF1,EPHA4,EPHA7,CITED2,YAP1,FLT1,FOLR1,SPINT2,FOXP1,RAB23,NUP50,KDM5B,GATA3,GATA4,GATA6,SIX4,GJA1,GPC3,GLI1,GLI2,GLI3,CECR2,GLMN,FOXA1,HOXD13,ZIC5,RBPJ,CXCR2,KDR,KRAS,TACSTD2,MMP14,MST1,MSX2,SETD2,MTHFD1,MYCN,TMTC3,NFATC4,NODAL,NOTCH4,PAK…
GO: Biological Process	GO:0000075	cell cycle checkpoint		3.27e-07	0.003255	4.012e-05	0.0003925	75	234	TRRAP,TICRR,USP28,CDC14B,THOC5,ATM,ATR,CRADD,BCAT1,BLM,BRCA1,BUB1,CDC5L,ZW10,CENPE,CENPF,FOXN3,PLK3,ZNF385A,BABAM2,ATF2,CRY1,MAPK14,CSNK2A2,MDC1,KNTC1,DLG1,THOC1,ARID3A,DUSP1,E2F1,E2F4,FEM1B,HASPIN,DYNC1LI1,EP300,HORMAD1,USP44,TAOK3,CARM1,GTSE1,STRA8,SFN,PRMT1,PLK5,MDM2,MDM4,MSH2,GEN1,NEK1,CNOT3,E2F7,PML,RAD9B,PRKDC,RAD9A,CEP192,RFWD3,PIDD1,RBM38,CHFR,CNOT1,KHDC3L,TEX14,TERF1,TFDP2,TGFB1,BRD4,TP5…
GO: Biological Process	GO:0006397	mRNA processing		3.305e-07	0.00329	4.012e-05	0.0003925	128	479	ADAR,SCAF4,DHX16,GEMIN2,APLP1,TNRC6C,CWC22,THOC5,METTL14,KHSRP,SUGP1,RNMT,BARD1,ZPR1,C1QBP,CCNT1,PRPF3,CDK11B,CDC5L,RBM25,NOCT,ZNF473,RBM39,WTAP,CSTF3,AQR,YTHDC1,DDX5,DHX8,DHX9,ZC3H11A,DDX46,DQX1,THRAP3,THOC1,ELAVL2,SRRM1,SF3B4,CWC27,SMNDC1,NSRP1,PRMT5,PRPF8,PABPC1,AKAP8L,PCF11,CELF1,LUC7L2,FUS,AHCYL1,WBP11,SRSF10,AGO2,CDK12,HELB,CPSF4,APOBEC2,RBPMS,GTF2H1,DDX20,HNRNPA2B1,HNRNPC,HNRNPD,HNRNPH1,HN…
GO: Biological Process	GO:0080135	regulation of cellular response to stress		5.083e-07	0.00506	6.096e-05	0.0005964	182	752	SEH1L,FZD7,ADRB2,TBC1D14,ULK1,STK24,USP36,RNF169,OGT,RAE1,ZNF622,THOC5,ATF4,ATM,ATP6V1B2,ATP6V0C,ATR,RIPK2,CEACAM1,BMP2,BRCA1,BRAF,TSPO,CAV1,CBS,CREB3L1,CD34,CDK6,KLF4,TRIP12,DERL3,BAG4,ZNF385A,BABAM2,CREBBP,CRY1,NCOR1,NUP155,CSNK2A2,NUP93,DDIT3,DDX5,POM121,DLG1,MARVELD3,FGF19,NUP153,THOC1,HDAC6,BCL2L11,DVL2,DNM1L,EDN1,FEM1B,RASGRP1,TRIM28,TRIM13,EP300,EPHA4,CALCOCO2,MECOM,BFAR,F2RL1,PTK2B,TAOK3,…
GO: Biological Process	GO:0048589	developmental growth		6.808e-07	0.006776	8.067e-05	0.0007892	166	673	NCOA3,ACACB,USP9X,ACTN3,ACVR2B,FZD7,ADRB2,ADRB3,ULK1,RASAL1,ISLR2,SHTN1,CPNE5,SPTBN4,ARHGAP4,STC2,ATRX,BCL9,IQGAP1,SOCS2,WISP1,BMP4,ALKBH1,BRCA2,ZPR1,CAPN3,MAP7,CCNE1,CTDP1,CDKN1C,NOG,CHRNA1,KMT2C,NIPBL,NCOR1,MAPK14,TENM4,ITSN2,RIMS2,SEMA3E,DLG1,HDAC6,BCL2L11,EFNA5,TRIM28,EIF4G2,PLEKHA1,ENO3,EP300,EPHA7,ESRRB,CDKL3,KLF2,YAP1,ARIH2,ARID5B,TRPV2,CARM1,FOXO3,SEMA4D,SEMA3C,FN1,SIRT6,CELF1,MTOR,KDM5B,…
GO: Biological Process	GO:0006260	DNA replication		6.921e-07	0.006889	8.104e-05	0.0007928	99	346	CHAF1B,TICRR,FANCM,MAPKAPK5,MCM9,ATF1,TNKS,ATM,ATR,ATRX,BARD1,BLM,BMP4,BRCA1,BRCA2,ZPR1,MCM3AP,CCNE1,SMC3,CDC25A,CDC34,KLF4,WIZ,SIN3A,DKC1,THOC1,RAD50,ESCO2,MCMDC2,ZRANB3,RBM14,REV1,ING5,CCT4,DNAJC2,MGME1,MCM8,STRA8,HELB,DBF4,GLI1,GLI2,KAT7,TBRG1,BAZ1A,SUPT16H,POLI,HNRNPC,HNRNPU,IGHMBP2,LIG1,LIG4,MCM2,NAP1L1,NASP,NUP98,NVL,ORC1,ORC5,E2F7,PLA2G1B,BOD1L1,PRIMPOL,PML,GNL3L,POLE,RAD9B,INO80,NOL8,RAD9…
GO: Biological Process	GO:0032269	negative regulation of cellular protein metabolic process		7.176e-07	0.007143	8.306e-05	0.0008126	250	1112	ADAR,BIRC6,XPO5,RECK,OGT,ANG,ENC1,CAMSAP3,BIRC3,TRIM71,TNRC6C,SLC7A14,PPP4R4,METTL14,TRIB3,CAPRIN2,EIF4EBP3,ATF4,ATM,LRRC15,PATL2,URI1,BGN,CEACAM1,SOCS2,BMP4,BRCA1,BST2,BUB1,EIF2B3,TSPO,CAPN3,CASP8,CAV1,GPRC5A,ZW10,CDH1,CDKN1C,NOG,CENPE,CENPF,KLF4,TRIP12,NLRC4,COL7A1,BAG4,GMFG,SIN3A,CRY1,CRY2,NCOR1,IBTK,CSNK2A2,ZNF451,PPP1R16B,N4BP1,PUM1,MYADM,NLRP12,TRAF3IP1,RC3H1,CD55,DDX3X,FBXO5,DLG1,MARVELD3,…
GO: Biological Process	GO:0051236	establishment of RNA localization		7.389e-07	0.007355	8.454e-05	0.0008271	62	182	SEH1L,XPO5,RAE1,THOC5,KHSRP,TNKS,ATM,ATR,MCM3AP,AHCTF1,NUP155,UPF2,NUP93,ZC3H11A,POM121,SMG7,G3BP2,NUP153,THOC1,LRPPRC,SRRM1,AKAP8L,IGF2BP1,IGF2BP3,IGF2BP2,NUP50,SRSF10,NUPL2,DDX19B,HNRNPA2B1,AGFG1,NUP54,SETD2,NUP98,NUP43,PNPT1,NUP37,THOC6,NUP62CL,RANBP2,UPF1,NCBP3,ATXN2,SRSF2,XPO7,SMG1,ZC3H3,RFTN1,SUPT6H,NUP160,SMG5,TERF1,NUP188,CPEB1,TPR,NUP62,XPO1,RANBP17,NOL6,HNRNPA3,NUP214,THOC2
GO: Biological Process	GO:0048729	tissue morphogenesis		8.722e-07	0.008681	9.865e-05	0.0009651	183	762	NCOA3,ABL2,ACTA1,ACTA2,ARID1A,EOMES,FZD6,FZD7,TRIM71,GRHL3,CEACAM1,BMP2,BMP4,ALDH1A2,FOXH1,CA2,CASP8,CDH1,NOG,KLF4,CHUK,OVOL2,CNGA3,KIF20B,TCF7L1,CTSZ,SEMA3E,TRAF3IP1,DLG1,DSP,DVL2,EDN1,FEM1B,SETDB2,EFNB2,CELSR3,TRIM28,EPHA2,TOPORS,ENG,LEF1,EPHA4,EPHA7,UBE4B,CITED2,YAP1,SEMA3C,FLT1,FOLR1,TMEM79,SIRT6,SPINT2,ANKRD1,FOXP1,MEGF11,RAB23,NUP50,KDM5B,INTU,GATA3,GATA4,GCNT1,SIX4,GJA1,GPC3,GLI2,GLI3,CECR…
GO: Biological Process	GO:0007127	meiosis I		8.866e-07	0.008825	9.916e-05	0.00097	42	103	HFM1,FANCM,CCDC155,ATM,CCNB1IP1,BRCA2,RAD54B,SYCP3,ESPL1,FBXO5,DMRT1,REC8,BCL2L11,RAD50,ERCC4,HORMAD1,SYCE2,FANCD2,MEI4,SYCP2,MLH3,STAG3,STRA8,DMC1,MSH6,MAEL,SYCE1,SGO2,MSH2,MSH3,MOV10L1,DDX4,RAD51,RAD51B,PIWIL2,CHTF18,SYCP1,SUN1,TEX15,TEX11,TERF1,CPEB1
GO: Biological Process	GO:0015931	nucleobase-containing compound transport		1.551e-06	0.01543	0.0001715	0.001678	69	215	SEH1L,XPO5,RAE1,THOC5,KHSRP,TNKS,SLC25A26,MCM3AP,SLC28A1,AHCTF1,NUP155,UPF2,NUP93,ZC3H11A,POM121,SMG7,G3BP2,NUP153,THOC1,LRPPRC,SLC29A1,SRRM1,AKAP8L,IGF2BP1,IGF2BP3,IGF2BP2,NUP50,SRSF10,GJA1,GJB1,SLC35D2,NUPL2,DDX19B,HNRNPA2B1,AGFG1,NUP54,SETD2,NUP98,NUP43,PNPT1,NUP37,SLC25A24,THOC6,NUP62CL,RANBP2,UPF1,SLC25A36,NCBP3,ATXN2,SLC35E3,SRSF2,XPO7,SMG1,ZC3H3,SLC35D1,RFTN1,SUPT6H,NUP160,SMG5,NUP188,CPEB…
GO: Biological Process	GO:0012501	programmed cell death		2.01e-06	0.02	0.0002157	0.00211	400	1952	NCOA3,AARS,ABL2,ACTN4,ACTN1,ACTN2,ACTN3,ADA,ADAR,BIRC6,PNMA5,ADRB2,PLA2G6,STK24,ALOX15B,FNIP2,CUL2,KLF11,OGT,USP28,ZNF622,BIRC3,APLP1,CHD8,YARS,ARHGAP4,TRIB3,ASNS,NCOA1,DYNLL1,ATF4,ATM,URI1,CRADD,HRK,RIPK2,BARD1,TNFRSF10B,TRIM24,CEACAM1,BID,BLM,SOCS2,BMP2,BMP4,ALKBH1,BMP8B,ALDH1A2,BRCA1,BRAF,BRCA2,ZPR1,BUB1,TSPO,C1QBP,CACNA1A,CAPN3,HIP1R,CASP8,CAV1,CBL,CBS,CREB3L1,SLC5A11,CDK11B,CDC34,DCUN1D3,CDH…
GO: Biological Process	GO:0016441	posttranscriptional gene silencing		2.015e-06	0.02006	0.0002157	0.00211	29	59	ADAR,XPO5,TRIM71,TNRC6C,NCOR1,PUM1,CELF1,AGO2,AJUBA,HNRNPA2B1,EIF6,MOV10,LIN28B,DROSHA,BCDIN3D,DND1,DGCR8,POU5F1,RBM4,LIN28A,CNOT1,TNRC6B,TARBP2,ZCCHC11,PUM2,TERT,DICER1,TGFB1,FXR1
GO: Biological Process	GO:0035194	posttranscriptional gene silencing by RNA		2.015e-06	0.02006	0.0002157	0.00211	29	59	ADAR,XPO5,TRIM71,TNRC6C,NCOR1,PUM1,CELF1,AGO2,AJUBA,HNRNPA2B1,EIF6,MOV10,LIN28B,DROSHA,BCDIN3D,DND1,DGCR8,POU5F1,RBM4,LIN28A,CNOT1,TNRC6B,TARBP2,ZCCHC11,PUM2,TERT,DICER1,TGFB1,FXR1
GO: Biological Process	GO:0048598	embryonic morphogenesis		2.337e-06	0.02326	0.0002475	0.002421	159	648	NCOA3,ACVR2B,ARID1A,DSCAML1,EOMES,FZD6,FZD7,RECK,OFD1,TRIM71,TNRC6C,NCOA1,GRHL3,SP8,BMP4,ALDH1A2,FOXH1,CASP8,CDKN1C,NOG,KLF4,OVOL2,NIPBL,COL2A1,COL5A2,COL7A1,GDF3,CREBBP,KIF20B,FOXP4,TENM4,MYADM,TRAF3IP1,SOX7,DLG1,BCL2L11,DUSP1,DVL2,EDN1,SETDB2,ARFRP1,TRIM28,EPHA2,ENG,LEF1,ESRRB,MECOM,CITED2,EFEMP1,YAP1,FGF4,FLT1,FN1,FOLR1,LEFTY1,SPINT2,RAB23,NUP50,INTU,GATA2,GATA3,GATA4,GATA6,SIX4,GJA1,GJB5,GPC3…
GO: Biological Process	GO:0010564	regulation of cell cycle process		2.503e-06	0.02491	0.0002622	0.002565	149	598	BIRC6,MTA3,CUL4B,TICRR,THOC5,TNKS,ATM,ATRX,CRADD,BCAT1,CCNK,BID,BLM,BMP4,BRCA1,BRCA2,BUB1,CCNF,SMC3,CDC5L,ZW10,CENPE,CENPF,FOXN3,WIZ,PLK3,SIN3A,ZNF385A,KANK2,CREBBP,KIF20B,CRY1,CSNK2A2,ESPL1,KNTC1,CCP110,DAZL,DDX3X,FBXO5,KLHL21,KIF14,DMRT1,THOC1,ARID3A,DUSP1,E2F1,E2F4,ECT2,EDN1,FEM1B,MLXIPL,HASPIN,DYNC1LI1,NME6,LEF1,EP300,CCDC8,HORMAD1,USP44,TAOK3,PRMT5,RBM14,CARM1,CHMP4C,MYBBP1A,GTSE1,CHORDC1,CT…
GO: Biological Process	GO:0007010	cytoskeleton organization		2.535e-06	0.02523	0.0002628	0.002571	257	1164	ABL2,ACTA1,ACTN4,ACTN1,ACTN2,BRWD3,CGN,MICAL3,ANG,OFD1,CAMSAP3,BIRC3,SHTN1,SPTBN4,ARHGAP4,ARHGDIB,CCDC155,HAUS1,DYNLL1,TNKS,GRHL3,BRCA1,BRAF,BRCA2,BST2,ZPR1,CDC42EP5,WASF1,FMNL1,WASL,CAPG,CAPN3,CAV1,PSTPIP2,MAP7,CCNF,INA,SMC3,ZW10,ZMYM4,CENPE,CHD3,NLRC4,PLK3,CNN1,BAG4,GMFG,KANK2,SPAG6,CRMP1,DNAH1,NCOR1,CTNNA1,ESPL1,NEXN,SEMA3E,CCP110,MYADM,TRAF3IP1,ARHGEF17,KIAA0753,DES,FBXO5,F11R,VILL,DIAPH1,KIF…
GO: Biological Process	GO:0007093	mitotic cell cycle checkpoint		2.632e-06	0.0262	0.0002701	0.002642	56	162	TRRAP,TICRR,ATM,CRADD,BCAT1,BLM,BUB1,ZW10,CENPE,CENPF,FOXN3,PLK3,ZNF385A,ATF2,CSNK2A2,MDC1,KNTC1,DLG1,ARID3A,DUSP1,E2F1,E2F4,DYNC1LI1,EP300,USP44,TAOK3,CARM1,GTSE1,SFN,PRMT1,MDM2,MDM4,MSH2,GEN1,CNOT3,E2F7,PML,RAD9B,PRKDC,RAD9A,CEP192,RFWD3,PIDD1,RBM38,CHFR,CNOT1,KHDC3L,TEX14,TERF1,TFDP2,TGFB1,TP53,TP73,TPR,NABP1,HMGA2
GO: Biological Process	GO:0060562	epithelial tube morphogenesis		2.672e-06	0.0266	0.0002714	0.002655	103	373	NCOA3,ARID1A,FZD6,TRIM71,GRHL3,BMP2,BMP4,ALDH1A2,FOXH1,CASP8,NOG,OVOL2,KIF20B,CTSZ,SEMA3E,DLG1,DVL2,EDN1,SETDB2,EFNB2,EPHA2,ENG,LEF1,EPHA4,EPHA7,CITED2,YAP1,FLT1,FOLR1,SPINT2,FOXP1,RAB23,NUP50,KDM5B,GATA3,GATA4,SIX4,GJA1,GPC3,GLI2,GLI3,CECR2,GLMN,FOXA1,ZIC5,RBPJ,CXCR2,KDR,KRAS,TACSTD2,MMP14,MST1,MSX2,SETD2,MTHFD1,MYCN,TMTC3,NFATC4,NODAL,NOTCH4,PAK1,PGF,PITX2,PML,GATAD2A,ESRP1,LAMA1,PTCH1,MKS1,PTK…
GO: Biological Process	GO:0006915	apoptotic process		2.77e-06	0.02757	0.0002785	0.002725	394	1923	NCOA3,AARS,ABL2,ACTN4,ACTN1,ACTN2,ACTN3,ADA,ADAR,BIRC6,PNMA5,ADRB2,PLA2G6,STK24,ALOX15B,FNIP2,CUL2,KLF11,OGT,USP28,ZNF622,BIRC3,APLP1,CHD8,YARS,ARHGAP4,TRIB3,ASNS,NCOA1,DYNLL1,ATF4,ATM,URI1,CRADD,HRK,RIPK2,BARD1,TNFRSF10B,TRIM24,CEACAM1,BID,BLM,SOCS2,BMP2,BMP4,ALKBH1,BMP8B,ALDH1A2,BRCA1,BRAF,BRCA2,ZPR1,BUB1,TSPO,C1QBP,CACNA1A,CAPN3,HIP1R,CASP8,CAV1,CBL,CBS,CREB3L1,SLC5A11,CDK11B,CDC34,DCUN1D3,CDH…
GO: Biological Process	GO:0006403	RNA localization		3.229e-06	0.03214	0.0003214	0.003145	68	214	SEH1L,XPO5,RAE1,THOC5,KHSRP,TNKS,ATM,ATR,MCM3AP,AHCTF1,ZNF385A,NUP155,UPF2,NUP93,ZC3H11A,POM121,SMG7,G3BP2,DKC1,NUP153,THOC1,LRPPRC,SRRM1,CCT4,AKAP8L,IGF2BP1,NOP58,IGF2BP3,IGF2BP2,NUP50,SRSF10,NUPL2,DDX19B,HNRNPA2B1,AGFG1,NUP54,SETD2,NUP98,NUP43,PNPT1,NUP37,THOC6,ZNHIT6,NUP62CL,RANBP2,UPF1,WRAP53,NCBP3,ATXN2,SRSF2,XPO7,SMG1,ZC3H3,RFTN1,SUPT6H,NUP160,SMG5,TERF1,NUP188,CPEB1,TPR,NUP62,XPO1,RANBP17,…
GO: Biological Process	GO:0051028	mRNA transport		3.783e-06	0.03766	0.0003728	0.003647	53	151	SEH1L,RAE1,THOC5,KHSRP,TNKS,MCM3AP,AHCTF1,NUP155,UPF2,NUP93,ZC3H11A,POM121,SMG7,G3BP2,NUP153,THOC1,LRPPRC,SRRM1,AKAP8L,IGF2BP1,IGF2BP3,IGF2BP2,NUP50,SRSF10,NUPL2,DDX19B,HNRNPA2B1,AGFG1,NUP54,SETD2,NUP98,NUP43,NUP37,THOC6,RANBP2,UPF1,NCBP3,SRSF2,XPO7,SMG1,ZC3H3,SUPT6H,NUP160,SMG5,NUP188,CPEB1,TPR,NUP62,XPO1,RANBP17,HNRNPA3,NUP214,THOC2
GO: Biological Process	GO:0071166	ribonucleoprotein complex localization		4.027e-06	0.04009	0.000393	0.003845	46	123	SEH1L,RAE1,THOC5,NUP155,UPF2,NUP93,ZC3H11A,POM121,SMG7,NUP153,THOC1,NMD3,SRRM1,AKAP8L,NOP58,NUP50,SRSF10,NUPL2,DDX19B,HNRNPA2B1,AGFG1,EIF6,NUP54,SETD2,NUP98,NUP43,NUP37,THOC6,NUP62CL,RANBP2,UPF1,SDAD1,SRSF2,TGS1,SMG1,ZC3H3,SUPT6H,NUP160,SMG5,NUP188,TPR,NUP62,XPO1,NOL6,NUP214,THOC2
GO: Biological Process	GO:0051248	negative regulation of protein metabolic process		5.035e-06	0.05012	0.0004866	0.004761	259	1183	ADAR,BIRC6,XPO5,RECK,OGT,ANG,ENC1,CAMSAP3,BIRC3,TRIM71,TNRC6C,SLC7A14,PPP4R4,METTL14,TRIB3,CAPRIN2,EIF4EBP3,ATF4,ATM,LRRC15,PATL2,URI1,BGN,CEACAM1,SOCS2,BMP4,BRCA1,BST2,BUB1,EIF2B3,TSPO,CAPN3,CASP8,CAV1,GPRC5A,ZW10,CDH1,CDKN1C,NOG,CENPE,CENPF,KLF4,TRIP12,NLRC4,DERL3,COL7A1,BAG4,GMFG,SIN3A,CRY1,CRY2,NCOR1,IBTK,CSNK2A2,ZNF451,PPP1R16B,N4BP1,PUM1,MYADM,NLRP12,TRAF3IP1,RC3H1,CD55,DDX3X,FBXO5,DLG1,MAR…
GO: Biological Process	GO:0002009	morphogenesis of an epithelium		5.094e-06	0.0507	0.0004875	0.004769	150	609	NCOA3,ABL2,ARID1A,FZD6,FZD7,TRIM71,GRHL3,CEACAM1,BMP2,BMP4,ALDH1A2,FOXH1,CA2,CASP8,CDH1,NOG,KLF4,CHUK,OVOL2,KIF20B,CTSZ,SEMA3E,TRAF3IP1,DLG1,DVL2,EDN1,FEM1B,SETDB2,EFNB2,CELSR3,TRIM28,EPHA2,ENG,LEF1,EPHA4,EPHA7,CITED2,YAP1,SEMA3C,FLT1,FOLR1,TMEM79,SPINT2,FOXP1,RAB23,NUP50,KDM5B,INTU,GATA3,GATA4,SIX4,GJA1,GPC3,GLI2,GLI3,CECR2,GRB2,GLMN,AJUBA,FOXA1,HOXD13,ZIC5,RBPJ,CXCR2,ITGA5,JAG2,KDR,KDF1,KRAS,LC…
GO: Biological Process	GO:0051782	negative regulation of cell division		5.676e-06	0.0565	0.0005381	0.005264	33	75	TNKS,ATM,ATRX,BLM,BMP4,BUB1,ZW10,CENPE,CENPF,CSNK2A2,FBXO5,DMRT1,DUSP1,DYNC1LI1,NME6,HORMAD1,USP44,CHMP4C,TXNIP,INTU,LIF,MSH2,GEN1,E2F7,PTCH1,CEP192,RPS6KA2,KHDC3L,TEX14,TERF1,SUSD2,TPR,FBXO43
GO: Biological Process	GO:0050657	nucleic acid transport		7.707e-06	0.07671	0.000717	0.007014	59	179	SEH1L,XPO5,RAE1,THOC5,KHSRP,TNKS,MCM3AP,AHCTF1,NUP155,UPF2,NUP93,ZC3H11A,POM121,SMG7,G3BP2,NUP153,THOC1,LRPPRC,SRRM1,AKAP8L,IGF2BP1,IGF2BP3,IGF2BP2,NUP50,SRSF10,NUPL2,DDX19B,HNRNPA2B1,AGFG1,NUP54,SETD2,NUP98,NUP43,PNPT1,NUP37,THOC6,NUP62CL,RANBP2,UPF1,NCBP3,ATXN2,SRSF2,XPO7,SMG1,ZC3H3,RFTN1,SUPT6H,NUP160,SMG5,NUP188,CPEB1,TPR,NUP62,XPO1,RANBP17,NOL6,HNRNPA3,NUP214,THOC2
GO: Biological Process	GO:0050658	RNA transport		7.707e-06	0.07671	0.000717	0.007014	59	179	SEH1L,XPO5,RAE1,THOC5,KHSRP,TNKS,MCM3AP,AHCTF1,NUP155,UPF2,NUP93,ZC3H11A,POM121,SMG7,G3BP2,NUP153,THOC1,LRPPRC,SRRM1,AKAP8L,IGF2BP1,IGF2BP3,IGF2BP2,NUP50,SRSF10,NUPL2,DDX19B,HNRNPA2B1,AGFG1,NUP54,SETD2,NUP98,NUP43,PNPT1,NUP37,THOC6,NUP62CL,RANBP2,UPF1,NCBP3,ATXN2,SRSF2,XPO7,SMG1,ZC3H3,RFTN1,SUPT6H,NUP160,SMG5,NUP188,CPEB1,TPR,NUP62,XPO1,RANBP17,NOL6,HNRNPA3,NUP214,THOC2
GO: Biological Process	GO:0009628	response to abiotic stimulus		8.096e-06	0.08058	0.0007461	0.007299	264	1216	SEH1L,ABL2,ACTA1,ACTN4,ADA,ADRB2,ADRB3,ADSS,ALOX5,CUL4B,CUL2,TICRR,OGT,ANG,RAE1,USP28,ANXA7,ARNT,STC2,ASNS,ATF4,ATM,ATP1A3,ATP1B1,ATR,CRADD,BCAT1,TNFRSF10B,BLM,BMP2,BMP4,BRCA1,BRAF,BRCA2,EIF2B3,TSPO,AP1S2,CA2,CALCA,CAPN3,CASP8,CAV1,MAP7,CBS,MTA1,PDLIM1,CD34,CDC25A,DCUN1D3,CDS1,NOG,CHRNA7,CHUK,NMT2,RAD54B,ABCC2,CNGB1,NIPBL,PLK3,COL1A1,AKAP5,BAG4,BABAM2,ATF2,CREBBP,CRIP1,DNAH1,CRY1,CRY2,PITPNM1,MAP…
GO: Biological Process	GO:0022613	ribonucleoprotein complex biogenesis		8.405e-06	0.08367	0.0007676	0.007509	121	468	WDR18,ADAR,TICRR,GEMIN2,DHX37,ZNF622,NOP14,EIF3B,EIF3C,ATM,EIF3J,PATL2,ATR,RIOK3,C1QBP,PRPF3,NOCT,NOL11,LSM14A,UTP14C,RPL10L,RC3H1,SENP3,YTHDC1,DDX3X,DDX6,DKC1,DYNC1H1,GNL3,RIOK1,NMD3,EIF2D,TFB1M,RCL1,NUFIP1,PRMT5,NOP56,RPP38,UTP23,PRPF8,NOP58,DIEXF,CELF1,PELP1,LUC7L2,WBP11,SRSF10,AGO2,RPP40,UTP14A,UTP20,GRB7,KRR1,RIOX2,UTP4,DDX20,LTV1,ATXN2L,EIF6,GTPBP10,NOB1,DROSHA,YBEY,NVL,SETD4,ABT1,GNL2,NOC4…
GO: Biological Process	GO:0051130	positive regulation of cellular component organization		1.053e-05	0.1048	0.0009532	0.009325	272	1263	ABL2,JDP2,ACTN4,ACTN2,ADRB2,PLA2G6,STK24,RASAL1,FNIP2,CUL4B,USP36,ISLR2,OGT,ENC1,SHTN1,CPNE5,MAPKAPK5,CAPRIN2,DYNLL1,ATF1,TNKS,ATM,EED,ATR,ATRX,HRK,IQGAP1,BID,BMP2,BMP4,BRCA1,BRAF,SYNJ1,C1QBP,CDC42EP5,C2,WASF1,WASL,CDKL2,CAPG,CASP8,CAV1,CBL,PIAS2,CBFA2T2,ADGRE5,CDC34,CENPE,AIM2,NIPBL,COL1A1,AKAP5,GDF15,BAG4,GMFG,PTPN23,SIN3A,NCOR1,MAPK14,CSNK2A2,ITSN2,LRRTM2,RIMS2,ESPL1,CYBA,TDRD12,CCP110,MYADM,C…
GO: Biological Process	GO:0045132	meiotic chromosome segregation		1.613e-05	0.1605	0.001446	0.01415	32	74	HFM1,FANCM,CCDC155,ATM,CCNB1IP1,BRCA2,SYCP3,ESPL1,REC8,SMC4,ACTR2,ERCC4,HORMAD1,SYCE2,FANCD2,MEI4,SYCP2,MLH3,STAG3,STRA8,DMC1,MAEL,SYCE1,SGO2,SGO1,SYCP1,SUN1,TEX15,TEX11,TERF1,CPEB1,M1AP
GO: Biological Process	GO:0016571	histone methylation		1.653e-05	0.1646	0.001469	0.01438	48	136	OGT,BEND3,EED,BRCA1,ASH2L,KMT2C,CTCFL,SETD1A,KMT2B,DNMT3B,SETDB2,MECOM,PRMT5,CARM1,CTCF,DOT1L,GATA3,WDR5,PRDM5,PRDM4,BAZ2A,SMYD1,PRMT1,JARID2,KMT2A,DPPA2,SETD2,MTHFR,TET2,BCOR,NSD3,ARID4A,RBBP5,ASXL2,SETD6,MTF2,TET1,PRDM14,KDM3A,KDM4C,SUPT6H,NSD1,SIRT1,SUZ12,KDM6A,SMYD3,NELFA,KMT2D
GO: Biological Process	GO:0071426	ribonucleoprotein complex export from nucleus		1.745e-05	0.1737	0.001537	0.01504	44	120	SEH1L,RAE1,THOC5,NUP155,UPF2,NUP93,ZC3H11A,POM121,SMG7,NUP153,THOC1,NMD3,SRRM1,AKAP8L,NUP50,SRSF10,NUPL2,DDX19B,HNRNPA2B1,AGFG1,EIF6,NUP54,SETD2,NUP98,NUP43,NUP37,THOC6,NUP62CL,RANBP2,UPF1,SDAD1,SRSF2,SMG1,ZC3H3,SUPT6H,NUP160,SMG5,NUP188,TPR,NUP62,XPO1,NOL6,NUP214,THOC2
GO: Biological Process	GO:0010638	positive regulation of organelle organization		2.036e-05	0.2027	0.001778	0.0174	149	616	JDP2,ACTN2,ADRB2,PLA2G6,USP36,OGT,MAPKAPK5,DYNLL1,TNKS,ATM,EED,ATR,ATRX,HRK,BID,BRCA1,BRAF,SYNJ1,C1QBP,CDC42EP5,WASF1,WASL,CDKL2,CAPG,CASP8,CAV1,CENPE,NIPBL,BAG4,GMFG,SIN3A,NCOR1,CSNK2A2,ESPL1,TDRD12,CCP110,ATG13,DAZL,C2CD5,FBXO5,DKC1,DLG1,DMRT1,GNL3,DNMT3B,BCL2L11,DNM1L,E2F1,HUWE1,LPAR1,ACTR2,EDN1,PPIF,RAD50,TRIM28,SORBS3,TENM1,EP300,EPHA1,CALCOCO2,F2RL1,PTK2B,ARIH2,SIVA1,CCT4,ZBED3,AKAP8L,PRELI…
GO: Biological Process	GO:0006409	tRNA export from nucleus		2.253e-05	0.2243	0.001933	0.01891	19	32	SEH1L,RAE1,NUP155,NUP93,POM121,NUP153,NUP50,NUPL2,NUP54,NUP98,NUP43,NUP37,RANBP2,NUP160,NUP188,TPR,NUP62,NOL6,NUP214
GO: Biological Process	GO:0071431	tRNA-containing ribonucleoprotein complex export from nucleus		2.253e-05	0.2243	0.001933	0.01891	19	32	SEH1L,RAE1,NUP155,NUP93,POM121,NUP153,NUP50,NUPL2,NUP54,NUP98,NUP43,NUP37,RANBP2,NUP160,NUP188,TPR,NUP62,NOL6,NUP214
GO: Biological Process	GO:0001763	morphogenesis of a branching structure		2.301e-05	0.2291	0.001958	0.01915	71	237	NCOA3,RERE,PRDM1,BMP2,BMP4,CDH1,NOG,COL13A1,CTSZ,SEMA3E,DLG1,EDN1,FEM1B,EPHA2,ENG,LEF1,EPHA7,CITED2,YAP1,SEMA3C,FLT1,SPINT2,KDM5B,SIX4,GPC3,GLI2,GLI3,GRB2,FOXA1,HOXD13,KDR,KRAS,LLGL2,TACSTD2,MMP14,MSX2,SETD2,MYCN,TMTC3,NFATC4,NOTCH4,PAK1,PGF,PITX2,PLXNA1,PML,ESRP1,LAMA1,PTCH1,MKS1,RASIP1,GRHL2,ESRP2,SALL1,SFRP2,SIX1,SOX2,SPINT1,ST14,SULF1,TBX3,TDGF1,TEK,DICER1,TFAP2C,TGFB1,NKX2-1,RBM15,WNT2B,FZD5…
GO: Biological Process	GO:0045930	negative regulation of mitotic cell cycle		3.085e-05	0.3071	0.002603	0.02546	68	225	TRRAP,TICRR,TNKS,ATM,ATRX,CRADD,BCAT1,BLM,BMP4,BUB1,ZW10,CENPE,CENPF,FOXN3,PLK3,ZNF385A,KANK2,ATF2,CSNK2A2,MDC1,KNTC1,DLG1,ARID3A,DUSP1,E2F1,E2F4,HASPIN,DYNC1LI1,NME6,EP300,USP44,TAOK3,CARM1,GTSE1,SFN,PRMT1,MDM2,MDM4,MSH2,GEN1,CNOT3,OVOL1,E2F7,ZNF655,PML,RAD9B,PRKDC,PTEN,PTPN3,CDC73,RAD9A,CEP192,RFWD3,PIDD1,JADE1,RBM38,CHFR,CNOT1,KHDC3L,TEX14,TERF1,TFDP2,TGFB1,TP53,TP73,TPR,NABP1,HMGA2
GO: Biological Process	GO:1900034	regulation of cellular response to heat		3.509e-05	0.3493	0.002935	0.02871	32	76	SEH1L,RAE1,ATM,ATR,CD34,BAG4,CREBBP,NUP155,NUP93,POM121,NUP153,EP300,CHORDC1,DNAJC2,MTOR,PTGES3,NUP50,HSPH1,NUPL2,HSP90AA1,NUP54,NUP98,NUP43,NUP37,RANBP2,NUP160,SIRT1,NUP188,TPR,NUP62,DNAJC7,NUP214
GO: Biological Process	GO:0035195	gene silencing by miRNA		3.825e-05	0.3807	0.003173	0.03104	26	55	ADAR,XPO5,TRIM71,TNRC6C,NCOR1,PUM1,AGO2,AJUBA,HNRNPA2B1,EIF6,MOV10,LIN28B,DROSHA,BCDIN3D,DND1,DGCR8,POU5F1,RBM4,LIN28A,CNOT1,TARBP2,ZCCHC11,PUM2,DICER1,TGFB1,FXR1
GO: Biological Process	GO:0048646	anatomical structure formation involved in morphogenesis		4.622e-05	0.4601	0.003802	0.0372	275	1299	ACTA1,ACTN1,ACTN2,ACVR2B,ARID1A,ADA,TRIM59,EOMES,FZD6,FZD7,ADRB2,TBC1D14,WDR35,ULK1,ANG,OFD1,ANPEP,ANXA3,TRIM71,TNRC6C,ATM,CCNB1IP1,GRHL3,CEACAM1,BMP2,BMP4,BRCA1,KLF5,FOXH1,CACNA1A,CACNA1S,CAPN3,CASP8,CAV1,CD34,CDH1,NOG,KLF4,CHRNA7,OVOL2,ARHGAP22,ATXN10,SCLT1,COL1A1,COL2A1,ONECUT2,COL5A2,COL7A1,GDF15,ZNF385A,GDF3,SPAG6,ATF2,KIF20B,DNAH1,MAPK14,TENM4,NUS1,IQCB1,PPP1R16B,SEMA3E,CCP110,TRAF3IP1,RC3H…
GO: Biological Process	GO:0010212	response to ionizing radiation		4.878e-05	0.4856	0.00398	0.03894	52	157	TICRR,USP28,ATM,ATR,BLM,BRCA1,BRCA2,CAV1,MTA1,DCUN1D3,RAD54B,NIPBL,BABAM2,MAPK14,CYBA,DNMT3B,ECT2,TRIM13,FANCD2,YAP1,BBC3,GATA3,TLK2,GRB2,DMC1,ICAM1,TSPYL5,LIG4,LRP2,MGMT,MSH2,NEK1,PMAIP1,PML,RAD9B,INO80,PRKDC,RAD9A,RAD51,RAD51B,RFWD3,RNF4,SFRP2,SIRT1,DCLRE1C,SPIDR,TP53,TP73,NABP1,XRCC5,TIGAR,HMGA2
GO: Biological Process	GO:1903829	positive regulation of cellular protein localization		4.967e-05	0.4944	0.00402	0.03933	101	383	USP36,OGT,DYNLL1,CEACAM1,IQGAP1,BID,BMP4,BRCA1,ZPR1,CDKL2,CASP8,CDH1,CENPE,PLK3,AKAP5,KIF20B,MAPK14,CSNK2A2,TDRD12,NLRP12,ATG13,C2CD5,DKC1,DLG1,GNL3,BCL2L11,E2F1,HUWE1,ECT2,TRIM28,EPHA2,TENM1,EP300,UBR5,ARIH2,CHERP,ANP32B,GTSE1,CCT4,ZBED3,IL23A,PRELID3A,BBC3,CYB5R1,WBP11,GLS2,ARHGEF16,GLI3,SFN,RBPMS,POLR3A,KAT7,NRG1,HSP90AA1,SNX33,JUP,UBE2J2,IPO5,LIF,MDM2,NODAL,PCNT,PDPK1,PDZK1,PLAGL2,PLS1,PMAIP1…
GO: Biological Process	GO:1901988	negative regulation of cell cycle phase transition		5.035e-05	0.5012	0.004042	0.03954	55	170	TICRR,ATM,CRADD,BCAT1,BLM,BUB1,CDC5L,ZW10,CENPE,CENPF,FOXN3,PLK3,ZNF385A,KANK2,CSNK2A2,ARID3A,DUSP1,E2F1,E2F4,HASPIN,DYNC1LI1,EP300,USP44,TAOK3,CARM1,GTSE1,STRA8,SFN,PRMT1,MDM2,MDM4,GEN1,CNOT3,OVOL1,E2F7,ZNF655,PML,PRKDC,PTEN,CDC73,CEP192,RFWD3,PIDD1,JADE1,RBM38,CNOT1,KHDC3L,TEX14,TERF1,TFDP2,SUSD2,TP53,TP73,TPR,HMGA2
GO: Biological Process	GO:0009719	response to endogenous stimulus		6.367e-05	0.6338	0.00507	0.0496	353	1740	NCOA3,AARS,USP9X,ACTA1,ACTN2,ACVR2B,ARID1A,ADA,ADCY3,ADCY7,ADRB2,ADSS,CGN,NR0B1,LTBP4,ALPL,OGT,ANG,OFD1,ANXA3,APLP1,TRIM71,APOB,APRT,TRIB3,STC2,ASNS,ASS1,NCOA1,ZFHX3,ATP1A3,UBR1,ATP6V1B2,ATP6V0C,URI1,RIPK2,RGS9,BCL9,HCN2,TRIM24,FGF17,CEACAM1,IQGAP1,BID,BLM,SOCS2,BMP2,BMP4,BMP8B,ALDH1A2,BRCA1,BRAF,BRCA2,KLF9,ZPR1,EIF2B3,TSPO,FOXH1,CA2,CALCA,CASP8,CAV1,CBL,PIAS2,CBS,ASH2L,CCND3,CCNE1,CDC5L,CDH1,CDK…
GO: Biological Process	GO:0040007	growth		7.289e-05	0.7256	0.005758	0.05633	236	1091	NCOA3,ACACB,USP9X,ACTA1,ACTN3,ACVR2B,FZD7,ADRB2,ADRB3,ULK1,LTBP4,RASAL1,ALOX15B,ISLR2,AMH,SHTN1,CPNE5,SPTBN4,ARHGAP4,STC2,CAPRIN2,TNK1,URI1,ATRX,BCL9,CEACAM1,IQGAP1,SOCS2,WISP1,BMP2,BMP4,ALKBH1,BMP8B,BRCA2,BST2,ZPR1,CACNA1A,CAPN3,CXCL16,MAP7,CCNE1,CTDP1,CDK11B,DCUN1D3,CDKN1C,RASGRP4,NOG,CHRNA1,KMT2C,BMP8A,NIPBL,GDF3,NCOR1,MAPK14,TENM4,ITSN2,CTH,RIMS2,SEMA3E,CYBA,CLSTN3,KIF26A,DDX3X,DDX5,KIF14,DLG…
GO: Biological Process	GO:0051031	tRNA transport		8.743e-05	0.8703	0.006853	0.06704	19	34	SEH1L,RAE1,NUP155,NUP93,POM121,NUP153,NUP50,NUPL2,NUP54,NUP98,NUP43,NUP37,RANBP2,NUP160,NUP188,TPR,NUP62,NOL6,NUP214
GO: Biological Process	GO:0072331	signal transduction by p53 class mediator		9.126e-05	0.9084	0.007097	0.06943	75	263	USP28,MAPKAPK5,ATM,ATR,ATRX,CRADD,BARD1,TRIM24,BLM,BRCA1,BRCA2,CHD3,PLK3,ZNF385A,MAPK14,CSNK2A2,DDX5,SESN2,ARID3A,E2F1,E2F4,RAD50,TAF3,TOPORS,EP300,PRMT5,CARM1,FOXO3,MYBBP1A,GTSE1,ING5,HEXIM1,ANKRD1,BBC3,PPP1R13L,RPS6KA6,SFN,RFFL,SUPT16H,HDAC1,PRMT1,SPRED2,TP53INP1,MDM2,MDM4,MSH2,PYCARD,CNOT3,E2F7,PMAIP1,PML,RAD9B,POU4F1,PRKAB2,RAD9A,ZMAT4,STEAP3,PIDD1,RMI1,RBM38,ELL3,CNOT1,PERP,TAF4,TAF4B,TAF5,P…
GO: Biological Process	GO:0051052	regulation of DNA metabolic process		9.316e-05	0.9273	0.007154	0.06999	97	368	TICRR,RNF169,ANXA3,MAPKAPK5,ATF1,TNKS,ATM,ATR,ATRX,BLM,BMP4,BRCA1,BRCA2,SMC3,KLF4,TRIP12,WIZ,BABAM2,DKC1,GNL3,THOC1,DUSP1,RAD50,ESCO2,TRIM28,ERCC4,ZRANB3,PTK2B,UBR5,PRMT5,CCT4,SIRT6,DNAJC2,ANKRD1,GATA3,HELB,GJA1,GLI1,GLI2,MSH6,HNRNPC,HNRNPU,MBD1,MGMT,MSH2,MSH3,PPP4R2,NVL,PDGFRB,E2F7,SLX1B,PLA2G1B,PML,GNL3L,INO80,PRKCD,PRKCG,MPHOSPH8,RAD51,RBBP6,WRAP53,FIGN,NAT10,FBXW7,GRHL2,CTC1,SLF2,CHTF18,TET1,…
GO: Biological Process	GO:0010941	regulation of cell death		9.343e-05	0.93	0.007154	0.06999	336	1650	NCOA3,AARS,ABL2,ACTN4,ACTN1,ACTN2,ACTN3,ADA,ADAR,BIRC6,PNMA5,ADRB2,PLA2G6,ULK1,KLF11,OGT,ZNF622,BIRC3,CHD8,ARHGAP4,ASNS,NCOA1,DYNLL1,ATF4,ATM,URI1,CRADD,HRK,RIPK2,BARD1,TNFRSF10B,TRIM24,CEACAM1,BID,BLM,SOCS2,WISP1,BMP2,BMP4,ALKBH1,BMP8B,ALDH1A2,BRCA1,BRAF,ZPR1,BUB1,TSPO,C1QBP,CACNA1A,CAPN3,CASP8,CAV1,CBL,CBS,CREB3L1,ARHGEF1,CD34,CDC34,DCUN1D3,CDH1,NOG,KLF4,NLRC4,CKMT1B,RBM25,BMP8A,PLK3,CNTFR,COL2…
GO: Biological Process	GO:0001890	placenta development		0.000114	1.134	0.008659	0.08472	53	165	NCOA3,ARID1A,ADA,BIRC6,EOMES,ANG,ARNT,STC2,NCOA1,PRDM1,ALKBH1,CASP8,CCNF,CDH1,CDKN1C,OVOL2,MAPK14,TRIM28,LEF1,ESRRB,CITED2,BPTF,FOXD3,SPINT2,GAB1,GATA2,GJB2,GJB3,GJB5,GRB2,RBPJ,KRT8,KRT19,LIF,LLGL2,SETD2,NODAL,SERPINE1,E2F7,DNMT3L,PTGIS,PTGS2,ETNK2,GRHL2,SOD1,SPINT1,ST14,NRK,HNF1A,PHLDA2,RBM15,VWF,FZD5
GO: Biological Process	GO:0006913	nucleocytoplasmic transport		0.0001183	1.177	0.00892	0.08727	122	494	SEH1L,ADAR,FZD7,XPO5,RAE1,GEMIN2,THOC5,RERE,BARD1,CEACAM1,BMP4,BRCA1,ZPR1,MCM3AP,CDH1,AKAP5,CRY2,MAPK14,NUP155,UPF2,NUP93,NLRP12,ZC3H11A,FBXO22,POM121,SMG7,G3BP2,NUP153,THOC1,ECT2,NMD3,TRIM28,EP300,SRRM1,NSRP1,UBR5,MYBBP1A,CHERP,ANP32B,GTSE1,IL23A,AKAP8L,TXNIP,NOP58,MTOR,RAB23,NUP50,AHCYL1,SRSF10,MALT1,GLI3,SFN,RBPMS,NUPL2,FAF1,DDX20,DDX19B,HNRNPA2B1,AGFG1,HSPA9,HSP90AA1,EIF6,JUP,KPNA3,IPO5,MDM2,…
GO: Biological Process	GO:0043067	regulation of programmed cell death		0.0001229	1.224	0.009169	0.0897	315	1536	NCOA3,AARS,ABL2,ACTN4,ACTN1,ACTN2,ACTN3,ADA,ADAR,BIRC6,PNMA5,ADRB2,PLA2G6,KLF11,ZNF622,BIRC3,CHD8,ARHGAP4,ASNS,NCOA1,DYNLL1,ATF4,ATM,URI1,CRADD,HRK,RIPK2,BARD1,TNFRSF10B,TRIM24,CEACAM1,BID,BLM,SOCS2,BMP2,BMP4,ALKBH1,BMP8B,ALDH1A2,BRCA1,BRAF,ZPR1,BUB1,TSPO,C1QBP,CACNA1A,CAPN3,CASP8,CAV1,CBL,CBS,CREB3L1,CDC34,DCUN1D3,CDH1,NOG,KLF4,NLRC4,CKMT1B,RBM25,BMP8A,PLK3,CNTFR,COL2A1,SLC25A27,GDF15,BAG4,SYCP3…
GO: Biological Process	GO:0060429	epithelium development		0.0001234	1.229	0.009169	0.0897	272	1296	NCOA3,AARS,ABL2,ACTA2,ACVR2B,ARID1A,MYSM1,FZD6,FZD7,CGN,NR0B1,TAGLN2,ALOX15B,ANXA7,TRIM71,AQP3,ARG2,PTCH2,ATM,GRHL3,ATRX,SCEL,CEACAM1,IQGAP1,PRDM1,BMP2,BMP4,ALDH1A2,BRCA2,KLF5,FOXH1,CA2,CASP8,CAV1,MAP7,CBFA2T2,CD34,CDH1,CDH3,CDK6,NOG,NUP210L,KLF4,CHUK,OVOL2,TJP2,COL2A1,ONECUT2,COL7A1,GDF3,KIF20B,FOXP4,PPP1R16B,SAFB2,CTSZ,SEMA3E,MYADM,TRAF3IP1,F11R,DLG1,DMRT1,DSP,DVL2,E2F4,EDN1,FEM1B,SETDB2,EFNB2,…
GO: Biological Process	GO:0051053	negative regulation of DNA metabolic process		0.0001301	1.295	0.009592	0.09384	41	115	RNF169,TNKS,ATM,ATR,BLM,BRCA2,SMC3,TRIP12,THOC1,DUSP1,RAD50,TRIM28,ERCC4,ZRANB3,UBR5,DNAJC2,ANKRD1,GATA3,HELB,GJA1,MSH6,HNRNPC,HNRNPU,MSH2,MSH3,PML,GNL3L,NAT10,FBXW7,CTC1,TNKS2,WAPL,PDS5A,TERF1,TGFB1,TP53,GTPBP4,XRCC5,DPPA3,TFIP11,HMGA2
GO: Biological Process	GO:0016925	protein sumoylation		0.0001337	1.33	0.009783	0.09571	47	140	SEH1L,RAE1,ARNT,BLM,BRCA1,CAPN3,PIAS2,MTA1,SMC3,NUP155,ZNF451,MDC1,NUP93,POM121,GNL3,NUP153,L3MBTL2,PHC1,TRIM28,TOPORS,STAG1,EID3,NOP58,NUP50,NUPL2,NFATC2IP,HNRNPC,MDM2,NUP54,NUP98,NUP43,NUP37,PML,GNL3L,RANBP2,RNF2,RNF4,SCMH1,NUP160,NUP188,TP53,RASD2,TPR,NUP62,SUMO1,PCGF2,NUP214
GO: Biological Process	GO:0070192	chromosome organization involved in meiotic cell cycle		0.0001465	1.458	0.01064	0.1041	26	58	CCDC155,ATM,CCNB1IP1,SYCP3,REC8,SMC4,RAD50,HORMAD1,SYCE2,FANCD2,MEI4,SYCP2,MLH3,STAG3,STRA8,DMC1,MAEL,SYCE1,SGO2,RAD51,SYCP1,SUN1,TEX15,TEX11,TERF1,CPEB1
GO: Biological Process	GO:0051169	nuclear transport		0.0001668	1.66	0.01194	0.1168	123	502	SEH1L,ADAR,FZD7,XPO5,RAE1,GEMIN2,THOC5,RERE,BARD1,CEACAM1,BMP4,BRCA1,ZPR1,MCM3AP,CDH1,AKAP5,CRY2,MAPK14,NUP155,UPF2,NUP93,NLRP12,ZC3H11A,FBXO22,POM121,SMG7,G3BP2,NUP153,THOC1,ECT2,NMD3,TRIM28,EP300,SRRM1,NSRP1,UBR5,MYBBP1A,CHERP,ANP32B,GTSE1,IL23A,AKAP8L,TXNIP,NOP58,MTOR,RAB23,NUP50,AHCYL1,SRSF10,MALT1,GLI3,SFN,RBPMS,NUPL2,FAF1,TBRG1,DDX20,DDX19B,HNRNPA2B1,AGFG1,HSPA9,HSP90AA1,EIF6,JUP,KPNA3,IPO5…
GO: Biological Process	GO:0072358	cardiovascular system development		0.0001679	1.672	0.01194	0.1168	228	1058	ACACB,ACTA2,ACTN2,ACVR2B,ARID1A,EOMES,ADRB2,AP1B1,ALPK3,RECK,ANG,ANPEP,ANXA3,APOB,ATM,DNAH11,CEACAM1,PRDM1,WISP1,BMP2,BMP4,ALDH1A2,BRCA1,KLF5,FOXH1,CALCA,CASP8,CAV1,CD34,CTDP1,NOG,KLF4,CHRNA7,OVOL2,ARHGAP22,NIPBL,COL1A1,COL2A1,ATF2,CRIP1,CRKL,FOXP4,MAPK14,TENM4,NUS1,PPP1R16B,CTH,NEXN,ECE2,SEMA3E,TRAF3IP1,MAML1,DDIT3,FGF19,SLC12A6,DSG2,DSP,DVL2,GJC1,COL4A3BP,EDN1,SETDB2,EFNB2,EPHA2,WASF2,EGFL7,ENG…
GO: Biological Process	GO:0072359	circulatory system development		0.0001679	1.672	0.01194	0.1168	228	1058	ACACB,ACTA2,ACTN2,ACVR2B,ARID1A,EOMES,ADRB2,AP1B1,ALPK3,RECK,ANG,ANPEP,ANXA3,APOB,ATM,DNAH11,CEACAM1,PRDM1,WISP1,BMP2,BMP4,ALDH1A2,BRCA1,KLF5,FOXH1,CALCA,CASP8,CAV1,CD34,CTDP1,NOG,KLF4,CHRNA7,OVOL2,ARHGAP22,NIPBL,COL1A1,COL2A1,ATF2,CRIP1,CRKL,FOXP4,MAPK14,TENM4,NUS1,PPP1R16B,CTH,NEXN,ECE2,SEMA3E,TRAF3IP1,MAML1,DDIT3,FGF19,SLC12A6,DSG2,DSP,DVL2,GJC1,COL4A3BP,EDN1,SETDB2,EFNB2,EPHA2,WASF2,EGFL7,ENG…
GO: Biological Process	GO:0000819	sister chromatid segregation		0.0001698	1.69	0.01199	0.1173	66	225	SEH1L,CENPP,TNKS,ATM,ATRX,BUB1,SMC3,ZW10,PHF13,CENPE,CENPF,NIPBL,AHCTF1,SYCP3,CSNK2A2,ESPL1,KNTC1,KIF14,REC8,DUSP1,SMC4,HASPIN,DYNC1LI1,STAG1,HORMAD1,USP44,NDC80,CHMP4C,AKAP8L,CTCF,STAG3,SMC1B,STRA8,PAPD7,CIT,SGO2,KIF2A,KIFC1,SGO1,GEN1,NUP98,NUP43,NUP37,INO80,MAP10,RANBP2,CEP192,CEP55,FBXW7,DSN1,CENPT,NAA50,SLF2,CDCA5,WAPL,POGZ,AURKC,KHDC3L,PDS5A,NUP160,TEX14,TERF1,TPR,TTN,XPO1,KNL1
GO: Biological Process	GO:0051301	cell division		0.0001838	1.83	0.01289	0.1261	155	668	SEH1L,NCOA3,USP9X,BIRC6,FZD7,ANXA11,THOC5,HAUS1,TNKS,ATM,ATRX,CCNK,BLM,BMP4,BRCA2,BUB1,WASL,CCND3,CCNE1,CCNF,CCNT1,CCNT2,SMC3,CTDP1,ZW10,CDC25A,CDK6,PHF13,CENPE,CENPF,PLK3,AHCTF1,SYCP3,BABAM2,KIF20B,CSNK2A2,ESPL1,KNTC1,CCP110,DAZL,FBXO5,KLHL21,KIF14,DMRT1,DUSP1,SMC4,ECT2,ACTR2,EDN1,SETDB2,DYNC1LI1,NME6,LEF1,CCDC8,STAG1,CCNO,HORMAD1,SYCE2,USP44,SYCP2,NDC80,PRMT5,FGF4,CHMP4C,TXNIP,RAB11FIP4,INTU,SP…
GO: Biological Process	GO:0061138	morphogenesis of a branching epithelium		0.0001884	1.876	0.01312	0.1283	65	221	NCOA3,BMP2,BMP4,CDH1,NOG,CTSZ,SEMA3E,DLG1,EDN1,FEM1B,EPHA2,ENG,LEF1,CITED2,YAP1,SEMA3C,FLT1,SPINT2,KDM5B,SIX4,GPC3,GLI2,GLI3,GRB2,FOXA1,HOXD13,KDR,KRAS,LLGL2,TACSTD2,MMP14,MSX2,MYCN,TMTC3,NFATC4,NOTCH4,PAK1,PGF,PITX2,PLXNA1,PML,ESRP1,LAMA1,PTCH1,MKS1,RASIP1,GRHL2,ESRP2,SALL1,SFRP2,SIX1,SOX2,SPINT1,ST14,SULF1,TBX3,TEK,DICER1,TFAP2C,TGFB1,NKX2-1,RBM15,WNT2B,FZD5,TBX20
GO: Biological Process	GO:0071478	cellular response to radiation		0.0002016	2.007	0.01394	0.1363	54	172	CUL4B,USP28,ATF4,ATM,ATR,BCAT1,BLM,CDC25A,NMT2,CNGB1,NIPBL,CREBBP,CRIP1,CRY1,CRY2,MAPK14,N4BP1,CYBA,DDB2,ECT2,EP300,ERCC4,YAP1,FNTB,BBC3,GATA3,TLK2,GRK4,GRB2,POLI,TSPYL5,TP53INP1,MC1R,MDM2,MGMT,TRPM1,NFATC4,RAD9B,INO80,PTGS2,PTPRK,RAD9A,RAD51,RNF4,FBXW7,IMPACT,SFRP2,SIRT1,SPIDR,TP53,TP73,PPP1R15A,XRCC5,HMGA2
GO: Biological Process	GO:1901991	negative regulation of mitotic cell cycle phase transition		0.0002062	2.053	0.01416	0.1385	51	159	TICRR,ATM,CRADD,BCAT1,BLM,BUB1,ZW10,CENPE,CENPF,FOXN3,PLK3,ZNF385A,KANK2,CSNK2A2,ARID3A,DUSP1,E2F1,E2F4,HASPIN,DYNC1LI1,EP300,USP44,TAOK3,CARM1,GTSE1,SFN,PRMT1,MDM2,MDM4,GEN1,CNOT3,E2F7,ZNF655,PML,PRKDC,PTEN,CDC73,CEP192,RFWD3,PIDD1,JADE1,RBM38,CNOT1,KHDC3L,TEX14,TERF1,TFDP2,TP53,TP73,TPR,HMGA2
GO: Biological Process	GO:0016071	mRNA metabolic process		0.0002077	2.067	0.01416	0.1385	154	664	ADAR,SCAF4,DHX16,GEMIN2,APLP1,TNRC6C,CWC22,THOC5,METTL14,KHSRP,SUGP1,ATM,PATL2,RNMT,BARD1,ZPR1,C1QBP,CCNT1,PRPF3,CDK11B,CDC5L,RBM25,NOCT,ZNF473,BAG4,RBM39,WTAP,UPF2,CSTF3,AQR,RC3H1,YTHDC1,DDX5,DDX6,DHX8,DHX9,ZC3H11A,DDX46,SMG7,DQX1,DKC1,THRAP3,THOC1,ELAVL2,SRRM1,SF3B4,CWC27,SMNDC1,ETF1,NSRP1,PRMT5,PRPF8,PABPC1,AKAP8L,PCF11,CELF1,LUC7L2,FUS,AHCYL1,WBP11,SRSF10,AGO2,CDK12,HELB,CPSF4,APOBEC2,RBPMS,G…
GO: Biological Process	GO:0048732	gland development		0.0002099	2.09	0.01421	0.1391	123	504	NCOA3,ADA,ADRB2,NR0B1,ALOX15B,APRT,ASNS,ASS1,NCOA1,CEACAM1,SOCS2,BMP2,BMP4,ALDH1A2,BRAF,BRCA2,TSPO,CAV1,CCNE1,CDH1,CDKN1C,NOG,CHUK,ONECUT2,CRIP1,CRKL,NCOR1,UPF2,NKX2-8,BCL2L11,FEM1B,EPHA2,ELF3,LEF1,SLC29A1,EP300,CITED2,PRMT5,ARID5B,SEMA3C,FPGS,LSR,NR5A1,KDM5B,GATA2,GATA3,GATA6,SIX4,GLI1,GLI2,GLI3,RIPK3,ADRM1,NRG1,HK2,FOXA1,HNRNPD,HOXD13,HPN,IGF2,RBPJ,IRF6,JARID2,LIPC,LY6E,MDK,MGMT,MMP2,MST1,MSX2,…
GO: Biological Process	GO:0034968	histone lysine methylation		0.0002344	2.334	0.01577	0.1542	39	109	OGT,BEND3,EED,BRCA1,ASH2L,KMT2C,CTCFL,SETD1A,KMT2B,DNMT3B,SETDB2,MECOM,DOT1L,GATA3,WDR5,PRDM5,BAZ2A,SMYD1,JARID2,KMT2A,SETD2,TET2,BCOR,NSD3,ARID4A,RBBP5,ASXL2,SETD6,MTF2,KDM3A,KDM4C,SUPT6H,NSD1,SIRT1,SUZ12,KDM6A,SMYD3,NELFA,KMT2D
GO: Biological Process	GO:0031570	DNA integrity checkpoint		0.0002375	2.364	0.01586	0.1552	52	164	TICRR,USP28,CDC14B,THOC5,ATM,ATR,CRADD,BCAT1,BLM,BRCA1,CDC5L,FOXN3,PLK3,ZNF385A,BABAM2,ATF2,CRY1,MAPK14,MDC1,THOC1,ARID3A,E2F1,E2F4,FEM1B,EP300,TAOK3,CARM1,GTSE1,STRA8,SFN,PRMT1,PLK5,MDM2,MDM4,MSH2,NEK1,CNOT3,E2F7,PML,RAD9B,PRKDC,RAD9A,RFWD3,PIDD1,RBM38,CNOT1,TFDP2,BRD4,TP53,TP73,CDT1,HMGA2
GO: Biological Process	GO:0071495	cellular response to endogenous stimulus		0.0002451	2.44	0.01627	0.1591	267	1278	NCOA3,USP9X,ACTN2,ACVR2B,ARID1A,ADCY3,ADCY7,CGN,NR0B1,LTBP4,OGT,OFD1,APLP1,TRIM71,APOB,APRT,TRIB3,ASNS,ASS1,NCOA1,ATP1A3,UBR1,ATP6V1B2,ATP6V0C,URI1,RIPK2,BCL9,HCN2,TRIM24,FGF17,CEACAM1,IQGAP1,BLM,SOCS2,BMP2,BMP4,BMP8B,BRCA1,KLF9,ZPR1,FOXH1,CA2,CALCA,CAV1,CBL,PIAS2,CCNE1,CDC5L,CDH1,CDKN1C,NOG,KLF4,BMP8A,COL1A1,COL2A1,ONECUT2,COL5A2,AKAP5,GDF15,BAG4,SIN3A,GDF3,KANK2,CRY1,CRY2,NCOR1,ZNF451,ATP6V0A4,…
GO: Biological Process	GO:0065003	protein-containing complex assembly		0.0002489	2.477	0.01641	0.1605	364	1825	CHAF1B,ACACB,ACTN2,ADAR,TRRAP,CENPP,ADRB2,AARS2,AP1B1,KCTD16,ULK1,SOAT2,FNIP2,CUL4B,TICRR,SMARCA5,OGT,ANG,OFD1,GEMIN2,HAT1,BIRC3,APOB,APOC1,SPTBN4,HAUS1,USO1,ATF1,TNKS,EIF3B,EIF3C,ATM,EIF3J,VAMP8,PATL2,ATR,ATRX,HRK,BCL9,BID,BLM,BRAF,SYNJ1,C1QBP,CDC42EP5,WASF1,H1FX,WASL,CAPG,CAPN3,CASP8,CAV1,FCHO2,SLC7A7,ASH2L,PRPF3,ZW10,CDH1,CLGN,CENPE,CENPF,NLRC4,WIZ,ATXN10,NOCT,AIM2,COL1A1,COL7A1,AHCTF1,BAG4,GM…
GO: Biological Process	GO:0045787	positive regulation of cell cycle		0.0002994	2.981	0.01961	0.1918	92	352	MTA3,CUL4B,ASNS,ATM,ATRX,CRADD,CCNK,BRCA1,BRCA2,CCND3,CCNT1,CCNT2,CENPE,WIZ,PLK3,SIN3A,ZNF385A,CREBBP,KIF20B,ESPL1,DAZL,DDX3X,FBXO5,KIF14,DMRT1,ARID3A,BCL2L11,E2F1,E2F4,ECT2,EDN1,MLXIPL,EIF4EBP1,DYNC1LI1,LEF1,EP300,CITED2,CARM1,MYBBP1A,FNTB,GTSE1,RAB11FIP4,GATA6,DBF4,SFN,CIT,HCFC1,FOXA1,PRMT1,IGF2,SGO2,MDM2,MDM4,MSX2,GEN1,CNOT3,ORC1,OVOL1,PDGFRB,E2F7,PIM1,PML,POU4F1,INO80,MAP10,HMGN5,CEP120,RAD51…
GO: Biological Process	GO:0008213	protein alkylation		0.0003061	3.047	0.01978	0.1935	54	174	OGT,BEND3,EED,PCMTD1,BRCA1,ASH2L,KMT2C,CTCFL,SETD1A,KMT2B,DNMT3B,SETDB2,ETF1,MECOM,PRMT5,CARM1,CTCF,DOT1L,GATA3,WDR5,PRDM5,PRDM4,BAZ2A,SMYD1,PRMT1,JARID2,KMT2A,DPPA2,SETD2,MTHFR,MTR,SETD4,WDR77,TET2,BCOR,NSD3,ARID4A,RBBP5,ASXL2,SETD6,MTF2,TET1,PRDM14,SNRPD3,KDM3A,KDM4C,SUPT6H,NSD1,SIRT1,SUZ12,KDM6A,SMYD3,NELFA,KMT2D
GO: Biological Process	GO:0006479	protein methylation		0.0003061	3.047	0.01978	0.1935	54	174	OGT,BEND3,EED,PCMTD1,BRCA1,ASH2L,KMT2C,CTCFL,SETD1A,KMT2B,DNMT3B,SETDB2,ETF1,MECOM,PRMT5,CARM1,CTCF,DOT1L,GATA3,WDR5,PRDM5,PRDM4,BAZ2A,SMYD1,PRMT1,JARID2,KMT2A,DPPA2,SETD2,MTHFR,MTR,SETD4,WDR77,TET2,BCOR,NSD3,ARID4A,RBBP5,ASXL2,SETD6,MTF2,TET1,PRDM14,SNRPD3,KDM3A,KDM4C,SUPT6H,NSD1,SIRT1,SUZ12,KDM6A,SMYD3,NELFA,KMT2D
GO: Biological Process	GO:0006406	mRNA export from nucleus		0.0003147	3.132	0.02008	0.1964	38	106	SEH1L,RAE1,THOC5,NUP155,UPF2,NUP93,ZC3H11A,POM121,SMG7,NUP153,THOC1,SRRM1,AKAP8L,NUP50,SRSF10,NUPL2,DDX19B,HNRNPA2B1,AGFG1,NUP54,SETD2,NUP98,NUP43,NUP37,THOC6,RANBP2,UPF1,SRSF2,SMG1,ZC3H3,SUPT6H,NUP160,SMG5,NUP188,TPR,NUP62,NUP214,THOC2
GO: Biological Process	GO:0071427	mRNA-containing ribonucleoprotein complex export from nucleus		0.0003147	3.132	0.02008	0.1964	38	106	SEH1L,RAE1,THOC5,NUP155,UPF2,NUP93,ZC3H11A,POM121,SMG7,NUP153,THOC1,SRRM1,AKAP8L,NUP50,SRSF10,NUPL2,DDX19B,HNRNPA2B1,AGFG1,NUP54,SETD2,NUP98,NUP43,NUP37,THOC6,RANBP2,UPF1,SRSF2,SMG1,ZC3H3,SUPT6H,NUP160,SMG5,NUP188,TPR,NUP62,NUP214,THOC2
GO: Biological Process	GO:0007062	sister chromatid cohesion		0.0003441	3.425	0.02181	0.2134	43	127	SEH1L,CENPP,TNKS,ATRX,BUB1,SMC3,ZW10,CENPE,CENPF,NIPBL,AHCTF1,SYCP3,ESPL1,KNTC1,REC8,HASPIN,STAG1,HORMAD1,NDC80,CTCF,STAG3,SMC1B,STRA8,PAPD7,SGO2,KIF2A,SGO1,NUP98,NUP43,NUP37,RANBP2,FBXW7,DSN1,CENPT,NAA50,SLF2,CDCA5,WAPL,POGZ,PDS5A,NUP160,XPO1,KNL1
GO: Biological Process	GO:0044770	cell cycle phase transition		0.0003598	3.581	0.02258	0.2209	132	555	MTA3,CUL4B,CUL2,TICRR,KLF11,OFD1,TRIM71,HAUS1,DYNLL1,ATM,CRADD,BCAT1,BID,BLM,ZPR1,BUB1,CCNE1,CTDP1,CDC5L,ZW10,CDC25A,CDC34,CDK6,CENPE,CENPF,FOXN3,PLK3,SIN3A,ZNF385A,KANK2,CREBBP,CSNK2A2,ESPL1,KNTC1,CCP110,DDX3X,FBXO5,KIF14,DYNC1H1,ARID3A,DUSP1,E2F1,E2F4,AKAP9,EIF4EBP1,HASPIN,DYNC1LI1,EP300,USP44,TAOK3,CARM1,GTSE1,AKAP8L,TJP3,MCM8,STRA8,DBF4,SFN,PIM2,CIT,AJUBA,HMMR,PRMT1,HSP90AA1,PLK5,MCM2,MDM2,MD…
GO: Biological Process	GO:0042981	regulation of apoptotic process		0.0003607	3.59	0.02258	0.2209	309	1519	NCOA3,AARS,ABL2,ACTN4,ACTN1,ACTN2,ACTN3,ADA,ADAR,BIRC6,PNMA5,ADRB2,PLA2G6,KLF11,ZNF622,BIRC3,CHD8,ARHGAP4,ASNS,NCOA1,DYNLL1,ATF4,ATM,URI1,CRADD,HRK,RIPK2,BARD1,TNFRSF10B,TRIM24,CEACAM1,BID,BLM,SOCS2,BMP2,BMP4,ALKBH1,BMP8B,ALDH1A2,BRCA1,BRAF,ZPR1,BUB1,TSPO,C1QBP,CACNA1A,CAPN3,CASP8,CAV1,CBL,CBS,CREB3L1,CDC34,DCUN1D3,CDH1,NOG,KLF4,NLRC4,CKMT1B,RBM25,BMP8A,PLK3,CNTFR,COL2A1,SLC25A27,GDF15,BAG4,SYCP3…
GO: Biological Process	GO:0000077	DNA damage checkpoint		0.0004647	4.626	0.02891	0.2828	49	154	USP28,CDC14B,THOC5,ATM,ATR,CRADD,BCAT1,BLM,BRCA1,CDC5L,FOXN3,PLK3,ZNF385A,BABAM2,ATF2,CRY1,MAPK14,MDC1,THOC1,ARID3A,E2F1,E2F4,FEM1B,EP300,TAOK3,CARM1,GTSE1,SFN,PRMT1,PLK5,MDM2,MDM4,MSH2,NEK1,CNOT3,E2F7,PML,RAD9B,PRKDC,RAD9A,RFWD3,PIDD1,RBM38,CNOT1,TFDP2,BRD4,TP53,TP73,HMGA2
GO: Biological Process	GO:0006405	RNA export from nucleus		0.0004861	4.838	0.03005	0.294	41	120	SEH1L,XPO5,RAE1,THOC5,NUP155,UPF2,NUP93,ZC3H11A,POM121,SMG7,NUP153,THOC1,SRRM1,AKAP8L,NUP50,SRSF10,NUPL2,DDX19B,HNRNPA2B1,AGFG1,NUP54,SETD2,NUP98,NUP43,NUP37,THOC6,NUP62CL,RANBP2,UPF1,SRSF2,SMG1,ZC3H3,SUPT6H,NUP160,SMG5,NUP188,TPR,NUP62,NOL6,NUP214,THOC2
GO: Biological Process	GO:0051784	negative regulation of nuclear division		0.0004962	4.939	0.03049	0.2983	26	61	TNKS,ATM,ATRX,BMP4,BUB1,ZW10,CENPE,CENPF,CSNK2A2,FBXO5,DMRT1,DUSP1,DYNC1LI1,NME6,HORMAD1,USP44,LIF,MSH2,GEN1,CEP192,RPS6KA2,KHDC3L,TEX14,TERF1,TPR,FBXO43
GO: Biological Process	GO:0048863	stem cell differentiation		0.0005627	5.601	0.03436	0.3362	81	303	NCOA3,EOMES,BMP2,BMP4,ALDH1A2,CDK6,NOG,CHD2,OVOL2,COL1A1,PUM1,TCF7L1,ECE2,SEMA3E,FGF19,EDN1,TRIM28,LEF1,CITED2,YAP1,SEMA4D,SEMA3C,FOLR1,GATA4,GATA6,SIX4,GJA1,PRDM4,ZSCAN10,HAS2,NRG1,TRIM6,FOXA1,HPN,HTR2B,RBPJ,JARID2,KIT,LIF,TACSTD2,EPCAM,SMAD7,MSX2,SETD2,GLIPR2,NFE2L2,NFYA,NODAL,CNOT3,PAWR,PITX2,PLAUR,POU5F1,PSMD11,REST,LIN28A,SETD6,NANOG,SFRP2,MTF2,ELL3,CNOT1,SOX2,KDM3A,KDM4C,TBXT,TAL1,TCF7L2,TE…
GO: Biological Process	GO:0032526	response to retinoic acid		0.0005928	5.901	0.03598	0.352	42	125	ABL2,FZD7,OGT,AQP3,NCOA1,BMP4,ALDH1A2,SYNJ1,MAP7,TRIML2,KLF4,COL1A1,PTGES,DUSP1,SCAMP3,PHC1,EP300,PTK2B,YAP1,LEFTY1,STRA8,GATA4,TWF2,ACER2,PDGFRB,SERPINF1,POU5F1,PTCH1,PTK7,RARA,RARG,RNF2,NANOG,SOX2,SETX,TBXT,TEAD1,TEK,ASXL1,WNT3,YES1,ZNF35
GO: Biological Process	GO:0044772	mitotic cell cycle phase transition		0.000609	6.062	0.03674	0.3594	126	529	MTA3,CUL4B,CUL2,TICRR,KLF11,OFD1,TRIM71,HAUS1,DYNLL1,ATM,CRADD,BCAT1,BID,BLM,ZPR1,BUB1,CCNE1,CTDP1,ZW10,CDC25A,CDC34,CDK6,CENPE,CENPF,FOXN3,PLK3,SIN3A,ZNF385A,KANK2,CREBBP,CSNK2A2,ESPL1,KNTC1,CCP110,DDX3X,FBXO5,KIF14,DYNC1H1,ARID3A,DUSP1,E2F1,E2F4,AKAP9,EIF4EBP1,HASPIN,DYNC1LI1,EP300,USP44,TAOK3,CARM1,GTSE1,TJP3,MCM8,DBF4,SFN,PIM2,CIT,AJUBA,HMMR,PRMT1,HSP90AA1,PLK5,MCM2,MDM2,MDM4,PSMA8,MNAT1,GEN1…
GO: Biological Process	GO:0071479	cellular response to ionizing radiation		0.0006344	6.315	0.03788	0.3706	25	58	ATM,ATR,BLM,NIPBL,MAPK14,CYBA,ECT2,YAP1,BBC3,GATA3,TLK2,GRB2,TSPYL5,MGMT,RAD9B,INO80,RAD9A,RAD51,RNF4,SFRP2,SIRT1,SPIDR,TP53,XRCC5,HMGA2
GO: Biological Process	GO:2000026	regulation of multicellular organismal development		0.0006356	6.327	0.03788	0.3706	373	1893	NCOA3,ABL2,ACACB,ACTN3,ACVR2B,ADA,MYSM1,EOMES,FZD6,FZD7,ADRB2,ULK1,STK24,RASAL1,ALOX15B,ISLR2,AMH,OGT,OFD1,ANXA3,ENC1,SHTN1,CPNE5,MAPKAPK5,AQP3,THOC5,ARHGAP4,ARHGDIB,ARNT,CAPRIN2,PTCH2,NCOA1,ZFHX3,ATF1,GRHL3,RIPK2,CEACAM1,IQGAP1,PRDM1,SOCS2,WISP1,BMP2,BMP4,BRCA1,BRAF,BRCA2,SYNJ1,ZPR1,TSPO,C1QBP,MYRF,CA2,CACNA1A,CALCA,CAPN3,CASP8,CAV1,PIAS2,CD80,ARHGEF1,CBFA2T2,CD34,CTDP1,ADGRE5,CDH1,CDH3,CDK6,NOG…
GO: Biological Process	GO:0071407	cellular response to organic cyclic compound		0.0006739	6.708	0.0398	0.3893	132	561	NCOA3,ARID1A,ADAR,ADCY3,NR0B1,ALPL,RAE1,CGAS,APLP1,ASS1,NCOA1,ATP1A3,URI1,HCN2,TRIM24,BLM,BMP2,BMP4,BRCA1,KLF9,FOXH1,CASP8,CAV1,PIAS2,CCNE1,CDC5L,CDH1,KLF4,COL1A1,SIN3A,KANK2,CRY1,CRY2,NCOR1,SAFB2,CTNNA1,CYBA,DDX5,DIAPH1,THRAP3,DNMT3B,HDAC6,EDN1,EFNA5,AKAP9,EIF4EBP1,LEF1,EP300,DMTN,ESRRB,PAK4,KLF2,UBR5,RBM14,CARM1,FOXO1,FOLR1,FOLR2,PPARGC1B,PELP1,ANKRD1,NR5A2,FOXP1,NR5A1,PTGES3,AGO2,NR6A1,GLI2,TR…
GO: Biological Process	GO:0046661	male sex differentiation		0.0006757	6.725	0.0398	0.3893	52	169	NR0B1,UTF1,AMH,NCOA1,ATRX,EIF2S2,MAP7,NUP210L,SAFB2,CTNNA1,ZFP42,DMRT1,REC8,BCL2L11,PLEKHA1,FANCA,CITED2,SYCP2,ARID5B,NR5A1,GATA3,GATA4,GATA6,SIX4,GJB2,ADRM1,INSL6,H3F3B,HMGB2,HOXD13,ICAM1,INSL3,KDR,KIT,MMP14,MSH2,NASP,PITX2,RARA,ARID4A,SFRP2,FNDC3A,SOX2,SOX15,KDM3A,TBX3,TEX15,TEX11,TFAP2C,NKX2-1,WNT2B,JMJD1C
GO: Biological Process	GO:0042770	signal transduction in response to DNA damage		0.0007989	7.952	0.04678	0.4576	41	122	ATM,ATR,ATRX,CRADD,BID,BRCA1,BRCA2,CDC5L,PLK3,ZNF385A,MAPK14,DDX5,SESN2,ARID3A,E2F1,E2F4,EP300,CARM1,FOXO3,GTSE1,ANKRD1,RPS6KA6,SFN,GRB2,PRMT1,SPRED2,MDM2,MDM4,CNOT3,E2F7,PMAIP1,PML,PRKDC,PIDD1,RBM38,CNOT1,TFAP4,SIRT1,TFDP2,TP53,TP73
GO: Biological Process	GO:0045143	homologous chromosome segregation		0.0008067	8.03	0.04696	0.4594	24	55	CCDC155,ATM,CCNB1IP1,BRCA2,SYCP3,ESPL1,REC8,HORMAD1,SYCE2,FANCD2,MEI4,SYCP2,MLH3,STAG3,STRA8,DMC1,MAEL,SYCE1,SYCP1,SUN1,TEX15,TEX11,TERF1,CPEB1
GO: Biological Process	GO:0045595	regulation of cell differentiation		0.0009126	9.084	0.05282	0.5167	338	1699	NCOA3,ABL2,JDP2,ACTN4,ACVR2B,ADA,EOMES,FZD7,NR0B1,PLA2G10,ULK1,LTBP4,STK24,RASAL1,ALOX15B,ISLR2,OGT,ENC1,IFITM1,APOB,SHTN1,CPNE5,MAPKAPK5,AQP3,THOC5,ARHGAP4,ARNT,TRIB3,CAPRIN2,PTCH2,NCOA1,ZFHX3,ATF1,RIPK2,DLK1,CEACAM1,IQGAP1,PRDM1,SOCS2,WISP1,BMP2,BMP4,BRAF,SYNJ1,KLF5,TSPO,C1QBP,CA2,CACNA1A,CALCA,CAPN3,CASP8,CAV1,RUNX1T1,PIAS2,CCNE1,CCNT2,CD80,ARHGEF1,CBFA2T2,CD34,CTDP1,CDH1,CDK6,NOG,KLF4,OVOL2,T…
GO: Biological Process	GO:0001824	blastocyst development		0.001027	10.22	0.05908	0.5779	33	90	ADA,EOMES,THOC5,CCNB1IP1,ATP1B1,BRCA2,ZPR1,CDH1,ELF3,ESRRB,HORMAD1,CITED2,FOXD3,NASP,NODAL,CNOT3,POU5F1,RAD51B,PALB2,SKIL,TET1,PRDM14,CNOT1,KDM4C,TAF8,HNF1A,TEAD4,TFAP2C,TJP1,RPL7L1,XAB2,SALL4,THOC2
GO: Biological Process	GO:0051493	regulation of cytoskeleton organization		0.001053	10.48	0.06025	0.5894	110	452	ABL2,ACTN2,CAMSAP3,SPTBN4,ARHGDIB,GRHL3,BRCA1,BRAF,BST2,CDC42EP5,WASF1,WASL,CAPG,CAV1,CCNF,CENPE,BAG4,GMFG,KANK2,NEXN,SEMA3E,MYADM,TRAF3IP1,F11R,VILL,DLG1,SHANK1,ESPN,HDAC6,ECT2,LPAR1,ACTR2,EDN1,EFNA5,WASF2,SORBS3,TENM1,DYNC1LI1,MARK2,EP300,DMTN,EPHA1,F2RL1,PTK2B,RBM14,CHMP4C,LIMA1,ARFGEF1,CHORDC1,MTOR,SPIRE2,HSPH1,DSTN,STMN2,GRB2,CIT,CORO1A,KANK3,HCK,NCKAP1L,TWF2,ICAM1,ITGB3,KIFC1,CCSAP,TACSTD2,…
GO: Biological Process	GO:0018022	peptidyl-lysine methylation		0.001077	10.72	0.06124	0.5991	40	119	OGT,BEND3,EED,BRCA1,ASH2L,KMT2C,CTCFL,SETD1A,KMT2B,DNMT3B,SETDB2,MECOM,DOT1L,GATA3,WDR5,PRDM5,BAZ2A,SMYD1,JARID2,KMT2A,SETD2,SETD4,TET2,BCOR,NSD3,ARID4A,RBBP5,ASXL2,SETD6,MTF2,KDM3A,KDM4C,SUPT6H,NSD1,SIRT1,SUZ12,KDM6A,SMYD3,NELFA,KMT2D
GO: Biological Process	GO:0032386	regulation of intracellular transport		0.0011	10.95	0.06223	0.6088	152	671	ACTN2,FZD7,USP36,OGT,THOC5,DYNLL1,VAMP8,BARD1,CEACAM1,BID,CD84,BMP4,BRCA1,BRAF,SYNJ1,BST2,ZPR1,CALCA,CDKL2,CAPN3,CASP8,CAV1,CDH1,DERL3,PLK3,AKAP5,BAG4,PTPN23,KIF20B,MAPK14,CSNK2A2,NUS1,RIMS2,CYBA,TDRD12,NLRP12,ATG13,RIMS3,C2CD5,G3BP2,DIAPH1,DNM1,NUP153,BCL2L11,E2F1,HUWE1,ECT2,TRIM28,TENM1,EP300,DMTN,PTK2B,UBR5,ARIH2,LYPLA1,CHERP,ANP32B,GTSE1,SIVA1,ZBED3,IL23A,AKAP8L,PRELID3A,MTOR,BBC3,CYB5R1,RAB2…
GO: Biological Process	GO:0051094	positive regulation of developmental process		0.001121	11.16	0.06305	0.6168	271	1323	NCOA3,ABL2,ACACB,ACTN3,ACVR2B,ADA,EOMES,ADRB2,PLA2G10,STK24,RASAL1,ALOX15B,ISLR2,OGT,ANXA3,ENC1,IFITM1,APOB,SHTN1,CPNE5,MAPKAPK5,SPTBN4,ARNT,CAPRIN2,PTCH2,NCOA1,ZFHX3,ATF1,RIPK2,IQGAP1,PRDM1,SOCS2,WISP1,BMP2,BMP4,BRCA1,BRAF,SYNJ1,KLF5,TSPO,C1QBP,MYRF,CA2,CALCA,CAPN3,CASP8,PIAS2,CCNE1,CD80,CBFA2T2,CD34,ADGRE5,NOG,CHRNA7,OVOL2,CMKLR1,NOCT,NIPBL,COL1A1,AKAP5,GDF15,ZNF385A,KIF20B,CRX,MAPK14,TENM4,ITS…
GO: Biological Process	GO:2000036	regulation of stem cell population maintenance		0.001178	11.72	0.06513	0.6371	15	26	NCOA3,TCF7L1,YAP1,NFYA,NODAL,CNOT3,NANOG,CNOT1,KDM3A,KDM4C,TAL1,TEAD1,TEAD4,HMGA2,TCL1A
GO: Biological Process	GO:0060966	regulation of gene silencing by RNA		0.001178	11.72	0.06513	0.6371	15	26	ADAR,XPO5,TRIM71,TNRC6C,NCOR1,PUM1,AJUBA,BCDIN3D,DND1,POU5F1,LIN28A,PUM2,TERT,TGFB1,FXR1
GO: Biological Process	GO:0060147	regulation of posttranscriptional gene silencing		0.001178	11.72	0.06513	0.6371	15	26	ADAR,XPO5,TRIM71,TNRC6C,NCOR1,PUM1,AJUBA,BCDIN3D,DND1,POU5F1,LIN28A,PUM2,TERT,TGFB1,FXR1
GO: Biological Process	GO:0007507	heart development		0.001219	12.13	0.06703	0.6558	137	593	ACACB,ACTN2,ACVR2B,ARID1A,EOMES,AP1B1,ALPK3,ATM,DNAH11,PRDM1,WISP1,BMP2,BMP4,ALDH1A2,FOXH1,CASP8,CTDP1,NOG,OVOL2,NIPBL,COL2A1,ATF2,CRIP1,CRKL,FOXP4,MAPK14,TENM4,NEXN,ECE2,TRAF3IP1,MAML1,FGF19,DSG2,DSP,DVL2,GJC1,COL4A3BP,EDN1,SETDB2,EFNB2,ENG,EP300,ERBB3,UBE4B,MECOM,CITED2,YAP1,SEMA3C,FOLR1,SIRT6,HEXIM1,LEFTY1,MTOR,ANKRD1,GAB1,GATA2,GATA3,GATA4,GATA6,SIK1,PPP1R13L,GJA1,GPC3,GLI2,GLI3,HAS2,NRG1,SMY…
GO: Biological Process	GO:0007281	germ cell development		0.001227	12.22	0.06713	0.6568	72	265	HFM1,AMH,ANG,CCDC155,ATM,CCNB1IP1,PRDM1,BMP4,BRCA2,MAP7,NUP210L,BMP8A,SYCP3,SPAG6,ZFP42,KMT2B,DAZL,FBXO5,DMRT1,REC8,YBX2,HORMAD1,FANCC,PTK2B,MEI4,HOOK1,FOXO3,CELF1,MTOR,AFF4,ACRBP,STRA8,ADRM1,DMC1,INSL6,H3F3B,DDX20,HMGB2,AGFG1,INSL3,KIT,MSH2,PLD6,DND1,MOV10L1,TAF7L,SOHLH2,NECTIN2,RARA,PIWIL2,RFX2,LIN28A,RNF2,STRBP,RPS6KA2,SHB,FNDC3A,PRDM14,KDM3A,AURKC,PSME4,SYCP1,TAF4B,TARBP2,RNF17,TDRD1,CELF4,AL…
GO: Biological Process	GO:1902275	regulation of chromatin organization		0.00135	13.43	0.07341	0.7182	51	168	JDP2,OGT,ATM,EED,BRCA1,TRIP12,NIPBL,SIN3A,NCOR1,CTCFL,ZNF451,KMT2B,TLK1,DNMT3B,TRIM28,EP300,UBR5,AKAP8L,CTCF,GATA2,GATA3,TLK2,JARID2,LIF,KMT2A,DPPA2,ATAD2,MTHFR,ATAD2B,PML,POU5F1,BCOR,PIWIL2,ASXL2,SET,MTF2,TET1,KDM3A,KDM4C,PHF8,SUPT6H,TADA2A,TAF7,TAL1,NSD1,TERT,SIRT1,TGFB1,TP53,TPR,NELFA
GO: Biological Process	GO:0000082	G1/S transition of mitotic cell cycle		0.001445	14.38	0.07816	0.7646	68	247	CUL4B,CUL2,KLF11,TRIM71,ATM,CRADD,BCAT1,BID,ZPR1,CCNE1,CDC25A,CDC34,CDK6,PLK3,ZNF385A,KANK2,CREBBP,DDX3X,FBXO5,KIF14,ARID3A,E2F1,E2F4,EIF4EBP1,HASPIN,EP300,CARM1,GTSE1,TJP3,MCM8,DBF4,SFN,PIM2,PRMT1,PLK5,MCM2,MDM2,MDM4,MNAT1,CNOT3,NPAT,ORC1,ORC5,E2F7,PIM1,ZNF655,PML,POLE,INO80,PRKDC,PTEN,PTPN6,CDC73,RFWD3,PIDD1,JADE1,MCM10,RBM38,CDCA5,CNOT1,PHF8,TERT,TFDP2,BRD4,TP53,TP73,ORC3,CDT1
GO: Biological Process	GO:0006302	double-strand break repair		0.001551	15.44	0.08327	0.8146	57	196	RNF169,SMARCA5,CCDC155,MCM9,ATM,BARD1,BLM,BRCA1,BRCA2,MTA1,TRIP12,RAD54B,BABAM2,MDC1,AP5Z1,REC8,RAD50,ESCO2,ERCC4,UBR5,RNF138,SIRT6,MCM8,HELB,PAPD7,POLM,DMC1,LIG1,LIG4,MGMT,MSH2,PPP4R2,GEN1,SLX1B,PML,INO80,PRKDC,RAD51,RAD51B,FIGN,PALB2,SLF2,CDCA5,SETX,TEX15,HELQ,DCLRE1C,ZFYVE26,SPIDR,TP53,SUMO1,NABP1,XRCC5,TFIP11,SMARCAD1,DEK,HMGA2
GO: Biological Process	GO:0044843	cell cycle G1/S phase transition		0.001556	15.49	0.08327	0.8146	70	257	CUL4B,CUL2,KLF11,TRIM71,ATM,CRADD,BCAT1,BID,ZPR1,CCNE1,CDC25A,CDC34,CDK6,PLK3,ZNF385A,KANK2,CREBBP,DDX3X,FBXO5,KIF14,ARID3A,E2F1,E2F4,EIF4EBP1,HASPIN,EP300,CARM1,GTSE1,TJP3,MCM8,DBF4,SFN,PIM2,PRMT1,PLK5,MCM2,MDM2,MDM4,MNAT1,CNOT3,NPAT,ORC1,ORC5,E2F7,PIM1,ZNF655,PML,POLE,INO80,PRKDC,PTEN,PTPN6,CDC73,RFWD3,FBXW7,PIDD1,JADE1,MCM10,RBM38,CDCA5,CNOT1,PHF8,TERT,TFDP2,SUSD2,BRD4,TP53,TP73,ORC3,CDT1
GO: Biological Process	GO:0032989	cellular component morphogenesis		0.001594	15.87	0.0848	0.8296	289	1430	ABL2,USP9X,ACTA1,ACTN4,ACTN1,ACTN2,DSCAML1,TRIM59,BRWD3,EOMES,FZD7,CGN,TBC1D14,WDR35,PLA2G10,ULK1,RASAL1,ISLR2,LRFN1,OFD1,ANXA7,SHTN1,CPNE5,THOC5,SPTBN4,ARHGAP4,CAPRIN2,DYNLL1,RERE,IQGAP1,BMP2,BMP4,BRAF,C1QBP,CDC42EP5,WASF1,FMNL1,CACNA1A,CAPN3,MAP7,PIAS2,ARHGEF1,CDH1,ZMYM4,NOG,OVOL2,ATXN10,SCLT1,COL1A1,ONECUT2,AKAP5,PTPN23,ZNF385A,SPAG6,KIF20B,CRMP1,DNAH1,MAPK14,TENM4,IQCB1,ITSN2,RIMS2,SEMA3E,CCP…
GO: Biological Process	GO:0014020	primary neural tube formation		0.001602	15.94	0.0848	0.8296	37	108	ARID1A,FZD6,TRIM71,GRHL3,BMP4,NOG,OVOL2,KIF20B,DVL2,CITED2,FOLR1,SPINT2,RAB23,CECR2,GLMN,ZIC5,SETD2,MTHFD1,NODAL,GATAD2A,PTCH1,MKS1,PTK7,RARA,RARG,GRHL2,SALL1,SFRP2,ENAH,SPINT1,ST14,COBL,TBXT,TGIF1,KDM6A,LUZP1,SALL4
GO: Biological Process	GO:0014070	response to organic cyclic compound		0.001688	16.8	0.0889	0.8697	220	1045	NCOA3,ACACB,ACTA1,ARID1A,ADA,ADAR,ADCY3,PLIN2,ADRB2,ADSS,NR0B1,ALPL,AMH,RAE1,ANXA3,ANXA7,CGAS,APLP1,AQP3,STC2,ASNS,ASS1,NCOA1,ATF1,ATP1A3,ATP12A,URI1,RIPK2,RGS9,HCN2,TRIM24,BID,BLM,SOCS2,BMP2,BMP4,ALDH1A2,BRCA1,BRAF,BRCA2,KLF9,TSPO,FOXH1,CA2,CASP8,CAV1,PIAS2,CBS,ASH2L,CCNE1,CDC5L,CDH1,KLF4,CHRNA1,CHRNA7,CHRNB1,ABCC2,CNGA3,COL1A1,PTGES,CLDN4,SIN3A,CPN1,KANK2,CRY1,CRY2,NCOR1,SAFB2,CTNNA1,CYBA,DDX5,…
GO: Biological Process	GO:0033993	response to lipid		0.001697	16.89	0.0889	0.8697	216	1023	NCOA3,ABL2,ACTA1,ARID1A,ADCY3,FZD7,ADRB2,NR0B1,ALPL,OGT,ANXA3,APOB,AQP3,STC2,ASS1,NCOA1,ATP1A3,URI1,RIPK2,RGS9,TNFRSF10B,TRIM24,BID,PRDM1,CD84,SOCS2,BMP4,ALDH1A2,BRCA1,BRCA2,SYNJ1,KLF9,TSPO,FOXH1,CA2,CASP8,CXCL16,CAV1,MAP7,PIAS2,ASH2L,CCNE1,MTA1,CD80,TRIML2,KLF4,CHUK,NOCT,ABCC2,CNGA3,CNR2,COL1A1,PTGES,CLDN4,CPN1,KANK2,CRY1,CRY2,ABCG1,MAPK14,SAFB2,CTNNA1,CD55,DDX5,THRAP3,DNMT3B,HDAC6,DSG2,DUSP1,E2…
GO: Biological Process	GO:0001841	neural tube formation		0.001741	17.33	0.09074	0.8877	40	121	ARID1A,FZD6,TRIM71,GRHL3,BMP4,CASP8,NOG,OVOL2,KIF20B,DVL2,CITED2,FOLR1,SPINT2,RAB23,NUP50,CECR2,GLMN,ZIC5,SETD2,MTHFD1,NODAL,GATAD2A,PTCH1,MKS1,PTK7,RARA,RARG,GRHL2,SALL1,SFRP2,ENAH,SPINT1,ST14,COBL,TBXT,TGIF1,KDM6A,IPMK,LUZP1,SALL4
GO: Biological Process	GO:0034330	cell junction organization		0.001812	18.03	0.09392	0.9188	70	258	ACTN4,ACTN1,ACTN2,ACTN3,CGN,ANG,CAMSAP3,IQGAP1,CAV1,CLDN6,CDH1,CDH3,PTPN23,CTNNA1,MYADM,F11R,DLG1,MARVELD3,DSG2,DSP,GJC1,ECT2,EFNA5,PATJ,MTDH,DMTN,PTK2B,TESK2,CRB3,FLNC,FN1,LSR,PARD6B,GJA1,GJB1,GJB2,PKP3,AJUBA,ITGA5,ITGB3,ITGB4,JUP,KDR,LAMC2,SMAD7,AFDN,MMP14,PLEKHA7,ENPP2,PDPK1,GRHL1,PKP2,PLEC,PRKCI,FBLIM1,BCAS3,PTEN,PTPRK,NECTIN2,MARVELD2,GRHL2,OCLN,PERP,EPB41L3,TEK,TGFB1,THBS1,TJP1,FZD5,PHLDB2
GO: Biological Process	GO:0046546	development of primary male sexual characteristics		0.001885	18.76	0.09671	0.9461	45	143	NR0B1,UTF1,NCOA1,ATRX,EIF2S2,MAP7,NUP210L,SAFB2,CTNNA1,ZFP42,DMRT1,REC8,BCL2L11,PLEKHA1,FANCA,CITED2,ARID5B,NR5A1,GATA3,GATA4,GATA6,SIX4,ADRM1,INSL6,H3F3B,HMGB2,ICAM1,INSL3,KDR,KIT,MMP14,MSH2,NASP,PITX2,RARA,ARID4A,SFRP2,FNDC3A,SOX15,KDM3A,TEX11,TFAP2C,NKX2-1,WNT2B,JMJD1C
GO: Biological Process	GO:0008584	male gonad development		0.001885	18.76	0.09671	0.9461	45	143	NR0B1,UTF1,NCOA1,ATRX,EIF2S2,MAP7,NUP210L,SAFB2,CTNNA1,ZFP42,DMRT1,REC8,BCL2L11,PLEKHA1,FANCA,CITED2,ARID5B,NR5A1,GATA3,GATA4,GATA6,SIX4,ADRM1,INSL6,H3F3B,HMGB2,ICAM1,INSL3,KDR,KIT,MMP14,MSH2,NASP,PITX2,RARA,ARID4A,SFRP2,FNDC3A,SOX15,KDM3A,TEX11,TFAP2C,NKX2-1,WNT2B,JMJD1C
GO: Biological Process	GO:0007129	synapsis		0.001956	19.47	0.09886	0.9672	20	43	CCDC155,CCNB1IP1,SYCP3,REC8,HORMAD1,SYCE2,FANCD2,MEI4,SYCP2,MLH3,STAG3,STRA8,DMC1,MAEL,SYCE1,SYCP1,SUN1,TEX15,TEX11,CPEB1
GO: Biological Process	GO:0051985	negative regulation of chromosome segregation		0.001956	19.47	0.09886	0.9672	20	43	TNKS,ATM,ATRX,BUB1,ZW10,CENPE,CENPF,CSNK2A2,ESPL1,DUSP1,DYNC1LI1,USP44,GEN1,CEP192,CHTF18,WAPL,KHDC3L,TEX14,TERF1,TPR
GO: Biological Process	GO:0034605	cellular response to heat		0.001957	19.48	0.09886	0.9672	38	113	SEH1L,RAE1,ATM,ATR,CD34,BAG4,CREBBP,NUP155,NUP93,DHX9,POM121,NUP153,MYOF,ZNF443,EP300,CHORDC1,DNAJC2,MTOR,PTGES3,NUP50,HSPH1,NUPL2,HSP90AA1,NUP54,ATXN3,NUP98,NUP43,NUP37,RANBP2,NUP160,SIRT1,THBS1,NUP188,TPR,NUP62,DNAJC7,ZNF14,NUP214
GO: Biological Process	GO:0016573	histone acetylation		0.002183	21.73	0.1098	1.074	48	157	NCOA3,TRRAP,SUPT3H,OGT,EP400,HAT1,BEND3,NCOA1,BRCA1,BRCA2,CDYL,SIN3A,ATF2,CREBBP,ZNF451,JADE3,DR1,LEF1,EP300,ING5,MBIP,CTCF,TAF5L,BRPF3,GATA2,GATA3,WDR5,KAT7,HCFC1,LIF,MSL3P1,KMT2A,PER1,KANSL1,PIWIL2,MSL2,JADE1,SET,NAA50,TADA2A,TAF5,TAF7,HNF1A,SIRT1,TGFB1,KAT6B,BRD1,PCGF2
GO: Biological Process	GO:0044773	mitotic DNA damage checkpoint		0.002249	22.38	0.1125	1.1	35	101	ATM,CRADD,BCAT1,BLM,FOXN3,PLK3,ZNF385A,ATF2,MDC1,ARID3A,E2F1,E2F4,EP300,TAOK3,CARM1,GTSE1,SFN,PRMT1,MDM2,MDM4,MSH2,CNOT3,E2F7,PML,RAD9B,PRKDC,RAD9A,RFWD3,PIDD1,RBM38,CNOT1,TFDP2,TP53,TP73,HMGA2
GO: Biological Process	GO:0006473	protein acetylation		0.002462	24.5	0.1225	1.199	56	194	NCOA3,TRRAP,SUPT3H,OGT,EP400,HAT1,BEND3,NCOA1,BRCA1,BRCA2,CDYL,SIN3A,ATF2,CREBBP,ZNF451,JADE3,DR1,ESCO2,LEF1,EP300,FOXO1,ING5,MBIP,CTCF,TAF5L,BRPF3,GATA2,GATA3,NAA11,WDR5,KAT7,HCFC1,HDAC1,LIF,MSL3P1,KMT2A,PER1,KANSL1,NAA16,PIWIL2,MSL2,JADE1,NAA25,SET,NAA15,NAA50,TADA2A,TAF5,TAF7,HNF1A,SIRT1,TGFB1,KAT6B,BRD1,PCGF2,NAA30
GO: Biological Process	GO:0007566	embryo implantation		0.002568	25.56	0.1272	1.244	24	58	RECK,ARHGDIB,STC2,KLF9,C1QBP,CALCA,CDH1,TRIM28,POLR1B,H3F3B,HLA-A,ITGB4,LIF,MMP2,MMP9,MST1,NODAL,PRLR,PTGIS,PTGS2,PRDM14,SOD1,OOEP,TEAD4
GO: Biological Process	GO:0042127	regulation of cell proliferation		0.00259	25.78	0.1276	1.249	329	1666	NCOA3,ABL2,ADA,BIRC6,FZD7,ADRB2,MTA3,ALOX15B,CUL2,KLF11,ANG,CIP2A,IFITM1,TRIM71,ARNT,ATM,TNK1,RIPK2,TNFRSF10B,TRIM24,FGF17,CEACAM1,BID,PRDM1,BLM,WISP1,BMP2,BMP4,ALDH1A2,BRCA1,BRAF,BRCA2,KLF9,TSPO,CAV1,ASH2L,CCND3,CD80,CD37,CDH1,CDH3,CDK6,CDKN1C,TBRG4,NOG,KLF4,CHRNA7,OVOL2,KMT2C,CNTFR,SLC25A27,PTGES,CLDN7,KANK2,ATF2,KIF20B,CRKL,NCOR1,MAPK14,PPP1R16B,CTBP2,CTH,CTNNA1,CYBA,SETD1A,TES,RC3H1,CD55,RASS…
GO: Biological Process	GO:0030036	actin cytoskeleton organization		0.002754	27.41	0.135	1.321	135	591	ABL2,ACTA1,ACTN4,ACTN1,ACTN2,MICAL3,ANG,SHTN1,SPTBN4,ARHGDIB,DYNLL1,GRHL3,BRAF,BST2,CDC42EP5,WASF1,FMNL1,WASL,CAPG,CAPN3,CNN1,BAG4,GMFG,KANK2,CTNNA1,SEMA3E,MYADM,ARHGEF17,F11R,VILL,DIAPH1,DLG1,SHANK1,DOCK2,ESPN,LPAR1,ACTR2,EDN1,PLEK2,FRY,EFNA5,WASF2,SORBS3,TENM1,EP300,EPB41L2,DMTN,EPHA1,OBSCN,KLHL41,F2RL1,PTK2B,FAT1,TESK2,FGD1,FLNB,LIMA1,ARFGEF1,PPARGC1B,MTOR,ANKRD1,SPIRE2,SIX4,DSTN,GRB2,CIT,CORO…
GO: Biological Process	GO:0016331	morphogenesis of embryonic epithelium		0.002905	28.92	0.1418	1.387	51	172	ARID1A,FZD6,TRIM71,GRHL3,BMP4,ALDH1A2,CASP8,NOG,OVOL2,KIF20B,DVL2,CITED2,FOLR1,SPINT2,RAB23,NUP50,GATA3,SIX4,GLI2,CECR2,GLMN,ZIC5,JAG2,KDF1,LLGL2,SETD2,MTHFD1,NODAL,GATAD2A,PTCH1,MKS1,PTK7,RARA,RARG,GRHL2,SALL1,SFRP2,SIX1,ENAH,SPINT1,ST14,SULF1,COBL,TBXT,TGFB1I1,TGIF1,KDM6A,WNT2B,IPMK,LUZP1,SALL4
GO: Biological Process	GO:0007346	regulation of mitotic cell cycle		0.002979	29.65	0.1446	1.415	119	508	TRRAP,MTA3,CUL4B,TICRR,ASNS,TNKS,ATM,ATRX,CRADD,BCAT1,BID,BLM,BMP4,BRCA2,BUB1,ZW10,CDKN1C,CENPE,CENPF,FOXN3,PLK3,SIN3A,ZNF385A,KANK2,ATF2,CREBBP,KIF20B,CSNK2A2,MDC1,ESPL1,KNTC1,DDX3X,FBXO5,KIF14,DLG1,DMRT1,ARID3A,DUSP1,E2F1,E2F4,EDN1,RAD50,EIF4EBP1,HASPIN,DYNC1LI1,NME6,EP300,CCDC8,USP44,TAOK3,PRMT5,CARM1,CHMP4C,GTSE1,TJP3,SIK1,DBF4,SFN,PIM2,CIT,FOXA1,PRMT1,IGF2,PLK5,CCSAP,MDM2,MDM4,PSMA8,MSH2,GEN…
GO: Biological Process	GO:0003007	heart morphogenesis		0.003106	30.92	0.1501	1.468	68	252	BMP2,BMP4,ALDH1A2,FOXH1,OVOL2,NIPBL,COL2A1,ATF2,DSP,DVL2,COL4A3BP,SETDB2,ENG,UBE4B,CITED2,YAP1,SEMA3C,FOLR1,SIRT6,LEFTY1,MTOR,ANKRD1,GATA3,GATA4,GATA6,PPP1R13L,GJA1,HAS2,NRG1,HTR2B,RBPJ,LY6E,SMAD7,MDM2,MDM4,MSX2,MYH6,NODAL,PITX2,PKP2,POU4F1,POU5F1,PTCH1,CCDC40,RARA,ASXL2,GRHL2,RYR1,RYR2,SFRP2,SIX1,TBXT,TBX3,FOXN4,TEAD1,TEK,DICER1,TGFB1,THBS1,TP53,TPM1,ASXL1,TTN,KDM6A,RBM15,ZIC3,TBX20,IFT88
GO: Biological Process	GO:0046794	transport of virus		0.003153	31.39	0.1513	1.48	27	70	SEH1L,RAE1,THOC5,BST2,CAV1,NMT2,NUP155,NUP93,POM121,NUP153,THOC1,NUP50,NUPL2,KPNA3,NUP54,NUP98,NUP43,NUP37,THOC6,RANBP2,NUP160,NUP188,TPR,NUP62,XPO1,NUP214,THOC2
GO: Biological Process	GO:0006468	protein phosphorylation		0.003161	31.46	0.1513	1.48	378	1952	ABL2,ACTN2,ACVR2B,ADAR,BIRC6,ADCY3,ADCY7,FZD7,ADRB2,ADRB3,ALPK3,PLA2G6,ULK1,BCAR3,STK24,RASAL1,DYRK3,FNIP2,OGT,ANG,ZNF622,MAPKAPK5,SPTBN4,TRIB3,CAPRIN2,TNKS,ATM,LRRC15,TNK1,ATR,RIPK2,RIOK3,TNFRSF10B,TRIM24,CCNK,FGF17,BGN,CEACAM1,IQGAP1,CD84,BLM,SOCS2,BMP2,BMP4,BMP8B,BRAF,BUB1,CDC42EP5,CALCA,CDKL2,DOK2,CAV1,GPRC5A,CBS,CCND3,CCNE1,CCNT1,CCNT2,CD80,LPAR2,CDK11B,CDC25A,CDK6,CDKN1C,RASGRP4,TBRG4,NOG,C…
GO: Biological Process	GO:0006310	DNA recombination		0.003362	33.46	0.1601	1.566	71	267	HFM1,FANCM,CCDC155,MCM9,ATM,CCNB1IP1,ATRX,BARD1,BLM,BRCA1,BRCA2,RAD54B,SYCP3,AP5Z1,THOC1,REC8,RAD50,LEF1,ERCC4,MND1,ZRANB3,MEI4,RBM14,RNF138,EID3,SIRT6,MLH3,MCM8,STRA8,HELB,POLM,DMC1,MSH6,HMGB2,IGHMBP2,RBPJ,LIG1,LIG4,MSH2,MSH3,PPP4R2,GEN1,SLX1B,POLE,INO80,PRKDC,INO80D,RAD51,RAD51B,FIGN,PALB2,VRTN,RMI1,CHTF18,SETX,STAT6,SUPT6H,SYCP1,TCF7,TEX15,TEX11,HELQ,TGFB1,DCLRE1C,ZFYVE26,SPIDR,TOP3A,UNG,NABP1…
GO: Biological Process	GO:0044774	mitotic DNA integrity checkpoint		0.003559	35.42	0.1687	1.65	36	107	TICRR,ATM,CRADD,BCAT1,BLM,FOXN3,PLK3,ZNF385A,ATF2,MDC1,ARID3A,E2F1,E2F4,EP300,TAOK3,CARM1,GTSE1,SFN,PRMT1,MDM2,MDM4,MSH2,CNOT3,E2F7,PML,RAD9B,PRKDC,RAD9A,RFWD3,PIDD1,RBM38,CNOT1,TFDP2,TP53,TP73,HMGA2
GO: Biological Process	GO:0033046	negative regulation of sister chromatid segregation		0.003773	37.56	0.1772	1.733	19	41	TNKS,ATM,ATRX,BUB1,ZW10,CENPE,CENPF,CSNK2A2,ESPL1,DUSP1,DYNC1LI1,USP44,GEN1,CEP192,WAPL,KHDC3L,TEX14,TERF1,TPR
GO: Biological Process	GO:0001825	blastocyst formation		0.003773	37.56	0.1772	1.733	19	41	ADA,EOMES,CCNB1IP1,CDH1,ESRRB,CITED2,FOXD3,NODAL,CNOT3,POU5F1,SKIL,TET1,PRDM14,CNOT1,KDM4C,TEAD4,TFAP2C,TJP1,RPL7L1
GO: Biological Process	GO:0030029	actin filament-based process		0.003803	37.86	0.1777	1.739	152	685	ABL2,ACTA1,ACTN4,ACTN1,ACTN2,ACTN3,MICAL3,ANG,SHTN1,SPTBN4,ARHGDIB,DYNLL1,GRHL3,BRAF,BST2,CDC42EP5,WASF1,FMNL1,WASL,CAPG,CAPN3,CAV1,CNN1,BAG4,GMFG,KANK2,NUP155,CTNNA1,SEMA3E,MYADM,ARHGEF17,DES,F11R,VILL,DIAPH1,DLG1,SHANK1,DOCK2,ESPN,DSC2,DSG2,DSP,GJC1,LPAR1,ACTR2,EDN1,PLEK2,FRY,EFNA5,WASF2,SORBS3,TENM1,EP300,EPB41L2,DMTN,EPHA1,OBSCN,KLHL41,F2RL1,PTK2B,FAT1,TESK2,FGD1,FLNB,FLNC,LIMA1,ARFGEF1,PPARG…
GO: Biological Process	GO:0001101	response to acid chemical		0.003875	38.57	0.1803	1.763	92	372	AARS,ABL2,FZD7,OGT,APOB,AQP3,ASNS,ASS1,NCOA1,UBR1,BMP4,ALDH1A2,SYNJ1,MAP7,CBS,CDH1,TRIML2,KLF4,CHUK,ABCC2,COL1A1,COL5A2,PTGES,ATF2,CYBA,SESN2,DNMT3B,DUSP1,E2F1,SCAMP3,EDN1,PHC1,EP300,RRAGB,FABP3,ACSL1,PTK2B,YAP1,FOXO1,FN1,FOLR1,FOLR2,LEFTY1,MTOR,RRAGA,STRA8,GATA4,YY2,GSTP1,HLCS,TWF2,HNRNPD,ICAM1,IPO5,KRT8,LIPC,MGMT,MMP2,MOG,MTHFR,ACER2,PDGFRB,PDK4,SERPINF1,GNG2,POU5F1,SLC38A9,PTCH1,PTGS2,PTK7,CAS…
GO: Biological Process	GO:0060284	regulation of cell development		0.003909	38.91	0.181	1.771	207	985	NCOA3,ABL2,ACTN4,EOMES,ULK1,STK24,RASAL1,ISLR2,ENC1,SHTN1,CPNE5,MAPKAPK5,ARHGAP4,CAPRIN2,NCOA1,ZFHX3,ATF1,IQGAP1,SOCS2,WISP1,BMP2,BMP4,BRAF,SYNJ1,TSPO,C1QBP,CACNA1A,CAV1,PIAS2,ARHGEF1,CBFA2T2,CTDP1,CDH1,NOG,KLF4,OVOL2,TJP2,COL1A1,AKAP5,KIF20B,CRMP1,CRX,TENM4,ITSN2,CTNNA1,RIMS2,TCF7L1,SEMA3E,MYADM,ASAP1,DDX6,FBXO22,FIG4,RNF10,KIF14,DNMT3B,SHANK1,DTX1,ECT2,LPAR1,EDN1,EFNA5,EIF4G2,MARK2,LEF1,EP300,D…
GO: Biological Process	GO:0075733	intracellular transport of virus		0.004185	41.66	0.192	1.878	26	67	SEH1L,RAE1,THOC5,BST2,NMT2,NUP155,NUP93,POM121,NUP153,THOC1,NUP50,NUPL2,KPNA3,NUP54,NUP98,NUP43,NUP37,THOC6,RANBP2,NUP160,NUP188,TPR,NUP62,XPO1,NUP214,THOC2
GO: Biological Process	GO:1902583	multi-organism intracellular transport		0.004185	41.66	0.192	1.878	26	67	SEH1L,RAE1,THOC5,BST2,NMT2,NUP155,NUP93,POM121,NUP153,THOC1,NUP50,NUPL2,KPNA3,NUP54,NUP98,NUP43,NUP37,THOC6,RANBP2,NUP160,NUP188,TPR,NUP62,XPO1,NUP214,THOC2
GO: Biological Process	GO:0090068	positive regulation of cell cycle process		0.004282	42.62	0.1944	1.902	69	259	MTA3,CUL4B,ATM,ATRX,CRADD,BRCA1,CENPE,WIZ,PLK3,SIN3A,ZNF385A,CREBBP,KIF20B,ESPL1,DAZL,DDX3X,FBXO5,KIF14,DMRT1,ARID3A,E2F1,E2F4,ECT2,EDN1,DYNC1LI1,LEF1,EP300,CARM1,MYBBP1A,GTSE1,RAB11FIP4,GATA6,DBF4,SFN,CIT,PRMT1,IGF2,SGO2,MDM2,MDM4,MSX2,GEN1,CNOT3,ORC1,PDGFRB,E2F7,PML,POU4F1,INO80,MAP10,CEP120,RAD51B,PIWIL2,PIDD1,RBM38,SLF2,CDCA5,CNOT1,SOX15,AURKC,TERF1,TERT,TFDP2,TGFB1,BRD4,TP53,TP73,TPR,HMGA2
GO: Biological Process	GO:1902579	multi-organism localization		0.00433	43.1	0.1944	1.902	27	71	SEH1L,RAE1,THOC5,BST2,CAV1,NMT2,NUP155,NUP93,POM121,NUP153,THOC1,NUP50,NUPL2,KPNA3,NUP54,NUP98,NUP43,NUP37,THOC6,RANBP2,NUP160,NUP188,TPR,NUP62,XPO1,NUP214,THOC2
GO: Biological Process	GO:0044766	multi-organism transport		0.00433	43.1	0.1944	1.902	27	71	SEH1L,RAE1,THOC5,BST2,CAV1,NMT2,NUP155,NUP93,POM121,NUP153,THOC1,NUP50,NUPL2,KPNA3,NUP54,NUP98,NUP43,NUP37,THOC6,RANBP2,NUP160,NUP188,TPR,NUP62,XPO1,NUP214,THOC2
GO: Biological Process	GO:0048477	oogenesis		0.00433	43.1	0.1944	1.902	31	87	HFM1,AMH,ANG,CCDC155,ATM,BRCA2,KMT2B,DAZL,FBXO5,DMRT1,REC8,YBX2,HORMAD1,PTK2B,MEI4,FOXO3,STRA8,ADRM1,DMC1,H3F3B,DDX20,INSL3,PLD6,SOHLH2,PIWIL2,RPS6KA2,SHB,AURKC,TAF4B,TDRD5,KMT2D
GO: Biological Process	GO:2001020	regulation of response to DNA damage stimulus		0.004335	43.15	0.1944	1.902	47	156	RNF169,THOC5,ATM,ATR,BRCA1,TRIP12,ZNF385A,BABAM2,CRY1,DDX5,THOC1,FEM1B,TRIM28,UBR5,SIRT6,ANKRD1,HELB,SPRED2,MCL1,MDM2,MGMT,PPP4R2,NEK1,PLSCR1,PMAIP1,PML,PRKCD,PRKCG,RAD9A,RAD51,FIGN,RFWD3,STEAP3,SFRP2,SKIL,ELL3,SLF2,TEX15,SIRT1,BRD4,SPIDR,TP73,UBE2V1,TFIP11,DEK,TIGAR,HMGA2
GO: Biological Process	GO:0030330	DNA damage response, signal transduction by p53 class mediator		0.004537	45.16	0.2025	1.981	36	108	ATM,ATR,ATRX,CRADD,BRCA1,BRCA2,PLK3,ZNF385A,DDX5,SESN2,ARID3A,E2F1,E2F4,EP300,CARM1,FOXO3,GTSE1,ANKRD1,RPS6KA6,SFN,PRMT1,SPRED2,MDM2,MDM4,CNOT3,E2F7,PMAIP1,PML,PIDD1,RBM38,CNOT1,TFAP4,SIRT1,TFDP2,TP53,TP73
GO: Biological Process	GO:0007131	reciprocal meiotic recombination		0.00469	46.69	0.2075	2.03	20	45	HFM1,FANCM,ATM,CCNB1IP1,RAD54B,SYCP3,REC8,RAD50,ERCC4,MLH3,STRA8,DMC1,MSH6,MSH2,MSH3,RAD51,RAD51B,CHTF18,SYCP1,TEX11
GO: Biological Process	GO:0035825	homologous recombination		0.00469	46.69	0.2075	2.03	20	45	HFM1,FANCM,ATM,CCNB1IP1,RAD54B,SYCP3,REC8,RAD50,ERCC4,MLH3,STRA8,DMC1,MSH6,MSH2,MSH3,RAD51,RAD51B,CHTF18,SYCP1,TEX11
GO: Biological Process	GO:0000375	RNA splicing, via transesterification reactions		0.004951	49.28	0.2181	2.133	79	309	DHX16,GEMIN2,CWC22,METTL14,KHSRP,SUGP1,C1QBP,PRPF3,CDC5L,RBM25,WTAP,CSTF3,AQR,YTHDC1,DDX5,DHX8,DHX9,DDX46,DQX1,THRAP3,ELAVL2,SRRM1,SF3B4,CWC27,SMNDC1,NSRP1,PRMT5,PRPF8,PABPC1,PCF11,CELF1,LUC7L2,FUS,WBP11,SRSF10,HELB,RBPMS,DDX20,HNRNPA2B1,HNRNPC,HNRNPD,HNRNPH1,HNRNPH3,HNRNPL,HNRNPU,PCBP1,PCBP2,TRA2A,WDR77,POLR2A,POLR2E,ESRP1,RBM4,GPATCH1,PSPC1,RBM41,ESRP2,SRSF2,TRA2B,LUC7L,ZFP64,CCAR1,ACIN1,DHX32,…
GO: Biological Process	GO:0010942	positive regulation of cell death		0.005624	55.98	0.2466	2.413	153	695	PNMA5,ADRB2,PLA2G6,KLF11,ZNF622,ARHGAP4,NCOA1,DYNLL1,ATF4,ATM,CRADD,HRK,RIPK2,BARD1,TNFRSF10B,CEACAM1,BID,BMP2,BMP4,ALDH1A2,BUB1,TSPO,C1QBP,CASP8,CAV1,CDC34,DCUN1D3,NLRC4,ATF2,CTNNA1,ARHGEF3,NLRP12,ARHGEF17,DDIT3,DDX3X,TIAM2,SOX7,CASP8AP2,HDAC6,BCL2L11,DUSP1,DNM1L,E2F1,ECT2,LPAR1,PPIF,TRIM13,EP300,EPHA7,OBSCN,FGD1,FOXO1,FOXO3,MYBBP1A,ANP32B,ING5,SIVA1,TXNIP,BEX3,MTOR,RRAGA,ANKRD1,PNMA2,BBC3,ZC3H8…
GO: Biological Process	GO:0018393	internal peptidyl-lysine acetylation		0.005736	57.1	0.2504	2.45	48	162	NCOA3,TRRAP,SUPT3H,OGT,EP400,HAT1,BEND3,NCOA1,BRCA1,BRCA2,CDYL,SIN3A,ATF2,CREBBP,ZNF451,JADE3,DR1,LEF1,EP300,ING5,MBIP,CTCF,TAF5L,BRPF3,GATA2,GATA3,WDR5,KAT7,HCFC1,LIF,MSL3P1,KMT2A,PER1,KANSL1,PIWIL2,MSL2,JADE1,SET,NAA50,TADA2A,TAF5,TAF7,HNF1A,SIRT1,TGFB1,KAT6B,BRD1,PCGF2
GO: Biological Process	GO:2000736	regulation of stem cell differentiation		0.006162	61.34	0.2678	2.62	41	131	NCOA3,BMP2,OVOL2,COL1A1,TCF7L1,LEF1,YAP1,GATA4,GATA6,SIX4,PRDM4,TRIM6,FOXA1,HPN,TACSTD2,SMAD7,GLIPR2,NFE2L2,NFYA,NODAL,CNOT3,PAWR,REST,NANOG,SFRP2,ELL3,CNOT1,KDM3A,KDM4C,TAL1,TCF7L2,TEAD1,TEAD4,DICER1,TGFB1,TGFB1I1,NKX2-1,TBX20,HMGA2,TCL1A,PHLDB2
GO: Biological Process	GO:0048568	embryonic organ development		0.006312	62.83	0.2731	2.672	112	479	NCOA3,ARID1A,ADA,BIRC6,DSCAML1,EOMES,FZD6,TNRC6C,THOC5,ARNT,NCOA1,GRHL3,PRDM1,BMP2,BMP4,ALDH1A2,FOXH1,CASP8,CDKN1C,NOG,OVOL2,NIPBL,COL2A1,GDF3,TRAF3IP1,DDIT3,DLG1,DVL2,EDN1,SETDB2,TRIM28,EPHA2,ENG,LEF1,ESRRB,CITED2,BPTF,EFEMP1,YAP1,FOLR1,FOXD3,SPINT2,GAB1,GATA2,GATA3,GATA4,SIX4,PPP1R13L,GJA1,GJB5,GLI1,GLI2,GLI3,GRB2,HPN,HSPG2,RBPJ,KDR,KIT,KRT8,KRT19,LIF,LLGL2,KMT2A,MMP14,SETD2,MTHFD1,MYCN,NEUROD1…
GO: Biological Process	GO:0097193	intrinsic apoptotic signaling pathway		0.006339	63.09	0.2731	2.672	77	301	STK24,FNIP2,CUL2,USP28,ZNF622,TRIB3,ATF4,ATM,URI1,TNFRSF10B,BID,BRCA1,BRCA2,BUB1,CAV1,CREB3L1,ZNF385A,CRIP1,DDIT3,DDX3X,DDX5,BCL2L11,DNM1L,E2F1,PPIF,EPHA2,TOPORS,EP300,MYBBP1A,SIVA1,BBC3,HSPH1,SFN,RIPK3,MSH6,MAEL,HDAC1,HELLS,UBE2K,HSPB1,LCK,MAPT,MCL1,MMP9,MSH2,PYCARD,NFATC4,NFE2L2,PLAGL2,PLAUR,PLSCR1,PMAIP1,CHAC1,PML,PRKCD,PRKDC,PRODH,PTPN2,RAD9A,UACA,ZMAT4,STEAP3,FBXW7,PARL,SFRP2,SKIL,ELL3,SOD1,…
GO: Biological Process	GO:0035295	tube development		0.006514	64.85	0.2795	2.734	151	686	NCOA3,ACVR2B,ARID1A,ADA,FZD6,TRIM71,CHD8,ARG2,ASS1,GRHL3,ATRX,PRDM1,BMP2,BMP4,ALDH1A2,KLF5,FOXH1,CASP8,CDH1,NOG,OVOL2,NIPBL,KIF20B,FOXP4,CTSZ,SEMA3E,TRAF3IP1,NKX2-8,DLG1,REC8,BCL2L11,DVL2,EDN1,SETDB2,EFNB2,EPHA2,EIF4EBP1,ENG,LEF1,EP300,EPHA4,EPHA7,KLF2,CITED2,YAP1,SEMA3C,FLT1,FLT4,FOLR1,SPINT2,FOXP1,PTGES3,RAB23,NUP50,KDM5B,INTU,GATA2,GATA3,GATA4,GATA6,SIX4,GJA1,GPC3,GLI1,GLI2,GLI3,ADRM1,CECR2,GL…
GO: Biological Process	GO:0008380	RNA splicing		0.006579	65.48	0.2811	2.75	97	402	DHX16,GEMIN2,CWC22,THOC5,METTL14,KHSRP,SUGP1,ZPR1,C1QBP,PRPF3,CDC5L,PPIG,RBM25,CLK1,RBM39,WTAP,CSTF3,AQR,YTHDC1,DDX5,DHX8,DHX9,DDX46,DQX1,THRAP3,THOC1,ELAVL2,SRRM1,SF3B4,CWC27,SMNDC1,NSRP1,PRMT5,PRPF8,PABPC1,AKAP8L,PCF11,CELF1,LUC7L2,FUS,WBP11,SRSF10,CDK12,HELB,CPSF4,RBPMS,DDX20,HNRNPA2B1,HNRNPC,HNRNPD,HNRNPH1,HNRNPH3,HNRNPL,HNRNPU,LGALS3,PPP4R2,PCBP1,PCBP2,AHNAK,TRA2A,WDR77,POLR2A,POLR2E,THOC6,E…
GO: Biological Process	GO:0009887	animal organ morphogenesis		0.006741	67.1	0.2867	2.805	230	1121	NCOA3,ABL2,ACTA1,ACTA2,ACVR2B,ARID1A,DSCAML1,FZD6,FZD7,BCAR3,ALPL,APLP1,AQP3,GRHL3,CEACAM1,PRDM1,BMP2,BMP4,ALDH1A2,BRAF,FOXH1,CA2,CAV1,CBS,CD34,CDH1,NOG,CHUK,OVOL2,NIPBL,CNGA3,COL1A1,COL2A1,ONECUT2,COL5A2,COL13A1,ATF2,CRIP1,CRKL,CRX,MAPK14,CTNNA1,CTSZ,DLG1,BCL2L11,DSP,DVL2,E2F4,COL4A3BP,EDN1,FEM1B,SETDB2,EFNB2,CELSR3,EPHA2,PLEKHA1,ELF3,TOPORS,ENG,LEF1,EP300,UBE4B,FANCC,FANCD2,CITED2,SYCP2,EFEMP1,…
GO: Biological Process	GO:0034329	cell junction assembly		0.006809	67.78	0.2884	2.822	56	200	ACTN4,ACTN1,ACTN2,ACTN3,CGN,IQGAP1,CAV1,CDH1,CTNNA1,F11R,DLG1,MARVELD3,GJC1,ECT2,EFNA5,PATJ,MTDH,DMTN,PTK2B,TESK2,CRB3,FLNC,FN1,LSR,PARD6B,GJA1,GJB1,GJB2,PKP3,AJUBA,ITGA5,ITGB3,ITGB4,JUP,KDR,LAMC2,SMAD7,MMP14,ENPP2,PDPK1,PKP2,PLEC,PRKCI,FBLIM1,BCAS3,PTEN,PTPRK,MARVELD2,GRHL2,OCLN,EPB41L3,TEK,THBS1,TJP1,FZD5,PHLDB2
GO: Biological Process	GO:0043065	positive regulation of apoptotic process		0.006846	68.15	0.2888	2.825	144	649	PNMA5,ADRB2,PLA2G6,KLF11,ZNF622,ARHGAP4,NCOA1,DYNLL1,ATF4,ATM,CRADD,HRK,RIPK2,BARD1,TNFRSF10B,CEACAM1,BID,BMP2,BMP4,ALDH1A2,BUB1,TSPO,C1QBP,CASP8,CAV1,CDC34,DCUN1D3,NLRC4,ATF2,CTNNA1,ARHGEF3,NLRP12,ARHGEF17,DDIT3,DDX3X,TIAM2,SOX7,CASP8AP2,BCL2L11,DUSP1,DNM1L,E2F1,ECT2,LPAR1,PPIF,EPHA7,OBSCN,FGD1,FOXO1,FOXO3,MYBBP1A,ANP32B,ING5,SIVA1,TXNIP,BEX3,ANKRD1,PNMA2,BBC3,ZC3H8,GATA6,SIK1,ARHGEF16,ECSCR,SFN…
GO: Biological Process	GO:0043068	positive regulation of programmed cell death		0.00723	71.97	0.3037	2.971	145	655	PNMA5,ADRB2,PLA2G6,KLF11,ZNF622,ARHGAP4,NCOA1,DYNLL1,ATF4,ATM,CRADD,HRK,RIPK2,BARD1,TNFRSF10B,CEACAM1,BID,BMP2,BMP4,ALDH1A2,BUB1,TSPO,C1QBP,CASP8,CAV1,CDC34,DCUN1D3,NLRC4,ATF2,CTNNA1,ARHGEF3,NLRP12,ARHGEF17,DDIT3,DDX3X,TIAM2,SOX7,CASP8AP2,HDAC6,BCL2L11,DUSP1,DNM1L,E2F1,ECT2,LPAR1,PPIF,EPHA7,OBSCN,FGD1,FOXO1,FOXO3,MYBBP1A,ANP32B,ING5,SIVA1,TXNIP,BEX3,ANKRD1,PNMA2,BBC3,ZC3H8,GATA6,SIK1,ARHGEF16,ECS…
GO: Biological Process	GO:0006475	internal protein amino acid acetylation		0.007456	74.22	0.3118	3.051	49	168	NCOA3,TRRAP,SUPT3H,OGT,EP400,HAT1,BEND3,NCOA1,BRCA1,BRCA2,CDYL,SIN3A,ATF2,CREBBP,ZNF451,JADE3,DR1,LEF1,EP300,ING5,MBIP,CTCF,TAF5L,BRPF3,GATA2,GATA3,NAA11,WDR5,KAT7,HCFC1,LIF,MSL3P1,KMT2A,PER1,KANSL1,PIWIL2,MSL2,JADE1,SET,NAA50,TADA2A,TAF5,TAF7,HNF1A,SIRT1,TGFB1,KAT6B,BRD1,PCGF2
GO: Biological Process	GO:0044703	multi-organism reproductive process		0.008091	80.54	0.337	3.297	215	1040	USP9X,ADA,ADCY3,ADCY7,ADRB2,NR0B1,PLA2G6,HFM1,RECK,AMH,FKBP6,ANG,CIP2A,BIRC3,APOB,SPTBN4,ARHGDIB,PLA2G4C,CCDC155,STC2,MCM9,NCOA1,DYNLL1,ATM,CCNB1IP1,BOLL,ATRX,PRDM1,BMP4,BRCA2,KLF9,EIF2S2,C1QBP,CALCA,MAP7,CBS,SLCO4C1,CDH1,SPESP1,CLGN,NUP210L,KMT2C,CDYL,BMP8A,PCYT1B,AKAP5,SYCP3,CLDN4,SPAG6,CTCFL,PUM1,HERC4,UTP14C,TDRD12,RPL10L,ZFP42,KMT2B,DAZL,FBXO5,DMRT1,REC8,GNPDA1,BCL2L11,DSG2,E2F1,EDN1,YBX2,TR…
GO: Biological Process	GO:0007292	female gamete generation		0.008287	82.49	0.3433	3.359	40	128	USP9X,HFM1,AMH,ANG,CCDC155,MCM9,DYNLL1,ATM,BRCA2,KMT2B,DAZL,FBXO5,DMRT1,REC8,YBX2,HORMAD1,PTK2B,MEI4,FOXO3,MCM8,STRA8,ADRM1,DMC1,H3F3B,DDX20,INSL3,PLD6,PARN,PTGS2,SOHLH2,PIWIL2,RPS6KA2,SHB,AURKC,TAF4B,SIRT1,ALMS1,TDRD5,M1AP,KMT2D
GO: Biological Process	GO:0034470	ncRNA processing		0.008312	82.74	0.3433	3.359	96	399	AARS,WDR18,ADAR,AARS2,DHX37,NOP14,RIOK3,NOL11,KIAA0391,UTP14C,SENP3,ALKBH8,DKC1,TRDMT1,RIOK1,INTS6,TRNT1,TFB1M,RCL1,NOP56,RPP38,UTP23,TRMO,NOP58,TRMT6,DIEXF,PELP1,CDK5RAP1,RPUSD2,WBP11,AGO2,RPP40,UTP14A,CPSF4,POP1,UTP20,DUS4L,KRR1,RPUSD4,UTP4,LTV1,TRMT11,HNRNPA2B1,TRMT10A,ADAT2,EIF6,LIN28B,NOB1,DROSHA,YBEY,BCDIN3D,ABT1,NOC4L,DGCR8,CCDC86,TRMT44,TEX10,CDKAL1,RPP25,PWP2,NOL8,HEATR1,NOL9,SRFBP1,LIN2…
GO: Biological Process	GO:2000045	regulation of G1/S transition of mitotic cell cycle		0.008568	85.29	0.3517	3.441	44	146	CUL4B,ATM,CRADD,BCAT1,BID,PLK3,ZNF385A,KANK2,CREBBP,DDX3X,KIF14,ARID3A,E2F1,E2F4,HASPIN,EP300,CARM1,GTSE1,TJP3,DBF4,SFN,PRMT1,PLK5,MDM2,MDM4,CNOT3,E2F7,PIM1,ZNF655,PML,INO80,PRKDC,PTEN,PTPN6,CDC73,RFWD3,PIDD1,JADE1,RBM38,CNOT1,TERT,TFDP2,TP53,TP73
GO: Biological Process	GO:0045216	cell-cell junction organization		0.008587	85.47	0.3517	3.441	62	230	ACTN4,ACTN1,ACTN2,ACTN3,CGN,ANG,CAMSAP3,IQGAP1,CAV1,CLDN6,CDH1,CDH3,PTPN23,CTNNA1,MYADM,F11R,DLG1,MARVELD3,DSG2,DSP,GJC1,ECT2,EFNA5,PATJ,MTDH,DMTN,PTK2B,TESK2,CRB3,LSR,PARD6B,GJA1,GJB1,GJB2,PKP3,AJUBA,JUP,KDR,SMAD7,AFDN,MMP14,PLEKHA7,ENPP2,PDPK1,GRHL1,PKP2,PRKCI,BCAS3,PTEN,PTPRK,NECTIN2,MARVELD2,GRHL2,OCLN,PERP,EPB41L3,TEK,TGFB1,THBS1,TJP1,FZD5,PHLDB2
GO: Biological Process	GO:0018394	peptidyl-lysine acetylation		0.008917	88.76	0.3638	3.559	49	169	NCOA3,TRRAP,SUPT3H,OGT,EP400,HAT1,BEND3,NCOA1,BRCA1,BRCA2,CDYL,SIN3A,ATF2,CREBBP,ZNF451,JADE3,DR1,LEF1,EP300,ING5,MBIP,CTCF,TAF5L,BRPF3,GATA2,GATA3,WDR5,KAT7,HCFC1,HDAC1,LIF,MSL3P1,KMT2A,PER1,KANSL1,PIWIL2,MSL2,JADE1,SET,NAA50,TADA2A,TAF5,TAF7,HNF1A,SIRT1,TGFB1,KAT6B,BRD1,PCGF2
GO: Biological Process	GO:0007548	sex differentiation		0.00935	93.07	0.3799	3.716	78	309	NCOA3,NR0B1,UTF1,AMH,ANG,NCOA1,ATRX,BMP4,BRCA2,EIF2S2,CDKL2,MAP7,CCNE1,NUP210L,NIPBL,CNTFR,PCYT1B,SAFB2,CTNNA1,ZFP42,KMT2B,DMRT1,REC8,BCL2L11,PLEKHA1,FANCA,CITED2,SYCP2,ARID5B,FOXO3,NR5A1,STRA8,GATA3,GATA4,GATA6,SIX4,GJB2,ADRM1,DMC1,INSL6,H3F3B,HMGB2,HOXD13,ICAM1,INSL3,KDR,KIT,MMP2,MMP14,MSH2,NASP,NEFH,SERPINE1,PITX2,PTPRN,RARA,ARID4A,SALL1,SFRP2,FNDC3A,SLIT3,DMRTB1,SOD1,SOX2,SOX15,KDM3A,TAF4,TBX…
GO: Biological Process	GO:0070647	protein modification by small protein conjugation or removal		0.009694	96.49	0.3922	3.837	212	1026	SEH1L,USP9X,TRRAP,BIRC6,TRIM59,MYSM1,ADRB2,HECW2,ARRDC3,KLHL8,CUL4B,USP36,CUL2,SUPT3H,RNF169,OGT,RAE1,OTUD6A,USP28,ENC1,BIRC3,TRIM71,CDC14B,ARNT,TRIB3,RAB40C,TNKS,CCNB1IP1,UBR1,RIPK2,BARD1,TRIM24,BLM,SOCS2,BRCA1,TSPO,CAPN3,CAV1,CBL,PIAS2,CCNF,MTA1,SMC3,CDC34,DCUN1D3,TRIML2,TRIP12,NLRC4,BABAM2,CRY1,NUP155,ZNF451,MDC1,LTN1,UBXN2A,N4BP1,NUP93,HERC4,DCAF4,RNF144B,USP34,LONRF1,RC3H1,SENP3,DDB2,RASSF5,…
GO: Biological Process	GO:1902806	regulation of cell cycle G1/S phase transition		0.01022	101.8	0.412	4.03	46	156	CUL4B,ATM,CRADD,BCAT1,BID,PLK3,ZNF385A,KANK2,CREBBP,DDX3X,KIF14,ARID3A,E2F1,E2F4,HASPIN,EP300,CARM1,GTSE1,TJP3,DBF4,SFN,PRMT1,PLK5,MDM2,MDM4,CNOT3,E2F7,PIM1,ZNF655,PML,INO80,PRKDC,PTEN,PTPN6,CDC73,RFWD3,FBXW7,PIDD1,JADE1,RBM38,CNOT1,TERT,TFDP2,SUSD2,TP53,TP73
GO: Biological Process	GO:0001843	neural tube closure		0.01049	104.4	0.4197	4.106	34	103	ARID1A,FZD6,TRIM71,GRHL3,BMP4,NOG,KIF20B,DVL2,CITED2,FOLR1,SPINT2,RAB23,CECR2,GLMN,ZIC5,SETD2,MTHFD1,GATAD2A,PTCH1,MKS1,PTK7,RARA,RARG,GRHL2,SALL1,SFRP2,ENAH,SPINT1,ST14,COBL,TBXT,TGIF1,KDM6A,SALL4
GO: Biological Process	GO:0043966	histone H3 acetylation		0.01052	104.8	0.4197	4.106	25	66	SUPT3H,BRCA1,BRCA2,SIN3A,ZNF451,JADE3,DR1,LEF1,EP300,ING5,MBIP,TAF5L,BRPF3,GATA3,WDR5,KAT7,LIF,KMT2A,PER1,PIWIL2,JADE1,TADA2A,SIRT1,KAT6B,BRD1
GO: Biological Process	GO:0000377	RNA splicing, via transesterification reactions with bulged adenosine as nucleophile		0.01058	105.4	0.4197	4.106	77	305	DHX16,GEMIN2,CWC22,METTL14,SUGP1,C1QBP,PRPF3,CDC5L,RBM25,WTAP,CSTF3,AQR,YTHDC1,DDX5,DHX8,DHX9,DDX46,DQX1,THRAP3,ELAVL2,SRRM1,SF3B4,CWC27,NSRP1,PRMT5,PRPF8,PABPC1,PCF11,CELF1,LUC7L2,FUS,WBP11,SRSF10,HELB,RBPMS,DDX20,HNRNPA2B1,HNRNPC,HNRNPD,HNRNPH1,HNRNPH3,HNRNPL,HNRNPU,PCBP1,PCBP2,TRA2A,WDR77,POLR2A,POLR2E,ESRP1,RBM4,GPATCH1,PSPC1,RBM41,ESRP2,SRSF2,TRA2B,LUC7L,ZFP64,CCAR1,ACIN1,DHX32,SPEN,SNRPD3,S…
GO: Biological Process	GO:0000398	mRNA splicing, via spliceosome		0.01058	105.4	0.4197	4.106	77	305	DHX16,GEMIN2,CWC22,METTL14,SUGP1,C1QBP,PRPF3,CDC5L,RBM25,WTAP,CSTF3,AQR,YTHDC1,DDX5,DHX8,DHX9,DDX46,DQX1,THRAP3,ELAVL2,SRRM1,SF3B4,CWC27,NSRP1,PRMT5,PRPF8,PABPC1,PCF11,CELF1,LUC7L2,FUS,WBP11,SRSF10,HELB,RBPMS,DDX20,HNRNPA2B1,HNRNPC,HNRNPD,HNRNPH1,HNRNPH3,HNRNPL,HNRNPU,PCBP1,PCBP2,TRA2A,WDR77,POLR2A,POLR2E,ESRP1,RBM4,GPATCH1,PSPC1,RBM41,ESRP2,SRSF2,TRA2B,LUC7L,ZFP64,CCAR1,ACIN1,DHX32,SPEN,SNRPD3,S…
GO: Biological Process	GO:0048754	branching morphogenesis of an epithelial tube		0.01074	106.9	0.4224	4.132	52	184	NCOA3,BMP2,BMP4,NOG,CTSZ,SEMA3E,DLG1,EDN1,EPHA2,ENG,LEF1,CITED2,YAP1,FLT1,KDM5B,SIX4,GPC3,GLI2,GLI3,FOXA1,KDR,KRAS,TACSTD2,MMP14,MSX2,MYCN,TMTC3,NFATC4,NOTCH4,PAK1,PGF,PITX2,PML,ESRP1,LAMA1,PTCH1,MKS1,RASIP1,ESRP2,SALL1,SFRP2,SIX1,SOX2,TBX3,TEK,DICER1,TFAP2C,TGFB1,NKX2-1,RBM15,WNT2B,TBX20
GO: Biological Process	GO:0021915	neural tube development		0.01074	106.9	0.4224	4.132	52	184	ARID1A,FZD6,TRIM71,GRHL3,BMP4,ALDH1A2,CASP8,NOG,OVOL2,KIF20B,TRAF3IP1,DVL2,EPHA2,CITED2,SEMA3C,FOLR1,SPINT2,RAB23,NUP50,INTU,GLI2,GLI3,CECR2,GLMN,FOXA1,ZIC5,ITPK1,SETD2,MTHFD1,NODAL,GATAD2A,PTCH1,MKS1,PTK7,RARA,RARG,GRHL2,SALL1,SFRP2,ENAH,SPINT1,ST14,COBL,TBXT,TCF7,TCF7L2,TGIF1,SSBP3,KDM6A,IPMK,LUZP1,SALL4
GO: Biological Process	GO:0001892	embryonic placenta development		0.01115	111	0.4371	4.276	33	99	NCOA3,BIRC6,EOMES,ARNT,NCOA1,PRDM1,CASP8,CDKN1C,OVOL2,TRIM28,LEF1,ESRRB,CITED2,BPTF,FOXD3,SPINT2,GAB1,GATA2,GJB5,GRB2,RBPJ,KRT8,KRT19,LIF,LLGL2,SETD2,NODAL,E2F7,GRHL2,SPINT1,ST14,NRK,FZD5
GO: Biological Process	GO:0001838	embryonic epithelial tube formation		0.01147	114.2	0.4478	4.381	43	143	ARID1A,FZD6,TRIM71,GRHL3,BMP4,CASP8,NOG,OVOL2,KIF20B,DVL2,CITED2,FOLR1,SPINT2,RAB23,NUP50,GATA3,SIX4,CECR2,GLMN,ZIC5,SETD2,MTHFD1,NODAL,GATAD2A,PTCH1,MKS1,PTK7,RARA,RARG,GRHL2,SALL1,SFRP2,SIX1,ENAH,SPINT1,ST14,COBL,TBXT,TGIF1,KDM6A,IPMK,LUZP1,SALL4
GO: Biological Process	GO:0009314	response to radiation		0.01171	116.6	0.4554	4.455	111	480	ABL2,CUL4B,TICRR,USP28,ASNS,ATF4,ATM,ATP1A3,ATR,BCAT1,BLM,BRCA1,BRAF,BRCA2,AP1S2,CAV1,MTA1,CDC25A,DCUN1D3,CDS1,NOG,NMT2,RAD54B,CNGB1,NIPBL,PLK3,BABAM2,CREBBP,CRIP1,CRY1,CRY2,PITPNM1,MAPK14,N4BP1,CYBA,DDB2,F11R,DNMT3B,DUSP1,ECT2,TRIM13,EP300,ERCC4,UBE4B,ZRANB3,FANCD2,YAP1,REV1,FNTB,MTOR,BBC3,GATA3,SIK1,TLK2,GRK4,GRB2,DMC1,MSH6,POLI,ICAM1,IGF2,RGS9BP,TSPYL5,KIT,KRAS,LIG4,LRP2,TP53INP1,MC1R,MDM2,MGM…
GO: Biological Process	GO:0071826	ribonucleoprotein complex subunit organization		0.01229	122.4	0.4762	4.658	59	218	ADAR,TICRR,GEMIN2,EIF3B,EIF3C,ATM,EIF3J,PATL2,ATR,C1QBP,PRPF3,NOCT,LSM14A,RPL10L,RC3H1,YTHDC1,DDX3X,DDX6,DYNC1H1,EIF2D,NUFIP1,PRMT5,PRPF8,GFM2,CELF1,LUC7L2,SRSF10,AGO2,GRB7,DDX20,ATXN2L,EIF6,PLD6,ABT1,WDR77,ZNHIT6,PWP2,BRIX1,ATXN2,EDC3,LUC7L,TSR1,SNRPD3,CNOT1,SNRNP200,TGS1,SETX,MDN1,SURF6,TARBP2,GCFC2,PUM2,PATL1,DICER1,CELF4,TFIP11,XAB2,TDRD5,SF3A2
GO: Biological Process	GO:0050769	positive regulation of neurogenesis		0.01253	124.7	0.4808	4.704	108	465	ABL2,STK24,RASAL1,ISLR2,ENC1,SHTN1,CPNE5,MAPKAPK5,CAPRIN2,NCOA1,ATF1,IQGAP1,SOCS2,BMP2,BMP4,BRAF,SYNJ1,TSPO,PIAS2,CBFA2T2,NOG,AKAP5,KIF20B,CRX,TENM4,ITSN2,RIMS2,FIG4,DNMT3B,SHANK1,ECT2,LPAR1,EFNA5,EIF4G2,MARK2,EP300,EPHA4,CDKL3,PTK2B,PRMT5,TRPV2,SEMA4D,FN1,MTOR,ANKRD1,GATA2,GLI2,GLI3,GOLGA4,STMN2,HDAC1,NRG1,TWF2,FOXA1,PLK5,KDR,KIT,L1CAM,LIF,LIG4,ZNF488,CAPRIN1,MAP1B,MAPT,NEFL,NEUROD1,NFE2L2,NGFR,…
GO: Biological Process	GO:0006412	translation		0.01255	125	0.4808	4.704	146	667	AARS,ADAR,LRRC47,AARS2,XPO5,TICRR,ANG,ENC1,AIRE,APLP1,TRIM71,TNRC6C,MAPKAPK5,YARS,METTL14,CAPRIN2,EIF4EBP3,DDX3Y,ATF4,EIF3B,EIF3C,EIF3J,BOLL,PATL2,SLC25A26,EIF2B3,EIF2S2,C1QBP,RPS4Y2,CARS,SLC25A27,ZNF385A,NCOR1,EIF5B,LSM14A,PUM1,RPL10L,EARS2,RC3H1,MRPL19,DAZL,DDX3X,DDX6,PUM3,FAM129A,FARSB,YBX2,LRPPRC,EIF2D,EIF1AX,SLC25A13,EIF4EBP1,EIF4EBP2,EIF4G2,EIF1,EP300,MRPS31,EPRS,ETF1,TNIP1,RPL39L,PTK2B,FOX…
GO: Biological Process	GO:0006997	nucleus organization		0.01256	125	0.4808	4.704	44	148	SEH1L,RAE1,ZPR1,MAP7,AHCTF1,SYCP3,NUP155,UBXN2A,NUP93,TMEM170A,POM121,NUP153,USPL1,POLR1B,CHMP4C,AKAP8L,NUP50,NUPL2,H3F3B,HMGB2,AGFG1,NUP54,NUP98,NUP43,NUP37,PML,PPP2R2A,NECTIN2,RANBP2,CEP55,REEP4,KDM3A,ANKLE2,PSME4,SYCP1,NUP160,SUN1,TARDBP,NUP188,TPR,NUP62,SUMO1,NUP214,IFT88
GO: Biological Process	GO:0051983	regulation of chromosome segregation		0.013	129.4	0.4957	4.849	30	87	TNKS,ATM,ATRX,BUB1,ZW10,CENPE,CENPF,CSNK2A2,PUM1,ESPL1,DUSP1,ECT2,DYNC1LI1,HORMAD1,USP44,CTCF,CIT,SGO2,GEN1,CEP192,RNF4,SLF2,CHTF18,CDCA5,WAPL,KHDC3L,PUM2,TEX14,TERF1,TPR
GO: Biological Process	GO:0060606	tube closure		0.01325	131.9	0.5033	4.924	34	104	ARID1A,FZD6,TRIM71,GRHL3,BMP4,NOG,KIF20B,DVL2,CITED2,FOLR1,SPINT2,RAB23,CECR2,GLMN,ZIC5,SETD2,MTHFD1,GATAD2A,PTCH1,MKS1,PTK7,RARA,RARG,GRHL2,SALL1,SFRP2,ENAH,SPINT1,ST14,COBL,TBXT,TGIF1,KDM6A,SALL4
GO: Biological Process	GO:1903827	regulation of cellular protein localization		0.01348	134.2	0.5103	4.992	133	598	ACTN2,FZD7,USP36,OGT,DYNLL1,VAMP8,LRRC15,BARD1,CEACAM1,IQGAP1,BID,BMP4,BRCA1,ZPR1,CDKL2,CASP8,CDH1,CENPE,DERL3,PLK3,AKAP5,BAG4,SIN3A,KIF20B,MAPK14,CSNK2A2,TDRD12,NLRP12,ATG13,C2CD5,RASSF5,G3BP2,DKC1,DLG1,GNL3,BCL2L11,E2F1,HUWE1,ECT2,TRIM28,EPHA2,TENM1,EP300,DMTN,UBR5,ARIH2,LYPLA1,CHERP,ANP32B,GTSE1,CCT4,ZBED3,IL23A,PRELID3A,MTOR,BBC3,CYB5R1,RAB23,WBP11,GLS2,HSPH1,ARHGEF16,GLI3,SFN,RBPMS,FAF1,POLR…
GO: Biological Process	GO:0072175	epithelial tube formation		0.0139	138.3	0.524	5.126	43	144	ARID1A,FZD6,TRIM71,GRHL3,BMP4,CASP8,NOG,OVOL2,KIF20B,DVL2,CITED2,FOLR1,SPINT2,RAB23,NUP50,GATA3,SIX4,CECR2,GLMN,ZIC5,SETD2,MTHFD1,NODAL,GATAD2A,PTCH1,MKS1,PTK7,RARA,RARG,GRHL2,SALL1,SFRP2,SIX1,ENAH,SPINT1,ST14,COBL,TBXT,TGIF1,KDM6A,IPMK,LUZP1,SALL4
GO: Biological Process	GO:0043489	RNA stabilization		0.01407	140.1	0.5286	5.172	17	37	NOCT,MAPK14,DHX9,DKC1,THRAP3,E2F1,YBX2,PABPC1,IGF2BP1,MTOR,HNRNPC,HNRNPD,HNRNPU,RBM38,SLC11A1,DICER1,TARDBP
GO: Biological Process	GO:1901987	regulation of cell cycle phase transition		0.01497	149	0.5602	5.48	83	338	MTA3,CUL4B,TICRR,ATM,CRADD,BCAT1,BID,BLM,BUB1,CDC5L,ZW10,CENPE,CENPF,FOXN3,PLK3,SIN3A,ZNF385A,KANK2,CREBBP,CSNK2A2,ESPL1,KNTC1,DDX3X,FBXO5,KIF14,ARID3A,DUSP1,E2F1,E2F4,HASPIN,DYNC1LI1,EP300,USP44,TAOK3,CARM1,GTSE1,TJP3,STRA8,DBF4,SFN,PRMT1,PLK5,MDM2,MDM4,PSMA8,GEN1,CNOT3,OVOL1,E2F7,ANLN,PIM1,ZNF655,PML,INO80,PRKDC,PSMD11,PTEN,PTPN6,CDC73,RAD51B,CEP192,RFWD3,FBXW7,PIDD1,JADE1,RBM38,CTC1,CDCA5,CNOT…
GO: Biological Process	GO:0045597	positive regulation of cell differentiation		0.01528	152.1	0.5698	5.574	200	966	NCOA3,ABL2,ACVR2B,ADA,EOMES,PLA2G10,STK24,RASAL1,ALOX15B,ISLR2,OGT,ENC1,IFITM1,APOB,SHTN1,CPNE5,MAPKAPK5,ARNT,CAPRIN2,PTCH2,NCOA1,ZFHX3,ATF1,RIPK2,IQGAP1,PRDM1,SOCS2,WISP1,BMP2,BMP4,BRAF,SYNJ1,KLF5,TSPO,C1QBP,CA2,CALCA,CASP8,PIAS2,CCNE1,CD80,CBFA2T2,CD34,NOG,OVOL2,CMKLR1,NOCT,COL1A1,AKAP5,GDF15,ZNF385A,KIF20B,CRX,MAPK14,TENM4,ITSN2,CTH,CTNNA1,RIMS2,MYADM,MAML1,FIG4,DNMT3B,SHANK1,ECT2,LPAR1,EDN1,R…
GO: Biological Process	GO:0010586	miRNA metabolic process		0.01552	154.5	0.575	5.625	11	18	TRIM71,KHSRP,EP300,AGO2,LIN28B,DROSHA,BCDIN3D,PNPT1,LIN28A,ZCCHC11,DICER1
GO: Biological Process	GO:0044764	multi-organism cellular process		0.01554	154.7	0.575	5.625	165	773	SEH1L,ADAR,TRIM59,CUL2,RAE1,ANPEP,IFITM1,BIRC3,THOC5,DYNLL1,EIF3B,VAMP8,LRRC15,ATP6V0C,CCNK,CEACAM1,BST2,BUB1,C1QBP,AP1G2,CASP8,CAV1,CLDN6,CCNT1,CCNT2,CD247,CD80,CTDP1,CHD1,NMT2,PM20D1,CREBBP,APOBEC3B,NUP155,CTBP2,LSM14A,NUP93,PUM1,CD55,DDX3X,DDX5,DDX6,POM121,F11R,DLG1,NUP153,THOC1,DPP4,BCL2L11,RAD50,EFNB2,TRIM28,EPHA2,WASF2,DYNC1LI1,TRIM13,LEF1,EP300,CALCOCO2,ETF1,TNIP1,CARM1,CHMP4C,SIVA1,PABPC1…
GO: Biological Process	GO:2000197	regulation of ribonucleoprotein complex localization		0.01645	163.8	0.6044	5.912	7	8	THOC5,AKAP8L,SETD2,ZC3H3,SUPT6H,TPR,THOC2
GO: Biological Process	GO:0010793	regulation of mRNA export from nucleus		0.01645	163.8	0.6044	5.912	7	8	THOC5,AKAP8L,SETD2,ZC3H3,SUPT6H,TPR,THOC2
GO: Biological Process	GO:0000070	mitotic sister chromatid segregation		0.01695	168.8	0.6205	6.07	41	136	SEH1L,TNKS,ATM,ATRX,BUB1,SMC3,ZW10,PHF13,CENPE,CENPF,NIPBL,CSNK2A2,ESPL1,KIF14,DUSP1,SMC4,HASPIN,DYNC1LI1,USP44,NDC80,CHMP4C,AKAP8L,PAPD7,CIT,KIFC1,GEN1,INO80,MAP10,CEP192,CEP55,NAA50,SLF2,CDCA5,POGZ,AURKC,KHDC3L,PDS5A,TEX14,TERF1,TPR,TTN
GO: Biological Process	GO:0031399	regulation of protein modification process		0.01715	170.7	0.6253	6.118	353	1841	ABL2,JDP2,ACVR2B,ADAR,ADCY3,ADCY7,FZD7,ADRB2,ADRB3,PLA2G6,ARRDC3,BCAR3,FNIP2,OGT,ANG,CAMSAP3,ZNF622,BIRC3,MAPKAPK5,CDC14B,SLC7A14,PPP4R4,SPTBN4,ARNT,TRIB3,CAPRIN2,ATM,LRRC15,URI1,EED,RIPK2,TNFRSF10B,CCNK,BGN,CEACAM1,IQGAP1,CD84,BLM,SOCS2,BMP2,BMP4,BMP8B,BRCA1,BRAF,TSPO,CALCA,CAPN3,CAV1,GPRC5A,CBS,CCND3,CCNE1,CCNT1,CCNT2,MTA1,CD80,LPAR2,CDC25A,DCUN1D3,CDKN1C,NOG,CENPE,KLF4,TRIP12,CHRNA7,SHC2,BMP8A…
GO: Biological Process	GO:0035148	tube formation		0.01759	175.1	0.639	6.252	46	159	ARID1A,FZD6,TRIM71,GRHL3,BMP4,CASP8,CDH1,NOG,OVOL2,KIF20B,BCL2L11,DVL2,CITED2,FOLR1,SPINT2,RAB23,NUP50,GATA3,SIX4,CECR2,GLMN,ZIC5,SETD2,MTHFD1,NODAL,GATAD2A,BCAS3,PTCH1,MKS1,PTK7,RARA,RARG,GRHL2,SALL1,SFRP2,SIX1,ENAH,SPINT1,ST14,COBL,TBXT,TGIF1,KDM6A,IPMK,LUZP1,SALL4
GO: Biological Process	GO:1902807	negative regulation of cell cycle G1/S phase transition		0.01788	178	0.6473	6.332	33	101	ATM,CRADD,BCAT1,PLK3,ZNF385A,KANK2,ARID3A,E2F1,E2F4,HASPIN,EP300,CARM1,GTSE1,SFN,PRMT1,MDM2,MDM4,CNOT3,E2F7,ZNF655,PML,PRKDC,PTEN,CDC73,RFWD3,PIDD1,JADE1,RBM38,CNOT1,TFDP2,SUSD2,TP53,TP73
GO: Biological Process	GO:0032388	positive regulation of intracellular transport		0.01824	181.5	0.6578	6.435	94	396	ACTN2,USP36,DYNLL1,VAMP8,CEACAM1,BID,BMP4,BRCA1,SYNJ1,ZPR1,CDKL2,CAPN3,CASP8,CAV1,CDH1,PLK3,AKAP5,PTPN23,KIF20B,MAPK14,CSNK2A2,TDRD12,NLRP12,ATG13,C2CD5,DNM1,BCL2L11,E2F1,HUWE1,ECT2,TRIM28,TENM1,EP300,UBR5,ARIH2,CHERP,ANP32B,GTSE1,SIVA1,ZBED3,IL23A,PRELID3A,BBC3,CYB5R1,WBP11,GLS2,GATA2,GLI3,SFN,RBPMS,POLR3A,NRG1,HSP90AA1,JUP,UBE2J2,IPO5,MDM2,NODAL,P2RX3,PCNT,PDPK1,PDZK1,PLA2G1B,PLAGL2,PMAIP1,POU5…
GO: Biological Process	GO:0090316	positive regulation of intracellular protein transport		0.01941	193.2	0.6975	6.824	69	270	USP36,CEACAM1,BMP4,BRCA1,ZPR1,CDKL2,CDH1,PLK3,AKAP5,KIF20B,MAPK14,CSNK2A2,TDRD12,NLRP12,ATG13,C2CD5,HUWE1,ECT2,TRIM28,TENM1,EP300,UBR5,ARIH2,CHERP,ANP32B,GTSE1,ZBED3,IL23A,PRELID3A,CYB5R1,WBP11,GLS2,GLI3,SFN,RBPMS,POLR3A,NRG1,HSP90AA1,JUP,UBE2J2,IPO5,MDM2,NODAL,PCNT,PDZK1,PLAGL2,POU5F1,RANBP3L,PRKCD,TMEM30B,BCAS3,PTGS2,RNF31,UACA,FBXW7,SFRP2,CEP290,SLC17A9,MTCL1,TCF7L2,XPO4,TEK,TGFB1,DTWD2,TLR2,T…
GO: Biological Process	GO:0000902	cell morphogenesis		0.02006	199.7	0.7184	7.028	265	1337	ABL2,USP9X,ACTN4,ACTN1,DSCAML1,TRIM59,BRWD3,EOMES,FZD7,CGN,TBC1D14,WDR35,PLA2G10,ULK1,RASAL1,ISLR2,LRFN1,OFD1,ANXA7,SHTN1,CPNE5,THOC5,SPTBN4,ARHGAP4,CAPRIN2,DYNLL1,RERE,IQGAP1,BMP2,BMP4,BRAF,C1QBP,CDC42EP5,WASF1,FMNL1,CACNA1A,MAP7,PIAS2,ARHGEF1,CDH1,ZMYM4,NOG,OVOL2,ATXN10,SCLT1,COL1A1,ONECUT2,AKAP5,PTPN23,ZNF385A,SPAG6,KIF20B,CRMP1,DNAH1,MAPK14,IQCB1,ITSN2,RIMS2,SEMA3E,CCP110,MYADM,TRAF3IP1,KIF26…
GO: Biological Process	GO:0048609	multicellular organismal reproductive process		0.02047	203.7	0.7302	7.143	185	887	USP9X,ADA,ADCY7,ADRB2,NR0B1,PLA2G6,HFM1,AMH,FKBP6,ANG,CIP2A,BIRC3,APOB,CCDC155,STC2,MCM9,NCOA1,DYNLL1,ATM,CCNB1IP1,BOLL,ATRX,PRDM1,BMP4,BRCA2,EIF2S2,MAP7,CBS,CCNE1,SLCO4C1,CDH1,CLGN,NUP210L,CHRNA7,CDYL,BMP8A,PCYT1B,AKAP5,SYCP3,SPAG6,CTCFL,CTNNA1,PUM1,HERC4,UTP14C,TDRD12,RPL10L,ZFP42,KMT2B,DAZL,FBXO5,DMRT1,REC8,BCL2L11,DSG2,E2F1,EDN1,YBX2,PLEKHA1,TDRP,RPL39L,HORMAD1,FANCC,FANCD2,CITED2,PTK2B,MEI4,…
GO: Biological Process	GO:0008406	gonad development		0.02137	212.7	0.7597	7.432	65	251	NR0B1,UTF1,AMH,ANG,NCOA1,ATRX,BMP4,BRCA2,EIF2S2,MAP7,CCNE1,NUP210L,PCYT1B,SAFB2,CTNNA1,ZFP42,KMT2B,DMRT1,REC8,BCL2L11,PLEKHA1,FANCA,CITED2,ARID5B,FOXO3,NR5A1,STRA8,GATA3,GATA4,GATA6,SIX4,ADRM1,DMC1,INSL6,H3F3B,HMGB2,ICAM1,INSL3,KDR,KIT,MMP2,MMP14,MSH2,NASP,NEFH,SERPINE1,PITX2,PTPRN,RARA,ARID4A,SALL1,SFRP2,FNDC3A,SLIT3,SOD1,SOX15,KDM3A,TAF4,TEX11,TFAP2C,SIRT1,NKX2-1,VGF,WNT2B,JMJD1C
GO: Biological Process	GO:0033048	negative regulation of mitotic sister chromatid segregation		0.02174	216.4	0.7703	7.535	17	38	TNKS,ATM,ATRX,BUB1,ZW10,CENPE,CENPF,CSNK2A2,DUSP1,DYNC1LI1,USP44,GEN1,CEP192,KHDC3L,TEX14,TERF1,TPR
GO: Biological Process	GO:0051302	regulation of cell division		0.02232	222.1	0.7877	7.706	73	291	NCOA3,BIRC6,THOC5,TNKS,ATM,ATRX,BLM,BMP4,BRCA2,BUB1,ZW10,CENPE,CENPF,PLK3,KIF20B,CSNK2A2,ESPL1,KNTC1,CCP110,DAZL,FBXO5,KLHL21,KIF14,DMRT1,DUSP1,ECT2,EDN1,DYNC1LI1,NME6,CCDC8,HORMAD1,USP44,PRMT5,FGF4,CHMP4C,TXNIP,INTU,SFN,CIT,HTR2B,IGF2,SGO2,KDF1,CCSAP,LIF,MDK,MSH2,MSX2,GEN1,PDGFRB,E2F7,PGF,ANLN,POU5F1,MAP10,PTCH1,PIWIL2,CEP192,RPS6KA2,PIK3R4,SFRP2,SLF2,CDCA5,AURKC,KHDC3L,PDGFC,TAL1,TEX14,TERF1,TG…
GO: Biological Process	GO:0071158	positive regulation of cell cycle arrest		0.02266	225.6	0.7972	7.799	29	85	ATM,CRADD,BRCA1,PLK3,ZNF385A,ARID3A,E2F1,E2F4,EP300,CARM1,MYBBP1A,GTSE1,GATA6,SFN,PRMT1,MDM2,MDM4,CNOT3,E2F7,PML,POU4F1,PIDD1,RBM38,CNOT1,TFDP2,TGFB1,TP53,TP73,HMGA2
GO: Biological Process	GO:0010720	positive regulation of cell development		0.0228	226.9	0.799	7.816	127	572	ABL2,STK24,RASAL1,ISLR2,ENC1,SHTN1,CPNE5,MAPKAPK5,CAPRIN2,NCOA1,ATF1,IQGAP1,SOCS2,WISP1,BMP2,BMP4,BRAF,SYNJ1,TSPO,C1QBP,PIAS2,CBFA2T2,NOG,COL1A1,AKAP5,KIF20B,CRX,TENM4,ITSN2,RIMS2,MYADM,FIG4,DNMT3B,SHANK1,ECT2,LPAR1,EDN1,EFNA5,EIF4G2,MARK2,LEF1,EP300,DMTN,EPHA4,CDKL3,PTK2B,YAP1,PRMT5,TRPV2,SEMA4D,FN1,MTOR,ANKRD1,GATA2,GLI2,GLI3,GOLGA4,STMN2,HAS2,HDAC1,NRG1,TWF2,FOXA1,PLK5,ITGB3,KDR,KIT,L1CAM,LIF,…
GO: Biological Process	GO:0032504	multicellular organism reproduction		0.0233	232	0.8116	7.94	187	900	USP9X,ADA,ADCY7,ADRB2,NR0B1,PLA2G6,HFM1,AMH,FKBP6,ANG,CIP2A,BIRC3,APOB,CCDC155,STC2,MCM9,NCOA1,DYNLL1,ATM,CCNB1IP1,BOLL,ATRX,PRDM1,BMP4,BRCA2,EIF2S2,MAP7,CBS,CCNE1,SLCO4C1,CDH1,SPESP1,CLGN,NUP210L,CHRNA7,CDYL,BMP8A,PCYT1B,AKAP5,SYCP3,SPAG6,CTCFL,CTNNA1,PUM1,HERC4,UTP14C,TDRD12,RPL10L,ZFP42,KMT2B,DAZL,FBXO5,DMRT1,REC8,BCL2L11,DSG2,E2F1,EDN1,YBX2,PLEKHA1,TDRP,RPL39L,HORMAD1,FANCC,FANCD2,CITED2,PTK2…
GO: Biological Process	GO:0050767	regulation of neurogenesis		0.02334	232.3	0.8116	7.94	166	784	ABL2,EOMES,ULK1,STK24,RASAL1,ISLR2,ENC1,SHTN1,CPNE5,MAPKAPK5,ARHGAP4,CAPRIN2,NCOA1,ZFHX3,ATF1,IQGAP1,SOCS2,BMP2,BMP4,BRAF,SYNJ1,TSPO,CACNA1A,CAV1,PIAS2,ARHGEF1,CBFA2T2,CDH1,NOG,KLF4,AKAP5,KIF20B,CRMP1,CRX,TENM4,ITSN2,CTNNA1,RIMS2,SEMA3E,ASAP1,DDX6,FIG4,RNF10,DNMT3B,SHANK1,DTX1,ECT2,LPAR1,EFNA5,EIF4G2,MARK2,EP300,EPHA4,EPHA7,CDKL3,PTK2B,EFEMP1,YAP1,PRMT5,TRPV2,CARM1,FOXO3,SEMA4D,SEMA3C,FN1,MTOR,AN…
GO: Biological Process	GO:2001252	positive regulation of chromosome organization		0.0234	232.9	0.8116	7.94	45	156	JDP2,OGT,MAPKAPK5,TNKS,ATM,EED,ATR,ATRX,BRCA1,CENPE,NIPBL,SIN3A,NCOR1,ESPL1,DKC1,GNL3,DNMT3B,RAD50,TRIM28,EP300,CCT4,AKAP8L,GATA3,JARID2,SGO2,LIF,LIG4,KMT2A,SLX1B,PML,PIWIL2,WRAP53,ASXL2,MTF2,SLF2,TET1,TNKS2,TADA2A,TAL1,SIRT1,TGFB1,TP53,TPR,NELFA,SHCBP1L
GO: Biological Process	GO:0032970	regulation of actin filament-based process		0.0237	235.9	0.8192	8.014	83	342	ABL2,ACTN2,SPTBN4,ARHGDIB,GRHL3,BRAF,BST2,CDC42EP5,WASF1,WASL,CAPG,CAV1,BAG4,GMFG,KANK2,SEMA3E,MYADM,F11R,VILL,DLG1,SHANK1,DSC2,DSG2,DSP,LPAR1,ACTR2,EDN1,EFNA5,WASF2,SORBS3,TENM1,EP300,DMTN,EPHA1,F2RL1,PTK2B,LIMA1,ARFGEF1,MTOR,SPIRE2,GATA4,DSTN,GRB2,CIT,CORO1A,KANK3,HCK,NCKAP1L,TWF2,ICAM1,ITGB3,JUP,TACSTD2,PYCARD,FHOD1,MYO1F,NEB,NPHS1,PAK1,PDE4D,PDGFRB,PECAM1,PKP2,MAGEL2,PRKCD,BCAS3,SSH3,ARHGAP28…
GO: Biological Process	GO:2000134	negative regulation of G1/S transition of mitotic cell cycle		0.02415	240.4	0.8317	8.136	32	98	ATM,CRADD,BCAT1,PLK3,ZNF385A,KANK2,ARID3A,E2F1,E2F4,HASPIN,EP300,CARM1,GTSE1,SFN,PRMT1,MDM2,MDM4,CNOT3,E2F7,ZNF655,PML,PRKDC,PTEN,CDC73,RFWD3,PIDD1,JADE1,RBM38,CNOT1,TFDP2,TP53,TP73
GO: Biological Process	GO:1901701	cellular response to oxygen-containing compound		0.02429	241.8	0.8339	8.158	205	1001	NCOA3,ABL2,ACTN2,ADCY3,ADCY7,FZD7,PLA2G6,OGT,APLP1,APOB,APRT,TRIB3,ASS1,UBR1,ATP6V1B2,ATP6V0C,RIPK2,HCN2,TRIM24,CEACAM1,PRDM1,CD84,BLM,SOCS2,BMP4,ALDH1A2,BRCA1,KLF9,TSPO,CA2,CXCL16,CAV1,CD80,CDC5L,CDH1,KLF4,COL1A1,COL5A2,SIN3A,KANK2,MAPK14,ATP6V0A4,CTNNA1,CYBA,CD55,C2CD5,SESN2,DNMT3B,HDAC6,E2F1,IL18BP,ECT2,LPAR1,EDN1,PHC1,PPIF,MLXIPL,EFNA5,AKAP9,SIGIRR,EIF4EBP1,EIF4EBP2,PLEKHA1,MTDH,SLC29A1,ZNF44…
GO: Biological Process	GO:0035019	somatic stem cell population maintenance		0.02458	244.7	0.8392	8.21	27	77	BCL9,BRAF,NOG,KLF4,TCF7L1,EPHA1,YAP1,FOXD3,GATA2,ZSCAN10,RBPJ,KIT,LIG4,POLR2A,POLR2E,POU5F1,LIN28A,DPPA4,NANOG,SALL1,PRDM14,SOX2,TCF7L2,TDGF1,TFAP2C,ZIC3,SALL4
GO: Biological Process	GO:0060669	embryonic placenta morphogenesis		0.02462	245.1	0.8392	8.21	14	28	NCOA3,NCOA1,CDKN1C,TRIM28,LEF1,SPINT2,GJB5,GRB2,LLGL2,SETD2,GRHL2,SPINT1,ST14,FZD5
GO: Biological Process	GO:0060968	regulation of gene silencing		0.02496	248.4	0.847	8.287	22	57	ADAR,XPO5,TRIM71,TNRC6C,SIN3A,NCOR1,PUM1,TRIM28,AJUBA,ATAD2,BCDIN3D,DND1,ATAD2B,POU5F1,LIN28A,TET1,PHF8,PUM2,TERT,SIRT1,TGFB1,FXR1
GO: Biological Process	GO:0007276	gamete generation		0.02514	250.3	0.847	8.287	149	692	USP9X,NR0B1,HFM1,AMH,FKBP6,ANG,CIP2A,BIRC3,APOB,CCDC155,MCM9,DYNLL1,ATM,CCNB1IP1,BOLL,ATRX,PRDM1,BMP4,BRCA2,EIF2S2,MAP7,SLCO4C1,CLGN,NUP210L,CDYL,BMP8A,PCYT1B,SYCP3,SPAG6,CTCFL,PUM1,HERC4,UTP14C,TDRD12,RPL10L,ZFP42,KMT2B,DAZL,FBXO5,DMRT1,REC8,BCL2L11,E2F1,YBX2,PLEKHA1,TDRP,RPL39L,HORMAD1,FANCC,FANCD2,PTK2B,MEI4,HOOK1,USP42,WFDC2,TESK2,SFMBT1,FOXO3,CELF1,MTOR,TCFL5,AFF4,MORC1,MCM8,ACRBP,STRA8,GATA…
GO: Biological Process	GO:0044819	mitotic G1/S transition checkpoint		0.02527	251.6	0.847	8.287	26	73	ATM,CRADD,BCAT1,PLK3,ZNF385A,ARID3A,E2F1,E2F4,EP300,CARM1,GTSE1,SFN,PRMT1,MDM2,MDM4,CNOT3,E2F7,PML,PRKDC,RFWD3,PIDD1,RBM38,CNOT1,TFDP2,TP53,TP73
GO: Biological Process	GO:0031571	mitotic G1 DNA damage checkpoint		0.02527	251.6	0.847	8.287	26	73	ATM,CRADD,BCAT1,PLK3,ZNF385A,ARID3A,E2F1,E2F4,EP300,CARM1,GTSE1,SFN,PRMT1,MDM2,MDM4,CNOT3,E2F7,PML,PRKDC,RFWD3,PIDD1,RBM38,CNOT1,TFDP2,TP53,TP73
GO: Biological Process	GO:0034644	cellular response to UV		0.02527	251.6	0.847	8.287	26	73	CUL4B,USP28,ATF4,ATR,BCAT1,CDC25A,CREBBP,CRIP1,N4BP1,DDB2,EP300,ERCC4,POLI,TP53INP1,MC1R,MDM2,NFATC4,INO80,PTGS2,PTPRK,FBXW7,IMPACT,SIRT1,TP53,TP73,PPP1R15A
GO: Biological Process	GO:0034502	protein localization to chromosome		0.02562	255	0.8558	8.373	23	61	TNKS,ATR,ATRX,BRCA2,ZW10,DKC1,GNL3,ESCO2,HASPIN,CCT4,STAG3,PML,GNL3L,WRAP53,SLF2,TNKS2,CDCA5,WAPL,TEX15,TERF1,TERT,SPIDR,KNL1
GO: Biological Process	GO:0035264	multicellular organism growth		0.02605	259.3	0.8671	8.483	50	180	NCOA3,ADRB2,ADRB3,SPTBN4,STC2,ATRX,SOCS2,BRCA2,CDKN1C,KMT2C,NIPBL,NCOR1,DLG1,PLEKHA1,KLF2,ARID5B,CELF1,MTOR,PPP1R13L,GPR21,H3F3B,HLA-A,IGF2,LLGL2,ANKRD11,NEK1,PDE4D,PLAG1,PLS1,PTCH1,RARA,RARG,RBBP6,PALB2,ETNK2,GRHL2,RMI1,ATXN2,CTC1,TNKS2,SOD1,WDTC1,SP2,SPTBN2,TARBP2,TCF7L2,DICER1,TP53,KDM6A,ALMS1
GO: Biological Process	GO:0022412	cellular process involved in reproduction in multicellular organism		0.0276	274.8	0.9158	8.96	79	323	HFM1,AMH,ANG,CCDC155,ATM,CCNB1IP1,PRDM1,BMP4,BRCA2,EIF2S2,MAP7,SPESP1,NUP210L,BMP8A,SYCP3,SPAG6,ZFP42,KMT2B,DAZL,FBXO5,DMRT1,REC8,YBX2,HORMAD1,FANCC,PTK2B,MEI4,HOOK1,FOXO3,CELF1,MTOR,AFF4,ACRBP,STRA8,HPGDS,ADRM1,DMC1,INSL6,H3F3B,DDX20,HMGB2,AGFG1,INSL3,KIT,MSH2,PLD6,DND1,MOV10L1,TAF7L,PRKDC,SOHLH2,NECTIN2,RARA,PIWIL2,RFX2,LIN28A,RNF2,STRBP,RPS6KA2,SHB,FNDC3A,SLIT3,PRDM14,KDM3A,SPAM1,AURKC,PSME4,S…
GO: Biological Process	GO:1901990	regulation of mitotic cell cycle phase transition		0.02782	276.9	0.92	9.001	78	318	MTA3,CUL4B,TICRR,ATM,CRADD,BCAT1,BID,BLM,BUB1,ZW10,CENPE,CENPF,FOXN3,PLK3,SIN3A,ZNF385A,KANK2,CREBBP,CSNK2A2,ESPL1,KNTC1,DDX3X,FBXO5,KIF14,ARID3A,DUSP1,E2F1,E2F4,HASPIN,DYNC1LI1,EP300,USP44,TAOK3,CARM1,GTSE1,TJP3,DBF4,SFN,PRMT1,PLK5,MDM2,MDM4,PSMA8,GEN1,CNOT3,E2F7,ANLN,PIM1,ZNF655,PML,INO80,PRKDC,PSMD11,PTEN,PTPN6,CDC73,RAD51B,CEP192,RFWD3,PIDD1,JADE1,RBM38,CTC1,CDCA5,CNOT1,PSME4,KHDC3L,TEX14,TER…
GO: Biological Process	GO:0016032	viral process		0.02793	278	0.9205	9.005	161	759	SEH1L,ADAR,TRIM59,CUL2,RAE1,ANPEP,IFITM1,THOC5,DYNLL1,EIF3B,VAMP8,LRRC15,ATP6V0C,CCNK,CEACAM1,BST2,BUB1,C1QBP,AP1G2,CASP8,CAV1,CLDN6,CCNT1,CCNT2,CD247,CD80,CTDP1,CHD1,NMT2,PM20D1,CREBBP,APOBEC3B,NUP155,CTBP2,NUP93,CD55,DDX3X,DDX5,DDX6,POM121,F11R,DLG1,NUP153,THOC1,DPP4,BCL2L11,RAD50,EFNB2,TRIM28,EPHA2,WASF2,DYNC1LI1,TRIM13,LEF1,EP300,CALCOCO2,ETF1,TNIP1,CARM1,CHMP4C,SIVA1,PABPC1,RRAGA,NR5A2,RAB11…
GO: Biological Process	GO:0007140	male meiotic nuclear division		0.02894	288.1	0.9508	9.302	19	46	BRCA2,SYCP3,TDRD12,REC8,FANCA,SYCP2,MLH3,STAG3,PIM2,DMC1,MAEL,SGO2,MOV10L1,DDX4,CHTF18,TEX15,TEX14,TEX11,M1AP
GO: Biological Process	GO:1903311	regulation of mRNA metabolic process		0.03043	302.9	0.9964	9.748	39	130	TNRC6C,CWC22,BARD1,C1QBP,CCNT1,CDK11B,RBM25,BAG4,WTAP,RC3H1,YTHDC1,DDX5,THRAP3,SF3B4,NSRP1,PABPC1,AHCYL1,SRSF10,AGO2,CPSF4,HNRNPA2B1,HNRNPC,HNRNPL,PNPT1,TRA2A,CDC73,RBM4,UPF1,SAFB,SRSF2,TRA2B,CPEB3,ZFP64,ACIN1,CNOT1,TNRC6B,SUPT6H,ZC3HAV1,CELF4
GO: Biological Process	GO:1901699	cellular response to nitrogen compound		0.03066	305.2	1.001	9.789	131	597	ACTN2,ADAR,ADCY3,ADCY7,OGT,CGAS,APLP1,APRT,TRIB3,ASS1,UBR1,ATP6V1B2,ATP6V0C,ATRX,RIPK2,HCN2,CEACAM1,BLM,SOCS2,BRCA1,CA2,CAV1,CDC5L,CDH1,KLF4,COL1A1,COL5A2,AKAP5,SIN3A,NCOR1,ATP6V0A4,CTNNA1,CYBA,DDC,C2CD5,DIAPH1,SESN2,DNMT3B,EDN1,AKAP9,EIF4EBP1,EIF4EBP2,EP300,DMTN,RRAGB,KLF2,FOXO1,FOLR1,FOLR2,RRAGA,GAB1,AHCYL1,AGO2,GNA15,GNG3,GOT1,GPR21,ADRM1,GRB2,GRB10,GSTP1,NR4A1,HNRNPA2B1,HNRNPD,HTR2B,ICAM1,IGF…
GO: Biological Process	GO:0060969	negative regulation of gene silencing		0.0316	314.5	1.028	10.06	11	19	ADAR,NCOR1,ATAD2,BCDIN3D,DND1,ATAD2B,POU5F1,TET1,PHF8,TERT,TGFB1
GO: Biological Process	GO:0071156	regulation of cell cycle arrest		0.03227	321.3	1.046	10.24	34	108	ATM,CRADD,CCNK,BRCA1,PLK3,ZNF385A,ARID3A,E2F1,E2F4,MLXIPL,EP300,CARM1,MYBBP1A,GTSE1,GATA6,SFN,PRMT1,MDM2,MDM4,NEUROD1,CNOT3,E2F7,PML,POU4F1,HMGN5,PIDD1,RBM38,CNOT1,TFAP4,TFDP2,TGFB1,TP53,TP73,HMGA2
GO: Biological Process	GO:0044783	G1 DNA damage checkpoint		0.03318	330.3	1.072	10.49	26	74	ATM,CRADD,BCAT1,PLK3,ZNF385A,ARID3A,E2F1,E2F4,EP300,CARM1,GTSE1,SFN,PRMT1,MDM2,MDM4,CNOT3,E2F7,PML,PRKDC,RFWD3,PIDD1,RBM38,CNOT1,TFDP2,TP53,TP73
GO: Biological Process	GO:0071173	spindle assembly checkpoint		0.03358	334.3	1.079	10.55	15	32	ATM,BUB1,ZW10,CENPE,CENPF,DUSP1,DYNC1LI1,USP44,GEN1,CEP192,KHDC3L,TEX14,TERF1,TPR,KNL1
GO: Biological Process	GO:0009451	RNA modification		0.0336	334.5	1.079	10.55	38	126	AARS,ADAR,AARS2,METTL14,RNMT,BAG4,WTAP,ALKBH8,DKC1,TRDMT1,TFB1M,NOP56,TRMO,NOP58,TRMT6,CDK5RAP1,RPUSD2,APOBEC2,DUS4L,RPUSD4,TRMT11,HNRNPC,TRMT10A,ADAT2,BCDIN3D,PARN,RBM47,TRMT44,CDKAL1,NAT10,MRM1,TRMT1,THUMPD1,RPUSD1,METTL2B,TGS1,DUS3L,QTRT1
GO: Biological Process	GO:0043043	peptide biosynthetic process		0.03413	339.8	1.092	10.69	149	696	AARS,ADAR,LRRC47,AARS2,XPO5,TICRR,ANG,ENC1,AIRE,APLP1,TRIM71,TNRC6C,MAPKAPK5,YARS,METTL14,CAPRIN2,EIF4EBP3,DDX3Y,ATF4,EIF3B,EIF3C,EIF3J,BOLL,PATL2,SLC25A26,EIF2B3,EIF2S2,C1QBP,RPS4Y2,CARS,SLC25A27,ZNF385A,NCOR1,EIF5B,LSM14A,PUM1,RPL10L,EARS2,RC3H1,MRPL19,DAZL,DDX3X,DDX6,PUM3,FAM129A,FARSB,YBX2,LRPPRC,EIF2D,EIF1AX,SLC25A13,EIF4EBP1,EIF4EBP2,EIF4G2,EIF1,EP300,MRPS31,EPRS,ETF1,TNIP1,RPL39L,PTK2B,FOX…
GO: Biological Process	GO:2000242	negative regulation of reproductive process		0.03427	341.2	1.093	10.7	22	58	ADA,AMH,ARHGDIB,BMP4,FBXO5,DMRT1,DUSP1,HORMAD1,NR5A1,STRA8,HPGDS,LIF,MSH2,NODAL,OVOL1,SERPINF1,WDR77,RPS6KA2,SHB,EAF2,SULF1,FBXO43
GO: Biological Process	GO:0072422	signal transduction involved in DNA damage checkpoint		0.03462	344.6	1.097	10.74	24	66	ATM,CRADD,CDC5L,PLK3,ZNF385A,ARID3A,E2F1,E2F4,EP300,CARM1,GTSE1,SFN,PRMT1,MDM2,MDM4,CNOT3,E2F7,PML,PRKDC,PIDD1,RBM38,CNOT1,TFDP2,TP53
GO: Biological Process	GO:0072401	signal transduction involved in DNA integrity checkpoint		0.03462	344.6	1.097	10.74	24	66	ATM,CRADD,CDC5L,PLK3,ZNF385A,ARID3A,E2F1,E2F4,EP300,CARM1,GTSE1,SFN,PRMT1,MDM2,MDM4,CNOT3,E2F7,PML,PRKDC,PIDD1,RBM38,CNOT1,TFDP2,TP53
GO: Biological Process	GO:0048545	response to steroid hormone		0.0348	346.4	1.1	10.76	127	577	NCOA3,ACTA1,ARID1A,ADRB2,NR0B1,ALPL,ANXA3,ASS1,NCOA1,ATP1A3,URI1,RGS9,TRIM24,BID,SOCS2,BMP4,ALDH1A2,BRCA1,BRCA2,KLF9,TSPO,FOXH1,CA2,CASP8,CAV1,PIAS2,ASH2L,CCNE1,ABCC2,CNGA3,COL1A1,CLDN4,CPN1,KANK2,CRY1,CRY2,SAFB2,CTNNA1,DDX5,THRAP3,DNMT3B,HDAC6,DSG2,DUSP1,EDN1,EIF4EBP1,LEF1,EP300,ESRRB,CITED2,UBR5,RBM14,CARM1,FOXO1,FN1,FOSB,TXNIP,PPARGC1B,PELP1,NR5A2,FOXP1,NR5A1,PTGES3,GATA3,GATA4,GATA6,NR6A1,GJB…
GO: Biological Process	GO:0010563	negative regulation of phosphorus metabolic process		0.03613	359.6	1.134	11.1	131	599	ACTN3,ADAR,OGT,CAMSAP3,BIRC3,APLP1,APOC1,SLC7A14,PPP4R4,TRIB3,DYNLL1,LRRC15,URI1,BGN,CEACAM1,IQGAP1,SOCS2,BMP4,TSPO,CAV1,GPRC5A,CDKN1C,NOG,KLF4,AKAP5,BAG4,GMFG,COX11,CRY2,NCOR1,IBTK,PPP1R16B,MYADM,NLRP12,TRAF3IP1,DLG1,MARVELD3,FAM129A,DUSP1,DUSP9,LPAR1,EDN1,PPIF,MLXIPL,ENG,DMTN,EPHA1,CCDC8,MECOM,TNIP1,KIRREL2,F2RL1,TAOK3,FOXO1,SEMA4D,SIRT6,CHORDC1,ZBED3,MBIP,HEXIM1,MTOR,CDK5RAP1,HSPH1,RPS6KA6,SFN…
GO: Biological Process	GO:0045936	negative regulation of phosphate metabolic process		0.03613	359.6	1.134	11.1	131	599	ACTN3,ADAR,OGT,CAMSAP3,BIRC3,APLP1,APOC1,SLC7A14,PPP4R4,TRIB3,DYNLL1,LRRC15,URI1,BGN,CEACAM1,IQGAP1,SOCS2,BMP4,TSPO,CAV1,GPRC5A,CDKN1C,NOG,KLF4,AKAP5,BAG4,GMFG,COX11,CRY2,NCOR1,IBTK,PPP1R16B,MYADM,NLRP12,TRAF3IP1,DLG1,MARVELD3,FAM129A,DUSP1,DUSP9,LPAR1,EDN1,PPIF,MLXIPL,ENG,DMTN,EPHA1,CCDC8,MECOM,TNIP1,KIRREL2,F2RL1,TAOK3,FOXO1,SEMA4D,SIRT6,CHORDC1,ZBED3,MBIP,HEXIM1,MTOR,CDK5RAP1,HSPH1,RPS6KA6,SFN…
GO: Biological Process	GO:0071897	DNA biosynthetic process		0.03689	367.2	1.155	11.3	56	211	PARP4,MAPKAPK5,TNKS,ATM,ATR,BARD1,BLM,BRCA1,BRCA2,CENPF,KLF4,SYCP3,DKC1,DUSP1,USP43,RAD50,PTK2B,REV1,MYBBP1A,CCT4,DNAJC2,ANKRD1,PTGES3,GJA1,PAPD7,POLM,POLI,HNRNPC,HNRNPU,LIG1,LIG4,NVL,PDGFRB,PRIMPOL,PML,GNL3L,POLE,RAD51,RAD51B,WRAP53,PALB2,NAT10,GRHL2,RMI1,CTC1,CHTF18,TNKS2,SYCP1,PAPD5,SMG5,TERF1,TERT,SIRT1,TOP3A,TP53,TRIM25
GO: Biological Process	GO:0031056	regulation of histone modification		0.03873	385.5	1.209	11.82	42	145	JDP2,OGT,ATM,EED,BRCA1,TRIP12,NIPBL,SIN3A,NCOR1,CTCFL,ZNF451,KMT2B,DNMT3B,EP300,UBR5,AKAP8L,CTCF,GATA2,GATA3,JARID2,LIF,KMT2A,DPPA2,MTHFR,PML,BCOR,PIWIL2,ASXL2,SET,MTF2,TET1,KDM3A,KDM4C,SUPT6H,TADA2A,TAF7,NSD1,TERT,SIRT1,TGFB1,TP53,NELFA
GO: Biological Process	GO:0043543	protein acylation		0.03901	388.3	1.213	11.87	59	226	NCOA3,TRRAP,SUPT3H,OGT,EP400,HAT1,BEND3,NCOA1,BRCA1,BRCA2,NMT2,CDYL,SIN3A,ATF2,CREBBP,ZNF451,JADE3,DR1,ESCO2,LEF1,EP300,FOXO1,ZDHHC18,ING5,MBIP,CTCF,TAF5L,BRPF3,GATA2,GATA3,NAA11,WDR5,KAT7,HCFC1,HDAC1,LIF,MSL3P1,KMT2A,PER1,PPM1B,KANSL1,NAA16,PIWIL2,MSL2,JADE1,NAA25,SET,NAA15,NAA50,TADA2A,TAF5,TAF7,HNF1A,SIRT1,TGFB1,KAT6B,BRD1,PCGF2,NAA30
GO: Biological Process	GO:0071514	genetic imprinting		0.04071	405.3	1.261	12.33	14	29	EED,BRCA1,CDKN1C,CTCFL,ZFP42,DNMT3B,TRIM28,ZFP57,CTCF,IGF2,DNMT3L,ARID4A,TET1,DPPA3
GO: Biological Process	GO:0002064	epithelial cell development		0.04079	406	1.261	12.33	63	246	ACTA2,FZD7,CGN,ATRX,IQGAP1,PRDM1,BMP4,KLF5,MAP7,CDH1,CDK6,NUP210L,TJP2,ONECUT2,PPP1R16B,MYADM,F11R,DMRT1,E2F4,FEM1B,EPHA2,ENG,F2RL1,FLNB,TMEM79,SPINT2,GATA3,GJA1,SFN,GPR4,ADRM1,FOXA1,ICAM1,KDF1,LIF,DACT2,AFDN,NOTCH4,NPHS1,PDE4D,PDPK1,PECAM1,TFCP2L1,RAB1A,RAP2B,RARA,RARG,ARID4A,MARVELD2,GRHL2,SALL1,FNDC3A,PALLD,SOD1,ST14,TCF15,DICER1,TFAP2C,COL18A1,TJP1,TIGAR,JMJD1C,IFT88
GO: Biological Process	GO:0007569	cell aging		0.04099	408	1.263	12.36	31	96	MAPKAPK5,ATM,ATR,BRCA2,CAV1,CDK6,MAPK14,ENG,MTOR,ZNF277,ICAM1,KRAS,MNT,SERPINE1,PAWR,PNPT1,XRN1,PML,PRKCD,PRKDC,PTEN,CTC1,SOD1,TBX3,TERT,SIRT1,MORC3,TP53,NUP62,ZNF217,HMGA2
GO: Biological Process	GO:0045137	development of primary sexual characteristics		0.04126	410.7	1.266	12.38	65	256	NR0B1,UTF1,AMH,ANG,NCOA1,ATRX,BMP4,BRCA2,EIF2S2,MAP7,CCNE1,NUP210L,PCYT1B,SAFB2,CTNNA1,ZFP42,KMT2B,DMRT1,REC8,BCL2L11,PLEKHA1,FANCA,CITED2,ARID5B,FOXO3,NR5A1,STRA8,GATA3,GATA4,GATA6,SIX4,ADRM1,DMC1,INSL6,H3F3B,HMGB2,ICAM1,INSL3,KDR,KIT,MMP2,MMP14,MSH2,NASP,NEFH,SERPINE1,PITX2,PTPRN,RARA,ARID4A,SALL1,SFRP2,FNDC3A,SLIT3,SOD1,SOX15,KDM3A,TAF4,TEX11,TFAP2C,SIRT1,NKX2-1,VGF,WNT2B,JMJD1C
GO: Biological Process	GO:0051081	nuclear envelope disassembly		0.04146	412.6	1.266	12.38	19	47	SEH1L,RAE1,NUP155,NUP93,POM121,NUP153,AKAP8L,NUP50,NUPL2,NUP54,NUP98,NUP43,NUP37,RANBP2,NUP160,NUP188,TPR,NUP62,NUP214
GO: Biological Process	GO:0030397	membrane disassembly		0.04146	412.6	1.266	12.38	19	47	SEH1L,RAE1,NUP155,NUP93,POM121,NUP153,AKAP8L,NUP50,NUPL2,NUP54,NUP98,NUP43,NUP37,RANBP2,NUP160,NUP188,TPR,NUP62,NUP214
GO: Biological Process	GO:0048255	mRNA stabilization		0.04184	416.5	1.274	12.46	16	36	NOCT,MAPK14,DHX9,THRAP3,E2F1,YBX2,PABPC1,IGF2BP1,MTOR,HNRNPC,HNRNPD,HNRNPU,RBM38,SLC11A1,DICER1,TARDBP
GO: Biological Process	GO:0010822	positive regulation of mitochondrion organization		0.04338	431.8	1.316	12.87	47	169	ADRB2,PLA2G6,USP36,DYNLL1,HRK,BID,C1QBP,CDKL2,CASP8,CSNK2A2,TDRD12,ATG13,BCL2L11,DNM1L,E2F1,HUWE1,PPIF,ARIH2,SIVA1,ZBED3,PRELID3A,CDK5RAP1,BBC3,CYB5R1,WBP11,GLS2,SFN,POLR3A,NRG1,UBE2J2,KDR,MMP9,PYCARD,PLD6,PLAGL2,PLAUR,PMAIP1,RNF31,FBXW7,SLC17A9,DDHD2,PPP1R13B,DTWD2,TP53,TP73,YWHAG,FZD5
GO: Biological Process	GO:0035601	protein deacylation		0.0435	433	1.316	12.87	33	105	JDP2,MTA3,MTA1,CHD3,NIPBL,SIN3A,NCOR1,HDAC6,FRY,EP300,RBM14,LYPLA1,SIRT6,AKAP8L,RIPK3,PRDM5,BAZ2A,HDAC1,MSL3P1,SPRED2,LYPLAL1,ATXN3,PER1,PML,ARID4A,REST,SALL1,TADA2A,SIRT1,TGFB1,TP53,SMARCAD1,NOTUM
GO: Biological Process	GO:0072395	signal transduction involved in cell cycle checkpoint		0.04596	457.5	1.386	13.56	24	67	ATM,CRADD,CDC5L,PLK3,ZNF385A,ARID3A,E2F1,E2F4,EP300,CARM1,GTSE1,SFN,PRMT1,MDM2,MDM4,CNOT3,E2F7,PML,PRKDC,PIDD1,RBM38,CNOT1,TFDP2,TP53
GO: Biological Process	GO:0072431	signal transduction involved in mitotic G1 DNA damage checkpoint		0.0466	463.8	1.397	13.67	23	63	ATM,CRADD,PLK3,ZNF385A,ARID3A,E2F1,E2F4,EP300,CARM1,GTSE1,SFN,PRMT1,MDM2,MDM4,CNOT3,E2F7,PML,PRKDC,PIDD1,RBM38,CNOT1,TFDP2,TP53
GO: Biological Process	GO:1902400	intracellular signal transduction involved in G1 DNA damage checkpoint		0.0466	463.8	1.397	13.67	23	63	ATM,CRADD,PLK3,ZNF385A,ARID3A,E2F1,E2F4,EP300,CARM1,GTSE1,SFN,PRMT1,MDM2,MDM4,CNOT3,E2F7,PML,PRKDC,PIDD1,RBM38,CNOT1,TFDP2,TP53
GO: Biological Process	GO:0022618	ribonucleoprotein complex assembly		0.0481	478.8	1.438	14.07	55	208	ADAR,TICRR,GEMIN2,EIF3B,EIF3C,ATM,EIF3J,PATL2,ATR,C1QBP,PRPF3,NOCT,LSM14A,RPL10L,RC3H1,YTHDC1,DDX3X,DDX6,DYNC1H1,EIF2D,NUFIP1,PRMT5,PRPF8,CELF1,LUC7L2,SRSF10,AGO2,GRB7,DDX20,ATXN2L,EIF6,ABT1,WDR77,ZNHIT6,PWP2,BRIX1,ATXN2,EDC3,LUC7L,TSR1,SNRPD3,CNOT1,SNRNP200,TGS1,SETX,MDN1,SURF6,TARBP2,GCFC2,PUM2,PATL1,DICER1,CELF4,XAB2,SF3A2
GO: Biological Process	GO:0030030	cell projection organization		0.0506	503.7	1.508	14.75	277	1423	ABL2,USP9X,ACTN2,DSCAML1,TRIM59,TBC1D14,WDR35,IGSF9,PLA2G10,ULK1,STK24,RASAL1,KLC3,CUL4B,ISLR2,LRFN1,OFD1,ENC1,CAMSAP3,SHTN1,CPNE5,MAPKAPK5,SPTBN4,ARHGAP4,CAPRIN2,DYNLL1,ATF1,RERE,IQGAP1,BMP4,ALKBH1,BRAF,KLF5,ZPR1,TSPO,CDC42EP5,WASF1,CACNA1A,WASL,CAPG,CAV1,PIAS2,ARHGEF1,CBFA2T2,CDH1,NOG,KLF4,ATXN10,SCLT1,CNGB1,ONECUT2,AKAP5,BAG4,PTPN23,SPAG6,KIF20B,PRDX6,CRMP1,DNAH1,IQCB1,ITSN2,PPP1R16B,CTNNA1,RI…
GO: Biological Process	GO:0071214	cellular response to abiotic stimulus		0.05083	506	1.51	14.78	75	308	ADSS,CUL4B,USP28,ATF4,ATM,ATR,CRADD,BCAT1,TNFRSF10B,BLM,BMP4,TSPO,CAPN3,CASP8,CAV1,CDC25A,NMT2,CNGB1,NIPBL,COL1A1,CREBBP,CRIP1,CRY1,CRY2,MAPK14,N4BP1,CYBA,DDB2,DDX3X,OXSR1,SLC12A6,CASP8AP2,ECT2,EP300,ERCC4,YAP1,FNTB,HVCN1,MBIP,ANKRD1,BBC3,GATA3,GJA1,TLK2,GRK4,GRB2,POLI,IGF2,TSPYL5,TP53INP1,MC1R,MDM2,MGMT,TRPM1,NFATC4,SLC38A2,RAD9B,INO80,PTGS2,PTPRK,RAD9A,RAD51,REST,RNF4,FBXW7,IMPACT,SFRP2,SLC2A4,…
GO: Biological Process	GO:0098732	macromolecule deacylation		0.05373	534.8	1.592	15.57	33	106	JDP2,MTA3,MTA1,CHD3,NIPBL,SIN3A,NCOR1,HDAC6,FRY,EP300,RBM14,LYPLA1,SIRT6,AKAP8L,RIPK3,PRDM5,BAZ2A,HDAC1,MSL3P1,SPRED2,LYPLAL1,ATXN3,PER1,PML,ARID4A,REST,SALL1,TADA2A,SIRT1,TGFB1,TP53,SMARCAD1,NOTUM
GO: Biological Process	GO:0007077	mitotic nuclear envelope disassembly		0.05448	542.3	1.609	15.74	18	44	SEH1L,RAE1,NUP155,NUP93,POM121,NUP153,NUP50,NUPL2,NUP54,NUP98,NUP43,NUP37,RANBP2,NUP160,NUP188,TPR,NUP62,NUP214
GO: Biological Process	GO:0031054	pre-miRNA processing		0.05481	545.6	1.611	15.76	9	14	ADAR,AGO2,LIN28B,DROSHA,BCDIN3D,LIN28A,TARBP2,ZCCHC11,DICER1
GO: Biological Process	GO:0001829	trophectodermal cell differentiation		0.05519	549.3	1.611	15.76	12	23	ADA,EOMES,CDH1,ESRRB,CITED2,FOXD3,NODAL,CNOT3,POU5F1,CNOT1,TEAD4,TFAP2C
GO: Biological Process	GO:0007130	synaptonemal complex assembly		0.05519	549.3	1.611	15.76	12	23	SYCP3,REC8,HORMAD1,SYCE2,SYCP2,MLH3,STAG3,SYCE1,SYCP1,TEX15,TEX11,CPEB1
GO: Biological Process	GO:0060964	regulation of gene silencing by miRNA		0.05519	549.3	1.611	15.76	12	23	TRIM71,TNRC6C,NCOR1,PUM1,AJUBA,BCDIN3D,DND1,POU5F1,LIN28A,PUM2,TGFB1,FXR1
GO: Biological Process	GO:0071396	cellular response to lipid		0.056	557.4	1.63	15.95	125	572	NCOA3,ABL2,ARID1A,ADCY3,FZD7,NR0B1,OGT,APOB,ASS1,NCOA1,ATP1A3,URI1,RIPK2,TRIM24,PRDM1,CD84,BMP4,ALDH1A2,BRCA1,KLF9,TSPO,FOXH1,CXCL16,PIAS2,CCNE1,CD80,KLF4,COL1A1,KANK2,CRY1,CRY2,MAPK14,SAFB2,CD55,DDX5,THRAP3,DNMT3B,HDAC6,E2F1,LPAR1,EDN1,PHC1,EFNA5,SIGIRR,EIF4EBP1,LEF1,MTDH,ZNF443,EP300,ESRRB,PTK2B,UBR5,YAP1,RBM14,CARM1,FOXO1,FN1,PRPF8,PPARGC1B,PELP1,ANKRD1,NR5A2,FOXP1,NR5A1,PTGES3,STRA8,NR6A1,TRI…
GO: Biological Process	GO:0014706	striated muscle tissue development		0.05842	581.5	1.694	16.58	92	397	ACTA1,ACTN2,ACTN3,ARID1A,EOMES,ADRB2,ALPK3,BCL9,WISP1,BMP2,BMP4,ALDH1A2,KLF5,FOXH1,CACNA1S,CAPN3,CASP8,CAV1,CCNT2,CTDP1,NOG,CENPF,CHRNA1,NCOR1,MAPK14,TENM4,NEXN,RIPOR2,MAML1,DDX5,FBXO22,DSG2,DSP,GJC1,EFNB2,SRPK3,LEF1,EP300,ERBB3,UBE4B,KLHL41,CITED2,FLNB,SEMA3C,SIRT6,MTOR,ANKRD1,GATA4,GATA6,SIK1,SIX4,PPP1R13L,GJA1,NRG1,SMYD1,NR4A1,HNRNPU,CAVIN4,HSPG2,IFRD1,RBPJ,LY6E,SMAD7,MYH6,NGFR,NPHS1,PDGFRB,PI…
GO: Biological Process	GO:0048599	oocyte development		0.05856	582.9	1.694	16.58	19	48	ANG,ATM,BRCA2,DAZL,FBXO5,DMRT1,REC8,YBX2,PTK2B,FOXO3,STRA8,DMC1,INSL3,PLD6,RPS6KA2,SHB,AURKC,TDRD5,KMT2D
GO: Biological Process	GO:0033962	cytoplasmic mRNA processing body assembly		0.06023	599.5	1.736	16.99	11	20	PATL2,NOCT,LSM14A,RC3H1,DDX6,DYNC1H1,ATXN2L,ATXN2,EDC3,CNOT1,PATL1
GO: Biological Process	GO:0032204	regulation of telomere maintenance		0.06052	602.5	1.736	16.99	24	68	MAPKAPK5,TNKS,ATM,ATR,ATRX,DKC1,GNL3,RAD50,ERCC4,CCT4,HNRNPC,HNRNPU,SLX1B,PML,GNL3L,WRAP53,NAT10,CTC1,TNKS2,SMG5,TERF1,YLPM1,XRCC5,USP7
GO: Biological Process	GO:0033045	regulation of sister chromatid segregation		0.06052	602.5	1.736	16.99	24	68	TNKS,ATM,ATRX,BUB1,ZW10,CENPE,CENPF,CSNK2A2,ESPL1,DUSP1,DYNC1LI1,USP44,CTCF,CIT,SGO2,GEN1,CEP192,SLF2,CDCA5,WAPL,KHDC3L,TEX14,TERF1,TPR
GO: Biological Process	GO:0009994	oocyte differentiation		0.06119	609	1.75	17.12	20	52	ANG,ATM,BRCA2,KMT2B,DAZL,FBXO5,DMRT1,REC8,YBX2,PTK2B,FOXO3,STRA8,DMC1,INSL3,PLD6,RPS6KA2,SHB,AURKC,TDRD5,KMT2D
GO: Biological Process	GO:1902403	signal transduction involved in mitotic DNA integrity checkpoint		0.062	617.1	1.751	17.13	23	64	ATM,CRADD,PLK3,ZNF385A,ARID3A,E2F1,E2F4,EP300,CARM1,GTSE1,SFN,PRMT1,MDM2,MDM4,CNOT3,E2F7,PML,PRKDC,PIDD1,RBM38,CNOT1,TFDP2,TP53
GO: Biological Process	GO:0006611	protein export from nucleus		0.062	617.1	1.751	17.13	23	64	ADAR,XPO5,BARD1,ANP32B,GTSE1,AHCYL1,SFN,NUPL2,HSPA9,MDM2,RANBP3L,PTPN14,XPO7,STYX,TCF7L2,XPO4,TGFB1,DUSP16,TP53,TPR,XPO1,RANBP17,NUP214
GO: Biological Process	GO:1902402	signal transduction involved in mitotic DNA damage checkpoint		0.062	617.1	1.751	17.13	23	64	ATM,CRADD,PLK3,ZNF385A,ARID3A,E2F1,E2F4,EP300,CARM1,GTSE1,SFN,PRMT1,MDM2,MDM4,CNOT3,E2F7,PML,PRKDC,PIDD1,RBM38,CNOT1,TFDP2,TP53
GO: Biological Process	GO:0072413	signal transduction involved in mitotic cell cycle checkpoint		0.062	617.1	1.751	17.13	23	64	ATM,CRADD,PLK3,ZNF385A,ARID3A,E2F1,E2F4,EP300,CARM1,GTSE1,SFN,PRMT1,MDM2,MDM4,CNOT3,E2F7,PML,PRKDC,PIDD1,RBM38,CNOT1,TFDP2,TP53
GO: Biological Process	GO:1902531	regulation of intracellular signal transduction		0.06209	618.1	1.751	17.13	338	1781	SEH1L,ABL2,ACTN4,ACTN3,ADA,TRIM59,FZD7,ADRB2,ADRB3,PIP5K1B,PLA2G6,RASAL1,OGT,ARHGAP23,ZNF622,BIRC3,MAPKAPK5,ARHGAP4,ARHGDIB,TRIB3,ATM,LRRC15,TNK1,UBR1,URI1,ATR,RIPK2,BARD1,TNFRSF10B,TRIM24,FGF17,BGN,CEACAM1,IQGAP1,BID,CD84,BLM,SOCS2,BMP2,BMP4,BMP8B,BRCA1,BRAF,BST2,BUB1,C1QBP,CAPN3,CASP8,CAV1,CBL,CBS,CREB3L1,CD80,ARHGEF1,LPAR2,CDC34,RASGRP4,CHD3,KLF4,CHRNA7,CHUK,ARHGAP22,SHC2,CMKLR1,BMP8A,PLK3,AKA…
GO: Biological Process	GO:0001706	endoderm formation		0.06251	622.3	1.753	17.15	21	56	EOMES,TNRC6C,NOG,COL5A2,COL7A1,SOX7,DUSP1,FN1,GATA4,GATA6,ITGA5,MMP2,MMP9,MMP14,NODAL,POU5F1,CDC73,NANOG,SOX2,TBX20,HMGA2
GO: Biological Process	GO:0010332	response to gamma radiation		0.06251	622.3	1.753	17.15	21	56	ATM,ATR,BRCA2,CAV1,DCUN1D3,CYBA,TRIM13,FANCD2,YAP1,GATA3,TLK2,TSPYL5,LIG4,PML,PRKDC,RAD51,RNF4,TP53,TP73,XRCC5,TIGAR
GO: Biological Process	GO:0031641	regulation of myelination		0.063	627.1	1.762	17.23	16	37	ZPR1,MYRF,TENM4,FIG4,RNF10,KIF14,DLG1,MTOR,KLK8,NRG1,NGFR,PTEN,RARA,RARG,TCF7L2,DICER1
GO: Biological Process	GO:0009048	dosage compensation by inactivation of X chromosome		0.06358	632.8	1.773	17.34	7	9	BRCA1,DNMT3B,RLIM,EIF1,CTCF,UPF1,PRDM14
GO: Biological Process	GO:0031346	positive regulation of cell projection organization		0.06626	659.6	1.838	17.98	86	367	ABL2,STK24,RASAL1,ISLR2,ENC1,SHTN1,CPNE5,MAPKAPK5,CAPRIN2,ATF1,IQGAP1,BMP4,BRAF,CDC42EP5,WASL,PIAS2,CBFA2T2,AKAP5,ITSN2,RIMS2,CCP110,FIG4,SHANK1,ESPN,LPAR1,EFNA5,WASF2,EIF4G2,TENM1,MARK2,EP300,EPHA4,CDKL3,F2RL1,PTK2B,EFEMP1,TRPV2,SEMA4D,FN1,MTOR,ANKRD1,GOLGA4,STMN2,NRG1,TWF2,HSP90AA1,PLK5,KIT,L1CAM,LIF,CAPRIN1,MAP1B,MAPT,NEFL,NFE2L2,NGFR,ENPP2,SERPINF1,PLXNB1,PACSIN1,PRKCI,MAPK6,BCAS3,PTK7,CEP120…
GO: Biological Process	GO:0071383	cellular response to steroid hormone stimulus		0.0663	659.9	1.838	17.98	71	290	NCOA3,ARID1A,NR0B1,ASS1,NCOA1,ATP1A3,URI1,TRIM24,BMP4,BRCA1,KLF9,FOXH1,PIAS2,CCNE1,KANK2,CRY1,CRY2,SAFB2,DDX5,THRAP3,DNMT3B,HDAC6,EDN1,EIF4EBP1,LEF1,EP300,ESRRB,UBR5,RBM14,CARM1,FOXO1,PPARGC1B,PELP1,NR5A2,FOXP1,NR5A1,PTGES3,NR6A1,TRIM63,GSTP1,HDAC1,NR4A1,FOXA1,HNRNPD,HNRNPU,MDM2,MMP2,MSX2,NEFH,NODAL,PAK1,PAWR,SERPINF1,PER1,BCAS3,CREBRF,RARA,RARG,REST,RNF4,SAFB,SGK1,CNOT1,KDM3A,TAF7,TFAP4,SIRT1,TG…
GO: Biological Process	GO:1901700	response to oxygen-containing compound		0.06786	675.4	1.876	18.36	309	1614	NCOA3,AARS,ABL2,ACTN2,ACVR2B,ADA,ADCY3,ADCY7,FZD7,ADRB2,PLA2G6,STK24,ALPL,OGT,APLP1,APOB,APRT,AQP3,TRIB3,STC2,ASNS,ASS1,NCOA1,ATP1A3,UBR1,ATP6V1B2,ATP6V0C,RIPK2,TNFRSF10B,HCN2,TRIM24,CEACAM1,BID,PRDM1,CD84,BLM,SOCS2,BMP4,ALDH1A2,BRCA1,BRAF,BRCA2,SYNJ1,KLF9,EIF2B3,TSPO,CA2,CASP8,CXCL16,CAV1,MAP7,CBS,CCND3,CCNE1,MTA1,CD80,CDC5L,CDH1,TRIML2,KLF4,CHRNA7,CHUK,NOCT,ABCC2,CNGA3,PLK3,CNR2,COL1A1,COL5A2,P…
GO: Biological Process	GO:0030855	epithelial cell differentiation		0.07082	704.9	1.953	19.1	141	662	NCOA3,ACTA2,ACVR2B,FZD7,CGN,NR0B1,TAGLN2,ALOX15B,ANXA7,AQP3,PTCH2,ATRX,SCEL,CEACAM1,IQGAP1,PRDM1,BMP2,BMP4,KLF5,CAV1,MAP7,CBFA2T2,CD34,CDH1,CDH3,CDK6,NUP210L,KLF4,OVOL2,TJP2,ONECUT2,GDF3,FOXP4,PPP1R16B,SAFB2,MYADM,F11R,DMRT1,DSP,E2F4,FEM1B,EPHA2,ELF3,ENG,LEF1,CCNO,EVPL,F2RL1,KLF2,YAP1,FLNB,TMEM79,TXNIP,SPINT2,NR5A2,KDM5B,INTU,GATA3,GATA4,GATA6,GJA1,GLI1,GLI2,GLI3,SFN,GPR4,ADRM1,HDAC1,NRG1,FOXA1,H…
GO: Biological Process	GO:0009967	positive regulation of signal transduction		0.07307	727.3	2.009	19.66	287	1488	SEH1L,NCOA3,ABL2,ACTN4,ACVR2B,ADA,FZD7,ADRB2,ADRB3,PLA2G6,ARRDC3,RECK,ALOX15B,ZNF622,BIRC3,MAPKAPK5,ARHGAP4,ARNT,CAPRIN2,DYNLL1,TNKS,ATM,ATP6V0C,ATR,CRADD,HRK,RIPK2,TNFRSF10B,CEACAM1,IQGAP1,BID,CD84,SOCS2,BMP2,BMP4,BMP8B,BRAF,BST2,BUB1,C1QBP,CASP8,CAV1,CBL,CD80,LPAR2,CDH3,CDKN1C,RASGRP4,CHRNA7,CHUK,SHC2,BMP8A,COL1A1,AKAP5,GDF15,BAG4,ZNF385A,GDF3,CREBBP,CRKL,MAPK14,ITSN2,CTBP2,LSM14A,CTH,CTNNA1,PU…
GO: Biological Process	GO:0010976	positive regulation of neuron projection development		0.07506	747.1	2.058	20.14	70	286	ABL2,STK24,RASAL1,ISLR2,ENC1,SHTN1,CPNE5,MAPKAPK5,CAPRIN2,ATF1,IQGAP1,BMP4,BRAF,PIAS2,CBFA2T2,AKAP5,ITSN2,RIMS2,FIG4,SHANK1,LPAR1,EFNA5,EIF4G2,MARK2,EP300,EPHA4,CDKL3,PTK2B,TRPV2,SEMA4D,FN1,MTOR,ANKRD1,GOLGA4,STMN2,NRG1,TWF2,PLK5,L1CAM,LIF,CAPRIN1,MAP1B,MAPT,NEFL,NFE2L2,NGFR,SERPINF1,PLXNB1,PACSIN1,PRKCI,MAPK6,PTK7,PTPRF,SGK1,CPEB3,SKIL,TRIM67,RIMS1,SETX,COBL,SYT4,CUX2,ADNP,SIRT1,TIAM1,CPEB1,TRPC…
GO: Biological Process	GO:0042254	ribosome biogenesis		0.07745	771	2.118	20.72	77	322	WDR18,DHX37,ZNF622,NOP14,RIOK3,C1QBP,NOL11,UTP14C,RPL10L,SENP3,DDX3X,DKC1,GNL3,RIOK1,NMD3,TFB1M,RCL1,NOP56,RPP38,UTP23,NOP58,DIEXF,PELP1,WBP11,RPP40,UTP14A,UTP20,KRR1,RIOX2,UTP4,LTV1,EIF6,GTPBP10,NOB1,DROSHA,YBEY,NVL,SETD4,ABT1,GNL2,NOC4L,CCDC86,GNL3L,ZNHIT6,PTEN,TEX10,RPP25,PWP2,NOL8,HEATR1,NOL9,SRFBP1,SDAD1,NAT10,BRIX1,LSG1,MRM1,THUMPD1,DDX51,DDX27,DIS3,TSR1,PDCD11,RIOK2,RRP1B,WDR43,MDN1,SURF6,…
GO: Biological Process	GO:0043254	regulation of protein complex assembly		0.07828	779.2	2.131	20.85	92	400	ULK1,FNIP2,CUL4B,SPTBN4,HRK,BID,CDC42EP5,WASF1,WASL,CAPG,CAV1,AIM2,BAG4,GMFG,CLDN7,ZNF451,MYADM,TRAF3IP1,PIEZO1,DDB2,DDX3X,VILL,KIF14,DLG1,HDAC6,BCL2L11,DNM1L,ACTR2,EIF4EBP1,TENM1,DMTN,ERCC4,PTK2B,CHMP4C,ARFGEF1,LEFTY1,MTOR,BBC3,SPIRE2,STMN2,GRB2,FAF1,CORO1A,GTF2H1,AJUBA,HCFC1,HCK,NCKAP1L,TWF2,HSP90AA1,ICAM1,CCSAP,LCP1,MAP1B,MAPT,PYCARD,NPHS1,PECAM1,PMAIP1,MAGEL2,PRKCD,PRKCZ,FBLIM1,RNF4,IMPACT,FN…
GO: Biological Process	GO:0007369	gastrulation		0.07836	780	2.131	20.85	51	192	ACVR2B,EOMES,FZD7,TNRC6C,BMP4,NOG,KLF4,COL5A2,COL7A1,GDF3,TENM4,MYADM,SOX7,DUSP1,DVL2,ARFRP1,EPHA2,LEF1,FN1,LEFTY1,GATA4,GATA6,ITGA5,ITGB3,ITGB4,MMP2,MMP9,MMP14,NODAL,OTX2,POU5F1,CDC73,RNF2,NANOG,SFRP2,SUPT20H,SOX2,KDM6B,TBXT,TAL1,HNF1A,NSD1,TDGF1,TGIF1,TP53,HIRA,KDM6A,WNT3,TBX20,HMGA2,PHLDB2
GO: Biological Process	GO:0070198	protein localization to chromosome, telomeric region		0.07959	792.2	2.159	21.12	13	27	TNKS,ATR,ATRX,BRCA2,DKC1,GNL3,CCT4,PML,GNL3L,WRAP53,TNKS2,TERF1,TERT
GO: Biological Process	GO:0045839	negative regulation of mitotic nuclear division		0.08163	812.6	2.197	21.49	19	49	TNKS,ATM,ATRX,BMP4,BUB1,ZW10,CENPE,CENPF,CSNK2A2,DUSP1,DYNC1LI1,NME6,USP44,GEN1,CEP192,KHDC3L,TEX14,TERF1,TPR
GO: Biological Process	GO:0006418	tRNA aminoacylation for protein translation		0.08163	812.6	2.197	21.49	19	49	AARS,LRRC47,AARS2,YARS,CARS,EARS2,FARSB,EPRS,LARS,GARS,IARS,MARS,NARS,RARS,SARS,TARS2,TARS,LARS2,RARS2
GO: Biological Process	GO:0032956	regulation of actin cytoskeleton organization		0.08166	812.8	2.197	21.49	73	302	ABL2,ACTN2,SPTBN4,ARHGDIB,GRHL3,BRAF,BST2,CDC42EP5,WASF1,WASL,CAPG,BAG4,GMFG,KANK2,SEMA3E,MYADM,F11R,VILL,DLG1,SHANK1,LPAR1,ACTR2,EDN1,EFNA5,WASF2,SORBS3,TENM1,EP300,DMTN,EPHA1,F2RL1,PTK2B,LIMA1,ARFGEF1,MTOR,SPIRE2,DSTN,GRB2,CIT,CORO1A,KANK3,HCK,NCKAP1L,TWF2,ICAM1,ITGB3,TACSTD2,PYCARD,FHOD1,MYO1F,NEB,NPHS1,PAK1,PDGFRB,PECAM1,MAGEL2,PRKCD,BCAS3,SSH3,ARHGAP28,SPTA1,SPTB,SPTBN2,BAIAP2L1,TEK,TGFB1,TP…
GO: Biological Process	GO:0043604	amide biosynthetic process		0.08297	825.9	2.226	21.78	162	780	AARS,ADAR,LRRC47,AARS2,XPO5,PLA2G6,TICRR,ANG,ENC1,AIRE,APLP1,TRIM71,TNRC6C,MAPKAPK5,YARS,METTL14,ARG2,ASNS,CAPRIN2,ASS1,EIF4EBP3,DDX3Y,ATF4,EIF3B,EIF3C,EIF3J,BOLL,PATL2,SLC25A26,EIF2B3,EIF2S2,C1QBP,RPS4Y2,CARS,SLC25A27,ZNF385A,NCOR1,EIF5B,LSM14A,PUM1,RPL10L,EARS2,RC3H1,MRPL19,DAZL,DDX3X,DDX6,PUM3,FAM129A,FARSB,ST8SIA3,YBX2,LRPPRC,EIF2D,EIF1AX,SLC25A13,EIF4EBP1,EIF4EBP2,EIF4G2,EIF1,EP300,MRPS31,CL…
GO: Biological Process	GO:2001244	positive regulation of intrinsic apoptotic signaling pathway		0.08365	832.6	2.238	21.9	22	61	BID,BUB1,CAV1,DDIT3,BCL2L11,DNM1L,BBC3,RIPK3,LCK,MCL1,PLAGL2,PLSCR1,PMAIP1,PTPN2,RAD9A,STEAP3,FBXW7,SKIL,SOD1,SIRT1,TP53,TP73
GO: Biological Process	GO:0032446	protein modification by small protein conjugation		0.08433	839.4	2.25	22.02	184	903	SEH1L,BIRC6,TRIM59,ADRB2,HECW2,ARRDC3,KLHL8,CUL4B,CUL2,RNF169,OGT,RAE1,ENC1,BIRC3,TRIM71,CDC14B,ARNT,TRIB3,RAB40C,TNKS,CCNB1IP1,UBR1,RIPK2,BARD1,TRIM24,BLM,SOCS2,BRCA1,TSPO,CAPN3,CAV1,CBL,PIAS2,CCNF,MTA1,SMC3,CDC34,DCUN1D3,TRIML2,TRIP12,NLRC4,CRY1,NUP155,ZNF451,MDC1,LTN1,UBXN2A,N4BP1,NUP93,HERC4,DCAF4,RNF144B,LONRF1,RC3H1,DDB2,RASSF5,FBXO22,POM121,FBXO5,KLHL21,RNF10,GNL3,NUP153,HDAC6,L3MBTL2,DTX1…
GO: Biological Process	GO:0006998	nuclear envelope organization		0.08632	859.2	2.292	22.42	27	82	SEH1L,RAE1,NUP155,UBXN2A,NUP93,TMEM170A,POM121,NUP153,AKAP8L,NUP50,NUPL2,NUP54,NUP98,NUP43,NUP37,PPP2R2A,RANBP2,REEP4,ANKLE2,NUP160,SUN1,TARDBP,NUP188,TPR,NUP62,SUMO1,NUP214
GO: Biological Process	GO:0009725	response to hormone		0.08638	859.8	2.292	22.42	207	1033	NCOA3,ACTA1,ACTN2,ARID1A,ADCY3,ADCY7,ADRB2,NR0B1,ALPL,OGT,ANG,ANXA3,APOB,APRT,TRIB3,STC2,ASNS,ASS1,NCOA1,ATP1A3,ATP6V1B2,ATP6V0C,URI1,RGS9,TRIM24,CEACAM1,BID,SOCS2,BMP4,ALDH1A2,BRCA1,BRAF,BRCA2,KLF9,EIF2B3,TSPO,FOXH1,CA2,CASP8,CAV1,PIAS2,ASH2L,CCND3,CCNE1,CDC5L,ABCC2,CNGA3,COL1A1,CLDN4,CPN1,KANK2,CRY1,CRY2,NCOR1,ABCG1,ATP6V0A4,SAFB2,CTNNA1,C2CD5,DDX5,SESN2,THRAP3,DNMT3B,HDAC6,DSG2,DUSP1,EDN1,EFNA…
GO: Biological Process	GO:0051960	regulation of nervous system development		0.08656	861.6	2.292	22.42	180	881	ABL2,EOMES,ULK1,STK24,RASAL1,ISLR2,ENC1,SHTN1,CPNE5,MAPKAPK5,ARHGAP4,CAPRIN2,NCOA1,ZFHX3,ATF1,GRHL3,IQGAP1,SOCS2,BMP2,BMP4,BRAF,SYNJ1,ZPR1,TSPO,MYRF,CACNA1A,CAV1,PIAS2,ARHGEF1,CBFA2T2,ADGRE5,CDH1,NOG,KLF4,AKAP5,KIF20B,CRMP1,CRX,TENM4,ITSN2,LRRTM2,CTNNA1,RIMS2,SEMA3E,CLSTN3,TRAF3IP1,ASAP1,DDX6,FIG4,RNF10,KIF14,DLG1,DNMT3B,SHANK1,DTX1,DVL2,ECT2,LPAR1,EFNA5,EIF4G2,MARK2,EP300,EPHA4,EPHA7,CDKL3,PTK2B…
GO: Biological Process	GO:0007050	cell cycle arrest		0.08755	871.5	2.312	22.61	62	247	CUL2,ZFHX3,ATM,CRADD,BARD1,CCNK,BRCA1,CDK6,CDKN1C,TBRG4,PLK3,ZNF385A,KIF20B,DDIT3,ARID3A,DUSP1,E2F1,E2F4,MLXIPL,EIF4G2,EP300,RRAGB,CARM1,MYBBP1A,GTSE1,HBP1,MTOR,CGREF1,RRAGA,GATA6,SFN,TBRG1,PRMT1,IRF6,TP53INP1,MDM2,MDM4,MSH2,NEUROD1,CNOT3,E2F7,PNPT1,PML,POU4F1,PPM1G,PRKAB2,HMGN5,MCPH1,PIDD1,RBM38,SKIL,CNOT1,SOX2,TCF7L2,TFAP4,TFDP2,TGFB1,THBS1,TP53,TP73,PPP1R15A,HMGA2
GO: Biological Process	GO:2001235	positive regulation of apoptotic signaling pathway		0.09047	900.5	2.382	23.31	51	193	PLA2G6,DYNLL1,CRADD,HRK,TNFRSF10B,BID,BUB1,CASP8,CAV1,CTNNA1,DDIT3,BCL2L11,DNM1L,E2F1,PPIF,ING5,SIVA1,BBC3,SFN,RIPK3,FAF1,LCK,TP53INP1,MCL1,MMP9,PYCARD,NFATC4,NGFR,PLAGL2,PLAUR,PLSCR1,PMAIP1,PML,PRKCD,PTEN,PTPN2,RAD9A,STEAP3,FBXW7,PIDD1,SKIL,SOD1,UNC5B,PPP1R13B,TFAP4,SIRT1,THBS1,TP53,TP73,TPD52L1,YWHAG
GO: Biological Process	GO:0030718	germ-line stem cell population maintenance		0.09202	916	2.417	23.64	6	7	CREBBP,POU5F1,PIWIL2,PRDM14,TFAP2C,JMJD1C
GO: Biological Process	GO:2000779	regulation of double-strand break repair		0.09301	925.8	2.436	23.83	16	38	RNF169,TRIP12,UBR5,SIRT6,HELB,MGMT,PPP4R2,PML,RAD51,FIGN,SLF2,TEX15,SPIDR,TFIP11,DEK,HMGA2
GO: Biological Process	GO:0051270	regulation of cellular component movement		0.09454	941	2.47	24.16	176	860	ABL2,ACTN4,ACTN1,ADA,MYSM1,STK24,RECK,ALOX15B,ANXA3,IFITM1,SHTN1,ARHGAP4,ARHGDIB,LRRC15,DNAH11,CEACAM1,IQGAP1,BMP2,BMP4,BRAF,BST2,C1QBP,WASL,CXCL16,CAV1,CDH1,CDK6,NOG,KLF4,SINHCAF,CMKLR1,COL1A1,ONECUT2,BAG4,PTPN23,CLDN7,KIF20B,MAPK14,CTNNA1,NEXN,SEMA3E,MYADM,DIAPH1,KIF14,MARVELD3,HDAC6,DSC2,DSG2,DSP,LPAR1,EDN1,EPHA2,EGFL7,ENG,LEF1,DMTN,EPHA1,ERBB3,F2RL1,CITED2,PTK2B,EFEMP1,FGF4,SEMA4D,SEMA3C,FLT1…
GO: Biological Process	GO:0031400	negative regulation of protein modification process		0.09502	945.8	2.472	24.18	141	666	ADAR,OGT,CAMSAP3,SLC7A14,PPP4R4,TRIB3,LRRC15,URI1,BGN,CEACAM1,SOCS2,BMP4,BRCA1,TSPO,CAPN3,CAV1,GPRC5A,CDKN1C,NOG,KLF4,TRIP12,BAG4,GMFG,SIN3A,CRY1,CRY2,NCOR1,IBTK,ZNF451,PPP1R16B,N4BP1,MYADM,NLRP12,TRAF3IP1,FBXO5,DLG1,MARVELD3,DNMT3B,FAM129A,DUSP1,DUSP9,MLXIPL,FRY,ENG,DMTN,EPHA1,CCDC8,MECOM,TNIP1,KIRREL2,F2RL1,USP44,TAOK3,UBR5,FOXO1,SEMA4D,CHORDC1,ZBED3,MBIP,HEXIM1,MTOR,CDK5RAP1,HSPH1,RPS6KA6,SFN,…
GO: Biological Process	GO:0001944	vasculature development		0.0951	946.7	2.472	24.18	143	677	ACTA2,ACVR2B,ARID1A,ADRB2,RECK,ANG,ANPEP,ANXA3,APOB,CEACAM1,PRDM1,BMP4,ALDH1A2,BRCA1,KLF5,FOXH1,CALCA,CASP8,CAV1,CD34,KLF4,CHRNA7,OVOL2,ARHGAP22,COL1A1,CRKL,MAPK14,NUS1,PPP1R16B,CTH,SEMA3E,DDIT3,SLC12A6,GJC1,EDN1,EFNB2,EPHA2,WASF2,EGFL7,ENG,LEF1,MTDH,EPHA1,CITED2,PTK2B,YAP1,FOXO1,SEMA3C,FLT1,FLT4,FN1,FOLR1,ANP32B,CYSLTR1,GATA2,GATA4,GATA6,GJA1,PNPLA6,GPC3,ECSCR,GLI3,GPR4,GLMN,HAS2,NR4A1,HSPB1,HSP…
GO: Biological Process	GO:0045666	positive regulation of neuron differentiation		0.09687	964.3	2.511	24.57	87	376	ABL2,STK24,RASAL1,ISLR2,ENC1,SHTN1,CPNE5,MAPKAPK5,CAPRIN2,NCOA1,ATF1,IQGAP1,SOCS2,BMP2,BMP4,BRAF,PIAS2,CBFA2T2,AKAP5,CRX,ITSN2,RIMS2,FIG4,DNMT3B,SHANK1,ECT2,LPAR1,EFNA5,EIF4G2,MARK2,EP300,EPHA4,CDKL3,PTK2B,TRPV2,SEMA4D,FN1,MTOR,ANKRD1,GATA2,GLI2,GOLGA4,STMN2,NRG1,TWF2,FOXA1,PLK5,L1CAM,LIF,CAPRIN1,MAP1B,MAPT,NEFL,NEUROD1,NFE2L2,NGFR,SERPINF1,PLXNB1,PACSIN1,PRKCI,MAPK6,PTK7,PTPRF,RARA,LIN28A,IMPACT…
GO: Biological Process	GO:0007015	actin filament organization		0.09933	988.8	2.568	25.12	81	345	ABL2,ACTA1,ACTN4,ACTN1,ACTN2,MICAL3,ANG,SHTN1,SPTBN4,BRAF,CDC42EP5,WASF1,WASL,CAPG,BAG4,GMFG,KANK2,CTNNA1,MYADM,VILL,DIAPH1,DLG1,SHANK1,ESPN,LPAR1,ACTR2,FRY,WASF2,SORBS3,TENM1,DMTN,EPHA1,F2RL1,PTK2B,FAT1,LIMA1,ARFGEF1,PPARGC1B,MTOR,SPIRE2,DSTN,GRB2,CIT,CORO1A,KANK3,HCK,NCKAP1L,TWF2,ICAM1,LCP1,TACSTD2,PYCARD,FHOD1,NPHS1,PAK1,PAWR,PECAM1,PLA2G1B,RHOF,MAGEL2,PACSIN1,PRKCD,PRKCI,SSH3,CORO7,ARHGAP17,A…
GO: Biological Process	GO:0046831	regulation of RNA export from nucleus		0.1013	1000	2.611	25.55	8	12	THOC5,NUP153,AKAP8L,SETD2,ZC3H3,SUPT6H,TPR,THOC2
GO: Biological Process	GO:0007094	mitotic spindle assembly checkpoint		0.1019	1000	2.621	25.64	14	31	ATM,BUB1,ZW10,CENPE,CENPF,DUSP1,DYNC1LI1,USP44,GEN1,CEP192,KHDC3L,TEX14,TERF1,TPR
GO: Biological Process	GO:0015749	monosaccharide transmembrane transport		0.1069	1000	2.741	26.82	46	170	SEH1L,RAE1,TRIB3,BRAF,SLC25A27,MAPK14,NUP155,NUP93,SLC45A1,C2CD5,POM121,SESN2,SLC23A2,FGF19,NUP153,EDN1,ERBB3,SIRT6,NUP50,GPC3,GRB10,NUPL2,NRG1,HK2,NUP54,NFE2L2,NGFR,NUP98,NUP43,NUP37,PLA2G1B,PLS1,PRKCD,PRKCI,PRKCZ,RANBP2,SLC2A3,SLC2A4,NUP160,HNF1A,TERT,NUP188,TPR,NUP62,YES1,NUP214
GO: Biological Process	GO:0030903	notochord development		0.1085	1000	2.776	27.16	11	21	NOG,COL2A1,GDF3,EPHA2,YAP1,GLI1,GLI2,COBL,TBXT,TEAD1,KDM6A
GO: Biological Process	GO:0006977	DNA damage response, signal transduction by p53 class mediator resulting in cell cycle arrest		0.1106	1000	2.822	27.61	22	62	ATM,CRADD,PLK3,ZNF385A,ARID3A,E2F1,E2F4,EP300,CARM1,GTSE1,SFN,PRMT1,MDM2,MDM4,CNOT3,E2F7,PML,PIDD1,RBM38,CNOT1,TFDP2,TP53
GO: Biological Process	GO:0070988	demethylation		0.1129	1000	2.868	28.06	21	58	ALKBH1,TRIM28,ARID5B,KDM5B,GATA3,KDM3B,APOBEC2,ALKBH4,TET2,KDM8,TET1,KDM3A,KDM4C,PHF8,KDM6B,ALKBH2,KDM7A,KDM6A,UTY,DPPA3,JMJD1C
GO: Biological Process	GO:0006399	tRNA metabolic process		0.113	1000	2.868	28.06	48	180	AARS,LRRC47,AARS2,YARS,CARS,GTF3C3,KIAA0391,EARS2,ALKBH8,TRDMT1,FARSB,TRNT1,EPRS,RPP38,LARS,TRMO,TRMT6,CDK5RAP1,RPUSD2,RPP40,GARS,CPSF4,POP1,DUS4L,RPUSD4,GTF3C2,TRMT11,IARS,TRMT10A,ADAT2,MARS,NARS,TRMT44,CDKAL1,RPP25,RARS,NAT10,SARS,TRMT1,TARS2,RPUSD1,METTL2B,TARS,LARS2,ADAT1,DUS3L,RARS2,QTRT1
GO: Biological Process	GO:0046824	positive regulation of nucleocytoplasmic transport		0.114	1000	2.886	28.24	37	128	CEACAM1,BMP4,BRCA1,ZPR1,CDH1,AKAP5,MAPK14,NLRP12,ECT2,TRIM28,EP300,UBR5,CHERP,ANP32B,GTSE1,IL23A,GLI3,SFN,RBPMS,HSP90AA1,JUP,IPO5,MDM2,NODAL,POU5F1,RANBP3L,PRKCD,PTGS2,UACA,SFRP2,TCF7L2,XPO4,TEK,TGFB1,TLR2,TP53,TPR
GO: Biological Process	GO:0080134	regulation of response to stress		0.1166	1000	2.947	28.83	301	1579	SEH1L,CHAF1B,ADA,ADAR,FZD7,ADRB2,AP1B1,TBC1D14,ULK1,STK24,USP36,SUPT3H,RNF169,OGT,RAE1,AOAH,CGAS,ZNF622,BIRC3,THOC5,ATF4,ATM,ATP1B1,VAMP8,ATP6V1B2,ATP6V0C,ATR,RIPK2,CEACAM1,BMP2,BRCA1,BRAF,TSPO,C1QBP,AP1S2,C2,CAPN3,CASP8,CAV1,CBS,CREB3L1,CD247,MTA1,CD34,CD37,CDK6,KLF4,TRIP12,CHRNA7,NLRC4,CHUK,KIAA1549L,DERL3,AIM2,CNR2,BAG4,PM20D1,CLDN7,SIN3A,ZNF385A,BABAM2,CREBBP,CRY1,NCOR1,MAPK14,NUP155,CSNK2A2,…
GO: Biological Process	GO:0060537	muscle tissue development		0.1192	1000	3.003	29.38	94	415	ACTA1,ACTN2,ACTN3,ARID1A,EOMES,ADRB2,ALPK3,BCL9,WISP1,BMP2,BMP4,ALDH1A2,KLF5,FOXH1,CACNA1S,CAPN3,CASP8,CAV1,CCNT2,CTDP1,NOG,CENPF,CHRNA1,NCOR1,MAPK14,TENM4,NEXN,RIPOR2,MAML1,DDX5,FBXO22,DLG1,DSG2,DSP,GJC1,EFNB2,SRPK3,ENG,LEF1,EP300,ERBB3,UBE4B,KLHL41,CITED2,FLNB,SEMA3C,SIRT6,MTOR,ANKRD1,GATA4,GATA6,SIK1,SIX4,PPP1R13L,GJA1,NRG1,SMYD1,NR4A1,HNRNPU,CAVIN4,HSPG2,IFRD1,RBPJ,LY6E,SMAD7,MYH6,NGFR,NPHS1,…
GO: Biological Process	GO:0045841	negative regulation of mitotic metaphase/anaphase transition		0.1205	1000	3.022	29.57	15	35	ATM,BUB1,ZW10,CENPE,CENPF,CSNK2A2,DUSP1,DYNC1LI1,USP44,GEN1,CEP192,KHDC3L,TEX14,TERF1,TPR
GO: Biological Process	GO:0071174	mitotic spindle checkpoint		0.1205	1000	3.022	29.57	15	35	ATM,BUB1,ZW10,CENPE,CENPF,CSNK2A2,DUSP1,DYNC1LI1,USP44,GEN1,CEP192,KHDC3L,TEX14,TERF1,TPR
GO: Biological Process	GO:0009408	response to heat		0.1242	1000	3.107	30.39	46	171	SEH1L,RAE1,ATM,ATR,EIF2B3,CALCA,CD34,ABCC2,BAG4,CREBBP,NUP155,NUP93,DHX9,POM121,NUP153,MYOF,ZNF443,EP300,TRPV2,CHORDC1,DNAJC2,MTOR,PTGES3,NUP50,HSPH1,NUPL2,HSP90AA1,TP53INP1,NUP54,ATXN3,NUP98,NUP43,P2RX3,NUP37,RANBP2,SOD1,NUP160,SIRT1,TGFB1I1,THBS1,NUP188,TPR,NUP62,DNAJC7,ZNF14,NUP214
GO: Biological Process	GO:0048738	cardiac muscle tissue development		0.1255	1000	3.13	30.62	55	215	ACTN2,ARID1A,ALPK3,WISP1,BMP2,BMP4,ALDH1A2,FOXH1,CASP8,CTDP1,NOG,MAPK14,TENM4,NEXN,MAML1,DSG2,DSP,GJC1,EFNB2,ERBB3,UBE4B,SIRT6,MTOR,ANKRD1,GATA4,GATA6,SIK1,PPP1R13L,GJA1,NRG1,HNRNPU,CAVIN4,HSPG2,RBPJ,LY6E,SMAD7,MYH6,PDGFRB,PITX2,PKP2,POU4F1,PTEN,RARA,RYR2,KDM6B,TBXT,TBX3,TDGF1,DICER1,TGFB1,TP73,TPM1,TTN,TBX20,IFT88
GO: Biological Process	GO:0051304	chromosome separation		0.1321	1000	3.287	32.15	24	71	HFM1,FANCM,ATM,BUB1,ZW10,CENPE,CENPF,SYCP3,CSNK2A2,ESPL1,DUSP1,DYNC1LI1,ERCC4,USP44,CIT,GEN1,CEP192,KHDC3L,TEX14,TEX11,TERF1,TPR,SMARCAD1,M1AP
GO: Biological Process	GO:0030155	regulation of cell adhesion		0.1348	1000	3.345	32.73	147	704	ABL2,ACTN4,ADA,DSCAML1,FZD7,ADRB2,ARHGDIB,ASS1,RIPK2,CEACAM1,IQGAP1,BLM,BMP2,BMP4,BRAF,C1QBP,CAV1,CD247,CD80,CDH1,CDK6,KLF4,COL1A1,ONECUT2,BAG4,PTPN23,CLDN7,SOX13,SEMA3E,MYADM,RC3H1,PIEZO1,CD55,PLA2G2D,KIF14,DLG1,DPP4,DTX1,RASGRP1,EFNA5,EFNB2,EPHA2,B4GALNT2,ENG,LEF1,DMTN,EPHA1,EPHA7,ERBB3,FANCA,FANCD2,CITED2,PTK2B,SEMA4D,FN1,IL23A,SPINT2,MTOR,ZC3H8,HSPH1,GATA3,MALT1,GLI2,GLI3,RIPK3,ADRM1,GRB2,NFK…
GO: Biological Process	GO:0048638	regulation of developmental growth		0.1376	1000	3.406	33.32	80	343	ACACB,ACTN3,ADRB2,ADRB3,ULK1,RASAL1,ISLR2,SHTN1,CPNE5,SPTBN4,ARHGAP4,STC2,SOCS2,WISP1,BMP4,CAPN3,CTDP1,NOG,NIPBL,NCOR1,MAPK14,ITSN2,RIMS2,SEMA3E,DLG1,BCL2L11,EFNA5,EIF4G2,EP300,EPHA7,CDKL3,YAP1,TRPV2,CARM1,SEMA4D,SEMA3C,FN1,CELF1,MTOR,STRA8,GATA4,GATA6,SIX4,GJA1,GOLGA4,GPR21,MAEL,NRG1,MGLL,TWF2,IFRD1,IGF2,RBPJ,L1CAM,MAP1B,MAPT,MYH6,PLS1,PLXNA1,PRKDC,PTCH1,PTEN,WWC2,ATXN2,SFRP2,SIX1,SLIT1,RIMS1,TN…
GO: Biological Process	GO:1901796	regulation of signal transduction by p53 class mediator		0.1402	1000	3.463	33.87	45	167	MAPKAPK5,ATM,ATR,BARD1,TRIM24,BLM,BRCA1,CHD3,PLK3,ZNF385A,MAPK14,CSNK2A2,DDX5,RAD50,TAF3,EP300,PRMT5,ING5,HEXIM1,ANKRD1,PPP1R13L,RFFL,SUPT16H,HDAC1,SPRED2,TP53INP1,MDM2,MDM4,PMAIP1,PML,RAD9B,POU4F1,PRKAB2,RAD9A,STEAP3,RMI1,ELL3,TAF4,TAF4B,TAF5,PPP1R13B,SIRT1,TOP3A,TP53,TP73
GO: Biological Process	GO:0032870	cellular response to hormone stimulus		0.1407	1000	3.467	33.92	142	677	NCOA3,ACTN2,ARID1A,ADCY3,ADCY7,NR0B1,OGT,APOB,APRT,TRIB3,ASNS,ASS1,NCOA1,ATP1A3,ATP6V1B2,ATP6V0C,URI1,TRIM24,CEACAM1,SOCS2,BMP4,BRCA1,KLF9,FOXH1,CA2,CAV1,PIAS2,CCNE1,CDC5L,KANK2,CRY1,CRY2,NCOR1,ATP6V0A4,SAFB2,C2CD5,DDX5,THRAP3,DNMT3B,HDAC6,DUSP1,EDN1,EFNA5,EIF4EBP1,EIF4EBP2,LEF1,EP300,ESRRB,ACSL1,UBR5,RBM14,CARM1,FOXO1,FN1,FOSB,PPARGC1B,PELP1,NR5A2,FOXP1,NR5A1,PTGES3,GAB1,AHCYL1,GATA4,GATA6,SIK1,…
GO: Biological Process	GO:0000724	double-strand break repair via homologous recombination		0.1438	1000	3.535	34.58	29	93	CCDC155,MCM9,ATM,BLM,BRCA1,BRCA2,RAD54B,AP5Z1,REC8,RAD50,ERCC4,RNF138,SIRT6,MCM8,HELB,DMC1,PPP4R2,GEN1,SLX1B,INO80,RAD51,RAD51B,FIGN,PALB2,TEX15,HELQ,ZFYVE26,SPIDR,NABP1
GO: Biological Process	GO:0031060	regulation of histone methylation		0.1449	1000	3.552	34.75	22	63	OGT,EED,BRCA1,CTCFL,KMT2B,DNMT3B,CTCF,GATA3,JARID2,KMT2A,DPPA2,MTHFR,BCOR,ASXL2,MTF2,TET1,KDM3A,KDM4C,SUPT6H,NSD1,SIRT1,NELFA
GO: Biological Process	GO:0050684	regulation of mRNA processing		0.1455	1000	3.557	34.8	33	111	TNRC6C,CWC22,BARD1,C1QBP,CCNT1,CDK11B,RBM25,WTAP,YTHDC1,DDX5,THRAP3,SF3B4,NSRP1,PABPC1,AHCYL1,SRSF10,AGO2,CPSF4,HNRNPA2B1,HNRNPL,TRA2A,CDC73,RBM4,SAFB,SRSF2,TRA2B,CPEB3,ZFP64,ACIN1,CNOT1,TNRC6B,SUPT6H,CELF4
GO: Biological Process	GO:0070918	production of small RNA involved in gene silencing by RNA		0.1551	1000	3.774	36.92	14	32	ADAR,NCOR1,AGO2,HNRNPA2B1,LIN28B,DROSHA,BCDIN3D,DGCR8,LIN28A,TARBP2,ZCCHC11,TERT,DICER1,TGFB1
GO: Biological Process	GO:0031050	dsRNA fragmentation		0.1551	1000	3.774	36.92	14	32	ADAR,NCOR1,AGO2,HNRNPA2B1,LIN28B,DROSHA,BCDIN3D,DGCR8,LIN28A,TARBP2,ZCCHC11,TERT,DICER1,TGFB1
GO: Biological Process	GO:0001568	blood vessel development		0.1571	1000	3.815	37.32	137	651	ACTA2,ACVR2B,ARID1A,ADRB2,RECK,ANG,ANPEP,ANXA3,APOB,CEACAM1,PRDM1,BMP4,ALDH1A2,BRCA1,KLF5,FOXH1,CASP8,CAV1,CD34,KLF4,CHRNA7,OVOL2,ARHGAP22,COL1A1,CRKL,MAPK14,NUS1,PPP1R16B,SEMA3E,DDIT3,SLC12A6,GJC1,EDN1,EFNB2,EPHA2,WASF2,EGFL7,ENG,LEF1,MTDH,EPHA1,CITED2,PTK2B,YAP1,FOXO1,SEMA3C,FLT1,FLT4,FN1,FOLR1,CYSLTR1,GATA2,GATA4,GATA6,GJA1,PNPLA6,GPC3,ECSCR,GLI3,GPR4,GLMN,HAS2,NR4A1,HSPB1,HSPG2,RBPJ,CXCR2,ITG…
GO: Biological Process	GO:0001655	urogenital system development		0.1607	1000	3.891	38.07	82	355	ACTA2,ACVR2B,ALOX15B,AMH,ARG2,ASS1,IQGAP1,BMP2,BMP4,ALDH1A2,CA2,CD34,CDKN1C,NOG,CENPF,NIPBL,CRIP1,TRAF3IP1,DLG1,BCL2L11,FEM1B,EFNB2,LEF1,EPHA4,EPHA7,MECOM,CITED2,YAP1,ARID5B,GATA2,GATA3,GCNT1,SIX4,GPC3,GLI2,GLI3,GPR4,HAS2,HELLS,FOXA1,HOXD13,CXCR2,ITGB3,ITGB4,LIF,TACSTD2,EPCAM,SMAD7,DACT2,MMP2,NEK1,NID1,NPHS1,ODC1,OVOL1,PDGFRB,PECAM1,SERPINF1,PGF,PKHD1,PLAG1,PLAUR,WDR77,PRLR,TET2,PTCH1,PTEN,RARA,R…
GO: Biological Process	GO:0050680	negative regulation of epithelial cell proliferation		0.1616	1000	3.904	38.19	37	130	CEACAM1,BMP4,BRCA2,KLF9,CAV1,CDH1,CDK6,CDKN1C,ATF2,NKX2-8,DLG1,MARVELD3,EFNB2,ENG,INTU,GATA3,GJA1,GPC3,SFN,HPN,KDF1,SERPINF1,WDR77,PTCH1,PTEN,PTPRK,CDC73,FBXW7,SYNJ2BP,SFRP2,SOX2,EAF2,SULF1,TGFB1,THBS1,SUZ12,IFT88
GO: Biological Process	GO:0060560	developmental growth involved in morphogenesis		0.1623	1000	3.912	38.27	60	242	USP9X,ULK1,RASAL1,ISLR2,SHTN1,CPNE5,ARHGAP4,IQGAP1,BMP4,ITSN2,RIMS2,SEMA3E,HDAC6,EFNA5,TRIM28,EIF4G2,EP300,EPHA7,CDKL3,YAP1,TRPV2,SEMA4D,SEMA3C,FN1,SIRT6,KDM5B,SIX4,GOLGA4,NRG1,MGLL,TWF2,HOXD13,IFRD1,L1CAM,MAP1B,MAPT,MST1,TMTC3,PLXNA1,PLXNB1,PRKCZ,PTK7,RARG,IMPACT,SALL1,SFRP2,SPG11,SIX1,SLIT1,SLIT3,RIMS1,COBL,SYT4,ADNP,TFAP2C,TGFB1,TIAM1,TRPC5,WNT3,RAPH1
GO: Biological Process	GO:0008645	hexose transmembrane transport		0.1627	1000	3.913	38.28	45	168	SEH1L,RAE1,TRIB3,BRAF,SLC25A27,MAPK14,NUP155,NUP93,SLC45A1,C2CD5,POM121,SESN2,FGF19,NUP153,EDN1,ERBB3,SIRT6,NUP50,GPC3,GRB10,NUPL2,NRG1,HK2,NUP54,NFE2L2,NGFR,NUP98,NUP43,NUP37,PLA2G1B,PLS1,PRKCD,PRKCI,PRKCZ,RANBP2,SLC2A3,SLC2A4,NUP160,HNF1A,TERT,NUP188,TPR,NUP62,YES1,NUP214
GO: Biological Process	GO:0007167	enzyme linked receptor protein signaling pathway		0.1658	1000	3.977	38.9	202	1016	ABL2,USP9X,ACVR2B,ADRB2,CGN,ULK1,LTBP4,OGT,OFD1,TRIM71,ARNT,TNK1,ATP6V1B2,ATP6V0C,BCL9,FGF17,CEACAM1,IQGAP1,SOCS2,BMP2,BMP4,BMP8B,FOXH1,WASL,DOK2,CAV1,GPRC5A,CBL,CDH3,CDKN1C,RASGRP4,NOG,SHC2,BMP8A,COL1A1,ONECUT2,GDF15,GDF3,FAM83B,MAPK14,ZNF451,ATP6V0A4,CYBA,C2CD5,F11R,DNM1,DMRT1,USP15,FGF19,INHBE,ACTR2,MYOF,EFNA5,EFNB2,EPHA2,WASF2,EIF4EBP1,EIF4EBP2,PLEKHA1,ENG,LEF1,EPHA1,EPHA4,EPHA7,CNKSR1,ERBB3,…
GO: Biological Process	GO:0033157	regulation of intracellular protein transport		0.17	1000	4.069	39.81	91	403	FZD7,USP36,OGT,BARD1,CEACAM1,BMP4,BRCA1,ZPR1,CDKL2,CDH1,DERL3,PLK3,AKAP5,BAG4,KIF20B,MAPK14,CSNK2A2,TDRD12,NLRP12,ATG13,C2CD5,G3BP2,HUWE1,ECT2,TRIM28,TENM1,EP300,DMTN,UBR5,ARIH2,LYPLA1,CHERP,ANP32B,GTSE1,ZBED3,IL23A,PRELID3A,MTOR,CYB5R1,RAB23,WBP11,GLS2,GLI3,SFN,RBPMS,FAF1,POLR3A,NRG1,HSP90AA1,JUP,UBE2J2,IPO5,LCP1,LYPLAL1,MDM2,NUP54,NODAL,PCNT,PDZK1,PLAGL2,POU5F1,PPM1B,RANBP3L,PRKCD,TMEM30B,BCAS3…
GO: Biological Process	GO:0010770	positive regulation of cell morphogenesis involved in differentiation		0.1736	1000	4.144	40.54	48	183	ISLR2,SHTN1,CAPRIN2,BMP2,BRAF,C1QBP,PIAS2,COL1A1,AKAP5,MYADM,EFNA5,EIF4G2,LEF1,EP300,DMTN,EPHA4,CDKL3,TRPV2,SEMA4D,FN1,GOLGA4,HAS2,NRG1,TWF2,ITGB3,L1CAM,LIF,CAPRIN1,MAP1B,MAPT,GLIPR2,UNC13D,NEFL,NGFR,ENPP2,PLXNB1,PTPRF,RREB1,SGK1,SKIL,CUX2,TCF7L2,ADNP,TGFB1,TGFB1I1,TIAM1,TRPC5,WNT3
GO: Biological Process	GO:0048534	hematopoietic or lymphoid organ development		0.1744	1000	4.154	40.64	181	898	ABL2,ACTN1,ADA,ADAR,EOMES,FZD7,ZNF616,DYRK3,KLF11,OGT,AIRE,TNRC6C,PIR,THOC5,ARNT,ATM,RIPK2,CEACAM1,PRDM1,BLM,BMP4,BRAF,BRCA2,CA2,CALCA,CASP8,ASH2L,CD80,CD34,CDK6,CDKN1C,RASGRP4,CHD2,KLF4,CHUK,TJP2,AHCTF1,SIN3A,ZNF385A,SOX13,APOBEC3B,CRKL,NCOR1,MAPK14,RC3H1,PLA2G2D,DOCK2,BCL2L11,DTX1,TSPAN2,ESCO2,RASGRP1,EPHA2,WASF2,MPZL2,LEF1,EP300,DMTN,LRRC17,ACP6,MECOM,F2RL1,KLF2,FANCA,FANCD2,CITED2,PTK2B,ARIH2…
GO: Biological Process	GO:0008630	intrinsic apoptotic signaling pathway in response to DNA damage		0.1755	1000	4.169	40.78	33	112	FNIP2,USP28,ATM,BRCA1,BRCA2,ZNF385A,CRIP1,BCL2L11,E2F1,EPHA2,TOPORS,EP300,BBC3,SFN,MSH6,MAEL,MCL1,MSH2,PYCARD,NFATC4,PLSCR1,PMAIP1,PML,PRKDC,RAD9A,UACA,STEAP3,SFRP2,SKIL,ELL3,SIRT1,TP53,TP73
GO: Biological Process	GO:2000816	negative regulation of mitotic sister chromatid separation		0.1768	1000	4.177	40.87	15	36	ATM,BUB1,ZW10,CENPE,CENPF,CSNK2A2,DUSP1,DYNC1LI1,USP44,GEN1,CEP192,KHDC3L,TEX14,TERF1,TPR
GO: Biological Process	GO:1902100	negative regulation of metaphase/anaphase transition of cell cycle		0.1768	1000	4.177	40.87	15	36	ATM,BUB1,ZW10,CENPE,CENPF,CSNK2A2,DUSP1,DYNC1LI1,USP44,GEN1,CEP192,KHDC3L,TEX14,TERF1,TPR
GO: Biological Process	GO:0000725	recombinational repair		0.1771	1000	4.177	40.87	29	94	CCDC155,MCM9,ATM,BLM,BRCA1,BRCA2,RAD54B,AP5Z1,REC8,RAD50,ERCC4,RNF138,SIRT6,MCM8,HELB,DMC1,PPP4R2,GEN1,SLX1B,INO80,RAD51,RAD51B,FIGN,PALB2,TEX15,HELQ,ZFYVE26,SPIDR,NABP1
GO: Biological Process	GO:0000723	telomere maintenance		0.1793	1000	4.22	41.28	39	140	PARP4,MAPKAPK5,TNKS,ATM,ATR,ATRX,BLM,BRCA2,DKC1,GNL3,RAD50,ERCC4,CCT4,PTGES3,HNRNPA2B1,HNRNPC,HNRNPU,LIG1,SLX1B,XRN1,PML,GNL3L,POLE,PRKDC,RAD51,UPF1,WRAP53,NAT10,CTC1,TNKS2,SMG1,SMG5,TERF1,TERT,DCLRE1C,YLPM1,XRCC5,TFIP11,USP7
GO: Biological Process	GO:0009791	post-embryonic development		0.1809	1000	4.246	41.54	36	126	USP9X,ACVR2B,APOB,ATRX,DLK1,PRDM1,BMP4,KLF4,BCL2L11,PLEKHA1,MECOM,EFEMP1,ARID5B,SEMA3C,FLT1,MTOR,KDM5B,AGO2,GATA3,PPP1R13L,IREB2,KDR,LLGL2,KMT2A,TMTC3,PLAGL2,TET2,ETNK2,CCDC66,TCF7L2,SZT2,DICER1,MORC3,TP73,CSRNP1,FZD5
GO: Biological Process	GO:0060149	negative regulation of posttranscriptional gene silencing		0.1829	1000	4.254	41.62	7	10	ADAR,NCOR1,BCDIN3D,DND1,POU5F1,TERT,TGFB1
GO: Biological Process	GO:0060967	negative regulation of gene silencing by RNA		0.1829	1000	4.254	41.62	7	10	ADAR,NCOR1,BCDIN3D,DND1,POU5F1,TERT,TGFB1
GO: Biological Process	GO:0060052	neurofilament cytoskeleton organization		0.1829	1000	4.254	41.62	7	10	INA,CLN8,NEFM,NEFH,NEFL,SOD1,ARHGEF28
GO: Biological Process	GO:0002934	desmosome organization		0.1829	1000	4.254	41.62	7	10	DSG2,DSP,PKP3,JUP,GRHL1,PKP2,PERP
GO: Biological Process	GO:0006338	chromatin remodeling		0.1838	1000	4.264	41.72	44	164	ARID1A,MYSM1,GATAD2B,CENPP,SMARCA5,CHD8,RERE,ATRX,ASH2L,CHD1,SYCP3,SETD1A,KMT2B,BPTF,RSF1,GATA3,CECR2,BAZ2A,BAZ1A,H3F3B,HDAC1,HELLS,SMYD1,FOXA1,HNRNPC,MSL3P1,NASP,INO80,MIS18BP1,CENPT,SCMH1,SMARCA1,SMARCC1,SMARCD1,PSME4,SUPT6H,TADA2A,HNF1A,SATB2,BRD4,TPR,SMARCAD1,KNL1,HMGA2
GO: Biological Process	GO:0043967	histone H4 acetylation		0.1883	1000	4.359	42.64	22	64	TRRAP,OGT,EP400,HAT1,BEND3,NCOA1,BRCA1,BRCA2,JADE3,LEF1,EP300,WDR5,KAT7,HCFC1,MSL3P1,KMT2A,PER1,KANSL1,MSL2,JADE1,NAA50,SIRT1
GO: Biological Process	GO:0043039	tRNA aminoacylation		0.2057	1000	4.751	46.48	19	52	AARS,LRRC47,AARS2,YARS,CARS,EARS2,FARSB,EPRS,LARS,GARS,IARS,MARS,NARS,RARS,SARS,TARS2,TARS,LARS2,RARS2
GO: Biological Process	GO:0045664	regulation of neuron differentiation		0.2082	1000	4.797	46.93	137	655	ABL2,EOMES,ULK1,STK24,RASAL1,ISLR2,ENC1,SHTN1,CPNE5,MAPKAPK5,ARHGAP4,CAPRIN2,NCOA1,ZFHX3,ATF1,IQGAP1,SOCS2,BMP2,BMP4,BRAF,CACNA1A,CAV1,PIAS2,ARHGEF1,CBFA2T2,NOG,KLF4,AKAP5,CRMP1,CRX,ITSN2,RIMS2,SEMA3E,ASAP1,DDX6,FIG4,DNMT3B,SHANK1,DTX1,ECT2,LPAR1,EFNA5,EIF4G2,MARK2,EP300,EPHA4,EPHA7,CDKL3,PTK2B,EFEMP1,TRPV2,CARM1,FOXO3,SEMA4D,SEMA3C,FN1,MTOR,ANKRD1,CDK5RAP1,GATA2,GATA3,GLI2,GLI3,GOLGA4,STMN2,CIT,…
GO: Biological Process	GO:0051447	negative regulation of meiotic cell cycle		0.214	1000	4.908	48.01	10	19	FBXO5,DMRT1,DUSP1,HORMAD1,STRA8,LIF,MSH2,OVOL1,RPS6KA2,FBXO43
GO: Biological Process	GO:0043046	DNA methylation involved in gamete generation		0.214	1000	4.908	48.01	10	19	FKBP6,CTCFL,TDRD12,MAEL,PLD6,MOV10L1,DDX4,PIWIL2,TDRD1,TDRD5
GO: Biological Process	GO:0048144	fibroblast proliferation		0.2163	1000	4.949	48.41	31	104	CDK6,KMT2C,E2F1,IFI30,FN1,FNTB,SIRT6,GSTP1,CD300A,ITGB3,LIG4,MMP9,NGFR,SERPINE1,PAWR,PDGFRB,PLA2G1B,PMAIP1,PML,PRKDC,CDC73,S100A6,CTC1,SP2,WAPL,PDGFC,TDGF1,TGFB1,TGIF1,MORC3,TP53
GO: Biological Process	GO:1901698	response to nitrogen compound		0.217	1000	4.954	48.46	195	981	AARS,ACTN2,ADA,ADAR,ADCY3,ADCY7,ADRB2,ADSS,OGT,CGAS,APLP1,APRT,TRIB3,STC2,ASNS,ASS1,UBR1,ATP6V1B2,ATP6V0C,ATRX,RIPK2,HCN2,CEACAM1,BLM,SOCS2,BMP4,BRCA1,BRAF,EIF2B3,TSPO,CA2,CAV1,CBS,CCND3,CCNE1,CDC5L,CDH1,KLF4,CHRNA1,CHRNA7,CHRNB1,CHUK,ABCC2,CNGA3,CNR2,COL1A1,COL5A2,AKAP5,SIN3A,CRY1,CRY2,NCOR1,MAPK14,ATP6V0A4,CTNNA1,CYBA,DDC,DDIT3,C2CD5,DIAPH1,SESN2,TRDMT1,DNMT3B,DUSP1,EDN1,AKAP9,EIF4EBP1,EIF4EBP2…
GO: Biological Process	GO:0030097	hemopoiesis		0.218	1000	4.967	48.59	172	851	ABL2,ACTN1,ADA,ADAR,EOMES,FZD7,ZNF616,DYRK3,KLF11,OGT,AIRE,TNRC6C,PIR,THOC5,ARNT,ATM,RIPK2,CEACAM1,PRDM1,BLM,BMP4,BRAF,BRCA2,CA2,CALCA,CASP8,ASH2L,CD80,CD34,CDK6,CDKN1C,RASGRP4,CHD2,KLF4,CHUK,TJP2,AHCTF1,SIN3A,ZNF385A,SOX13,APOBEC3B,NCOR1,MAPK14,RC3H1,PLA2G2D,DOCK2,DTX1,TSPAN2,ESCO2,RASGRP1,EPHA2,WASF2,MPZL2,LEF1,EP300,DMTN,LRRC17,ACP6,MECOM,F2RL1,KLF2,FANCA,FANCD2,CITED2,PTK2B,ARIH2,FOXO3,FLT1,I…
GO: Biological Process	GO:0019953	sexual reproduction		0.223	1000	5.067	49.57	173	857	USP9X,ADA,ADCY3,NR0B1,HFM1,AMH,FKBP6,ANG,CIP2A,BIRC3,APOB,SPTBN4,CCDC155,MCM9,NCOA1,DYNLL1,ATM,CCNB1IP1,BOLL,ATRX,PRDM1,BMP4,BRCA2,EIF2S2,MAP7,SLCO4C1,SPESP1,CLGN,NUP210L,KMT2C,CDYL,BMP8A,PCYT1B,SYCP3,SPAG6,CTCFL,PUM1,HERC4,UTP14C,TDRD12,RPL10L,ZFP42,KMT2B,DAZL,FBXO5,DMRT1,REC8,GNPDA1,BCL2L11,E2F1,YBX2,PLEKHA1,TDRP,RPL39L,HORMAD1,FANCC,FANCD2,PTK2B,MEI4,SYCP2,HOOK1,USP42,WFDC2,TESK2,SFMBT1,FOXO3,…
GO: Biological Process	GO:1903649	regulation of cytoplasmic transport		0.224	1000	5.079	49.69	112	519	FZD7,USP36,THOC5,BARD1,CEACAM1,BMP4,BRCA1,BRAF,SYNJ1,ZPR1,CALCA,CDKL2,CAPN3,CAV1,CDH1,DERL3,AKAP5,BAG4,PTPN23,MAPK14,CSNK2A2,RIMS2,CYBA,TDRD12,NLRP12,ATG13,RIMS3,G3BP2,DIAPH1,DNM1,NUP153,HUWE1,ECT2,TRIM28,EP300,PTK2B,UBR5,ARIH2,LYPLA1,CHERP,ANP32B,GTSE1,ZBED3,IL23A,AKAP8L,PRELID3A,MTOR,CYB5R1,RAB23,WBP11,GLS2,GLI3,SFN,RBPMS,FAF1,POLR3A,CORO1A,NRG1,HSP90AA1,ITGB3,JUP,UBE2J2,IPO5,LYPLAL1,MDM2,NUP54…
GO: Biological Process	GO:0010827	regulation of glucose transmembrane transport		0.2262	1000	5.118	50.07	34	118	SEH1L,RAE1,TRIB3,SLC25A27,MAPK14,NUP155,NUP93,C2CD5,POM121,FGF19,NUP153,ERBB3,SIRT6,NUP50,GPC3,GRB10,NUPL2,HK2,NUP54,NFE2L2,NGFR,NUP98,NUP43,NUP37,PRKCD,PRKCI,PRKCZ,RANBP2,NUP160,TERT,NUP188,TPR,NUP62,NUP214
GO: Biological Process	GO:0010165	response to X-ray		0.2305	1000	5.204	50.91	14	33	BLM,BRCA2,NIPBL,GATA3,LIG4,LRP2,MSH2,PMAIP1,RAD51,SFRP2,TP53,TP73,XRCC5,HMGA2
GO: Biological Process	GO:0006476	protein deacetylation		0.2396	1000	5.395	52.78	30	100	JDP2,MTA3,MTA1,CHD3,NIPBL,SIN3A,NCOR1,HDAC6,FRY,EP300,RBM14,SIRT6,AKAP8L,RIPK3,PRDM5,BAZ2A,HDAC1,MSL3P1,SPRED2,ATXN3,PER1,PML,ARID4A,REST,SALL1,TADA2A,SIRT1,TGFB1,TP53,SMARCAD1
GO: Biological Process	GO:0001704	formation of primary germ layer		0.2407	1000	5.407	52.9	35	123	EOMES,FZD7,TNRC6C,BMP4,NOG,KLF4,COL5A2,COL7A1,SOX7,DUSP1,EPHA2,LEF1,FN1,GATA4,GATA6,ITGA5,ITGB3,ITGB4,MMP2,MMP9,MMP14,NODAL,POU5F1,CDC73,NANOG,SFRP2,SOX2,KDM6B,TBXT,TAL1,HNF1A,KDM6A,WNT3,TBX20,HMGA2
GO: Biological Process	GO:0051962	positive regulation of nervous system development		0.2444	1000	5.478	53.59	114	531	ABL2,STK24,RASAL1,ISLR2,ENC1,SHTN1,CPNE5,MAPKAPK5,CAPRIN2,NCOA1,ATF1,IQGAP1,SOCS2,BMP2,BMP4,BRAF,SYNJ1,TSPO,MYRF,PIAS2,CBFA2T2,ADGRE5,NOG,AKAP5,KIF20B,CRX,TENM4,ITSN2,LRRTM2,RIMS2,CLSTN3,FIG4,RNF10,DNMT3B,SHANK1,ECT2,LPAR1,EFNA5,EIF4G2,MARK2,EP300,EPHA4,CDKL3,PTK2B,PRMT5,TRPV2,SEMA4D,FN1,MTOR,ANKRD1,GATA2,GLI1,GLI2,GLI3,GOLGA4,STMN2,HDAC1,NRG1,TWF2,FOXA1,PLK5,KDR,KIT,L1CAM,LIF,LIG4,ZNF488,CAPRIN1…
GO: Biological Process	GO:0044403	symbiont process		0.2461	1000	5.492	53.73	164	808	SEH1L,ADAR,TRIM59,CUL2,RAE1,ANPEP,IFITM1,THOC5,DYNLL1,EIF3B,VAMP8,LRRC15,ATP6V0C,CCNK,CEACAM1,BST2,BUB1,C1QBP,AP1G2,CASP8,CAV1,CLDN6,CCNT1,CCNT2,CD247,CD80,CTDP1,CHD1,NMT2,PM20D1,CREBBP,APOBEC3B,NUP155,CTBP2,NUP93,CD55,DDX3X,DDX5,DDX6,POM121,F11R,DLG1,NUP153,THOC1,DPP4,BCL2L11,RAD50,EFNB2,TRIM28,EPHA2,WASF2,DYNC1LI1,TRIM13,LEF1,EP300,CALCOCO2,ETF1,TNIP1,F2RL1,CARM1,CHMP4C,SIVA1,PABPC1,RRAGA,NR5A2…
[truncated: 370 more rows]

## Sheet: GO_Cluster 2
Category	ID	Name	Source	p-value	q-value Bonferroni	q-value FDR B&H	q-value FDR B&Y	Hit Count in Query List	Hit Count in Genome	Hit in Query List
[truncated: 658 more rows]

## Sheet: GO_Cluster 3
Category	ID	Name	Source	p-value	q-value Bonferroni	q-value FDR B&H	q-value FDR B&Y	Hit Count in Query List	Hit Count in Genome	Hit in Query List
[truncated: 260 more rows]

[truncated: 2 more sheets: GO_Cluster 4, GO_Cluster 5]
