# Supplementary material for: Stage-Specific Transcription Factors Drive Astrogliogenesis by Remodeling Gene Regulatory Landscapes
Source: Cell Stem Cell. 2018 Oct 4;23(4):557–571.e8. doi: 10.1016/j.stem.2018.09.008 (PMC6179960; doi:10.1016/j.stem.2018.09.008)
Supplement: Table S3. H3K27ac Enrichment during Astrogliogenesis and Neurogenesis and H3K4m1 Enrichment during Astrogliogenesis on Genomic Loci of Different Clusters Shown in Figure 2J, Related to Figure 2 [file mmc4.xlsx]

## Sheet: Genes_clusters
GeneName	id	K4me1_aNPC	K4me1_eA	K4me1_lA	K27ac_aNPC	K27ac_eA	K27ac_l5	K27ac_nNPC	K27ac_eN	K27ac_lN	clust	DistancetoTSS	aNPC	eA	lA	nNPC	eA	lA
1110037F02Rik	peak111561	1.02112	0.816074	0.420164	2.23827	2.12849	1.1264	1.86504	1.07472	1.83429	1	-348	11.2698	11.3529	11.2037	10.366	10.8471	10.1966
1110065P20Rik	peak3733	1.6873	1.53134	0.472233	0.926436	0.311029	-0.194401	0.0294152	-0.135109	0.0294152	1	1847	7.18933	7.87207	7.44752	5.67535	6.26122	6.80778
1700011E24Rik	peak86436	3.23662	2.77118	1.09097	3.90868	1.01623	1.20754	1.62304	1.17355	1.71255	1	47632	4.01436	3.60249	-0.0790716	5.17046	3.38359	4.07553
1700013G24Rik	peak4946	1.10133	1.49453	1.29161	0.142217	1.07855	1.3874	0.882075	0.591605	0.421017	1	-3688	#NAME?	#NAME?	#NAME?	5.48843	3.35661	4.4019
1700019O17Rik	peak68660	2.10381	1.50689	1.40071	1.42499	2.71403	2.26044	1.4129	2.05796	1.48396	1	9497	-2.67423	-2.39593	-2.70526	5.49857	3.04381	4.91009
1700037H04Rik	peak101409	1.95872	1.89212	1.41124	1.43014	2.50483	1.35301	2.07135	2.45955	2.09523	1	503	9.01412	8.09161	7.95456	8.65501	8.65783	8.18056
1810010H24Rik	peak54730	1.44408	1.20061	1.04817	0.576983	0.751708	0.244197	1.10079	-0.0110429	0.290242	1	-925	5.62741	6.45659	6.24679	6.29621	5.42459	5.56945
1810026B05Rik	peak23405	1.61153	1.25312	1.40732	3.96743	3.9981	3.30921	2.42171	2.3943	2.36165	1	-49697	8.52658	8.41543	8.6998	8.85324	9.45884	8.61249
2900092D14Rik	peak45110	1.52109	1.35301	1.06937	0.715967	0.68483	0.329751	2.05926	1.29233	1.06937	1	4877	9.31056	8.79222	8.01218	8.13314	8.77754	7.57964
3930402G23Rik	peak28384	2.77968	2.36891	2.10716	2.92323	1.94662	2.17718	1.34704	0.775721	1.12326	1	-36853	6.11034	8.16412	6.44405	7.13285	4.98793	6.09515
4831440E17Rik	peak7173	0.916923	0.916923	0.482418	3.70108	3.66164	2.51371	4.94589	4.85266	3.97327	1	-501	5.35697	3.84599	5.6523	6.89885	5.62303	6.63899
4921524J17Rik	peak31562	2.00506	1.47477	1.4314	0.918718	2.07437	1.16101	1.50855	1.69614	1.24357	1	3410	8.12385	8.10315	7.91843	7.8994	7.74915	7.56194
4930402H24Rik	peak101390	1.24805	0.847211	0.847211	1.86504	2.53452	1.70428	1.89515	2.87387	2.61813	1	-539	9.04408	10.7391	12.1632	9.48553	10.956	11.1434
4931406H21Rik	peak68355	3.64696	3.26649	2.98878	2.95249	2.6528	2.42136	2.42618	2.92891	3.47389	1	229	4.7201	3.94205	4.52523	7.6039	6.67492	6.7984
4932441J04Rik	peak8559	1.77209	1.73927	1.65379	2.63681	1.87387	1.99003	0.86504	1.91853	3.45209	1	1144	2.19954	1	0.526069	4.37016	2.87053	4.63517
4933400F21Rik	peak71858	2.17249	2.40312	1.9646	2.50273	1.48228	1.30229	0.934803	0.836402	0.730795	1	-23984	4.35567	3.61117	2.38773	7.31337	6.41515	6.9573
5330434G04Rik	peak43683	1.56684	1.18342	1.38783	1.00853	1.81144	1.81144	1.56684	2.01024	2.91517	1	794	6.03298	5.73778	5.98626	6.97636	7.35359	7.87051
5930412G12Rik	peak11860	1.27257	1.48903	1.2281	0.032259	1.84367	0.59597	3.8375	3.19187	1.80382	1	1008	6.38428	8.00319	8.44234	7.99367	7.92368	6.8271
6330416G13Rik	peak846	1.53018	1.27223	1.28875	2.0003	0.828307	0.47112	2.92391	2.0003	0.978421	1	-1409	6.04104	6.62195	6.32763	7.51202	6.03768	6.96828
9130023H24Rik	peak26777	1.45781	1.23996	1.00977	2.23527	1.45781	0.293112	1.67215	1.36844	1.57784	1	-820	7.64753	8.29786	8.68505	7.24951	7.49931	6.76319
9430041J12Rik	peak20553	3.47108	3.37152	2.57374	2.00149	3.51755	2.3021	1.69502	2.11777	3.39384	1	-4545	3.02621	1.8046	3.80426	6.1065	4.87791	5.83508
9930012K11Rik	peak70656	1.77481	2.29226	2.56139	-0.457912	1.55331	1.80025	0.514144	0.993693	0.435146	1	-1111	4.58095	7.39263	7.42105	6.61829	6.1635	6.16169
A430105I19Rik	peak100482	3.08667	2.98135	2.64207	2.02104	1.97073	2.66123	0.487882	0.91774	0.96989	1	-532	8.49808	9.59641	9.96839	7.67002	6.60516	7.32121
A930005H10Rik	peak109436	0.838042	0.9314	1.23589	-0.489857	0.71215	0.574213	0.997656	1.10174	0.738223	1	30315	7.01085	7.29912	8.00929	7.04498	6.20991	6.41577
Aak1	peak16830	1.67593	1.06547	1.30409	2.55021	2.98688	1.81472	0.756618	0.888191	1.15529	1	1688	12.2184	12.5546	11.5696	10.5218	10.8692	11.1012
Abcc10	peak84667	0.865577	0.165507	0.165507	2.46353	2.40691	1.29801	2.73134	2.67491	2.76777	1	-398	7.43652	7.53463	7.689	8.2902	7.84187	8.46498
Abcd2	peak76559	1.88641	1.32256	1.44552	1.30642	2.2576	1.18813	2.96859	2.04554	1.57911	1	212	6.61009	8.31287	8.28968	9.41039	8.74719	7.99883
Abl1	peak96385	1.22898	1.09328	0.862306	1.09328	1.4854	0.969549	2.07135	0.587171	1.06937	1	1187	11.6138	11.6864	11.6903	10.7892	10.881	9.81768
Acbd5	peak95435	1.29324	1.13665	1.08044	2.86937	3.52676	2.24886	3.4423	3.75759	3.56003	1	-338	9.48744	10.3829	10.83	9.41408	10.2322	10.123
Actn4	peak21509	2.18493	2.48876	2.47388	0.198625	1.25482	1.73858	1.41925	0.63313	0.966615	1	31102	10.5357	11.2359	11.1486	9.78381	9.3778	9.56191
Adam10	peak38758	2.63741	2.27373	2.29612	3.40369	2.54696	1.83808	1.90758	1.90758	1.06218	1	49848	11.0351	11.0644	10.9682	9.55994	9.25674	9.50126
Adamts4	peak109479	3.10377	2.74291	2.29226	1.98908	2.78811	2.00558	1.17966	-0.064412	0.402295	1	892	8.79772	9.61974	9.81267	7.44344	5.37643	7.05485
Adamtsl4	peak108209	2.32164	2.49336	2.18756	0.814723	3.79411	3.52599	1.86439	0.98117	2.38242	1	12510	4.23164	6.77444	8.25649	7.79636	5.88419	7.04392
Adck4	peak21315	0.949074	1.13011	0.949074	0.564535	2.29251	2.29251	1.19255	0.796629	1.92678	1	-272	8.29037	8.83646	10.2436	8.32647	8.16439	8.11742
Adcy6	peak76986	2.12076	1.70499	1.00717	2.78454	3.14178	1.82481	2.84248	1.75756	1.70499	1	-1063	10.4801	10.568	10.6319	10.0002	10.0756	10.0947
Adcy8	peak74551	1.03261	1.03261	1.0479	-0.720607	-0.438992	-0.620502	-0.0328858	0.176414	1.52315	1	1927	5.12695	5.18004	5.72165	8.27467	6.96882	9.61322
Aff4	peak50184	0.74896	0.177083	0.35305	2.85142	3.74168	2.25111	2.14747	2.36844	2.85873	1	1289	12.266	12.3184	12.438	11.5708	12.3424	11.7412
Agap3	peak7072	3.11882	2.76951	2.53953	1.4333	2.35631	1.06496	2.62806	1.93305	1.52128	1	1349	10.1593	9.43652	9.73356	9.91027	10.6718	10.2953
Agpat1	peak84133	3.09311	2.88546	2.70577	2.97698	3.37795	1.9576	4.83259	4.36791	3.87275	1	-812	10.6098	11.0804	10.8531	9.56638	10.5031	10.5045
Agrn	peak6408	3.52264	3.28029	2.87695	3.98444	2.90393	2.75565	1.69471	1.06361	1.60789	1	7833	12.0117	13.074	13.2773	11.3583	11.9618	12.0419
Ahdc1	peak4410	2.58668	1.88643	1.39719	1.63717	3.05608	1.98326	0.651301	0.0294152	1.00761	1	2831	10.2354	9.99886	10.7075	8.84691	8.96405	9.34518
Akirin2	peak112225	1.09151	0.531385	0.854639	0.267024	1.74025	1.43062	0.571093	0.788805	0.448533	1	1937	10.7273	10.5838	10.8551	10.2344	10.806	9.73042
Aldoa	peak26606	1.73539	0.989354	0.0990891	2.18259	3.13111	2.03895	2.81563	1.65145	2.1654	1	827	13.741	13.766	13.5921	12.7918	10.6978	11.6256
Alkbh3	peak99371	1.78046	2.14138	1.71667	0.588474	0.567962	0.547154	0.165507	0.21911	1.44022	1	-35077	8.60202	8.77139	7.9899	7.54602	7.61208	7.43688
Alppl2	peak69249	1.4559	2.16085	2.05148	-0.621856	2.45673	2.20959	1.54405	0.634602	1.40449	1	49174	#NAME?	#NAME?	#NAME?	6.23522	3.41774	5.77153
Ank	peak72826	2.23196	2.39401	1.84652	2.5164	1.18762	1.40603	1.13764	0.953448	0.253263	1	30216	9.33793	10.9949	12.1372	7.78625	8.14507	8.57976
Ank2	peak109854	2.05771	1.85817	1.30409	3.07238	1.3656	0.58622	0.506544	0.363118	1.02791	1	2803	14.5169	13.637	14.1672	10.2999	11.3925	12.8415
Ankrd13b	peak52204	1.73576	1.56749	1.37697	0.780097	1.54953	0.546548	1.43681	0.472233	0.74896	1	-1335	9.12057	7.7281	7.92127	9.01412	9.79444	9.51278
Ankrd40	peak53425	2.09308	2.07694	1.48317	2.8779	2.84493	2.21604	2.95937	3.43174	2.62954	1	-964	11.1724	11.6959	12.0243	9.86095	9.8681	9.44118
Anks1	peak83464	1.91952	1.53699	1.04125	0.784869	2.29275	0.77444	1.89566	1.46747	1.59147	1	-702	9.15473	9.40948	9.33386	9.3178	9.84122	9.33948
Anp32a	peak37993	3.17935	2.86386	2.50844	3.42539	2.76662	2.44071	0.598825	-0.0108097	1.04275	1	27031	11.257	11.015	11.0025	11.1195	10.8522	10.4529
Anp32e	peak108240	1.67436	0.908621	1.28977	3.08403	3.06355	1.59098	3.94589	4.13193	4.35684	1	21759	11.064	9.59816	8.62128	10.1093	9.99729	9.01545
Anxa2	peak38686	2.56903	1.69835	0.94358	-0.0932719	3.33333	1.46066	2.62774	2.23319	2.56358	1	203	8.42188	12.0204	11.7874	8.85466	8.74759	10.0177
Ap3m2	peak28927	0.946381	0.6864	0.729575	3.74321	3.58471	2.19894	1.15079	2.01049	1.87285	1	-3482	10.0478	10.0263	11.5163	8.04266	8.87883	10.251
Apc2	peak45283	3.47312	3.39698	3.18301	2.2216	2.61844	1.71659	0.875485	2.20616	2.34301	1	91	8.11258	10.4984	9.54109	9.46661	11.833	11.6471
Apol6	peak75224	2.86926	2.6624	2.4143	2.70407	3.96116	3.48581	2.42083	2.15424	3.08072	1	-7782	0.992768	2.19849	5.81558	7.52758	5.52042	6.58055
Arf6	peak58788	1.21277	0.626152	0.362123	2.01003	2.89061	1.56713	1.96305	1.45274	0.949074	1	1107	10.8991	11.3194	11.1107	10.4446	10.4938	9.97447
Arhgef10l	peak5283	3.78696	3.31112	2.88085	3.78209	3.43631	2.89897	3.34676	1.77639	1.9544	1	24917	9.13966	9.62089	10.312	9.5067	10.2853	9.6649
Arhgef18	peak28122	1.42113	0.920762	0.647173	2.22764	2.84177	1.92213	0.686791	1.59778	1.33648	1	2139	9.89483	10.9975	11.9282	9.36194	9.90746	9.70966
Arid1a	peak4549	0.840425	0.717136	0.223127	2.43842	2.4674	1.24928	2.92291	2.1112	1.75155	1	-2992	11.1363	10.6111	10.4543	10.9532	11.0875	10.4389
Arl8a	peak89087	2.11576	1.66986	1.66986	0.576983	3.31358	2.5908	1.04817	1.80287	2.52492	1	7460	10.2789	11.6652	12.2866	8.65081	10.0106	10.8749
Armcx1	peak43865	1.07353	0.766598	0.410293	1.07353	1.64542	1.03035	2.65373	3.2224	2.70954	1	-359	8.6996	9.40449	9.55959	9.54744	10.1649	10.4396
Arrdc3	peak65637	0.954286	0.177568	0.23686	1.12093	2.73013	1.80878	2.56643	2.93198	3.38937	1	1033	8.10184	9.4678	10.87	10.0749	10.3299	11.0051
Arrdc4	peak23239	2.06355	2.11918	1.7154	1.77958	2.89174	1.42565	4.4358	3.10963	2.70606	1	799	8.90216	9.58672	10.9188	10.0961	10.4552	9.90854
Arvcf	peak78442	3.44793	3.1601	3.07451	0.702769	3.21179	3.42506	3.19025	2.64652	1.77808	1	8949	7.99949	10.5258	13.0028	10.5715	11.92	11.1269
Asap3	peak4843	2.40126	1.65115	1.47469	0.736934	2.84279	2.46078	2.65168	1.1343	0.487882	1	699	6.18804	8.02431	10.2417	8.90077	7.57117	8.10031
Ascl1	peak45953	2.14414	1.91085	1.38486	1.84367	2.07049	1.11867	2.70542	2.28104	1.82388	1	45317	10.2688	8.37691	8.87837	9.25475	9.92863	7.87983
Ate1	peak26927	1.35862	1.17992	1.53258	0.63098	0.602876	1.08151	0.658547	0.788996	0.321766	1	46690	9.74342	10.1154	9.85542	9.71317	10.0286	10.4135
Atf7ip	peak19798	0.744138	0.744138	0.456787	2.76208	3.0871	2.37029	1.424	1.40581	1.6571	1	29481	9.82064	9.22055	9.28378	9.09129	9.16373	9.22814
Atn1	peak19176	1.72067	1.13482	0.890409	3.45244	4.09029	3.28887	2.76888	1.7732	2.45834	1	-1135	7.80286	7.44239	7.56064	7.89403	6.71516	7.71016
Atp5d	peak45232	1.46736	0.985733	1.10751	1.47869	1.78283	0.781322	1.58735	1.34888	2.87645	1	-1167	10.0658	10.3345	9.78315	9.40116	9.21707	9.63453
Atp8b2	peak107975	2.70533	2.82307	2.62508	1.23743	2.47617	1.24971	0.697518	0.85861	1.16791	1	1624	8.99123	9.35957	9.74015	9.77253	10.8773	10.6627
B330016D10Rik	peak5406	2.30036	1.98634	1.85846	3.43547	3.85734	2.49068	4.41768	4.16544	3.927	1	-814	6.37562	6.72465	6.80508	6.82993	7.09736	6.89
B3galt2	peak93455	0.828726	0.605386	0.479252	1.08117	1.64832	0.479252	0.862805	0.828726	0.793822	1	1839	8.65881	8.30139	7.87668	7.13138	8.306	9.63049
Bag5	peak61569	3.99203	3.595	3.10848	4.88807	3.49358	2.9516	2.88907	1.9358	2.8757	1	17383	9.37421	9.06469	9.18637	8.5479	9.03176	8.82231
Bak1	peak83354	0.959408	0.458338	0.47885	2.90168	3.38185	1.90106	2.47627	2.37595	2.30879	1	405	10.5358	10.9146	10.228	8.739	8.05673	8.54451
Baz1b	peak12228	0.889873	0.746446	0.889873	2.19805	1.99725	1.04505	2.21994	1.83654	1.50336	1	-747	12.274	11.412	11.4317	11.5642	12.0966	10.836
BC022687	peak61677	1.6882	2.06207	1.73133	0.163998	1.3983	1.19767	1.0522	0.750688	2.25911	1	-389	6.42089	8.2648	9.82499	6.9692	7.17579	7.35026
Bcan	peak107664	3.17554	3.10043	2.72177	2.07503	3.0566	3.06926	1.44815	1.20597	0.842857	1	13902	13.3415	13.0377	11.0916	7.7249	5.84967	10.515
Bcar1	peak33109	2.02194	1.5781	1.18901	0.772801	0.52577	0.744138	0.983653	0.744138	0.456787	1	-1645	9.57472	11.7879	10.7366	9.60546	10.3526	9.64548
Bcl11a	peak48995	1.22196	1.11856	1.03584	0.217839	0.886464	-0.250968	2.71535	3.17437	2.49566	1	940	5.80658	2.59852	3.33533	7.68519	8.01328	8.22035
Bcl2l11	peak101139	2.52995	1.76064	1.91975	1.57383	2.89175	1.67398	3.82321	2.4626	1.19253	1	-751	7.97237	7.43571	8.21649	8.94882	8.1507	7.79205
Bcl9l	peak36555	2.96234	2.64335	2.21242	2.6225	2.4139	2.19134	1.78532	1.52946	2.08869	1	-884	8.93808	9.51112	9.49309	8.25355	7.99133	8.55155
Bcorl1	peak42571	1.04505	0.587171	0.553091	0.0162054	0.834201	0.246899	0.862306	-0.142287	-0.0347151	1	1129	7.89897	7.72822	7.98711	8.34833	8.21862	8.03203
Bhlhe41	peak20302	1.6776	1.56643	1.42062	0.903312	1.27264	0.957194	1.13914	0.576046	0.808781	1	2648	5.40077	6.67502	8.3688	6.8974	4.79511	6.45817
Bicd2	peak64164	1.8032	1.81702	1.27166	0.591605	1.29161	0.800905	1.03188	1.47722	0.421017	1	1085	11.0754	10.7853	10.9806	9.9525	10.8762	10.5687
Bmpr1b	peak110467	1.95566	1.63327	0.908621	0.286862	0.0984259	0.0575944	1.25407	1.12168	0.658547	1	-3916	8.47959	6.08336	6.47357	8.1894	7.95611	8.0024
Bre	peak7559	1.02692	0.773969	0.59293	2.66634	3.06433	2.46371	2.68908	2.12326	3.10294	1	368	8.62295	8.89641	9.07823	8.43516	7.72944	8.00585
Btbd17	peak55316	1.68815	1.30229	0.876571	2.35417	2.12326	1.21098	2.33988	2.53446	1.59491	1	971	8.99199	9.38193	7.97275	8.64619	9.66563	7.2898
Btg2	peak87934	2.39218	2.1082	2.27963	-0.0128298	1.49097	0.326279	1.29535	0.70395	1.27313	1	2652	10.7866	9.81181	10.4014	10.1199	10.4429	9.76571
C130071C03Rik	peak65725	0.900027	1.10869	0.900027	0.595673	1.15123	0.126605	0.126605	0.126605	1.64361	1	-3700	8.36511	8.65964	8.50919	8.46331	8.67542	7.58383
C1qtnf6	peak75380	2.01131	2.24568	2.41315	0.272882	3.1	2.98092	0.620348	0.394357	1.36591	1	-1705	5.30719	6.35138	7.15987	6.10929	3.86987	5.708
C87436	peak16785	1.45274	1.21277	1.23271	2.65965	2.99939	1.38306	2.46261	2.79324	2.56842	1	540	8.47092	7.77803	8.66667	8.04071	7.85786	7.94523
Cacnb1	peak53796	2.67855	1.9877	1.41976	0.851381	2.55725	1.62233	2.20519	3.17758	2.61158	1	710	5.38899	6.99164	7.74783	7.53362	9.14611	9.21384
Cadm1	peak36870	2.44054	2.29532	1.84802	1.1963	1.02896	1.01623	2.90839	2.98552	2.51029	1	1855	9.93712	10.2167	10.7954	10.7955	12.4872	11.8187
Cadps	peak67595	1.83381	2.14414	2.12001	-0.151373	1.11867	1.50154	4.12101	5.15918	3.98063	1	1087	5.47411	6.22007	7.71649	9.26621	12.1899	12.2792
Camk2d	peak109830	1.75002	1.16784	0.308521	1.50397	3.03897	2.36389	2.92866	2.68248	3.32905	1	979	6.97739	9.62359	9.83659	8.82724	8.87145	10.9938
Cand2	peak18660	1.50181	1.22502	0.942048	1.42	0.961456	0.254195	2.02892	1.4885	1.20887	1	-457	9.50535	9.27125	8.66072	9.14447	8.76329	8.52512
Capn10	peak74767	1.90035	1.60119	0.929511	1.66374	3.05847	1.1726	2.42578	2.57646	2.01995	1	897	8.47302	8.92101	8.93747	8.33332	9.60634	9.05657
Car5a	peak33751	2.94578	2.80886	2.4969	4.01955	3.53832	3.17723	0.618418	0.298627	2.02681	1	10183	2.27302	1.77821	2.54432	5.71946	3.92315	4.89433
Cbx5	peak77534	2.25808	1.46149	1.37729	1.62863	3.03884	2.45578	1.44779	0.980607	1.57923	1	-893	14.2728	13.1869	13.3999	12.9168	13.2881	12.7413
Cbx7	peak75627	1.10207	1.00876	1.20661	-0.270376	1.747	1.7119	0.332638	-0.0944087	-0.0535772	1	-19823	5.7627	6.19581	7.71717	7.78851	7.41732	7.23608
Ccdc71	peak40725	3.77619	3.39883	3.04497	3.96899	3.56128	3.13546	2.59022	2.20404	2.03364	1	-10314	9.47096	9.78641	9.88733	8.74379	9.11067	9.10907
Ccdc85c	peak61296	2.97343	2.58653	2.31953	1.98217	1.25679	0.942048	3.03426	1.81086	0.942048	1	19884	7.54185	8.75972	7.90388	9.11322	9.49677	8.00105
Ccdc88c	peak60900	1.99767	1.49582	1.00977	1.25111	2.80738	1.89474	1.08651	1.12339	1.43842	1	1491	10.5479	9.32798	9.91708	9.74147	10.1843	9.26018
Ccdc9	peak20796	2.46638	1.97895	1.59463	4.435	3.37785	2.31591	3.08642	2.64975	2.32423	1	-8754	8.47214	7.5157	7.6231	8.37385	8.40433	7.63055
Ccng1	peak49656	1.30852	1.03035	0.868175	2.71637	2.13764	1.78184	2.70268	2.75666	2.11715	1	-565	13.5851	13.5301	13.2337	11.4009	12.3337	11.4478
Ccng2	peak9747	1.00761	1.29311	0.617222	1.67078	2.08651	1.41714	2.1112	1.60275	1.37697	1	-859	9.92866	8.57813	10.0149	10.1162	11.167	9.25564
Ccr10	peak54161	2.12619	1.82236	1.43698	1.95334	0.297113	0.24351	1.27277	1.55169	0.686701	1	1908	2.07382	2.82103	2.86262	6.1964	4.44471	5.55182
Cct2	peak47089	3.12468	2.89606	2.68399	1.83674	3.93071	3.44545	1.28114	1.21326	2.56801	1	-30534	13.709	12.8538	12.2615	12.7597	12.7812	11.8981
Cd151	peak27760	3.00407	2.80636	2.52707	2.61167	3.49066	2.31204	2.56896	3.33791	2.8255	1	14	10.7977	13.04	12.7377	9.29767	10.1255	9.63502
Cd47	peak80346	1.78539	1.43564	0.949074	0.564535	0.900027	0.595673	1.59821	1.43564	1.3651	1	1204	7.9486	9.06013	8.73929	8.30451	7.99379	8.58194
Cd99l2	peak42929	1.86422	1.58275	1.48636	1.95106	2.65226	1.2718	2.27338	2.06669	2.88432	1	-289	10.0106	10.9864	10.9904	8.67949	9.5886	10.9088
Cdk6	peak6421	2.624	2.10903	1.76075	1.50745	1.21483	0.298405	3.5936	2.59029	2.20123	1	138	7.37998	5.68771	4.79042	8.13644	6.66078	7.69639
Cdk8	peak13170	1.2373	1.04927	1.2373	1.38783	1.81144	-0.218403	0.736528	0.0856661	0.878933	1	740	10.0341	9.37144	8.70313	10.1085	10.2862	9.2944
Cdkn1a	peak83605	1.06937	0.943476	0.715967	0.587171	0.0162054	-0.0874989	0.653006	-0.0347151	0.518187	1	-332	11.9036	10.5624	9.67596	8.60797	8.52389	8.7692
Celsr2	peak109183	1.56796	0.991601	0.828726	1.13794	3.0333	1.58847	5.09642	4.33336	2.78935	1	-91	10.0707	10.4627	11.847	11.1109	10.9535	10.7669
Cerk	peak76271	1.25041	1.97168	1.39209	0.329751	-0.0874989	1.06937	1.35301	0.889873	0.715967	1	17477	9.13802	10.3797	10.5703	8.76212	9.0489	9.40157
Ces1a	peak32136	1.25326	1.97638	1.8579	1.03035	1.37905	2.15784	0.341309	0.341309	-0.111488	1	6964	-0.454032	3.36644	5.36772	6.41892	4.56336	5.62449
Cfl1	peak91293	2.01995	1.2883	1.23984	3.38242	3.59957	2.82661	3.3021	3.32937	3.14872	1	-982	14.7698	15.2212	13.9981	12.5236	13.7302	12.9702
Cfl2	peak58483	0.800905	0.882075	0.227519	0.654566	2.02194	0.714895	1.61022	1.49453	0.52577	1	1279	11.0123	11.4975	11.1914	11.0059	11.5407	10.9881
Chrna9	peak8784	2.10319	2.05732	1.49453	1.18901	3.82558	3.01695	3.44861	3.08138	3.40807	1	-16400	#NAME?	#NAME?	-2.58496	5.96116	3.23215	4.96625
Chst2	peak39835	1.78539	1.70201	1.17203	2.14245	2.73849	1.86422	1.50288	0.874864	1.19255	1	1453	12.4033	14.8223	13.7602	8.41709	8.3652	10.4407
Cic	peak21227	3.85595	2.98933	2.84418	3.29544	4.2545	3.61147	2.86122	2.60765	4.09537	1	-1402	10.5215	11.3879	11.3204	9.96527	10.4715	10.547
Cirbp	peak45244	3.78624	3.42258	3.08357	2.81521	2.92281	2.48525	4.20308	3.38092	2.81967	1	-6858	8.89646	9.18249	9.17672	8.87569	10.8199	10.5912
Cited1	peak43586	1.91426	1.52413	0.987727	1.33938	2.49615	1.165	1.84653	1.30615	1.64865	1	-401	5.18375	7.14228	7.99946	6.20718	6.33313	7.41521
Cited2	peak17938	0.940808	1.15918	1.29711	0.683388	0.21135	0.419027	0.318922	0.21135	0.723096	1	4037	8.00938	10.136	10.261	8.75826	10.1482	8.80151
Ckb	peak61554	1.70934	1.61193	1.40777	3.56207	3.14494	1.93198	1.94093	0.707619	2.00202	1	3470	16.19	16.7192	15.5048	12.769	13.0618	13.494
Clasrp	peak21059	2.50506	2.12969	1.83575	1.28314	1.35917	1.01588	-0.147672	-0.438142	0.221692	1	1058	10.0491	9.32678	8.89268	9.08444	9.60531	9.30374
Clcn2	peak78571	2.31026	2.24238	2.3505	1.56592	1.92023	0.997248	2.25833	2.17114	1.60802	1	1049	8.03138	8.39279	8.79634	8.5814	9.54653	9.41995
Cnn3	peak109635	0.943476	0.369459	-0.0874989	1.7338	2.97917	2.19805	1.31284	1.06937	0.805539	1	1996	12.5382	13.2291	14.1379	11.7106	12.3269	11.0223
Cntnap1	peak54164	2.38043	2.01065	1.27283	2.56182	1.47869	1.50109	1.87146	1.29863	1.34888	1	13318	5.40168	6.58721	7.81436	7.99222	6.68613	9.45008
Col11a1	peak109381	1.20061	0.816074	0.576983	0.244197	1.48425	0.90754	1.02112	0.420164	0.847211	1	392	10.2882	11.3036	11.6535	9.18525	8.85693	10.5288
Cotl1	peak33494	2.60024	2.23348	1.26325	1.11443	2.81872	2.0871	3.02639	2.6513	2.58416	1	874	9.81439	12.1088	12.5286	9.85587	10.252	9.89236
Cpa4	peak14379	1.47172	1.25407	-0.118373	0.71215	0.42168	0.0984259	1.39185	1.08151	1.34171	1	5335	0.344828	#NAME?	#NAME?	6.81992	5.07039	6.04949
Crlf2	peak10341	1.35596	1.33802	0.92249	3.72293	2.41776	1.68175	2.24079	3.30722	4.23897	1	985	7.28608	7.67894	7.03048	5.61009	6.78642	8.01941
Csf2ra	peak94590	1.02905	0.336671	0.492502	2.19404	0.901358	1.14635	4.2132	3.01109	4.19969	1	1826	5.69738	6.30573	5.86022	7.45294	7.21865	7.91121
Cspp1	peak45736	2.43244	1.6882	1.79368	0.548536	2.7	1.67722	1.78348	1.50154	1.48903	1	1042	9.45862	9.06159	9.38879	9.07638	9.23026	8.89986
Csrnp1	peak41470	3.53055	3.06452	2.48954	2.30276	3.30508	2.95008	2.66992	1.64618	2.168	1	2505	5.4404	8.41288	7.40017	7.6138	6.64208	6.67948
Cstf2t	peak92853	1.07472	1.46431	0.877691	1.7869	1.46431	1.1763	0.936783	1.29397	1.3164	1	32466	10.8157	10.7961	11.1279	9.97537	10.8006	10.5034
Ctdsp2	peak47532	2.88255	2.79155	2.23797	1.02604	2.01054	1.60069	1.58936	0.939456	2.0358	1	-705	11.33	11.8518	12.2832	10.4359	10.1055	9.97837
Ctnnd1	peak98886	2.58941	2.31321	1.88992	4.05886	4.07276	3.3637	2.54357	2.06699	3.06312	1	15140	12.5031	13.2276	13.4013	11.5667	12.064	11.2826
Ctso	peak107311	1.61879	0.972358	1.06218	2.90838	2.63155	1.55834	1.28747	1.52081	1.34586	1	-260	8.5439	9.90896	10.4656	7.05651	6.28349	7.73378
Cuedc1	peak53101	2.84832	2.93203	2.45438	0.867079	2.32874	2.59584	2.40396	1.43897	1.57539	1	4211	8.7684	9.13381	9.50669	8.29909	8.48286	8.49576
Cul3	peak65564	1.353	1.11438	0.915988	0.555454	1.83017	0.318587	1.07682	0.609057	0.47112	1	2254	11.4933	11.7087	11.4397	10.8086	11.3218	10.8033
Cul4b	peak42465	1.13596	0.657324	0.985848	0.507952	1.15619	-0.0639253	0.712995	0.268861	0.539089	1	12960	10.4709	10.0256	10.3091	10.3564	10.0602	9.72909
Cuta	peak83341	2.81521	2.37437	2.3124	2.82855	3.30975	2.61413	2.95562	2.75591	3.5435	1	-721	8.4451	8.68891	8.71939	7.3753	7.28571	7.35993
Cxcr4	peak83837	1.38306	0.996508	0.126605	0.432797	2.19422	1.78539	1.93897	2.02154	0.900027	1	5836	6.36912	7.81579	10.9377	8.56397	9.84282	8.68375
Cxxc5	peak87989	3.09953	2.55568	2.33208	3.4546	2.69594	2.20577	2.43325	2.67914	2.80645	1	44754	10.7056	11.4639	11.1081	8.92625	10.1585	9.06105
Cyth1	peak55834	3.07716	2.816	2.29793	2.48229	1.26023	0.92254	1.89709	3.14543	2.43458	1	10817	9.20006	9.8184	9.56584	8.47526	9.90149	9.15591
D1Pas1	peak5761	1.58994	1.91913	1.7934	0.329751	0.834201	1.43014	0.246899	0.518187	0.203617	1	-41716	#NAME?	-1.5009	-1.06895	6.56112	3.85133	6.30554
D930015E06Rik	peak107387	1.3742	1.28747	1.04466	-0.187518	-0.106979	0.299857	-0.068335	0.00597969	0.0417491	1	45800	10.3154	9.34613	8.70355	10.0151	11.3195	10.03
Dact3	peak20861	0.9314	0.602876	1.3246	3.03228	2.60638	1.72739	2.46522	2.219	2.20971	1	-694	7.38022	7.32394	7.42643	8.13336	8.58382	9.20807
Dars	peak83696	2.20293	1.98592	1.63043	1.46312	2.68434	2.27439	1.58618	2.89852	1.80951	1	11956	11.0774	10.9935	10.7923	10.8238	10.9369	10.4257
Dbi	peak80770	2.64673	1.77814	2.08287	1.96996	3.52074	2.50136	0.430362	-0.384516	1.59318	1	2320	12.469	13.252	14.2179	9.64471	9.17636	10.8054
Dbndd2	peak103513	2.2307	1.88642	1.44597	2.14817	3.30933	2.91013	2.19377	1.13914	2.67848	1	12	8.31214	11.5148	12.5874	7.79249	8.09471	8.94627
Dbp	peak22293	1.28709	1.48903	1.3983	0.422644	1.16659	0.982525	2.66707	0.85185	0.448716	1	2850	6.15124	7.32975	9.20104	7.13292	4.99564	5.77074
Dcaf8	peak110055	1.89204	1.37186	1.25482	1.75098	2.42053	1.78756	2.14789	1.5808	1.32286	1	1528	11.1176	11.016	11.7612	10.9045	10.802	10.3133
Dclk2	peak107585	0.882075	0.421017	0.421017	2.83864	3.25395	1.424	2.19076	3.19693	2.962	1	1070	10.5575	10.9503	10.8928	8.99779	10.4231	10.5801
Dcun1d4	peak9067	1.14136	0.813728	0.176778	1.5474	3.03754	1.61931	2.79828	2.66871	2.38497	1	1223	9.41557	8.87554	9.37542	9.17689	9.97747	9.73509
Dcx	peak44139	2.074	1.58523	1.27136	1.6873	0.651301	0.684594	1.15741	1.45622	0.509869	1	48031	4.24108	2.59136	2.00839	10.1646	13.2239	12.2932
Ddit3	peak47587	2.16718	1.61318	1.54156	4.27967	2.96962	2.61769	3.71162	3.4036	3.08326	1	-752	6.19692	7.44319	8.39463	7.66389	8.11815	7.46203
Ddit4	peak36951	2.87566	2.46691	2.10781	2.27416	1.96304	2.28395	2.04589	-0.0460948	1.34054	1	2645	9.28727	9.01244	9.40207	9.42143	7.59636	8.02007
Dedd2	peak21213	3.18861	3.09998	2.82294	1.42257	2.01096	1.03918	1.78152	1.45758	1.66652	1	-748	5.84666	7.36571	8.28001	7.43001	7.51165	7.54741
Dgkb	peak57832	1.03658	0.222371	-0.141714	1.50181	2.30441	1.24099	0.156536	0.589687	0.861693	1	899	8.45161	9.41469	8.8874	7.39318	7.10304	8.93089
Dhx9	peak97020	2.04192	1.25407	1.37533	0.355845	1.34171	0.574213	1.42433	0.908621	0.861954	1	1345	11.826	10.8398	10.8194	10.9113	11.0412	10.5214
Dlg3	peak43478	1.02208	0.683737	0.479252	0.522533	1.10984	0.721373	1.48287	0.683737	0.758052	1	1025	8.32975	8.6902	8.35877	9.59188	10.0373	9.6923
Dlg4	peak51511	2.69368	2.18317	2.07954	2.70678	2.274	0.914939	1.73193	2.47116	1.93114	1	1899	10.5447	9.97111	9.29057	8.65546	9.99202	10.7907
Dmd	peak43197	0.918517	0.115733	0.177568	-0.016503	1.02327	0.293812	0.452305	0.177568	0.177568	1	2180	10.2159	11.5615	11.1841	8.88776	9.55389	10.2156
Dnajb12	peak36867	2.03142	1.5474	1.08151	3.07894	0.908621	0.997656	1.17992	0.658547	0.42168	1	30035	10.0303	10.3472	9.99709	8.81876	8.8971	8.83786
Dnase1l3	peak67404	2.19738	2.40253	2.12049	0.44346	2.04391	2.30166	1.51306	0.415125	1.84586	1	40913	-1.39593	-2.16273	0.111031	7.24543	5.36691	6.37144
Dnm3os	peak103488	2.67491	2.0676	2.07867	2.48841	1.70318	1.71741	2.77351	3.24787	1.75237	1	-7868	3.67995	2.71296	2.70192	7.45809	6.88509	7.78938
Dock7	peak2051	3.14666	2.65293	2.11241	2.21624	3.20977	2.7785	1.7656	2.07273	3.04522	1	-838	12.0853	13.0846	12.6839	10.6527	11.6786	10.7996
Dot1l	peak45372	3.38392	2.69376	2.38498	1.09374	1.44409	0.638567	-0.0712728	-0.750719	0.0989066	1	1751	9.60197	8.8279	8.12129	9.28205	9.14801	8.86713
Dpf1	peak21550	1.52629	0.995032	0.904679	0.00717266	0.791577	-0.833081	0.0915069	0.757563	0.757563	1	4470	9.54339	9.32677	7.73141	7.78932	10.475	9.60664
Dpf3	peak59927	1.24669	1.06394	1.17118	3.2619	1.82481	0.854639	1.03584	1.72273	1.24669	1	1340	8.48478	7.39686	4.54638	6.0761	7.07064	5.83348
Dthd1	peak8601	1.6884	1.2198	1.23324	4.33983	3.1202	1.63876	0.0904037	1.46736	2.26738	1	560	1.76977	1.01197	-1.08927	6.38151	4.37318	5.83592
Dtna	peak87429	1.1168	1.50336	1.41124	0.653006	0.995158	1.04505	0.587171	-0.0874989	0.776295	1	21469	10.8327	11.5256	12.5288	9.89574	9.16439	10.9696
Dtx3	peak47578	2.15195	2.05926	1.71893	1.67795	3.11084	2.94803	3.34482	2.67361	2.97788	1	-575	9.20501	9.9317	10.3598	9.79723	10.6521	10.285
Dtx4	peak91942	2.02789	1.99288	1.78348	2.07049	2.16001	1.94789	0.909309	-0.317215	1.43789	1	17185	10.0695	10.7376	11.1505	11.6776	11.0594	10.0922
Dusp1	peak83286	2.55021	1.747	1.60119	2.18259	-0.64186	0.203842	0.392966	0.58622	0.269677	1	3211	8.26045	8.29229	7.95309	7.94683	9.25467	7.87375
Dusp4	peak29411	1.2883	1.5358	1.2883	2.1215	1.30409	0.332638	3.52403	3.55736	1.25618	1	2158	10.1718	11.7422	8.04781	9.31416	12.1288	8.806
Dusp6	peak46575	2.2018	1.9533	1.80685	3.19303	1.11165	0.577251	0.973932	1.11165	0.5581	1	4958	14.349	13.7103	10.8232	8.98942	9.52681	9.17902
Dync1li1	peak41126	1.67162	1.60665	0.943476	2.39368	2.95327	1.70305	2.64084	2.94015	2.07135	1	801	10.4759	10.5866	10.0845	9.92782	11.2471	10.582
Dysf	peak16630	3.40903	3.10991	2.71607	1.72577	4.39286	3.76569	1.25757	2.19299	2.28541	1	1250	2.7754	9.12732	9.39432	8.51771	7.26507	8.62875
Dzip1l	peak40036	1.87214	1.34187	0.997863	1.27332	3.07611	2.23862	1.64292	0.910275	1.49595	1	1009	8.76761	9.23443	10.0281	9.03206	8.5979	8.69365
E030003E18Rik	peak92257	1.79755	1.63578	1.40415	0.967315	0.4146	0.557005	1.46563	2.11405	0.256585	1	14589	5.61009	4.81318	8.18443	4.86229	2.36177	4.5507
Eapp	peak58471	1.32286	0.63313	0.856153	3.24387	3.43661	2.3325	3.47449	3.24825	2.92067	1	-347	8.53255	8.63326	8.75113	8.48519	8.82129	8.35131
Ece2	peak78539	1.81215	1.06486	1.13011	2.41103	1.64361	0.796629	2.15295	1.70201	1.62863	1	-325	7.30825	6.39815	6.40139	8.31223	7.70471	8.65476
Eda2r	peak43330	0.847211	0.460996	0.500704	0.576983	0.965446	0.420164	0.244197	0.196634	-0.0110429	1	2356	12.1148	10.5541	10.4228	9.69082	9.5851	8.8887
Eef2	peak45452	1.24669	1.03584	0.822097	0.684052	1.51447	0.822097	2.24871	1.99503	1.43062	1	-1193	15.8694	15.3355	14.7975	15.1576	14.9363	14.4579
Efna5	peak85285	3.27683	2.91479	2.48138	2.16315	0.999433	1.41761	5.24166	5.18769	3.42263	1	-553	3.85	3.75346	4.25726	8.46795	8.17639	8.29073
Efs	peak69568	2.08071	1.89204	1.12745	2.78252	1.30615	0.161946	4.74968	3.78604	1.96837	1	191	9.19945	6.31802	4.02089	8.92927	8.16573	7.68054
Egln1	peak34095	0.74896	1.27136	1.24928	-0.0233685	1.15741	1.27136	1.85753	1.10918	0.617222	1	-11487	10.5614	9.78507	9.97249	10.2806	9.73983	9.30632
Egln3	peak58441	1.19679	1.29491	1.271	0.0593465	0.609737	0.684052	1.09151	0.490554	0.571093	1	10044	8.55956	7.27705	8.86787	8.4787	6.90408	7.80071
Ehd1	peak91424	2.72989	2.31404	2.16446	-0.0322178	2.91944	2.67671	1.09752	0.772087	1.95531	1	1563	9.99849	10.7633	10.216	9.35489	10.0661	9.66696
Eif4b	peak77388	1.27233	1.48127	1.22332	2.24938	2.41855	0.709951	2.60224	1.82571	1.70001	1	1068	14.044	12.7719	12.5617	13.3969	12.5641	11.9172
Eif4e	peak110348	2.0675	1.74378	1.61462	-0.0513677	2.29004	2.00445	1.79684	2.17449	0.46185	1	-10169	12.3896	11.5602	10.995	10.7762	11.5145	10.9085
Elmo3	peak32535	1.69969	2.2183	1.52808	-0.100883	0.0875528	0.189829	1.73395	1.28787	1.50181	1	11	5.94813	6.24254	6.20353	7.83245	7.70178	7.59064
Emilin1	peak7476	2.95531	2.60982	2.30799	3.14266	2.73163	1.99699	1.08996	0.360226	1.42527	1	-1073	10.5715	11.0247	10.3221	7.74373	6.53413	7.45804
En1	peak81024	1.3656	1.23984	0.845653	2.97213	1.5358	0.908999	1.58835	2.30539	1.50879	1	551	6.0658	5.66116	5.59932	6.39974	7.15313	6.20483
Enc1	peak66246	1.16551	0.564554	0.758052	1.13794	0.479252	0.388587	0.479252	0.862805	0.388587	1	-3154	11.3171	10.5741	10.6	10.1535	11.357	11.3936
Eno1	peak5870	1.72119	1.44408	1.7379	3.81668	1.61664	1.75442	0.649432	0.14745	1.7869	1	-9294	8.47951	8.52957	8.07161	8.68971	6.82048	7.00109
Epdr1	peak62461	0.847211	1.42357	0.90754	-0.253725	1.3164	1.15157	0.378144	0.613662	0.684336	1	28655	10.8612	11.1375	11.3798	7.8063	8.08476	8.51084
Ephb2	peak4890	1.98326	2.21739	1.88643	-0.194401	0.840425	0.582318	2.21739	0.472233	1.05929	1	1699	7.16296	11.0715	10.3969	11.2717	11.0374	10.7513
Ephb3	peak78590	3.26649	2.9691	2.33173	2.78999	1.94524	1.96525	2.26336	1.42539	1.67255	1	6956	9.6253	8.92353	8.46619	8.25954	8.26752	8.42387
Erbb2ip	peak66711	1.03584	0.448533	0.00239485	0.754725	2.37746	1.72273	0.647373	0.267024	0.267024	1	2430	11.9667	13.5187	13.5939	10.9797	11.2724	10.5908
Erf	peak21220	3.17885	2.70763	2.79621	4.40578	3.68035	2.38094	1.38	0.893814	2.17831	1	3365	11.0835	11.243	10.7195	8.7418	7.55461	7.6095
Erp29	peak11265	1.39153	1.36595	0.843075	2.35407	3.28468	1.62504	2.97365	3.05991	3.03984	1	707	11.0431	11.3942	10.7938	10.0477	10.5308	10.9224
Etaa1	peak48585	2.77197	2.32637	2.11877	1.32531	1.46066	1.05668	0.373958	0.27056	0.686701	1	1663	8.90295	7.15022	7.83287	9.09181	8.91887	8.41771
Etv5	peak78708	2.24521	2.01054	1.86779	3.24941	1.94981	1.2	0.270301	1.13914	1.62308	1	10028	14.4465	14.4453	12.0199	8.14386	8.22052	9.35562
Ewsr1	peak48033	1.37533	0.813728	0.738223	0.321766	1.28977	0.176778	1.19882	0.63098	0.0575944	1	1587	12.1351	11.294	10.8448	12.0336	12.3881	11.296
Ezr	peak82105	2.33422	2.3918	2.20251	3.20289	3.70928	2.925	4.97597	4.68577	4.74851	1	-45110	10.6745	12.8073	13.1034	11.2389	10.9261	10.8273
F2rl1	peak66153	2.90277	2.56769	2.24561	1.37368	1.22543	1.19585	1.43404	1.79128	2.02789	1	-9784	3.18269	2.64923	2.08859	7.32247	5.89271	6.84386
F3	peak109670	1.59098	0.838042	1.14136	2.11339	1.93326	1.61931	1.56207	1.061	1.81575	1	-22890	6.2986	9.8273	9.97959	7.95822	7.75869	8.94476
Fahd1	peak83021	1.56713	1.29095	0.924759	2.56842	2.81985	0.949074	2.7315	2.30198	2.58403	1	735	7.70275	7.29063	7.11842	7.85989	6.87844	7.29994
Fam126a	peak7017	1.03188	1.10133	0.591605	0.491691	1.12375	0.384338	0.772801	1.88424	0.623429	1	10823	10.0273	9.86534	10.4026	9.23106	10.2641	9.56734
Fam161a	peak48956	1.03658	0.840886	0.999506	1.97264	2.59277	1.73395	2.10942	3.59017	3.2782	1	-5306	5.28983	5.76182	6.04854	6.55878	4.92695	5.96609
Fam173a	peak83179	4.12301	3.71136	3.4223	4.94044	2.88143	2.55256	4.0364	2.44244	1.98601	1	-1416	9.24478	9.93985	9.11176	8.60244	8.81009	8.12877
Fam178a	peak93566	1.40581	1.0554	-0.0451952	-0.319932	1.00797	1.12375	0.384338	0.0515519	-0.319932	1	1798	10.9804	10.5215	11.4688	11.7913	11.3056	11.1872
Fam179b	peak58666	2.073	1.55317	1.76594	1.01045	2.25924	0.69939	1.58988	1.06361	0.570634	1	1530	10.3513	10.3719	10.7888	10.0297	9.97699	9.67143
Fam189a2	peak92481	0.772801	1.34984	0.800905	0.983653	1.52854	1.51164	0.983653	0.491691	0.654566	1	14635	6.47854	7.91081	9.91695	7.29122	6.53201	7.87137
Fam43a	peak79195	2.09637	1.17613	0.30554	1.8579	3.46868	2.68191	3.17858	2.99427	2.72316	1	432	5.93727	9.65921	10.1873	7.73385	6.87574	7.80832
Fam46b	peak4505	2.219	1.45609	1.77854	3.76749	3.89754	3.16315	0.0984259	0.251092	1.77854	1	-36456	2.49825	4.27823	4.6544	6.83441	5.15191	5.79277
Fam53b	peak27104	3.38187	3.44543	2.78337	2.18934	1.76774	2.03261	0.403115	0.576195	1.38437	1	6042	8.85142	9.44044	9.58939	8.37832	8.01839	7.81963
Fam64a	peak51697	1.52854	0.828472	0.52577	0.654566	-0.148899	0.142217	0.491691	-0.319932	0.268351	1	-1317	10.7667	7.33324	3.09592	9.40224	8.71323	7.50848
Fam96a	peak38427	1.81144	1.46514	1.88079	1.52413	0.856153	0.234394	1.59463	1.28924	0.878933	1	-715	9.55848	9.0597	8.96859	8.95956	9.07116	8.34924
Fancm	peak58675	2.0433	1.69684	1.68043	1.19446	2.10608	0.703635	1.9089	1.29489	0.886431	1	-722	9.86387	9.28157	8.42192	9.35232	9.42577	8.96285
Fat1	peak29679	1.88709	1.62218	0.63025	2.3105	3.54884	2.51749	3.16893	2.62298	2.95856	1	-12961	13.8585	14.4336	13.8428	11.9152	12.0776	12.5149
Fbxl12	peak34938	1.98217	1.62863	1.43396	1.80012	1.85304	0.686167	3.64221	2.83823	2.53564	1	-126	6.99167	7.46809	7.54615	7.6637	8.03945	7.42786
Fbxl16	peak83184	2.94688	2.88258	2.36636	1.79738	1.91134	1.98055	1.71854	3.04708	2.59624	1	-5362	7.20431	8.55506	8.6692	8.94678	9.99847	9.77683
Fbxo2	peak5607	2.11872	1.60665	1.33306	0.587171	1.35301	1.02032	0.943476	0.518187	0.776295	1	3417	5.62244	10.3439	11.3728	7.35585	5.92156	7.32694
Fbxo44	peak5605	2.23076	1.25041	1.13995	2.2415	2.69654	1.55593	3.26887	3.46031	2.52255	1	-163	6.42341	8.63563	9.142	7.12222	8.93482	8.898
Fbxo6	peak5602	1.68815	1.19519	0.730795	3.1812	3.77968	2.98387	3.68389	2.9976	3.10294	1	400	8.13662	9.76083	10.1126	7.34101	7.35963	7.52706
Fdft1	peak70120	1.88244	2.14414	1.69911	0.982525	1.59789	1.06911	1.16659	0.032259	0.792008	1	13620	11.2139	11.8396	10.9134	10.3745	11.1387	11.6862
Fem1b	peak38057	3.08195	3.04952	2.66219	1.29752	2.51727	3.02828	0.781258	1.01035	2.11329	1	28833	12.2217	11.7031	11.8418	11.9804	12.3104	12.3514
Fem1c	peak88658	1.80481	0.661544	0.508365	0.856645	3.0812	1.73746	1.72448	1.19461	0.978312	1	2772	9.21748	9.44654	9.79027	8.75709	9.14107	8.32241
Fgd3	peak64160	1.9316	1.94246	1.62974	0.566843	1.81832	1.68895	1.34073	1.06092	0.371861	1	-7597	5.86047	4.95544	8.2048	7.18077	6.62395	7.22255
Fgf11	peak51456	2.45287	2.07839	1.33721	0.957909	0.828307	0.183768	1.09572	2.1159	1.74892	1	2128	3.6427	4.1914	3.52774	5.99503	5.11437	6.32793
Fgf14	peak72270	1.6882	1.41161	1.47642	1.19767	2.49633	2.02789	1.06911	1.53843	1.28709	1	6942	2.53522	1.11326	3.09424	7.19341	4.89853	7.22699
Fgf18	peak49398	2.92551	2.53281	2.00445	1.07878	0.795614	1.21869	0.604745	0.535066	1.09097	1	1650	0.923466	5.69469	6.0003	6.24241	5.44967	6.27165
Fgfr3	peak7693	3.28083	2.8174	2.73541	0.949256	3.24319	2.99652	3.77576	3.04108	2.59635	1	-17135	10.2521	10.1633	10.9203	10.4914	10.3326	9.82189
Fgfr4	peak64549	2.84857	2.62702	2.41408	1.11875	2.86761	2.88374	2.36132	1.79511	0.586561	1	19492	1.47335	4.09705	4.14105	7.55146	5.83576	6.43707
Fgl2	peak6854	2.9675	2.90362	2.59241	1.27338	3.83052	3.40334	1.01003	1.05553	2.07867	1	-42512	3.00899	8.53277	9.92265	6.62234	4.26479	6.45138
Fhl3	peak3711	2.56339	2.10356	1.81472	1.90035	1.70001	0.0624102	0.134859	0.203842	0.134859	1	1759	8.31213	8.87929	6.63672	7.2284	5.53346	6.48752
Fhod1	peak32543	2.84242	2.28164	1.55151	1.7375	2.65077	1.71619	2.97167	1.65592	1.53943	1	856	7.16969	8.71549	8.46175	8.17101	7.68494	7.99432
Flna	peak43061	2.21604	1.49536	1.10772	0.405648	2.59029	1.49536	0.921497	1.24402	1.34179	1	-2814	14.3327	16.3362	15.8622	13.1193	13.6903	13.3234
Flot1	peak84286	1.88552	1.38408	1.05767	3.26597	2.47469	2.63186	1.9801	1.27223	1.90708	1	-478	10.402	12.964	13.5275	8.6908	8.63475	9.74489
Flrt1	peak91562	2.14588	1.63628	1.53338	0.548357	-0.256946	0.137834	0.429947	-0.0708265	0.611897	1	-36965	2.38497	8.10781	8.57041	8.49141	6.78132	8.36816
Flrt3	peak101868	1.50961	1.50961	0.987727	0.269298	0.269298	-0.267588	1.38783	2.54682	2.68249	1	2474	8.81267	10.8048	9.0581	9.44045	10.6056	10.9344
Fmn2	peak110885	2.36457	1.34931	1.00105	2.6837	3.71714	2.72403	3.52508	3.67073	3.01388	1	1104	8.41044	8.83527	9.9815	8.95152	8.84688	9.12477
Fmo4	peak104052	2.0109	1.75017	1.3645	1.68871	3.36326	2.7952	2.56234	1.84476	2.41359	1	-19430	0.154886	2.02739	2.26003	5.95466	4.49506	5.18785
Fnbp1	peak96307	3.04345	2.75539	2.23124	4.252	3.09884	2.5119	1.65196	1.08006	1.05227	1	8355	9.84874	10.1581	10.1017	8.57352	7.66446	9.06315
Fndc5	peak4057	2.9296	2.95222	2.53631	1.371	2.29222	2.44357	1.20764	0.0474155	1.1618	1	6953	4.58856	6.61741	7.81551	10.5346	8.64948	8.91747
Fndc7	peak109241	2.48804	2.18632	1.66603	0.62602	1.45231	1.44343	2.3943	1.76921	0.83072	1	3830	-0.447459	0.684071	2.98611	7.47162	5.57501	6.73836
Foxj1	peak55539	1.85256	2.17041	1.7843	0.555454	2.8311	2.67648	0.609057	0.805527	1.39938	1	6277	8.21325	10.329	11.8291	6.79194	5.67233	7.53
Foxo3	peak30502	1.73518	1.20808	1.08356	2.01826	3.22944	2.05558	3.01131	2.13442	2.61618	1	-601	9.28222	10.6623	10.5824	8.682	8.38772	8.52483
Fscn1	peak12990	3.24437	2.88312	2.44934	2.68145	2.42493	1.60924	2.38751	1.88104	2.08493	1	3384	12.5393	12.921	10.3901	10.8744	12.1207	11.3959
Ftl1	peak22246	3.44573	3.12432	2.68511	4.58999	3.40543	3.51128	3.9552	3.11498	3.32129	1	-822	10.7426	12.3133	10.5796	7.78485	8.3925	7.82936
Fto	peak32015	1.96821	1.76208	1.02194	1.63514	0.561772	-0.091852	1.23263	2.82216	1.72589	1	18294	9.45646	9.26443	9.20078	9.30641	9.36623	9.97929
Fubp1	peak110950	2.04916	1.57685	1.20623	-0.240153	1.0479	-0.35614	0.359162	-0.0328858	-0.240153	1	2729	12.4431	11.4608	10.8741	12.3057	12.7706	11.59
Fundc1	peak42262	2.51609	2.12671	1.82152	0.798347	1.57923	0.942048	2.4694	2.32704	1.86339	1	24362	9.29084	9.55435	10.2905	8.52472	8.94433	8.62728
Fut11	peak67896	2.97076	2.76162	2.42757	0.264449	1.11537	-0.135655	0.627601	0.400746	0.812763	1	1544	9.51916	9.68248	9.3852	8.20688	8.67933	8.74275
Fxyd6	peak36662	1.24518	1.29596	0.862805	1.62864	0.92864	0.896098	1.46079	1.76103	2.02456	1	693	10.732	8.21847	10.2149	9.9307	10.26	11.6868
Fzd2	peak54368	2.57905	2.1811	1.66293	0.661849	1.76429	0.434709	4.48055	3.41955	1.23875	1	1315	9.91068	9.87288	10.1846	9.39524	9.54277	8.01374
Fzd3	peak70313	1.10918	0.12952	0.0803357	0.311029	2.45781	1.90067	2.37865	2.00977	1.41714	1	1521	12.7973	13.2031	13.9048	12.6073	13.0985	12.1398
Fzd7	peak52088	0.889873	0.916923	0.408103	-0.0347151	0.518187	0.518187	0.862306	1.1168	0.246899	1	-44499	8.75985	10.206	9.66631	10.7147	10.1017	9.0197
Fzd9	peak12236	1.34984	0.958921	0.772801	2.26325	2.34187	1.0554	1.87105	0.227519	1.36874	1	-7344	11.0713	9.89615	8.17592	7.20301	6.01733	7.22104
G630025P09Rik	peak51460	2.89455	2.41167	2.12199	1.28387	0.937397	0.21686	1.09097	1.20754	1.43498	1	-256	1.0612	1.50589	-0.0639118	4.30573	3.81044	3.66524
Gadd45g	peak64271	2.39648	1.16101	0.931227	1.06211	4.068	3.34404	3.55474	2.9234	2.66714	1	2053	6.54669	9.90138	11.2549	8.98588	9.41344	7.61589
Gapdh	peak19247	2.65441	2.29446	2.04732	1.52632	1.79958	0.575626	2.2483	0.776895	1.33347	1	1667	12.6609	12.6682	12.2728	10.2192	8.87887	8.72232
Gart	peak81426	1.54401	1.30509	0.710634	4.44459	4.32555	3.05523	4.81906	4.63104	4.40536	1	-330	10.9646	9.85414	9.80842	10.2949	10.3639	9.66188
Gbx2	peak72085	1.7869	1.52333	0.684336	1.95355	2.00967	1.44408	0.99355	0.684336	0.460996	1	-3911	7.57977	10.8712	10.0555	8.0003	8.74375	7.18798
Gcat	peak75486	1.88806	1.53343	1.61879	-0.068335	-0.068335	-0.272821	1.04466	0.329101	0.686288	1	-889	9.08575	8.14934	6.36486	8.9933	8.14221	8.35975
Gemin8	peak44601	1.98399	1.9202	1.58619	2.80969	1.67722	1.31571	0.448716	0.422644	1.73133	1	2122	7.82773	6.71003	7.09768	7.70885	6.94275	7.14439
Ghrh	peak102989	2.34643	2.02022	1.50212	0.350411	0.978421	-0.130802	0.183768	1.01859	2.02022	1	5350	1.12653	2.66903	-0.681924	5.13655	2.77961	4.13614
Gins2	peak33646	3.6278	3.50945	2.76523	3.58831	2.10272	2.18445	1.96046	2.27843	1.46746	1	23964	8.53539	6.86827	6.22233	7.87203	6.91001	6.45511
Git2	peak10845	0.953613	1.07801	0.870038	2.29328	2.45689	1.28578	1.57685	2.08666	2.1659	1	-524	9.98599	10.0774	9.78354	8.89099	8.81629	8.87175
Gja1	peak34655	1.70048	1.07761	0.860799	2.22383	3.02297	2.3083	4.10594	3.01841	2.83124	1	1342	10.6628	8.85515	10.5309	10.0401	9.3254	9.33649
Glcci1	peak13677	1.52745	1.50397	1.1068	2.3017	1.70954	0.36174	0.0521038	0.930147	0.429775	1	2304	10.0688	9.7924	9.82638	9.1612	10.1831	8.91963
Gli3	peak62311	1.36891	1.43836	1.10984	0.341024	1.13794	0.341024	2.11217	1.56796	1.08117	1	1535	9.7942	10.013	9.72696	10.2061	9.62511	8.43602
Glis2	peak77667	2.63644	2.676	2.27355	0.0459585	0.92344	0.550409	2.08071	0.987727	0.492502	1	4093	8.93034	9.1459	9.41578	9.22772	9.26207	8.38648
Glud1	peak68892	1.44431	0.805527	0.441876	0.710634	2.08786	0.734949	0.782383	0.527887	1.15098	1	1715	11.6729	13.0617	12.6336	10.5473	10.735	11.1241
Gm10125	peak86813	1.3285	1.17203	0.849254	1.2718	0.849254	0.397893	0.532711	0.532711	0.397893	1	-27309	4.02266	3.22239	2.90945	5.50748	4.08888	4.77417
Gm10516	peak9043	2.05625	1.99164	1.43396	2.97343	3.08823	2.16069	5.08214	4.85194	4.10396	1	265	1.81421	3.08236	4.25726	7.13538	6.32769	7.14231
Gm10649	peak30917	3.11187	2.70379	2.08104	0.688671	1.90719	1.73326	1.96861	0.310569	1.40822	1	-421	#NAME?	-2.39593	1.26303	5.02133	2.63304	4.25701
Gm11744	peak55590	2.77958	2.07298	1.93326	3.39797	2.89417	2.33459	0.389138	0.953825	1.76592	1	4745	2.59534	1.88362	1.91966	4.60466	3.57572	4.77803
Gm14057	peak101384	1.23984	0.779397	1.20661	2.25751	2.19958	1.58835	0.779397	0.636993	1.45321	1	-14969	4.92045	4.4766	4.97499	5.37191	5.20841	5.29902
Gm3646	peak31168	1.67376	1.91835	1.42978	-0.0178807	1.8455	2.19741	-0.111488	-0.111488	0.685428	1	32020	0.0612002	2.18692	-1.62891	3.75738	1.48199	2.38221
Gm5082	peak63656	1.83894	1.66189	1.76571	0.282812	0.988311	1.79872	1.39677	0.614806	1.05813	1	-4272	-0.888969	1.24286	0.176323	6.44156	4.81472	5.31603
Gm5779	peak44786	2.32393	2.28828	2.34491	2.43244	1.83381	2.33096	1.56251	1.08582	1.621	1	11865	9.29431	9.12715	7.91067	4.56255	2.34861	4.09845
Gm6583	peak10557	3.82533	3.70042	3.25824	0.827902	3.93386	3.45453	0.638167	1.10047	2.54152	1	-15076	1.24286	1.37481	1.97942	5.79986	3.60723	5.6345
Gm7367	peak55553	1.20427	1.42499	1.25933	-0.128176	0.666477	0.909566	0.645965	-0.0591924	0.538788	1	1839	#NAME?	#NAME?	#NAME?	#NAME?	#NAME?	#NAME?
Gna13	peak54967	1.54594	1.6069	1.54594	0.329101	1.02692	1.3601	-0.187518	-0.363486	0.51872	1	-1756	11.6247	12.2507	12.1778	10.0172	10.1136	9.89945
Gnai2	peak40600	3.71796	3.47158	3.13282	2.75803	2.79121	2.05243	3.68082	3.6082	2.48136	1	8000	12.5835	13.6045	13.7269	11.3961	11.6739	10.8756
Gnai3	peak109128	1.43897	1.31972	1.56231	2.44728	2.56994	1.15529	2.13039	1.84743	1.83661	1	-385	12.2033	12.2758	11.8087	11.2538	11.7332	10.8662
Gnb2	peak12478	1.47783	0.623172	0.250408	3.17161	4.30834	2.76202	4.10872	4.52051	3.39967	1	981	11.6258	12.4038	12.1428	9.62538	10.7616	10.5906
Gng12	peak16083	0.896098	1.02208	0.896098	2.40596	1.81425	0.758052	0.29184	0.0171029	1.08117	1	761	12.3414	12.4116	12.191	8.80027	7.16105	9.233
Golm1	peak64860	1.6571	1.44196	1.16758	2.32262	1.52854	0.983653	2.51304	2.62731	0.882075	1	1406	13.0565	13.6443	11.4407	11.3485	12.0566	10.0771
Gorasp2	peak98157	1.1438	1.96384	1.90991	0.515007	3.32422	2.79876	1.68905	1.37848	1.96864	1	-18110	11.2626	12.2283	11.634	9.46763	9.81484	9.7883
Gpam	peak94174	2.57437	2.68642	2.46647	0.304102	4.09852	3.80968	1.83422	0.898159	2.90315	1	-23571	10.1423	11.7524	13.9158	9.30761	9.65613	10.258
Gpc4	peak42657	0.886464	0.647373	-0.183336	-0.118732	2.06623	1.271	0.314586	0.00239485	0.886464	1	1611	7.66619	10.3419	10.9125	6.47681	6.84536	7.97793
Gpd2	peak97583	2.03324	1.64969	1.46747	2.44517	2.47768	1.84174	2.17874	1.82668	1.14204	1	29278	10.4935	13.316	12.0058	9.84458	9.31932	9.96354
Gpr137c	peak69065	1.48317	1.51944	1.39482	1.92299	2.68913	1.24402	3.32308	3.88988	3.22765	1	764	5.0917	5.05412	7.21772	6.80718	8.09078	9.57712
Gpr146	peak12652	2.84895	2.64446	2.31323	3.3956	2.87778	3.15766	1.59112	-0.0943355	1.57199	1	-1384	7.17991	9.45122	9.93567	7.6058	6.45138	7.53411
Gpx1	peak40711	2.1845	1.86149	1.77049	2.92985	3.39018	2.48788	3.37725	3.25891	2.55542	1	603	10.4942	11.2086	12.1009	9.56233	10.0798	9.58808
Gria2	peak107254	2.43673	2.38357	1.74973	2.2744	0.899105	-0.102364	0.352996	2.1563	3.24518	1	837	10.2316	10.1206	7.75125	8.14245	10.2335	11.9958
Gria3	peak42490	1.29596	0.960464	1.19256	1.05193	0.828726	0.828726	0.341024	0.388587	0.434631	1	2099	10.8851	10.334	9.92528	6.95257	7.37776	9.1473
Grid2	peak15995	1.82236	1.5844	1.10257	2.08869	2.19134	1.23206	0.94358	1.52946	1.84052	1	3274	7.87371	10.717	10.7164	6.65935	6.89118	8.94341
Grifin	peak12799	2.57103	1.76857	1.68831	2.86375	3.16374	2.54847	2.08299	2.06721	1.99398	1	15768	-0.592194	0.404177	-2.58496	4.97881	2.44361	4.30719
Gse1	peak33637	2.2928	1.62035	0.368914	0.320688	-0.435446	-0.171274	2.18917	2.13442	0.724431	1	-1043	8.57006	8.97428	7.93109	10.0317	9.92408	9.21823
Gspt1	peak78007	1.45969	1.03188	0.933758	0.52577	1.71733	0.491691	0.491691	0.0515519	0.142217	1	1936	11.9185	11.0899	10.7811	11.0099	11.2867	10.7636
Gtf2f2	peak71001	1.95106	2.2442	2.1212	0.685245	2.44562	2.56842	1.04243	1.3285	1.79884	1	-21371	9.83814	9.00518	9.56678	8.89773	8.99699	8.24924
Gtpbp3	peak30677	0.961456	0.819773	0.614419	1.60414	2.28143	1.4885	1.17602	0.90243	0.614419	1	236	9.57404	10.9439	9.398	8.6977	8.38601	8.48502
Gucy1a2	peak34455	1.37268	1.39209	0.776295	1.4488	0.653006	0.482418	3.00461	2.47783	2.07135	1	584	6.2526	5.73706	6.62108	8.05447	7.43148	9.21099
Gzf1	peak102265	2.08539	1.7237	1.45321	3.22952	3.58348	2.5369	3.42638	2.60862	3.03026	1	-532	10.8194	11.5989	12.1694	9.87973	9.48148	9.37996
H2afx	peak36526	1.47762	1.48951	1.55887	1.863	2.46662	1.14321	2.73483	2.33442	1.54754	1	1236	11.2852	9.07051	7.46712	10.3998	10.2334	8.49885
Hdgf	peak107643	1.15098	1.15098	1.28875	-0.130802	1.87462	1.2042	1.27223	0.47112	1.07682	1	4925	12.2993	11.8685	11.7091	11.5922	11.3167	10.498
Hectd3	peak3123	1.83211	1.61644	1.82152	0.189829	0.90243	0.222371	1.01816	1.07272	0.403567	1	-440	8.32036	9.31728	9.81398	9.12615	9.81328	9.62155
Hepacam	peak36090	3.04211	2.74323	2.56155	2.37384	3.97915	3.32733	2.19932	2.62019	2.90178	1	-7110	8.49852	9.03631	9.50892	6.99929	5.23202	6.35221
Hes1	peak79139	2.21442	2.41103	2.16338	2.11046	1.15123	1.6731	3.13274	2.73849	2.03296	1	-2292	9.65029	9.92561	8.02706	9.07564	7.25685	7.27277
Hhatl	peak41638	3.28588	2.95866	2.08115	1.86763	1.91929	2.16914	0.850549	0.248302	1.24913	1	-16620	-2.39593	-0.721024	2.51349	6.45582	4.12818	5.9342
Hipk3	peak99801	0.939924	-0.111488	-0.264377	1.7948	3.17363	2.33684	2.34567	1.21521	2.02117	1	1428	10.2797	11.6405	12.4835	9.79171	9.79491	10.4699
Hist1h1b	peak62635	1.66931	2.13442	2.32982	2.91308	1.63027	0.43836	3.00369	1.83298	1.52779	1	661	12.8902	9.19908	6.50075	11.4545	11.2349	9.13048
Hist1h1c	peak62767	1.48011	1.50961	1.33938	2.81832	2.42827	0.966615	3.42117	2.68249	1.94697	1	663	12.7221	11.648	12.4771	11.8226	11.3145	9.55228
Hist1h1d	peak62732	1.43471	1.60833	1.21956	2.62974	2.07085	0.76126	3.3455	2.38914	1.83493	1	690	13.4638	10.5622	10.0128	11.9796	11.2299	9.21489
Hist1h1e	peak62751	1.16894	0.998645	0.828307	2.96561	2.63832	0.782383	3.40126	2.92919	1.96989	1	650	13.2165	11.0911	11.0594	12.0355	11.9852	9.87394
Hist1h2ae	peak62736	1.15656	1.3388	1.18064	1.90641	0.846226	0.166665	2.16361	1.68862	1.52898	1	830	9.08938	5.91751	4.79268	8.81325	8.01499	5.70635
Hist1h2af	peak62719	2.1212	2.31139	1.75813	2.65965	1.10869	-0.0549045	2.15295	2.23435	1.15123	1	-860	9.26519	6.77816	1.92473	8.7954	8.50172	6.17019
Hist1h2ag	peak62669	1.63332	2.00351	1.59531	3.30423	1.19888	-0.0519198	3.18133	2.62469	1.83434	1	667	9.46733	6.13155	2.84331	9.31325	8.73452	6.2509
Hist1h2ak	peak62632	1.06486	0.823182	0.595673	1.3651	1.06486	0.249165	1.43564	1.15123	0.249165	1	774	10.9922	7.74654	6.20841	9.98546	9.17102	6.97751
Hist1h2an	peak62639	2.41622	2.38645	1.95495	2.33127	1.00153	0.564516	2.30605	2.01065	1.15065	1	1073	8.41562	4.66069	2.65992	7.42576	7.65826	4.92774
Hist1h2bb	peak62771	1.93883	2.06886	1.61122	2.6123	1.66283	0.252752	3.32722	3.10738	1.93883	1	739	12.0131	8.82487	6.71205	11.446	10.5505	8.38975
Hist1h2be	peak62746	2.18813	2.05926	1.73693	3.42387	2.48906	0.998645	2.2315	2.46746	1.5577	1	1478	11.4429	8.721	8.34299	10.4575	10.0167	8.38637
Hist1h2bf	peak62737	1.87941	1.81472	1.43897	2.13039	1.87941	0.560147	1.90035	1.66374	0.779397	1	1305	8.74171	6.23949	4.42425	6.18124	5.18982	3.77189
Hist1h2bk	peak62667	1.93839	2.20068	1.75094	1.6042	0.8665	-0.475127	2.35231	1.83917	0.662348	1	834	10.72	7.07361	3.64885	10.4539	10.2019	7.56311
Hist1h2bm	peak62622	1.78923	1.36874	1.31128	2.64292	1.91028	1.31128	2.91777	2.44343	1.10133	1	-806	9.6669	6.04469	4.17792	8.79072	8.39953	6.06874
Hist1h2bn	peak62633	0.882075	0.908148	1.27166	1.85773	0.772801	0.00398921	1.8032	1.51164	0.591605	1	772	9.66162	6.30676	4.4238	9.6202	8.89994	7.03705
Hist1h2bp	peak62642	1.42925	1.68815	0.953703	1.7863	1.86828	1.21098	1.54594	1.19519	0.329101	1	946	6.93785	3.62566	2.76695	6.42134	5.63072	3.49953
Hist1h3e	peak62735	1.52808	0.819773	0.538914	3.21896	1.4059	0.798347	3.23898	3.47335	2.7517	1	-1363	10.3695	8.14814	7.59959	9.76268	9.17666	7.16892
Hist1h3f	peak62725	0.888191	0.756618	0.756618	2.63384	1.66374	0.332638	3.09978	3.08157	1.04681	1	-101	11.7711	9.25549	8.40858	10.7727	10.3678	7.86993
Hist1h3h	peak62621	1.13236	1.10257	0.96029	0.96029	1.14704	0.0384667	1.38841	1.16156	0.373958	1	893	9.54883	7.10014	6.85798	9.27767	9.03367	6.7743
Hist1h3i	peak62636	1.78184	1.75557	1.64542	1.58703	1.34422	0.192581	2.55055	1.97638	1.46263	1	613	9.29891	6.63812	5.98831	8.73565	8.21991	5.96093
Hist1h4b	peak62774	1.87695	1.75813	1.48636	1.51921	1.59821	0.823182	3.13274	2.48773	1.95106	1	623	10.3771	7.19604	6.06616	9.53451	9.49895	7.89318
Hist1h4d	peak62740	2.02285	1.88643	1.49427	1.35646	0.926436	0.509869	0.810577	0.472233	0.546548	1	1370	12.5116	10.5571	10.2138	11.6627	11.38	9.97609
Hist1h4i	peak62668	1.29397	1.1264	0.877691	2.84331	0.613662	-0.127287	2.00967	1.98188	0.965446	1	-469	10.6814	7.84992	9.19406	10.097	9.39675	7.53172
Hist1h4k	peak62630	1.93585	1.27166	-0.0451952	1.83072	0.421017	-0.319932	1.49453	1.59425	-0.0961157	1	-1110	10.6812	7.74347	6.84833	9.83769	9.74383	8.04676
Hist2h3b	peak108305	2.13158	1.92684	1.6654	3.66108	2.4963	1.33148	3.05123	3.11558	2.19649	1	-402	9.50946	6.71859	4.64328	7.09483	6.94251	5.98284
Hist2h4	peak108301	2.13119	2.04867	1.64743	3.60745	2.63393	1.30047	3.02773	3.09352	3.41913	1	938	10.8845	7.78899	6.98117	9.92372	9.56052	8.26173
Hk2	peak16508	2.27422	1.72918	1.24596	2.57987	2.58719	2.02189	3.57281	2.43309	1.58293	1	691	10.3311	10.3426	9.9275	10.9049	9.09464	8.66114
Hmcn1	peak94587	2.03357	1.78189	1.6606	2.13227	0.456008	0.469204	0.257358	1.25099	0.302289	1	1411	11.0145	9.79888	8.63323	9.79088	8.38865	9.3038
Hn1	peak55419	2.42428	2.26718	1.99824	0.587799	1.60597	1.02339	1.62862	1.8758	1.55958	1	1802	11.6735	11.2141	10.7981	10.8255	12.2987	11.4126
Hnrnph3	peak39448	0.916923	0.369459	0.158997	-0.384969	0.482418	0.0653898	0.408103	0.0162054	-0.0347151	1	2142	4.62975	3.7673	3.84331	6.99872	7.68662	5.9855
Hoxa1	peak15400	1.92193	1.72739	1.37533	2.36837	2.41761	1.42433	4.91073	2.86488	1.91051	1	590	8.1594	8.06674	7.43313	10.1104	8.64775	7.26604
Hoxa4	peak15413	2.71839	2.49657	1.54762	1.55685	1.77814	1.50057	4.69716	2.66818	3.25196	1	2478	5.89676	5.83887	5.80658	9.2017	8.38944	7.95466
Hoxd3	peak98476	1.53838	1.49557	1.71667	4.47252	2.16888	3.25854	4.1782	3.95548	3.47229	1	255	4.14758	3.973	4.03738	10.1722	10.2919	8.84889
Hspb8	peak10998	1.27152	1.18515	1.18515	-0.320366	1.35301	0.158997	0.969549	0.805539	0.889873	1	12588	5.04002	11.9197	12.4807	7.24565	5.97705	6.88728
Hspg2	peak4949	2.53076	2.27431	2.17902	1.41127	2.20869	1.1654	3.5394	2.17902	1.82661	1	669	11.254	12.474	11.1687	11.2868	10.1793	11.0483
Hyal1	peak40583	2.2401	1.95205	1.68882	1.21442	1.60713	1.26372	1.21442	0.192546	0.51921	1	368	7.55254	7.44772	8.32602	7.77439	6.09564	7.17083
Id2	peak57146	2.61616	2.45769	2.03744	1.77023	3.01808	2.75493	3.75526	4.59783	2.71839	1	-2212	9.18388	12.0011	10.8379	9.46739	9.92298	8.38726
Id3	peak4825	2.50166	2.05342	1.83434	1.36622	4.05953	3.58442	3.71423	3.40929	2.1808	1	-2755	10.4735	13.7484	12.3725	10.4193	10.6253	8.48496
Idh2	peak23833	2.30166	0.996099	1.3947	2.57573	3.79384	3.12742	3.27464	3.45942	2.88555	1	917	11.9374	11.2753	12.0712	11.535	11.4798	10.3031
Idh3g	peak43028	0.862306	0.329751	0.203617	1.33306	1.89212	0.916923	1.29233	1.06937	0.889873	1	943	11.2067	11.1511	11.1263	9.91749	10.2922	10.2875
Idi1	peak62121	0.849254	0.713907	0.742012	1.15123	2.08874	0.432797	1.95106	1.82535	2.56055	1	918	12.2402	11.7201	8.78255	10.5072	10.3635	10.9837
Ier5	peak98000	1.92495	1.97185	1.74378	0.124989	1.1963	1.54542	1.30495	1.48203	0.964155	1	46603	9.06105	9.42586	9.93051	9.02053	8.9535	8.31001
Ier5l	peak96207	2.50814	2.28754	1.90572	4.23185	3.69806	3.22936	3.78505	2.97359	2.23815	1	3991	10.0661	11.7495	11.0645	8.42735	8.7205	7.1287
Iffo1	peak19242	1.6395	1.37268	1.20723	1.93245	1.83654	0.862306	0.329751	0.0653898	0.369459	1	1334	9.33598	9.36499	9.31175	8.4454	8.76893	8.53728
Ifitm6	peak27687	2.14472	1.25975	0.585629	1.91381	4.45903	3.90227	3.72333	3.26792	2.88073	1	-8388	#NAME?	4.40781	3.96932	4.29057	2.8285	3.73191
Ift140	peak83053	1.38165	0.816074	0.816074	2.34028	3.05814	1.36023	2.9038	2.34028	2.07689	1	532	10.7447	10.3741	10.1869	9.98905	9.93662	9.37187
Igf1r	peak23198	2.43474	2.5561	2.51677	1.38246	2.60568	1.67462	2.35224	2.10417	1.63108	1	20987	11.9742	12.4212	11.3893	10.9298	10.9609	10.533
Igsf8	peak110328	2.04306	1.58703	1.29034	0.410293	1.0521	0.112042	0.599417	0.599417	0.740046	1	1077	10.1369	9.23779	10.0445	9.7585	9.95682	10.0262
Igsf9b	peak35412	2.9142	2.52035	2.26844	0.56451	2.85932	2.49177	1.61984	0.68724	1.32806	1	-11073	7.52448	8.35545	10.2175	8.91008	8.48374	10.4165
Il9r	peak49269	1.63731	1.07214	0.493583	3.60976	1.84952	0.27056	0.24351	1.32531	1.10257	1	41669	-1.52838	-2.61411	#NAME?	7.10675	4.64674	6.51617
Ildr2	peak106441	3.62963	3.26141	2.87668	1.35464	3.14897	3.36816	3.57336	2.7204	2.23165	1	25974	7.82483	10.7696	12.6879	10.2521	8.90935	9.50917
Impact	peak87126	0.65043	0.473154	0.0639396	1.86661	2.21253	1.23641	1.88248	1.71535	3.08519	1	687	10.5408	11.6417	11.4759	10.0788	10.3129	10.9981
Ing1	peak28462	2.30305	2.25629	2.10616	3.20847	2.55566	1.15053	3.55606	3.79768	3.39541	1	-994	9.87468	9.29991	8.98498	9.3472	9.62946	8.57512
Ino80	peak100565	1.10079	0.90754	0.613662	2.79622	2.82779	1.33848	2.43555	1.70428	1.72119	1	757	9.64867	9.7128	9.5831	9.14888	9.12726	9.03609
Ints3	peak108026	1.52236	1.54912	1.22332	3.03973	3.55736	2.23297	3.05847	2.875	2.74795	1	634	10.9194	10.6722	10.5713	9.73243	10.0918	10.2949
Ints6	peak70081	1.45781	1.22872	0.928727	2.57414	2.92	1.60418	3.68145	3.21595	2.85202	1	-1039	10.271	9.9938	9.75005	9.49566	9.51637	9.1808
Ipo7	peak25335	1.15157	0.244197	0.0437457	0.14745	1.02112	1.07472	0.378144	-0.127287	-0.127287	1	1390	12.5936	11.3628	11.6925	11.5269	11.1426	10.8624
Iqcc	peak4111	1.27136	0.582318	0.433589	2.82926	2.70497	1.63717	2.27317	2.42863	3.15441	1	235	8.36014	8.2869	8.29513	7.86732	7.9891	7.77869
Iqsec1	peak17180	2.80086	1.69716	1.41492	2.00391	3.52611	2.7358	2.93734	2.26829	2.0108	1	708	8.96644	11.414	11.695	9.25541	9.17039	10.0748
Irs2	peak28400	1.31128	0.855523	1.18901	1.18901	0.983653	0.559063	3.19163	2.38892	2.13665	1	-1607	10.2627	11.3437	10.8154	9.30148	8.51477	8.83109
Irx5	peak32095	1.03368	0.472233	-0.256235	2.23996	3.224	2.02285	2.48641	2.71306	1.6873	1	1731	8.26813	9.27468	9.72368	8.50133	9.18326	7.07014
Itgb6	peak97757	1.93245	2.07135	1.7934	0.776295	0.482418	0.834201	0.776295	0.995158	1.35301	1	8649	1.5509	1.47854	2.0635	8.46399	6.48484	7.53572
Itpr1	peak18172	3.04482	3.05379	2.82134	3.09204	2.12884	2.39203	2.17891	1.01604	0.454371	1	23406	11.921	12.6386	12.2892	10.347	9.76717	9.23144
Ivns1abp	peak94788	1.94321	1.40732	1.36088	2.47065	1.39815	1.11443	2.78394	2.05245	2.0871	1	-665	12.4639	10.6207	10.8574	12.4174	12.5631	11.37
Jam2	peak81065	1.4403	1.5766	1.6471	2.3	1.80345	1.48718	1.21747	2.07298	0.975907	1	-1394	10.6442	10.867	11.3278	7.35685	7.93524	8.7005
Jmjd6	peak55615	1.68703	0.917601	1.00717	0.977929	1.43062	1.00717	1.40887	0.684052	1.14511	1	1180	10.5073	9.59274	9.30673	9.70187	9.70456	8.57749
Josd2	peak22088	2.89178	2.28011	2.24277	2.63743	2.50177	1.5928	0.759255	1.84618	2.62298	1	843	8.83536	8.58606	8.5674	6.97181	6.83192	6.50859
Jun	peak1751	1.60665	1.43014	1.06937	3.20994	2.68871	2.02237	2.27325	0.834201	2.52255	1	-1542	10.9682	10.2226	11.3979	9.24633	9.53456	9.53274
Junb	peak31510	2.56327	1.74035	1.8874	1.48718	3.15349	2.32602	2.54123	1.67436	2.74141	1	2689	7.65177	11.3884	11.688	7.64092	7.0307	7.12077
Kbtbd11	peak28766	2.84534	2.73187	2.17114	3.12016	1.42228	1.58291	0.292328	-0.110127	1.95979	1	-5663	10.579	9.97427	8.56271	9.48286	8.00923	9.08014
Kcnd3	peak108904	3.04564	2.63188	2.32031	3.30135	1.02339	0.709631	-0.075314	0.564498	1.1618	1	23449	12.5037	12.8978	11.36	8.17044	8.91872	10.3378
Kcnj10	peak110390	3.41727	3.14532	2.56686	3.62974	3.62702	2.85022	4.31351	3.21962	3.081	1	9917	5.11908	3.45461	5.75587	8.03874	6.13395	7.31436
Kcnn1	peak30630	1.3651	1.10869	0.325445	-0.00734177	-0.207793	-0.378826	3.25967	2.9877	0.564535	1	-7107	6.30779	5.93279	5.89401	8.64665	9.53407	7.84321
Kdm6a	peak42267	1.17118	0.854639	0.490554	2.56613	2.89035	1.74025	3.14178	3.40059	2.67035	1	-914	9.84743	10.3602	10.7601	10.0221	10.0512	9.22415
Kif18a	peak99995	0.999506	0.459239	0.776598	3.09703	2.10942	1.25679	2.27369	1.94366	1.09046	1	705	11.0729	8.91266	7.09961	9.66516	9.32938	7.68213
Kif21a	peak76552	1.64542	1.58703	1.54162	0.685428	1.00827	1.60185	1.65966	1.57205	0.30554	1	-5320	8.76995	9.89364	11.434	11.9911	11.7927	11.2989
Kif5b	peak86880	1.10133	0.491691	0.52577	0.421017	1.59425	0.744138	0.714895	0.308059	0.142217	1	1959	13.2521	13.2858	13.1423	11.7946	12.4087	11.668
Kirrel	peak107605	3.32155	3.26014	2.88063	2.20134	4.38485	4.07842	2.76874	2.74414	3.04769	1	23441	9.78724	11.4053	10.7595	9.12695	8.96378	9.30196
Klf3	peak8697	2.3752	2.19143	1.90314	4.31725	2.18488	2.01072	2.3105	2.28011	1.85446	1	3118	10.3055	10.2132	9.6551	8.39096	7.83775	6.82744
Klf7	peak55484	1.87695	2.36659	1.92678	1.23271	0.924759	0.949074	0.849254	0.900027	1.59821	1	4223	7.69253	8.77778	8.33605	7.23116	7.57069	7.53483
Klhdc10	peak14361	1.47722	1.47722	1.25144	1.14583	1.97338	0.421017	1.07855	1.7025	1.45969	1	1026	11.3001	10.8194	10.6786	10.3851	11.232	11.485
Klhl17	peak6418	1.27136	0.684594	0.981054	1.75155	2.3478	1.20408	1.73576	2.53285	2.72911	1	-777	9.07326	8.48631	8.52403	8.99349	9.5788	9.66737
Klhl21	peak6056	1.62317	1.58994	1.31284	2.11872	2.43169	1.13995	2.52255	1.16273	1.52109	1	837	8.10709	7.49647	8.03528	8.14641	6.87607	7.56567
Klhl25	peak23561	2.06138	1.81306	1.35646	1.27136	1.71978	1.08445	0.393882	1.29311	0.926436	1	5641	9.00997	10.049	10.4695	8.65586	9.26673	8.97698
Klrb1b	peak19543	0.840425	-0.194401	0.582318	2.68043	1.54953	0.684594	1.35646	1.27136	2.39885	1	-11861	-0.120294	#NAME?	-1.04891	5.39415	3.78938	5.23023
Kndc1	peak27625	2.10772	1.93946	1.52938	0.401384	1.2703	1.05656	0.765851	0.501489	1.18255	1	13087	2.41052	2.37666	6.1557	8.23364	6.35773	10.7806
Krit1	peak6443	0.965446	0.576983	0.334862	1.7869	2.62713	1.46431	1.24805	1.1763	1.27119	1	773	10.1863	10.6962	10.7921	9.68004	10.1377	9.54917
L1td1	peak2030	0.796629	1.77183	2.19422	-0.207793	1.43564	1.50288	1.19255	0.713907	0.874864	1	29751	-0.0639118	1.31228	2.68332	7.45231	5.42257	6.95822
L3mbtl3	peak23276	0.900027	0.949074	0.742012	2.02154	2.496	1.21277	3.11673	2.70318	2.01003	1	-517	9.7431	8.80026	9.18966	8.94476	9.18534	9.25096
Lamc1	peak96935	1.60119	0.929511	0.709951	0.0990891	1.90035	1.20661	0.203842	0.169763	1.2883	1	2470	12.5365	13.5046	13.4781	11.5445	12.727	13.3846
Laptm4a	peak56618	1.67682	1.54594	1.06218	0.708713	1.67682	1.44269	0.51872	0.208392	0.616842	1	-5602	11.8591	12.4248	13.4217	10.3678	10.3872	11.1161
Lasp1	peak53770	2.52506	2.53444	2.03744	2.58943	1.48131	1.70532	1.37054	1.04294	1.18064	1	18610	12.0607	12.5878	11.8594	9.56082	10.1385	10.4787
Lax1	peak87443	1.88993	2.09898	2.01122	-0.209463	2.14291	2.17018	1.41726	0.363161	0.761782	1	-5787	#NAME?	-0.37707	#NAME?	6.3185	4.69228	6.08775
Lbh	peak85748	2.18488	1.91109	1.46892	2.47518	2.57871	2.02545	0.571224	2.18488	2.1382	1	1338	9.87922	10.72	10.0159	8.42949	10.6922	10.1031
Ldb1	peak93695	3.60639	2.97773	2.87342	3.68324	3.17736	2.40751	2.92097	2.74849	2.2709	1	1881	10.8173	10.5979	10.7108	9.72874	11.0583	9.69184
Lfng	peak12812	3.10016	3.05653	2.49336	2.03026	2.54412	1.91155	4.33274	3.30635	2.18329	1	4714	11.407	11.8967	10.1537	8.77294	8.56404	8.10709
Lgals1	peak75467	3.12172	2.65649	2.50703	3.78146	2.91965	1.99583	1.51141	1.20984	0.893814	1	1025	13.1637	14.6547	12.8328	8.7925	8.4304	9.16574
Lgr4	peak100026	1.09523	1.39368	1.18698	-0.591897	1.82348	1.58291	0.538617	0.27152	0.292328	1	4042	9.31539	10.0482	12.0584	11.6053	12.0067	10.7819
Lhx1	peak52785	1.91683	1.5246	1.53612	1.00093	0.22848	-0.358822	3.20759	4.21327	2.13691	1	636	-2.67423	0.0519521	-0.705257	9.09531	10.874	8.6246
Lin54	peak9940	2.25729	2.48587	1.82771	0.953413	1.25659	-0.0170002	1.50699	1.14099	0.820998	1	-837	9.93207	8.62106	8.4429	9.17201	9.02168	8.57588
Lmbr1l	peak77039	0.987727	0.550409	0.0856661	0.685756	1.83493	0.685756	1.20161	1.18342	0.76126	1	761	7.05054	7.20594	7.80986	8.24465	9.59406	8.03789
Lmo4	peak110609	1.9089	1.37865	1.17116	2.56969	3.13094	1.85873	2.72177	1.82926	2.23527	1	463	10.623	10.1667	10.2922	8.36904	8.7373	9.02907
Lonrf2	peak23992	2.01068	1.67891	1.26015	2.12743	1.16776	0.667725	1.64993	1.49557	2.97671	1	-26808	8.34549	8.29069	8.35692	8.36246	9.03937	11.4973
Lonrf3	peak42372	1.68772	1.94184	1.23436	2.17776	1.1958	1.32648	1.99895	1.29034	-0.0639253	1	548	9.67596	9.907	9.61866	8.26152	7.34305	7.08055
Lpin1	peak56922	2.68461	2.09694	2.23645	1.75187	2.01072	1.66985	1.62218	1.35688	2.72579	1	-2067	10.8298	9.77957	11.4307	9.03143	9.6167	9.70319
Lrig3	peak47485	1.84248	1.56613	1.12076	0.118557	0.791577	0.514474	0.841139	0.36436	1.42157	1	3022	7.92638	7.548	8.8489	9.09115	7.89251	8.68629
Lrp1	peak47626	1.7639	1.6395	1.46721	2.31452	1.7185	1.60665	0.587171	-0.0874989	1.22898	1	6487	12.939	14.2463	14.7898	11.2044	12.1231	12.8392
Lrp8	peak2709	3.55173	3.17188	2.8597	1.37135	2.08491	1.92623	1.94737	1.31958	1.76289	1	27619	9.67488	9.85118	8.07555	9.33563	9.5921	10.3269
Lrpprc	peak86249	2.63276	2.04895	1.61285	1.72063	0.904819	0.483171	0.314524	1.35633	0.200004	1	40119	11.4906	10.7534	10.641	10.7473	10.9488	11.0878
Lrrc36	peak32554	2.53559	2.17891	2.06518	1.74153	3.44793	2.50102	3.22774	3.18482	1.5177	1	18307	3.35332	5.41763	7.07724	6.95066	5.69144	6.42089
Lrrc61	peak15147	0.862306	0.369459	0.408103	2.85878	2.63271	1.98452	1.37268	1.41124	1.94564	1	452	6.95915	7.0735	7.35705	7.56008	7.12178	7.46611
Lrrc7	peak111178	1.05193	0.522533	0.645094	0.522533	0.341024	0.240919	0.0763954	0.29184	2.00943	1	1915	7.77065	7.17752	4.41233	7.70347	6.52063	9.25486
Lrrn1	peak18136	2.71164	2.32132	1.13408	2.64344	1.33196	1.22401	1.13408	1.69752	1.23641	1	28551	10.6212	6.81852	8.62531	9.41901	11.5376	10.2001
Lsm4	peak30593	1.22686	1.65407	1.33565	1.79793	1.71978	1.91477	2.56896	2.44815	1.6873	1	-438	10.1871	9.40309	8.44228	9.09431	9.29791	8.64517
Lzts2	peak93575	2.81668	1.67997	1.88141	3.92857	3.89171	2.89326	4.62281	3.52129	3.02845	1	706	9.97251	10.5422	11.0238	9.74581	9.96529	8.75091
Macf1	peak3609	2.66045	2.40691	2.12743	1.53838	2.75875	2.57566	0.392436	1.42889	2.19587	1	17391	13.4939	14.1767	14.8581	12.3202	13.2378	13.711
Maged1	peak43280	2.88735	2.28212	2.31591	3.56858	2.62301	2.58887	3.35366	3.87937	4.05467	1	-897	14.6221	14.5523	14.1054	12.5108	13.6476	13.8299
Malat1	peak91353	2.86727	2.37838	2.14178	3.10899	3.56735	3.31304	3.60848	2.50679	4.44601	1	-10029	16.0428	16.4652	17.023	15.6236	16.5275	16.4022
Maml2	peak34672	2.34755	2.01058	1.45354	3.29148	1.36595	0.82442	0.389437	1.03378	1.15818	1	35019	10.7553	10.7828	10.4932	8.12001	7.63307	8.30916
Man1a2	peak108539	0.954003	0.472233	0.311029	0.546548	1.15741	0.717136	0.717136	0.433589	0.617222	1	1122	11.8711	11.9782	11.8185	10.4135	10.6863	11.1505
Man2a1	peak85366	2.53943	2.04508	1.83381	2.66707	2.66707	1.72067	2.23684	1.78348	2.38597	1	290	10.164	12.0247	10.2954	8.77197	8.21902	9.68292
Manbal	peak102998	2.2852	2.50613	2.07647	0.14235	2.54375	2.31813	1.97685	1.44201	1.14437	1	8707	8.47454	8.96923	9.02072	7.41343	7.97447	8.55968
Maoa	peak42247	1.19256	0.758052	0.896098	0.758052	2.53838	1.68688	0.645094	0.434631	0.960464	1	25154	10.7556	10.4391	11.42	12.3936	10.6881	12.2935
Map2k1	peak38220	1.52492	1.24997	0.598458	1.3834	2.72745	0.895149	1.15362	0.402764	0.580041	1	1216	11.6029	11.5919	11.7296	9.86455	9.46034	9.60143
Map3k12	peak77466	2.29083	1.92349	1.77297	1.25757	2.78293	2.23293	2.44449	3.10223	3.1787	1	6106	9.00513	9.54569	10.0879	8.57648	10.3043	10.5194
Map4k4	peak33726	2.65379	2.24997	2.00967	1.54249	0.539348	0.99355	0.613662	0.290242	0.877691	1	34261	14.7422	15.1923	13.933	12.0027	13.0735	11.817
Mapk8ip1	peak99200	2.91944	2.4136	1.96953	2.18897	2.60109	1.76869	3.11761	3.30729	1.53052	1	1043	10.4874	10.751	11.192	9.84557	11.2078	11.4311
Mapre3	peak7457	1.90596	1.17331	0.950563	0.980361	2.66653	1.58565	2.64808	2.79784	2.19358	1	620	7.29624	7.67798	8.25613	7.26072	7.8491	8.3721
2017-03-06	peak73040	1.78263	2.03581	2.18285	0.651301	2.37865	2.38878	1.1335	1.18093	1.08445	1	-12104	11.6143	11.4976	11.8133	10.64	11.686	12.4561
Marcks	peak26460	1.09831	0.971186	0.349594	4.76144	4.27482	3.37351	4.4841	5.03746	4.10757	1	-1198	14.1866	13.7776	14.1211	12.362	13.846	12.6905
Marcksl1	peak4096	2.22227	1.7025	0.983653	1.07855	1.7025	1.98567	1.52854	0.800905	1.40581	1	-341	12.9437	13.0348	13.6847	11.7609	13.3297	12.3318
Mark2	peak91601	2.77232	2.79384	2.44328	0.381707	0.475998	0.397856	1.77181	0.726721	1.81455	1	-13016	9.01275	8.99853	8.7982	8.95486	8.54611	8.5444
Mat2b	peak49650	1.09151	0.788805	0.571093	2.61444	2.08006	1.57432	2.34347	1.03584	1.51447	1	-1021	10.2746	10.0214	10.4519	9.77619	10.0968	8.59459
Matr3	peak87933	1.02208	0.645094	1.02208	0.0171029	0.645094	0.240919	0.133347	0.0171029	0.29184	1	2631	13.3736	12.7906	12.7903	12.9494	13.8504	13.3955
Mbd6	peak47585	2.67698	2.62218	2.40468	2.44895	2.89888	1.76067	3.10965	2.07503	1.9089	1	980	6.96644	6.38048	6.23496	8.1854	7.5772	7.34846
Mcf2l	peak28587	1.52333	1.88017	1.66986	-0.127287	0.196634	0.378144	0.90754	1.95355	1.96778	1	-171	5.89045	7.8453	8.32172	8.9769	11.4521	12.2926
Mcl1	peak108204	1.46263	1.82037	1.76876	-0.211593	1.82037	1.93015	1.23436	0.376213	0.341309	1	3895	11.7378	12.4683	12.9145	10.9942	11.6182	10.7462
Mcts1	peak42467	0.752544	0.385868	0.239529	2.64905	2.71146	1.41568	2.37535	2.7766	2.67206	1	343	8.90196	8.71959	8.84849	7.77764	9.14581	8.66503
Mea1	peak84712	2.41167	2.1572	2.2471	0.638362	1.89745	0.0268671	1.43498	1.35636	1.34623	1	-928	8.87548	9.8411	9.32696	8.31403	8.91285	9.49183
Mef2d	peak107691	3.4747	3.30906	2.86461	1.67819	1.83773	1.17668	1.39768	1.27415	1.16603	1	2628	8.90818	8.3708	8.20462	7.7598	7.47037	7.8448
Mest	peak14409	1.32397	1.12203	0.781322	1.7458	0.606436	-0.438992	2.07178	2.88073	2.78358	1	-448	14.6304	13.6683	10.2801	11.1525	12.1816	11.466
Mex3a	peak107772	2.44832	2.26492	1.85892	0.36174	1.49605	-0.0369313	2.46463	1.89547	1.93697	1	1595	11.0294	9.3015	8.89794	10.8478	11.6146	9.88923
Mfsd2a	peak3522	2.66585	2.42017	1.90717	0.237338	3.68324	3.3805	1.86149	1.20233	0.769678	1	-1645	3.89401	5.07425	6.77087	8.10437	7.83941	8.32426
Mib1	peak86995	1.27079	1.24518	1.08117	0.605386	0.793822	0.341024	0.721373	0.564554	0.341024	1	12645	12.0365	11.4829	11.3997	11.528	11.8517	10.6714
Midn	peak45241	3.76183	3.70228	2.36734	1.69602	1.69602	0.469648	0.716243	0.309847	1.51241	1	5214	11.17	11.4193	10.7301	10.32	11.7325	9.79939
Mir10b	peak98478	1.19521	0.201936	-0.0235772	2.33051	0.325009	2.12988	4.47912	4.00601	2.98381	1	4974	#NAME?	#NAME?	-2.70526	4.00779	1.72392	1.17632
Mir125b-2	peak80975	1.43396	1.44779	1.15931	1.1253	1.93386	1.15931	0.285333	0.980607	1.28787	1	-3077	-1.39593	-0.952694	-1.68966	2.67129	1.91839	2.25096
Mir130a	peak98911	2.87218	2.70377	2.52526	2.78369	2.75983	2.0052	3.85806	3.19039	2.49255	1	-982	-2.37084	-0.37707	-1.06895	2.17845	-0.563483	1.76129
Mir143	peak89478	3.09692	2.80071	2.19715	1.81328	1.67776	1.07229	2.06867	1.22789	1.71146	1	-4108	#NAME?	#NAME?	#NAME?	1.39689	0.0612002	0.736966
Mir1893	peak86886	1.15619	0.939924	0.628661	0.740046	0.740046	0.476128	0.192581	0.0267396	-0.111488	1	2026	#NAME?	#NAME?	#NAME?	#NAME?	#NAME?	#NAME?
Mir1894	peak84314	1.41161	1.0522	1.5744	3.47164	3.47481	2.3927	3.40329	4.17081	3.81763	1	156	4.11714	5.01316	5.15489	4.11075	5.77952	4.37759
Mir1895	peak110140	1.10984	0.645094	0.188136	2.03954	1.70578	1.13794	4.52645	4.62902	3.13442	1	851	#NAME?	#NAME?	#NAME?	#NAME?	#NAME?	#NAME?
Mir1903	peak34418	1.06394	0.94808	0.886464	1.09151	0.448533	0.0593465	0.788805	0.917601	0.314586	1	24457	#NAME?	#NAME?	#NAME?	#NAME?	#NAME?	#NAME?
Mir191	peak40742	2.28596	2.21253	2.24971	1.73296	2.27998	0.920136	1.34347	1.02393	1.50594	1	-42	-1.38333	0.5025	0.146221	2.45943	1.5737	1.55418
Mir1934	peak51433	2.16053	2.42764	2.06263	3.69954	2.8389	2.49299	3.53952	2.74418	2.66632	1	299	-1.38333	-2.16273	-1.12029	#NAME?	0.0473057	2.02975
Mir1938	peak57924	2.11373	1.12236	1.15939	1.76902	2.98855	2.28269	0.649389	0.700538	0.609801	1	2066	1.74272	2.36644	2.92853	3.17739	3.37156	2.85864
Mir199a-2	peak103510	0.909566	0.129932	0.56087	0.27056	-0.0258994	0.446917	0.96029	1.28608	1.24576	1	-61	#NAME?	#NAME?	#NAME?	#NAME?	#NAME?	#NAME?
Mir222	peak42273	1.05767	0.318587	0.183768	0.850732	1.84141	1.59803	1.15098	0.894563	0.850732	1	-20240	#NAME?	-1.38333	-0.628906	#NAME?	-1.65896	-1.14136
Mir23a	peak31376	2.80738	2.23527	1.84407	1.41877	3.13697	1.39885	3.61824	1.85142	0.996577	1	-7208	-1.38333	-0.79419	-1.62891	2.62527	1.28293	0.594549
Mir3075	peak68349	2.56364	2.4316	1.51141	1.19688	1.61245	1.0747	0.956662	0.861332	1.69771	1	16450	0.337235	-1.61411	-1.70526	2.43029	2.13641	1.88882
Mir3081	peak80160	1.40777	1.6776	1.99345	0.0232698	0.643332	0.974716	1.02604	0.405648	0.325972	1	16045	-1.52838	0.246915	0.938599	3.31518	2.54185	2.02975
Mir3083	peak83346	3.21299	2.86808	2.68416	0.297113	2.60135	1.70828	1.23206	1.61638	2.56358	1	-1463	#NAME?	#NAME?	#NAME?	0.91584	#NAME?	#NAME?
Mir3089	peak96249	2.83864	2.29324	2.47865	3.02888	3.5638	3.37106	3.53899	2.87214	2.8655	1	589	#NAME?	-0.79419	-0.0740006	1.90175	0.742725	1.92093
Mir3093	peak107701	2.58434	2.15158	1.78231	3.05981	1.99662	1.39677	-0.280899	0.47885	1.76571	1	-13337	5.19587	5.35908	4.14785	2.83996	1.83458	3.14513
Mir3099	peak20680	1.14583	1.21012	1.0554	-0.0451952	1.07855	0.559063	1.52854	1.34984	1.68753	1	6768	#NAME?	#NAME?	#NAME?	2.68107	0.0473057	2.5737
Mir3108	peak32866	1.84003	1.01908	0.355845	0.214413	-0.266041	0.286862	0.515121	-0.0277081	0.251092	1	-41457	-2.67423	#NAME?	#NAME?	1.42044	1.28885	0.85333
Mir344-2	peak22805	2.16942	2.12209	1.68158	1.74545	3.01722	2.23516	1.34843	2.94047	2.81379	1	130	2.62683	1.38036	1.34293	-0.141356	1.25701	2.20268
Mir344c	peak22799	1.75626	1.35299	0.762371	1.52632	2.2894	1.71914	0.0140262	1.83471	1.99858	1	83	#NAME?	-2.61411	-2.58496	2.44007	1.03092	1.59455
Mir345	peak61366	2.20036	1.86391	1.80345	1.71432	1.76592	0.453504	0.838042	-0.0277081	0.214413	1	-121	1.80185	2.09311	1.03562	3.18322	2.78101	2.13422
Mir350	peak111758	1.92204	1.89099	1.61522	0.0800583	2.28943	1.78101	0.651956	0.536352	0.68852	1	-2690	-0.395929	0.133125	0.536053	-0.21201	1.41323	1.79632
Mir670	peak99390	1.93946	0.918517	1.05656	2.75062	1.2984	0.549052	1.59882	0.918517	2.32822	1	-2755	-0.395929	-1.61411	-0.0943924	1.44361	1.44007	3.0268
Mir7-2	peak23676	1.58523	0.546548	-0.256235	-0.0233685	-0.388472	-0.256235	0.617222	1.90067	0.717136	1	-4378	#NAME?	#NAME?	#NAME?	1.48199	0.443607	1.48371
Mir763	peak47258	1.99786	1.84429	1.68753	1.16758	-0.203688	0.142217	0.623429	0.346703	0.491691	1	26935	-2.39593	#NAME?	-2.67423	1.45943	1.05889	1.59455
Mir9-2	peak65728	1.60119	1.27233	1.15529	2.90639	2.65246	1.9107	2.86439	3.22952	3.0907	1	5869	3.64386	4.7515	4.08321	4.09592	4.27277	4.18613
Mir9-3	peak23756	1.74045	1.58829	1.39677	0.161168	0.596151	-0.0284513	2.13875	2.01077	2.06605	1	-781	0.374808	-0.00965017	-1.68966	3.45154	3.12708	1.48371
Mir92b	peak107852	2.18148	2.26456	2.14297	-0.21512	1.21747	1.10174	2.08319	1.14136	0.602876	1	2774	-1.51457	0.793549	2.04614	3.34719	3.14731	1.62916
Mir99a	peak80973	0.862306	0.916923	0.369459	1.06937	2.74263	1.99725	0.369459	0.445739	1.31284	1	-2194	2.09649	2.74631	3.64232	-0.21201	1.38957	2.40327
Mirlet7i	peak47423	1.38165	1.36023	1.1763	2.58157	2.11576	1.22452	2.9038	3.14841	1.96778	1	-1063	-0.990414	1.12433	1.34293	1.88753	2.29768	-0.263034
Mlc1	peak76413	1.68688	1.6087	1.29596	1.19256	2.64013	2.49557	0.645094	0.960464	0.683737	1	-1432	12.427	14.1274	15.2088	6.94611	5.85782	9.49796
Mlec	peak10888	1.89016	1.68831	1.00093	1.2727	2.25306	1.61422	1.87211	1.11278	1.12807	1	889	13.0022	13.4536	12.9611	11.6042	11.3406	11.7141
Mlf2	peak19217	1.98436	1.43842	1.13548	1.28407	2.5336	1.76846	1.99103	1.53285	1.54196	1	-893	12.6529	12.788	12.4188	10.6752	11.6851	11.3536
Mllt10	peak95217	0.886464	0.886464	0.314586	1.19679	2.28498	1.06394	2.33196	2.43239	0.217839	1	-1050	10.0693	9.72844	9.78117	9.86211	10.1017	8.92072
Mnt	peak51870	2.03296	2.19422	1.50288	0.397893	0.362123	0.0387028	0.466876	0.466876	0.796629	1	6005	7.5611	7.9571	8.3516	8.53364	8.75751	8.74105
Mog	peak84354	1.63335	1.01558	0.741283	1.39534	3.11649	1.77481	3.43139	3.70328	4.12175	1	-5409	1.07724	0.0749621	0.367371	6.49889	6.4895	7.58704
Mpv17l2	peak30611	3.12454	3.02744	2.65223	1.50372	2.56388	1.35158	2.2653	1.90572	1.18148	1	876	7.40443	8.5669	8.37568	6.70483	6.86534	6.94938
Mrps9	peak45261	1.1083	1.28924	1.53851	-0.371292	0.966615	0.401037	1.73858	2.69538	2.27355	1	25765	9.66065	8.98903	9.13944	9.20361	9.20276	8.5505
Msh5	peak84190	1.48425	1.02112	0.500704	0.500704	0.290242	-0.127287	1.10079	-0.0679945	0.334862	1	-1589	5.41346	4.35919	3.92758	7.47265	6.21645	6.63764
Msi1	peak10924	2.12513	1.15098	0.685902	0.998645	3.51093	2.26528	5.58678	4.5933	2.47469	1	1010	8.10395	8.10493	9.01965	10.396	10.2448	8.50709
Msi2	peak53212	1.20161	0.966615	0.659683	-0.318508	0.659683	0.432174	0.809487	0.234394	0.63313	1	2800	12.9197	12.4961	12.2168	11.507	11.617	10.8224
Mtss1l	peak32984	2.98372	2.88924	2.3499	3.88321	3.14885	2.95156	-0.0987208	0.0605549	2.37437	1	-5851	11.9447	11.4272	11.0151	8.22598	7.66432	9.38328
Mttp	peak110331	1.73693	1.33721	1.23862	0.381548	1.96989	2.53132	0.957909	0.555454	0.350411	1	626	7.5946	7.89334	8.84215	9.35754	8.5843	8.42552
Mxra7	peak55604	2.30448	2.30448	2.27395	0.0723612	0.445392	1.20984	1.78688	2.86746	2.30448	1	16859	7.76509	8.47427	9.15504	8.4746	8.88585	8.16399
Mycbp2	peak71699	0.785575	0.60608	-0.218403	0.60608	1.70073	0.492502	0.432174	1.35571	1.08889	1	1051	11.1299	10.8349	11.4543	10.9387	11.616	12.5761
Myd88	peak41416	1.63473	1.55003	1.51072	2.40839	3.18992	1.80685	2.23233	1.09846	2.03175	1	-580	5.21361	8.53946	8.68883	6.84034	5.92164	6.34891
Myl6	peak47730	2.2218	1.45084	1.5744	0.750688	3.07955	1.7732	1.72067	1.30147	2.14414	1	1143	11.4455	13.5477	12.8231	11.0244	11.8092	11.823
Myo1c	peak52014	2.30115	1.95737	1.41877	0.62006	2.69343	1.69684	0.531344	0.494271	1.33738	1	199	9.32352	11.0743	10.98	8.90374	8.34536	9.48737
Nap1l5	peak15925	1.87462	2.02022	1.30509	1.42949	2.0003	2.09727	0.147999	1.92832	1.88552	1	-27053	10.0701	10.2766	8.38674	5.73299	6.26015	10.4024
Nat14	peak20615	2.64744	2.5638	2.05245	0.844288	1.81127	1.04562	2.70434	3.54972	3.97052	1	690	4.70284	5.37944	6.38451	6.88362	6.61603	7.16239
Nat6	peak40585	1.74892	1.36863	0.850732	2.1159	1.7843	1.01859	1.5577	0.998645	1.48788	1	193	8.04394	8.09559	8.64729	7.58976	7.32574	7.38137
Ncdn	peak3898	2.79828	2.5113	1.96673	1.21747	1.47172	0.885476	0.763833	1.56207	1.71432	1	941	10.1625	10.7316	10.7531	8.63474	9.82197	11.1974
Ncf2	peak96175	2.82962	3.19675	2.54672	2.21003	3.18104	3.23908	1.86158	1.37386	0.265099	1	16426	4.02	4.56884	5.36142	7.51998	6.12088	6.7747
Ncor2	peak11720	2.98288	2.71502	2.17191	2.11548	2.40557	2.29981	2.19024	1.53969	1.752	1	44939	10.076	8.73219	8.70031	9.10076	8.17636	9.08071
Ndnl2	peak22964	2.63281	2.32332	2.13949	2.17977	2.39578	2.3518	2.6192	2.20861	2.2008	1	32198	8.72235	8.49897	9.06713	8.73848	8.70288	8.30186
Ndrg3	peak102938	1.10207	0.61183	0.929511	1.06547	1.86883	1.22332	0.560147	0.363118	0.478977	1	15157	10.7443	12.817	12.1282	9.35349	9.82087	10.8047
Ndst1	peak89374	3.68447	2.94869	2.22399	1.53231	4.23993	3.89122	1.52042	0.623082	2.00272	1	-16634	10.9516	12.3303	13.1242	10.1385	10.5306	11.0073
Ndufa12	peak46290	1.7088	1.2864	1.44135	0.140725	2.12171	1.67795	2.15195	1.74892	1.5246	1	32230	11.5064	11.5673	10.9019	9.88119	9.73846	9.96825
Ndufa13	peak30407	2.02912	2.30779	2.11977	1.61977	2.15694	2.00667	1.9976	2.55058	2.46425	1	-18183	10.3763	10.8788	10.6121	9.59525	9.90811	10.1825
Ndufb10	peak83012	2.01088	2.07979	1.819	0.364773	2.53727	0.517107	0.734754	0.26069	0.734754	1	859	9.3628	9.65865	9.65059	8.82539	9.38159	9.28035
Ndufv3	peak83860	3.20045	2.66653	1.9593	4.69881	2.56694	1.2115	0.452041	0.14511	2.10843	1	20191	10.7837	11.4016	10.9006	9.50684	9.33917	9.90995
Neat1	peak91360	3.04939	3.07723	2.68533	2.29004	2.67322	2.01728	0.964155	1.13873	1.24075	1	-6325	6.87086	8.6697	10.111	8.79372	7.2567	8.28543
Nfat5	peak32764	1.29596	1.19256	0.991601	0.434631	1.50462	0.645094	0.721373	0.522533	0.434631	1	2226	10.2608	11.3495	10.8733	10.107	9.44243	9.50358
Nfe2l1	peak53627	3.36813	2.47126	2.51716	3.89012	3.34851	2.58338	1.61617	1.91939	2.67622	1	-857	11.4366	12.4945	12.4728	9.84123	10.116	10.7882
Nfia	peak1940	2.20796	1.41817	0.944737	3.72871	3.65175	3.05641	-0.0284513	0.211063	2.01077	1	-1662	12.6	11.3387	12.3701	8.48795	7.51751	9.58009
Nipbl	peak72446	0.74896	0.35305	0.12952	0.546548	1.47537	0.780097	0.810577	0.223127	-0.0781571	1	2807	11.2824	10.99	10.9235	11.0964	10.7622	10.1674
Nkain1	peak4221	2.51154	2.25034	2.17062	0.805515	1.03061	0.704627	2.9539	4.07869	2.21409	1	966	11.7401	9.46241	10.6466	10.1491	11.6939	10.2439
Nkain3	peak111803	1.54969	1.4662	1.4314	0.81454	1.86864	1.27335	1.05069	0.0256539	0.241916	1	35617	6.69	6.7407	6.26391	6.82824	6.53408	7.10957
Nkrf	peak42420	1.30729	0.975907	1.23589	1.71432	1.5176	-0.0277081	0.389138	2.08319	2.26456	1	748	9.37191	8.46369	7.92186	7.5389	8.37411	8.84842
Nnt	peak67366	1.21012	1.16758	1.00797	1.40581	2.00995	0.744138	1.88424	0.800905	1.36874	1	-457	10.3738	10.7814	10.5737	9.14095	9.18835	9.0807
Notch1	peak95724	2.62148	2.60418	2.14747	0.311029	2.32687	2.15936	0.582318	0.0803357	1.27136	1	10544	12.3792	12.8105	12.9428	10.9112	11.277	10.8839
Notch2	peak108447	2.10292	1.66986	1.10079	1.59846	2.65379	2.362	0.460996	0.539348	1.59846	1	11631	10.9845	12.4793	13.1454	10.4762	10.3087	10.8146
Nova2	peak20925	3.09932	2.49069	1.58875	0.622059	0.944359	-0.522206	1.30224	2.39486	1.21514	1	16795	7.85854	7.36929	7.81735	8.50093	8.55721	8.86844
Npas3	peak58326	1.18901	1.0554	0.983653	0.268351	1.14583	0.828472	0.456787	0.227519	0.714895	1	42404	10.9877	10.9327	10.709	8.97191	9.14575	9.73116
Npc1	peak87071	2.07281	1.74045	1.64384	2.65364	2.38684	1.52065	1.87808	1.15053	1.29634	1	970	11.087	11.8976	11.4223	9.68611	9.90601	10.0255
Nr1d1	peak53908	2.16034	1.3478	0.956251	2.95453	3.22729	2.06874	1.25111	1.02285	1.73706	1	469	7.59959	8.45344	9.09717	7.50038	7.33949	8.9702
Nr2f1	peak65585	2.3708	1.99448	1.59514	1.28608	1.90236	1.21823	2.4139	1.6058	1.42499	1	-8313	9.05238	9.87866	10.91	10.401	10.5673	9.04929
Nr2f2	peak23274	2.53052	1.94036	1.51526	1.29583	3.00448	1.75577	3.56643	3.26011	2.61436	1	2540	8.16378	8.40844	8.43009	8.87264	7.99571	7.8447
Nrcam	peak58045	2.17319	1.73927	1.44576	0.995841	2.14841	1.84331	0.687174	0.338477	0.338477	1	16667	10.5848	12.801	13.241	10.2497	11.7691	12.115
Nrp1	peak34410	2.97788	2.4606	2.29432	2.01058	2.16683	1.53612	2.0188	2.03512	3.26751	1	-385	9.6181	12.4907	10.9301	9.181	9.5197	10.2418
Nrxn1	peak86622	0.823904	0.888191	0.661724	1.70001	2.64628	2.17402	0.301501	1.02791	1.00876	1	7049	12.587	13.6156	13.7928	8.5292	8.68164	12.507
Nt5dc3	peak45923	1.03035	0.963069	0.443586	2.23593	2.17776	1.00827	2.28267	1.47878	1.83299	1	328	9.31526	8.944	9.13759	8.16118	7.84069	9.70842
Nuak1	peak45702	1.11576	1.91853	0.634602	-0.755803	2.23924	2.05148	2.69787	2.02449	1.16602	1	-7076	5.21374	10.8345	12.0222	9.82825	9.86735	9.63548
Nuak2	peak86138	2.82403	1.68893	1.45427	0.172343	2.50795	2.19329	1.88498	1.32511	0.475998	1	3528	5.19364	7.7261	9.46712	8.7973	8.29831	7.61924
Nuf2	peak108306	1.01779	0.792008	0.6864	1.47642	2.29548	1.27257	1.3983	1.56251	1.74191	1	-418	10.3804	7.47067	5.50059	10.4895	9.60234	9.87343
Nupl1	peak69860	1.21277	0.713907	0.595673	2.80661	2.99355	1.48636	2.21442	2.2442	2.80661	1	-617	10.3265	9.82018	9.67431	9.87961	10.3683	9.90527
Nxn	peak52091	2.29634	1.3174	0.391847	1.96763	3.19918	2.68946	4.82526	3.45443	2.38152	1	889	8.97594	10.3962	11.2669	11.0424	10.0133	9.11399
Ogg1	peak18391	1.3656	1.43897	0.845653	3.00632	2.68299	1.10207	2.55021	2.701	2.36684	1	-583	8.7585	8.67604	8.29177	7.14554	7.14683	6.7201
Olfr1344	peak20671	2.706	2.42278	2.1082	0.489388	3.78502	3.2548	2.47726	2.99789	3.16109	1	-4368	-0.454032	#NAME?	-1.65896	5.15758	2.92029	4.40735
Ormdl3	peak53877	1.84476	1.65698	1.54005	2.71656	1.23076	0.538617	1.38402	0.573036	1.53133	1	-501	9.75314	10.1768	10.9984	9.17632	9.70657	10.0178
Osbpl1a	peak87116	1.21521	0.843444	0.657324	1.36174	1.72881	1.41306	0.112042	-0.62948	0.30554	1	1425	10.2312	10.6983	11.1036	9.35639	8.78895	9.95863
Otud1	peak95314	1.05656	0.844202	0.115733	1.43126	2.43335	0.881838	3.36964	2.57794	1.86624	1	45	5.12005	6.13825	7.34427	6.91452	5.61343	6.56955
Otud4	peak31095	1.94595	1.5977	1.46004	0.055883	0.596151	0.211063	0.899806	0.25929	0.055883	1	1707	11.3276	10.115	10.6237	11.7871	11.1464	10.6885
Otud7b	peak108267	2.63944	1.75557	1.44629	2.59568	1.47878	1.09464	3.02758	1.88239	1.67376	1	-440	9.95449	9.76253	10.2503	9.96725	9.20892	8.70101
P2ry1	peak106687	1.02112	1.22452	0.965446	0.684336	2.99699	2.03693	0.196634	0.576983	0.539348	1	46866	7.20747	7.61848	7.65971	7.56608	6.41442	7.48392
P2ry12	peak106631	1.03035	0.916402	0.628661	0.569569	0.569569	0.792671	0.569569	0.985848	0.268861	1	564	5.54215	4.89966	5.51381	5.92378	4.42134	5.68192
P4ha3	peak24881	1.80724	1.90758	2.11489	0.686288	1.33148	1.7435	0.876571	1.40199	1.27249	1	-2706	2.39872	6.05666	8.69371	7.02614	6.15819	8.44424
Pabpc5	peak43768	0.943476	0.916923	0.834201	2.49588	1.74893	1.35301	1.91913	2.71977	2.95979	1	38	5.78389	4.67826	4.98277	4.47552	4.78921	6.53237
Pak1	peak24650	0.871824	1.0696	0.557254	0.21135	1.15918	1.03847	1.3488	1.53879	0.318922	1	-38996	6.05231	6.22734	8.99155	10.0344	11.4134	11.1314
Pak2	peak79315	0.886464	0.448533	0.166919	1.17118	1.95056	0.754725	1.00717	0.754725	0.822097	1	987	11.581	11.3603	11.3618	10.2402	10.2288	9.33148
Palm	peak45161	2.23319	2.38325	2.35193	0.373958	1.70828	2.37704	1.70828	3.22342	1.48396	1	9994	8.16059	9.83278	10.4734	8.83004	9.53426	9.70376
Paqr8	peak71312	1.7902	1.91987	2.0065	0.733952	2.2782	2.27433	0.591741	0.44779	2.08823	1	15252	8.62419	12.3626	12.2138	7.86497	7.7716	10.0782
Parp3	peak40510	3.23785	2.53176	2.34847	2.77263	3.56469	2.75004	1.00306	-0.134423	1.51801	1	903	6.55607	10.0828	10.1973	6.72642	4.71351	6.74622
Pax6	peak99876	1.29397	1.48425	1.07472	0.965446	1.46431	1.36023	0.460996	0.378144	1.38165	1	33566	9.14235	9.32534	9.8521	10.5451	9.89312	7.91383
Pbx1	peak107598	2.16189	1.39574	1.45758	0.412209	0.221692	0.261861	2.10229	0.281534	0.657781	1	38739	10.283	10.4166	10.555	11.6177	11.2024	10.5646
Pcbp4	peak40499	3.0658	2.61812	2.39235	2.39803	2.26777	2.26777	4.95327	4.9686	3.41537	1	-741	10.1751	9.89451	10.0027	11.3542	12.4708	10.8604
Pcdh11x	peak43771	0.893021	0.26503	0.588952	0.853313	0.436063	0.324323	0.381275	0.812482	1.27001	1	3141	9.97435	8.38293	7.62585	5.98277	6.53838	10.088
Pcdh17	peak71350	1.81086	1.90408	1.6646	2.41413	1.25679	0.754516	2.0472	1.7784	2.4694	1	-35	9.28167	6.18017	5.92315	8.44453	7.97279	11.4751
Pcdh7	peak8561	1.03826	0.805527	0.147999	2.24849	1.7843	1.6501	0.252752	1.33721	2.78526	1	573	10.7593	10.8309	9.69184	8.60316	9.95357	12.0798
Pcdhac2	peak88130	2.3992	2.5279	2.00131	3.13342	2.67722	2.02088	2.52104	3.5703	3.26235	1	34671	4.9447	4.46489	2.60486	6.49681	5.24438	8.51088
Pcf11	peak24444	1.18255	0.452305	0.177568	0.177568	1.68651	0.549052	0.501489	0.177568	0.293812	1	2020	10.4455	10.2734	10.6211	10.3345	10.6317	10.0668
Pcyox1l	peak89493	0.990775	0.752544	0.990775	2.59591	2.7766	1.27249	2.4571	2.97001	2.63741	1	473	8.16672	8.45076	8.12121	7.71975	8.45957	8.63778
Pdcd5	peak21855	0.776295	0.553091	0.203617	1.52109	1.7185	1.29233	0.746446	1.04505	1.29233	1	-20627	10.24	10.1162	9.3896	9.56329	9.55801	9.21743
Pde3a	peak20045	0.834201	0.28892	0.203617	0.518187	2.21994	1.31284	0.158997	0.0162054	0.587171	1	60	8.11353	9.0375	8.52437	7.66121	6.34335	7.7269
Pde3b	peak25774	1.4951	1.00876	0.929511	1.22332	2.23297	1.15529	0.756618	0.269677	0.533595	1	1539	11.3618	10.761	10.182	9.72966	9.35542	8.63938
Pde7b	peak19721	1.29095	0.924759	0.500169	1.43564	-0.0549045	-0.00734177	0.500169	0.0833232	-0.155009	1	770	6.29646	3.91807	2.24995	7.30451	4.57733	6.34027
Pdgfc	peak107271	1.12076	1.27299	1.38862	1.50594	0.171182	0.534698	1.36622	0.841139	0.65043	1	22445	7.2221	8.96469	8.55155	7.12774	6.25159	6.66244
Pdlim3	peak29734	1.35862	0.738223	0.0155735	0.908621	0.389138	0.71215	1.23589	-0.118373	0.389138	1	-9169	-0.980891	0.895303	-1.68966	7.32039	4.5097	6.21594
Pdlim4	peak50229	2.14728	2.27299	2.05227	-0.118732	2.41067	2.98892	0.754725	0.217839	1.61287	1	9872	6.10852	4.19928	7.62634	6.76075	4.31735	6.4304
Pdlim7	peak64596	3.14892	2.45167	1.60908	1.15362	3.21009	2.83232	4.06229	3.20408	2.35749	1	758	7.12983	9.98917	10.6641	8.90059	8.31244	8.16936
Pdpn	peak5505	1.58735	1.20623	0.686791	-0.482274	2.75125	1.31136	2.75125	2.57772	2.04916	1	19612	7.10953	9.32054	11.4503	10.3288	10.2946	10.6975
Pdxp	peak75460	2.46022	2.23489	2.00739	0.00152908	0.272826	-0.909596	0.432831	0.467365	1.01843	1	1303	9.87392	8.13626	7.80879	8.46919	8.95923	9.75328
Pdzk1ip1	peak2979	3.04169	2.74582	2.17576	2.42053	0.60608	0.659683	1.18342	1.6219	0.76126	1	-8578	#NAME?	-1.38333	-1.62891	5.57662	3.54019	4.99805
Pdzrn3	peak17968	2.07315	1.77295	1.75926	0.658433	1.95205	1.46261	1.61475	0.383063	0.613502	1	1095	8.32026	9.19641	10.624	11.1271	10.7521	9.33669
Per1	peak51337	3.50992	3.22496	2.84946	1.59591	1.67776	1.06361	0.888061	0.936369	2.13227	1	-719	7.83992	8.66981	7.97848	8.13384	7.73295	7.87899
Pex5l	peak105573	1.58106	1.98147	1.82325	0.296573	2.22452	2.48626	0.419646	1.24894	0.374715	1	19203	6.09226	10.8595	10.7082	6.96197	6.70257	7.91811
Pgk1	peak43703	3.61865	3.45496	3.41551	1.93119	3.50023	1.02791	1.3656	1.13777	1.68802	1	-131	13.4492	12.3033	12.6412	13.677	12.1732	11.8918
Pgs1	peak55812	2.89377	2.05489	2.27373	0.208392	3.12395	2.97465	0.663508	0.440485	1.48228	1	1236	9.08286	11.1299	12.022	8.36402	9.13352	9.38947
Phgdh	peak108478	2.91531	2.93508	2.55865	2.05248	3.06636	2.45635	2.72118	1.96384	2.49348	1	19935	12.6062	13.1248	13.1053	10.5223	10.4109	10.2218
Phldb1	peak36603	3.09723	3.16866	2.80869	0.657324	3.77366	3.44832	1.00827	0.868175	1.49475	1	8068	10.8429	11.8294	12.0078	9.63978	10.3505	10.008
Phlpp1	peak77863	2.08586	1.63104	1.44629	3.71352	2.4801	1.96496	2.43942	2.93111	2.63944	1	28473	10.0518	10.479	10.6837	9.30505	9.29864	9.47201
Phxr4	peak34607	1.98945	1.84653	1.63534	3.06174	3.6959	3.00074	0.63313	1.48011	2.22103	1	-6413	6.20294	5.25613	4.8285	6.16551	4.84415	5.80383
Pik3ip1	peak47836	1.51293	0.869669	0.472233	2.33738	3.4586	2.47694	2.98436	1.53134	2.51445	1	1326	8.89795	8.93722	11.6678	8.14149	7.37269	9.0062
Pik3r2	peak30615	3.44351	3.23959	2.50156	2.30363	1.73279	0.818998	0.918126	0.0540838	0.491259	1	1620	11.3908	11.1712	11.0761	9.67851	10.5066	10.3438
Pik3r3	peak3051	1.96138	1.83661	1.56231	1.33517	1.38058	1.33517	1.57539	2.62757	1.7925	1	-1693	11.3585	10.6799	11.235	9.05511	11.2782	10.2857
Pla2g6	peak75549	2.09392	1.88254	1.33545	1.76957	2.4968	2.26641	3.28642	3.31546	3.19772	1	872	8.84045	9.53689	8.7203	8.5908	8.53037	8.3684
Plagl2	peak102551	2.54218	2.31548	2.42788	1.59531	2.09488	1.67947	1.94426	0.965539	1.28498	1	1517	7.80185	6.85719	7.80424	9.15327	8.42368	7.66768
Plce1	peak93173	1.96435	2.50728	2.37775	1.45146	3.56059	3.57094	1.89193	1.29801	1.93261	1	-36660	9.33002	12.228	12.8152	9.86876	8.70916	9.8029
Plec	peak75104	2.88073	2.60899	2.22091	1.10751	2.55649	2.18677	0.781322	0.585629	0.454055	1	-857	7.45431	11.2674	12.4543	10.6543	10.3418	10.9595
Plekha2	peak29048	1.29491	0.571093	0.609737	0.94808	3.19358	1.74025	1.49396	0.448533	0.609737	1	-698	11.4956	12.2767	12.9793	9.67697	7.4544	8.35834
Plekha7	peak25978	3.26207	3.037	2.69847	2.52787	3.72164	3.59649	2.02545	1.15729	1.879	1	24711	9.68622	9.51793	10.8772	9.29257	8.32453	8.13133
Plekhf2	peak111520	1.69939	1.3742	0.836402	1.7863	0.836402	0.616842	0.299857	1.38816	0.0766531	1	34751	9.25075	8.79233	8.5354	8.69249	8.29794	7.70568
Plekhg2	peak21439	2.56789	2.1265	2.02888	1.61944	2.44861	1.42549	1.78336	1.27332	1.19076	1	1677	10.0146	10.6772	10.3781	9.14223	9.16645	8.72717
Plekhh2	peak86220	2.28212	2.19404	2.17576	2.53252	3.56507	2.89854	1.1083	0.966615	1.28924	1	-12592	9.32112	9.96238	9.70533	8.48808	7.19384	8.18953
Plekhh3	peak54160	1.93386	1.75635	1.68809	2.72356	2.03809	1.17602	1.46149	1.44779	2.39284	1	-1208	9.31197	9.6277	9.67914	8.18625	9.39867	8.4429
Plekho1	peak108249	1.87087	1.5928	1.55268	0.741517	1.43621	1.19688	2.15169	1.49032	1.34518	1	1200	9.45347	9.92935	8.6547	9.01091	9.92698	8.51119
Pls3	peak43122	1.49493	1.25482	0.966615	0.432174	1.52413	0.76126	0.432174	0.234394	0.60608	1	-6921	10.698	12.3529	12.1751	9.61711	9.10011	9.06023
Pnrc1	peak112157	1.15157	1.1763	0.99355	-0.253725	0.500704	0.14745	0.420164	0.0965294	0.0437457	1	2610	9.82368	10.7722	11.3093	9.60329	9.49969	8.60254
Poln	peak7720	1.56602	1.74623	1.25055	3.33476	2.36616	1.86243	2.30176	2.51563	1.96304	1	-619	4.48005	7.33342	4.67487	7.16889	5.34577	6.20059
Polr2a	peak51450	1.67398	1.15035	0.968116	3.93768	3.19381	2.12969	3.09443	3.58276	3.95922	1	-902	10.5683	10.005	10.1522	10.0994	9.93605	9.46939
Pon2	peak13569	0.898332	1.00761	0.546548	2.71306	2.39885	1.51293	0.617222	0.433589	0.35305	1	591	10.6865	11.2919	11.5729	6.7604	6.75293	7.89468
Pou2f1	peak106120	2.02083	1.67436	1.16076	3.07894	2.34311	1.3246	0.389138	0.9314	2.13317	1	-782	7.9478	6.91325	7.55231	8.52698	8.56301	8.35185
Pou3f2	peak111870	1.09572	0.828307	0.685902	2.43071	2.76179	1.9801	3.08391	1.88552	2.16147	1	-784	7.10556	7.06691	7.6664	9.6169	9.31639	7.94716
Pou3f4	peak43742	1.02327	0.549052	0.549052	2.0756	2.16989	1.32597	2.0756	1.84734	1.48115	1	-3601	8.27794	7.87631	6.77008	7.68133	8.41628	5.85864
Ppargc1b	peak89450	3.22379	2.9923	2.25135	2.06451	1.48436	0.830418	2.46128	2.09567	3.22849	1	680	4.20919	2.69599	3.10042	7.10381	5.45637	7.24394
Ppcdc	peak37547	1.27136	1.24928	0.684594	0.509869	0.393882	0.267748	1.31454	0.472233	0.582318	1	12149	8.12165	8.09115	8.13285	7.8733	7.74297	7.30061
Ppm1g	peak7522	1.07472	0.936783	0.196634	0.420164	1.22452	0.0965294	0.613662	0.684336	0.196634	1	1059	10.7112	9.60654	9.50851	10.1495	10.7094	10.3114
Ppp1r13l	peak21013	1.86696	1.52779	0.742848	1.08356	2.21578	1.85007	2.38363	1.35898	0.915139	1	-847	5.20672	4.09255	5.54442	7.17386	5.35344	6.48247
Ppp1r15b	peak86982	1.03368	0.684594	0.869669	0.981054	2.04865	0.582318	1.08445	0.433589	0.810577	1	1729	11.7666	11.2473	11.0234	10.622	10.8658	10.2622
Ppp1r3c	peak93066	1.24099	0.431671	0.189829	1.93386	2.34931	1.27241	1.07272	0.254195	1.19254	1	251	9.44874	10.6921	11.2363	8.31356	6.05702	7.89142
Ppp1r9a	peak13543	0.896098	0.645094	0.522533	3.51266	3.0258	1.70578	4.9336	4.82759	3.41268	1	491	11.2773	10.434	9.77386	10.355	10.256	11.2976
Ppp4c	peak26601	1.16551	0.479252	0.564554	1.41558	2.2855	0.721373	1.43836	0.828726	0.434631	1	857	10.7389	10.4904	10.1261	9.76545	10.1756	9.06838
Ppp6r1	peak20580	3.03539	2.90422	2.62495	2.67136	3.81218	3.46758	0.85817	0.0838846	2.26627	1	-1581	11.6115	11.8158	11.9572	10.21	11.0011	10.9035
Prkacb	peak110785	1.68826	1.49536	1.18503	0.505467	0.45642	-0.0457137	0.665081	2.2738	3.46312	1	-64	11.6712	11.7464	11.8085	10.2954	10.84	12.419
Prkar1a	peak54991	2.87844	2.32393	2.03651	2.38597	1.48903	1.15079	2.35873	3.80759	4.15704	1	-653	12.0379	11.8927	11.866	10.1903	11.6043	11.7326
Prmt1	peak22173	0.924759	0.823182	0.949074	0.595673	0.874864	0.168626	1.29095	0.949074	1.15123	1	887	10.8789	9.71093	9.04067	9.81135	10.6763	9.65844
Prnp	peak101499	1.717	1.31085	1.03728	0.469204	1.97001	1.83892	0.130215	1.20441	0.721614	1	1408	11.1464	11.907	13.8837	8.40757	10.4364	11.2406
Prr7	peak64579	3.11359	2.86632	2.62729	1.62685	2.87081	2.80197	2.39461	2.56771	2.11707	1	1111	5.98649	7.41405	7.32178	6.7596	7.11187	7.23573
Prrc2a	peak84217	1.03584	0.647373	0.571093	1.74025	2.52629	1.22196	2.38862	2.08006	2.05227	1	-1083	12.1481	11.6863	11.4154	11.2262	11.5362	11.0129
Prrt2	peak26635	1.83654	1.55593	1.25041	0.805539	1.35301	0.68483	1.1168	0.653006	1.58994	1	448	6.02886	4.81779	5.08151	7.31841	5.68295	9.5963
Prss23	peak24322	1.45609	0.658547	0.658547	-0.118373	2.2735	1.84003	0.54497	0.0575944	0.54497	1	1772	8.72435	12.6382	13.431	10.0658	9.05475	10.0556
Prx	peak21359	1.03584	0.917601	0.360631	1.38678	1.57432	1.271	1.14511	1.00717	1.66885	1	9052	5.21179	6.31566	6.70598	7.90929	7.26075	7.45316
Psap	peak37423	3.56472	2.89966	2.72677	2.26357	3.98239	3.40337	1.49942	2.3682	3.02871	1	647	13.2833	14.1391	14.8808	11.7559	12.5975	13.7591
Pspc1	peak69718	1.30985	1.04243	0.796629	2.1212	2.69602	1.41832	2.60713	2.01003	2.43705	1	-333	9.75832	9.32931	9.287	10.0738	10.6129	10.0067
Ptbp1	peak45166	3.09766	2.87781	2.71352	1.35445	3.07659	2.87781	3.86583	3.23947	3.22997	1	-1532	12.5419	12.1334	11.8612	11.4043	10.6871	9.94457
Ptms	peak19213	1.65565	1.29233	1.25041	1.83654	2.51371	2.04707	2.08334	1.8646	2.71977	1	-1463	11.8245	12.4876	12.3202	9.87549	11.4629	11.1434
Ptn	peak14763	2.47545	1.61392	0.779397	2.208	1.12003	0.301501	0.756618	1.5358	2.03895	1	32714	13.4479	14.3137	13.6313	8.26511	9.85038	11.6668
Ptp4a3	peak74909	2.90222	2.62767	1.15079	2.48378	0.771496	1.16659	2.77405	1.2281	0.619114	1	7236	7.8506	8.82147	6.29762	8.78398	7.33994	7.92849
Ptpn14	peak7230	1.72692	1.31136	1.31136	0.904051	2.51857	2.04154	2.92281	2.13759	1.88855	1	-516	10.9356	10.7152	10.8522	10.3219	9.37596	9.47413
Ptprs	peak85152	2.27409	1.62304	1.97185	3.01781	3.18353	1.94524	3.21729	3.88086	3.5663	1	1046	12.9578	13.7309	14.1357	12.0898	13.2933	13.3496
Purb	peak48237	1.65843	0.500169	-0.155009	0.996508	3.89112	3.01098	1.45274	1.86422	1.3651	1	1595	8.89595	10.4043	10.0289	6.87402	7.41892	7.12001
Qser1	peak99818	1.47762	1.62504	1.5013	1.863	2.57103	1.18768	2.83608	2.66315	2.08299	1	886	10.8155	9.75562	10.0092	10.205	9.403	9.27905
R74862	peak27880	2.59274	2.02171	1.96211	2.19644	2.41018	1.52634	0.254073	-0.644155	0.121684	1	-2207	6.42397	7.63353	7.65676	6.65268	5.99782	7.19154
Rab11b	peak84048	1.88552	1.6501	1.85256	1.59803	1.67545	2.12513	1.28875	1.33721	1.13279	1	949	9.25251	9.34928	10.6011	9.04684	9.18266	9.47216
Rab17	peak73008	3.11898	2.50308	2.28887	3.33007	1.55151	1.43244	0.476416	1.14414	0.67722	1	-4560	4.79701	4.61628	1.3505	6.17266	4.3978	5.77873
Rab36	peak44592	2.36844	2.08651	1.58523	1.71978	2.53285	1.95625	1.79793	1.56749	2.36844	1	-260	5.75889	6.88407	7.04199	7.20636	6.16068	7.28636
Rab3a	peak30608	0.843444	0.112042	-0.0639253	1.47878	0.507952	-0.0178807	1.42978	0.599417	1.34422	1	-368	8.38796	8.01889	7.62821	7.56755	9.23194	10.6964
Rac2	peak75386	2.34372	1.92213	2.01065	2.57772	2.47962	2.14472	2.04916	0.762905	1.91381	1	-8528	4.53419	4.42984	4.0761	7.53924	5.59862	7.23914
Racgap1	peak77163	2.4829	2.00105	1.80012	0.315812	0.0875528	-0.0225313	1.47505	2.52915	1.83211	1	3317	12.1279	9.61426	7.28974	10.9888	11.256	9.46916
Rai2	peak44467	0.98919	1.2703	0.765851	0.401384	1.40565	1.18255	0.501489	0.452305	0.639717	1	6701	6.80073	7.96438	9.46815	6.30268	7.19656	7.13528
Ralgds	peak95962	2.44552	2.82545	2.43071	1.13279	1.72484	2.84233	1.13279	0.758861	0.609057	1	-8880	10.2667	10.7936	11.3205	9.70999	11.1171	10.5343
Rapgef2	peak107173	2.29634	2.0532	1.62047	4.21338	2.76114	2.0532	0.988613	1.57055	3.13929	1	-332	10.4393	11.2886	11.9855	9.75229	10.0946	10.4154
Raph1	peak52947	1.93063	1.32176	1.40605	1.14575	1.80643	1.33746	1.76641	2.15536	1.96135	1	1066	7.40361	6.5943	7.31089	7.40868	7.72738	8.31699
Rara	peak53950	3.39699	3.34544	2.76979	2.19163	0.910275	1.57944	4.19229	3.56619	1.66603	1	3856	7.50449	8.7795	8.08656	9.73027	9.68707	8.074
Rarg	peak77432	1.51622	0.635129	1.30509	2.03987	2.40063	1.9801	2.96046	0.412027	1.09572	1	-1114	7.3394	8.66297	8.78196	8.06469	6.20574	7.20003
Rasgef1b	peak9863	1.52817	1.7335	1.36127	0.163067	1.36833	0.688148	1.32544	0.665399	1.098	1	864	4.47335	6.61319	7.99328	7.43657	6.66571	8.2749
Rasgrp2	peak91441	1.98326	2.00977	1.91477	0.780097	0.810577	0.472233	2.1112	1.62006	2.13548	1	-449	5.18097	6.9388	4.64674	6.90384	6.17639	9.32676
Rassf3	peak47343	1.82571	1.62654	1.06547	3.81057	2.28165	1.50879	0.756618	0.560147	1.82571	1	-29705	11.7875	10.5103	9.24436	8.34487	7.51223	7.4176
Rassf4	peak18737	2.92618	3.13433	2.73623	0.546347	3.75915	3.92634	1.91047	1.91434	1.10167	1	3095	2.68557	3.66524	6.97884	8.18021	7.4356	8.57409
Rbms3	peak41281	1.9107	1.82571	0.506544	2.64007	2.03895	1.76993	0.61183	0.363118	1.61392	1	1456	10.287	11.1134	10.5691	8.36749	7.40369	10.2255
Rbp1	peak39966	1.25407	2.19095	1.84003	-0.430565	2.42565	2.46522	2.79828	0.42168	0.251092	1	8172	3.14459	4.68426	5.86658	12.1853	11.0622	8.16204
Rbpj	peak8492	1.63415	1.18503	1.47088	1.66686	3.21665	2.22339	4.20029	3.55335	3.94869	1	-430	10.5618	10.2613	10.8032	10.8073	11.0058	9.71813
Rcbtb2	peak70827	2.03895	1.58835	1.46731	3.9094	3.68951	2.95222	4.59824	4.50905	3.05381	1	132	10.0321	10.2588	10.0356	10.6127	10.8156	9.40628
Rcor2	peak91595	2.74511	2.81205	2.41268	1.29801	2.92523	2.28024	1.84155	1.23435	1.27288	1	6519	9.84404	7.28959	6.46031	11.2344	11.3744	8.37189
Rdh10	peak61673	0.917601	0.314586	0.267024	1.93543	2.86661	1.38678	3.23124	3.0464	2.36622	1	-317	7.1043	9.93936	12.534	8.08401	8.34436	8.48314
Rdh5	peak47793	2.05926	2.23076	2.03478	0.715967	1.8223	2.43169	-0.142287	0.112952	0.518187	1	-1762	5.2796	5.95311	8.1999	5.70598	5.2719	5.7136
Rel	peak48982	1.01011	0.541625	0.755569	2.07084	2.59258	1.63944	0.587027	0.587027	0.462627	1	944	4.75435	4.03709	4.34412	6.29658	4.45681	5.62293
Rfx2	peak85216	3.23494	2.08503	2.47805	1.32822	3.55043	3.69222	1.62308	1.32822	2.14817	1	20104	5.67694	7.73911	8.24459	7.59268	6.462	6.96386
Rgs20	peak67227	2.15724	1.30615	1.56684	1.46514	3.26564	2.20309	0.198625	0.785575	1.66185	1	378	7.44849	9.69508	9.10075	6.80791	6.28645	7.40264
Rgs8	peak97201	2.39732	2.39218	1.44201	0.282448	0.800342	0.450306	0.282448	0.14235	0.0407731	1	14471	5.27289	11.2316	10.6309	8.75382	8.78327	7.93654
Rhbdd1	peak66568	1.87695	1.29095	0.532711	0.466876	1.7443	1.4008	0.769579	1.21277	0.874864	1	8109	9.33169	9.82147	10.1051	8.56777	7.92083	7.79939
Rhbdl1	peak83196	2.31235	2.37601	1.89225	0.600536	1.12993	0.466589	2.90236	2.23206	2.66815	1	133	5.20893	6.34595	5.59584	6.61746	5.97476	7.90531
Rhbdl3	peak52577	2.35585	1.77919	1.92097	1.36558	2.61092	0.983994	4.84641	3.0028	1.34491	1	925	5.90697	6.89857	8.08135	10.7229	9.94264	7.79552
Rhbg	peak107717	3.37424	2.99083	2.47611	2.21835	2.61284	2.1563	0.899105	1.14445	1.88641	1	16648	-0.52146	0.742725	#NAME?	6.36574	4.42335	5.5346
Rhou	peak33967	1.52634	1.48074	1.44952	-0.484879	1.93982	1.92287	1.62047	0.456095	0.424329	1	1314	7.76155	10.8639	11.9723	9.49955	9.56496	9.04947
Rilpl1	peak11630	2.1643	2.19562	2.13229	1.81494	2.01077	1.35299	2.72406	1.08514	1.00255	1	895	9.03656	9.36373	9.64719	8.68408	7.82754	7.87721
Rit1	peak107805	0.924759	0.532711	0.532711	2.09964	2.96403	1.98673	1.48636	0.949074	1.19255	1	637	9.18062	10.1569	10.0764	8.38873	8.63394	9.01113
Rmst	peak46154	1.22151	1.16894	0.805527	0.03504	0.782383	0.073684	2.0003	3.11203	2.48906	1	1819	-2.39593	0.242857	1.74416	8.34687	9.51434	8.98922
Rnd2	peak54213	2.83162	1.98255	1.0355	1.74606	1.42074	-0.209635	2.53957	3.09975	0.615399	1	11152	6.99447	7.90466	7.51246	7.35106	9.01276	7.92711
Rnd3	peak97416	2.9539	2.56048	1.97512	1.17588	2.92055	2.25629	3.55122	3.48432	2.09291	1	8089	9.5699	10.6489	10.9921	10.3465	12.9679	10.2708
Rnf114	peak103948	2.56838	2.07797	1.71415	4.52871	4.256	3.43682	0.652339	0.818665	2.75645	1	-809	9.74287	10.2601	10.8439	10.2225	10.6519	9.72751
Rnf122	peak29257	1.2984	1.2984	1.35302	1.48115	1.24164	1.0891	1.02327	2.18503	1.78911	1	1770	10.019	8.5995	9.43418	8.66118	10.0419	7.88325
Rnf180	peak66790	2.6074	2.23257	1.37345	3.29346	1.95233	0.688308	0.441351	1.8909	2.63174	1	42918	6.46804	6.29805	6.32655	7.09522	6.64362	7.92744
Rnu12	peak75944	0.969549	0.776295	0.553091	1.77873	2.02237	0.889873	1.29233	1.53862	2.34471	1	535	5.56499	4.18428	5.07539	9.82173	9.47994	8.57585
Robo1	peak80802	1.68249	1.34073	0.999882	1.96924	2.32491	1.25626	3.08192	3.61199	2.15335	1	1019	10.9109	11.1857	10.2225	10.345	11.8481	10.9734
Rpl10	peak43066	1.77547	1.43471	1.55274	2.93704	2.88735	1.59463	2.89296	2.89296	3.5041	1	-1069	13.6795	13.6335	12.6427	13.1714	12.8541	12.0635
Rprm	peak97555	1.75062	1.44597	1.61193	0.974716	2.22339	1.86779	2.89641	3.84055	2.00202	1	414	7.26741	8.5741	8.07025	7.15414	8.34166	8.00398
Rps10	peak83427	2.74733	2.30455	1.99524	1.85605	1.62176	1.37491	1.778	0.365375	0.661332	1	-1311	12.3891	12.2922	11.3	12.4551	11.6513	10.897
Rps11	peak22198	0.828307	0.582504	0.582504	0.998645	0.582504	-0.175422	1.22151	1.07682	1.36863	1	-452	13.3073	12.8043	11.9982	13.0298	12.6786	11.5212
Rps18	peak84089	3.0444	2.73048	2.37687	1.35445	2.48076	-0.10751	1.82141	0.953448	0.953448	1	1182	13.4133	12.7019	11.6637	13.5554	12.6937	11.7493
Rps24	peak68186	2.24496	1.77943	1.87552	2.01608	1.71366	1.8311	1.71977	2.91905	3.07956	1	10510	14.3956	13.9229	12.7634	13.6228	12.6673	12.1224
Rps6ka1	peak4561	1.71415	1.49574	1.15362	0.770749	0.786899	-0.21575	3.28306	1.83557	1.43555	1	426	8.88132	7.90175	7.92993	8.84564	8.6418	8.73619
Rps9	peak20544	1.88017	1.46431	1.66986	0.460996	2.06369	0.290242	1.24805	0.460996	0.460996	1	1487	13.4693	12.8661	12.3491	13.1653	12.898	11.817
Rqcd1	peak61893	0.877691	0.500704	0.378144	1.88017	2.48588	0.90754	2.42527	2.2845	1.44408	1	984	11.0506	9.98001	9.31422	9.85383	10.1412	9.47373
Rras	peak22182	1.98482	1.35523	0.86624	3.20184	3.80181	3.22765	3.20184	2.23797	2.29488	1	-874	7.68288	8.88596	9.66861	6.73448	5.39392	6.08215
Rrm2	peak57102	2.2926	1.89547	1.36317	2.44832	0.541625	-0.731139	2.38974	1.85273	0.906464	1	1156	11.0772	7.81681	4.07525	10.3951	10.4843	8.67569
Rtn4rl1	peak51942	2.61045	2.2066	1.96605	3.87884	2.58716	2.2218	1.06911	0.664319	1.96605	1	18238	5.68678	9.86823	8.48579	6.84055	4.93813	6.86991
Runx1	peak81524	1.14136	0.484641	0.658547	0.838042	2.66192	2.19095	-0.165936	-0.118373	0.685598	1	523	6.39854	8.75659	9.797	7.93135	6.24748	7.57551
Sall2	peak69443	2.48322	2.29779	2.06686	0.664178	3.15123	2.48663	2.10727	2.18484	2.08045	1	-3419	12.0678	11.6084	11.4456	10.0554	10.9569	10.3135
Samd14	peak53494	1.95625	1.96982	1.47537	1.60275	2.14747	1.58523	3.29038	4.64597	3.13045	1	656	7.74982	8.25039	8.98239	8.31225	10.5522	10.5344
Samd4	peak69137	2.40603	1.72881	0.476128	2.07528	3.10245	2.58079	2.51966	2.12743	1.88239	1	1306	9.47429	11.8783	12.3494	8.83111	7.84361	8.84748
Sap30	peak30021	2.1643	1.90864	1.63473	1.53051	2.51154	1.17588	2.04557	2.30305	1.24935	1	1791	9.3086	8.94309	7.87517	9.58223	9.86713	7.63554
Scd2	peak93510	2.27308	2.43555	2.30707	1.7869	1.1264	1.93917	2.9038	1.77075	2.5908	1	-10912	15.6659	16.0128	14.6942	14.0364	13.5433	14.6228
Scg2	peak64835	2.26431	1.69614	1.76763	1.65148	2.11331	2.49245	-0.470684	0.320093	0.81454	1	-12866	2.256	5.66467	8.1524	6.60639	8.60389	11.6909
Scpep1	peak53229	0.975907	1.04019	0.42168	2.26456	1.5474	0.658547	1.80345	1.17992	1.48718	1	495	10.2871	9.75517	10.3365	10.114	8.78204	9.60742
Selplg	peak10741	3.09291	3.04262	2.70259	1.15767	1.2598	0.779537	1.48738	1.20964	0.846724	1	-25618	0.629162	1.93357	0.807355	6.67162	4.19246	5.93176
2017-09-02	peak75307	0.862306	0.158997	0.112952	1.7185	2.80187	1.29233	2.23076	1.94564	1.70305	1	783	13.8134	13.9502	13.5241	11.9094	12.1589	11.6199
Sergef	peak22420	2.17373	1.68763	1.10869	2.41976	1.65843	0.949074	0.532711	0.126605	0.849254	1	38899	7.13155	6.65373	6.29505	6.94837	6.606	8.04011
Serinc5	peak66006	1.95056	1.66885	1.96554	0.822097	1.14511	0.719821	0.719821	0.684052	0.822097	1	25971	13.0136	12.1278	13.4187	9.56872	9.64888	10.2156
Sertad1	peak21355	2.82452	2.39485	2.50145	2.74409	2.71485	1.99699	2.41057	1.362	1.26157	1	3207	7.90358	9.17775	9.03816	7.15755	6.59718	6.55561
Set	peak96142	1.23093	1.29161	1.12375	1.93585	1.99786	1.0554	2.69627	1.5781	1.12375	1	-28	13.1841	11.8575	11.2533	12.6547	12.7783	11.4585
Setd5	peak18373	1.1168	0.834201	0.246899	2.16459	1.39209	0.805539	0.715967	0.776295	0.408103	1	21977	12.6392	11.7621	11.4797	11.3098	11.181	10.6825
Sez6	peak52289	2.00987	0.995158	0.746446	0.158997	2.34471	1.60665	0.518187	1.37268	1.7185	1	741	8.08713	12.8869	12.6504	7.4156	8.13665	10.8667
Sgpl1	peak37909	2.54682	2.31591	1.43471	3.46323	4.435	3.11548	5.04484	4.58627	3.42505	1	857	11.4041	12.2064	12.3502	10.3427	11.0418	10.4531
Sh2b3	peak11306	2.66248	2.73549	2.3353	1.57779	1.54123	0.605212	1.32602	1.29122	-0.00234398	1	513	8.12288	7.66014	7.20134	7.84258	8.00656	7.21548
Sh3bp4	peak71089	1.2373	1.00853	1.72607	0.462653	0.336671	0.856153	0.856153	0.12431	0.432174	1	23736	10.4243	11.4697	10.9753	10.1228	10.6409	9.65645
Shc1	peak107904	2.81853	2.77669	2.58528	2.5581	2.47332	2.07341	2.43796	0.94358	1.38841	1	-592	10.3512	12.9855	11.3891	9.29631	8.24357	8.73987
Shroom2	peak44276	1.31284	1.13995	1.02032	0.518187	1.13995	0.587171	0.28892	0.0653898	1.41124	1	-508	10.1065	10.3019	11.0403	8.8789	8.70935	11.8566
Siah2	peak106593	0.991601	1.02208	0.388587	2.14023	1.99414	1.05193	1.05193	0.758052	1.91514	1	923	8.02113	8.03967	8.09085	7.42047	7.08803	7.88274
Sik3	peak36767	2.36219	1.00153	0.985733	1.81894	3.62734	2.84615	0.667118	0.383477	1.90544	1	1441	9.59371	10.7593	11.0908	9.08737	8.86327	8.94441
Sin3a	peak37516	1.82597	1.81656	1.99398	2.15941	2.19615	1.2022	2.0023	1.47762	1.17301	1	-1945	11.6268	10.6949	11.16	10.8541	10.7535	9.71019
Six4	peak59120	1.07682	0.758861	0.381548	2.15247	2.55882	2.0003	2.9961	1.70036	0.47112	1	893	8.62432	7.82477	8.66363	8.68747	7.32424	7.33703
Skap2	peak15370	1.32124	1.44431	0.660739	1.38408	1.16894	0.252752	1.59803	0.872814	0.782383	1	3086	12.2321	12.7768	12.3792	10.1614	9.92141	9.1659
Slc16a13	peak51521	0.861693	0.285333	0.285333	1.09046	1.6646	0.798347	2.72356	2.76833	2.86939	1	206	6.45099	5.82103	6.03599	7.50391	7.26622	7.33923
Slc25a23	peak85247	1.08694	0.796629	0.432797	1.59821	2.21442	1.7443	2.32074	2.20436	1.71624	1	-285	9.77156	10.3584	11.0879	8.89282	8.92544	9.90106
Slc2a1	peak3310	2.40056	2.70975	2.51663	-0.223402	1.39284	1.00105	3.14697	0.488495	-0.223402	1	3576	10.1272	11.0706	11.7539	13.4515	10.6377	8.86542
Slc38a1	peak76858	2.60789	2.23563	1.14673	3.35831	3.35476	3.0157	0.856626	0.640364	1.86828	1	36978	10.684	9.24101	11.3362	10.6319	11.6918	11.7756
Slc39a1	peak108005	1.55052	1.2281	0.729575	2.55752	2.98027	2.28104	2.30265	1.89198	2.13614	1	-394	11.4269	13.1666	13.4079	9.90609	9.72998	10.2606
Slc39a10	peak46656	1.07472	1.10079	0.649432	0.539348	0.0437457	0.460996	0.378144	0.244197	0.334862	1	1709	11.6066	11.1453	9.66939	10.936	11.126	10.8693
Slc39a14	peak70671	1.58043	0.825107	0.896306	0.654881	3.0955	2.66509	3.5443	1.85519	2.05511	1	763	8.79505	10.2378	12.1259	10.8192	9.74566	9.27864
Slc4a2	peak7064	3.44138	3.02247	2.76672	1.47746	2.52162	1.49633	1.35183	0.212964	1.28104	1	-904	10.1625	11.6623	11.6183	9.11827	9.23877	9.28869
Slc7a14	peak105514	0.686039	0.989354	1.5358	-0.367123	0.332638	0.733473	0.686039	-0.0138696	-0.0138696	1	48544	8.08633	7.54581	7.38042	10.578	9.64152	10.9662
Slc7a5	peak33741	2.68905	2.26591	1.55388	3.52317	0.459239	1.15931	1.20887	1.24099	1.03658	1	8324	9.8291	10.6315	9.32705	8.81054	9.40992	9.49237
Slitrk2	peak42829	1.82978	1.87713	1.74041	2.94166	2.11694	1.43335	0.707619	1.00914	2.54995	1	-756	9.96923	9.29778	6.48961	7.15012	8.49009	9.84811
Slx1b	peak26582	1.59821	1.30985	1.08694	0.325445	1.08694	0.126605	0.924759	0.626152	0.656001	1	1081	7.81754	7.32217	8.03656	8.47105	8.25808	8.1637
Smad4	peak90202	1.34422	1.0521	0.868175	0.341309	1.41306	0.30554	0.916402	0.818281	0.231225	1	1368	11.0423	10.9319	11.0272	10.6721	10.9804	9.47038
Smad6	peak38183	2.77153	2.13599	0.591741	0.192538	2.97621	2.32015	5.38903	3.26882	1.91987	1	972	2.20789	7.60979	7.71486	8.20906	7.11089	7.03617
Smad7	peak90324	1.22686	1.54953	1.22686	-0.0233685	0.223127	0.0803357	2.51445	1.79793	0.869669	1	2986	5.98565	8.42509	8.02479	8.70042	8.07723	7.49982
Smap2	peak3482	1.47315	1.36436	1.17118	1.65043	1.74025	1.19679	0.609737	0.571093	1.271	1	13492	9.95658	11.9171	10.5138	8.55754	9.45661	10.0752
Smarca4	peak35074	1.52624	1.31571	0.946381	3.58471	3.44921	2.29548	3.71931	3.91669	3.44921	1	-599	13.0934	12.5606	12.2078	11.8087	13.1019	12.3288
Smarcd1	peak77173	3.61492	3.31983	2.81306	4.59623	2.85196	2.35794	2.2745	2.27736	2.53091	1	1822	9.43672	9.28313	8.65128	9.79393	10.4606	9.44941
Smarcd2	peak54656	2.17712	2.77197	2.35825	0.538788	2.26717	1.63731	2.37704	1.84052	1.46066	1	-1491	8.69539	8.95142	9.16907	8.77168	8.5935	8.01128
Smarcd3	peak7100	2.71014	2.62057	2.43284	2.41265	2.18162	1.97685	2.53444	2.32355	2.4478	1	-2200	9.08589	9.74078	9.93126	7.72203	8.41021	9.84131
Smc4	peak107042	1.80966	0.791577	0.824806	1.56613	3.33627	1.9518	1.32036	0.386785	0.791577	1	2264	12.1982	11.2863	10.3877	12.0205	11.3775	9.96376
Smpdl3a	peak35276	1.63104	1.47878	1.15619	2.27344	2.66083	2.18762	0.843444	1.71524	1.60185	1	33958	8.56284	8.65689	9.13886	5.46401	5.62459	6.30427
Snora64	peak83007	2.21422	2.27377	2.10369	0.163998	2.19894	0.729575	0.313369	-0.0384144	0.163998	1	688	4.02266	2.61432	2.9386	7.87731	9.25082	6.61932
Snord32a	peak22200	1.54525	1.29161	1.61022	2.24291	2.46992	0.559063	2.22227	1.03188	0.908148	1	-29	5.26754	3.94048	3.1635	6.92248	7.00008	6.07518
Snord34	peak22199	2.68632	2.72079	2.15098	1.79866	2.22272	0.139468	2.13247	1.09395	0.963917	1	36	5.15313	3.50927	2.98246	5.51612	5.65258	4.0993
Snord47	peak102573	0.954286	0.639717	0.682998	0.177568	0.725019	0.177568	0.401384	0.293812	0.293812	1	-265	5.04672	3.4638	3.29915	5.79943	5.86394	4.91584
Snx5	peak101979	1.68844	1.38266	1.08356	0.192558	1.00943	0.0811732	0.43836	-0.520748	-0.241948	1	1889	12.3885	11.8219	11.5273	11.3029	10.6333	10.2466
Soat1	peak99040	1.47642	1.28709	0.708149	0.6864	1.50154	0.729575	1.38486	0.59597	0.927964	1	1155	11.223	10.3993	11.0391	10.601	9.81274	9.97094
Sobp	peak31298	2.06881	1.2295	0.748939	1.94981	2.62954	1.43335	2.64056	3.81403	2.20865	1	1141	7.58551	8.58372	8.24025	7.80428	8.55671	8.5594
Socs3	peak55800	3.36547	3.13791	2.65234	2.46499	1.7837	1.9358	2.45423	1.4644	1.77796	1	28635	5.77321	13.1218	12.9471	8.87433	7.9194	8.88907
Sorbs1	peak93246	2.14025	2.00182	1.32704	1.19389	2.66606	1.38568	1.3345	2.36092	2.70112	1	1109	9.63298	11.9656	12.9865	8.9034	8.92005	9.53248
Sox1	peak28540	2.34623	2.29742	1.32704	0.24099	0.664598	0.711202	1.0104	0.810864	0.873675	1	37360	4.38451	2.59056	3.65	9.10233	8.40851	8.50003
Sox8	peak83123	3.54135	3.49668	2.96403	5.55972	3.55329	3.01675	2.37559	3.27898	3.43346	1	9873	11.8533	10.7579	8.97973	7.13668	6.14303	7.79168
Sox9	peak55110	1.94708	1.56923	1.36831	0.399556	2.43272	1.08797	2.39794	2.38508	2.01542	1	2396	9.97713	9.37265	10.8534	8.40605	7.64261	7.17908
Sp3	peak98355	2.48096	2.44935	2.24358	3.31888	2.79365	2.7424	0.318436	0.318436	0.873259	1	-24600	11.823	11.7835	11.8241	10.8943	11.1468	10.2492
Spag9	peak53391	2.44339	2.21606	1.94094	4.19413	3.15573	2.04498	0.343964	0.860858	2.68337	1	10152	12.7785	12.1303	12.6742	11.5432	13.0628	12.6338
Spata24	peak87942	3.22771	2.84721	2.41257	4.67129	3.20524	2.54884	0.760706	0.183801	2.36413	1	-12988	7.9438	7.55541	7.12229	6.91954	6.39461	6.17785
Spats2l	peak51066	0.74896	1.03368	0.810577	-0.256235	0.267748	0.869669	0.267748	0.177083	0.177083	1	3707	9.98638	10.416	9.71229	7.4285	6.81216	9.13568
Sphk2	peak22297	2.17422	2.45454	2.43623	-0.197618	0.534225	-0.446724	0.601512	-0.159982	-0.0875339	1	1355	8.6158	9.13819	9.32728	8.41739	8.47492	8.44052
Spire2	peak33936	2.31451	1.99398	1.47762	0.0147426	0.786369	-0.159982	2.95662	3.63977	3.32173	1	543	4.53999	4.13422	4.92568	8.05378	9.44057	8.93645
Spsb2	peak19184	2.1258	2.02479	2.15796	2.23233	3.18992	2.66711	2.55083	1.6529	2.98291	1	-2182	6.82383	7.95262	8.55004	6.75893	6.26447	6.26209
Spsb4	peak39917	2.81432	2.14012	1.79245	2.78228	1.5935	1.28349	1.0877	0.847398	0.966221	1	46599	10.5492	9.23122	7.69123	10.1647	10.8921	8.17354
Srgap1	peak47382	1.33721	1.15098	1.30509	0.318587	0.872814	0.710634	0.555454	1.70036	1.51622	1	1175	6.96116	7.63433	8.0039	8.15301	8.31104	8.38565
Srgap2	peak85425	1.00797	1.03188	1.00797	0.591605	1.03188	0.623429	0.346703	0.00398921	0.384338	1	15369	12.6085	11.8554	11.2797	10.0614	9.44976	10.4348
Srgap3	peak18351	3.20024	2.89471	2.82343	0.699538	4.0356	3.81449	3.03879	3.08087	2.99079	1	-25567	10.0348	10.0309	11.0095	10.507	11.2988	10.6427
Srp9	peak2773	2.41652	2.08589	1.62304	2.20846	0.780638	1.06649	0.687363	0.148511	0.26069	1	-20921	10.3785	10.4011	10.1111	9.61651	9.93235	9.41296
Srrt	peak12445	1.99725	1.77873	1.7639	0.889873	1.02032	0.0162054	0.805539	0.482418	0.445739	1	1676	11.8646	10.9481	10.6103	10.7247	11.5676	10.4542
Ssbp3	peak2592	2.45739	2.5113	1.76592	1.19882	0.42168	0.953825	1.35862	0.9314	0.286862	1	29502	9.14986	10.1228	10.4827	10.5126	11.9794	10.3126
Ssbp4	peak30575	2.69443	1.79074	2.0524	3.39967	1.54312	1.45847	1.82012	2.67312	1.35523	1	-979	10.9479	11.9018	11.2008	8.39956	8.94714	9.53973
St5	peak25291	1.41714	1.47537	0.869669	0.311029	0.472233	0.509869	0.267748	0.35305	0.546548	1	4336	8.51336	10.8416	12.3589	9.59343	9.2434	9.15698
Stag1	peak40091	2.29011	1.74892	1.22151	4.11473	4.0508	3.2534	4.02144	4.04837	3.68949	1	-1177	11.1748	10.8426	10.9693	10.4545	11.1635	10.4184
Stard13	peak13461	1.75098	1.43471	1.08889	2.46638	2.73961	2.01024	1.18342	1.25482	0.901358	1	-29232	10.326	11.1023	12.1695	8.22178	7.05662	8.10547
Stat5b	peak54098	0.974101	0.466589	0.76174	1.76488	1.15918	0.799376	1.64596	1.21594	0.974101	1	593	9.14213	9.78591	9.57262	8.70125	8.16911	8.59873
Stk4	peak103486	1.14635	1.71346	1.76328	-0.318508	0.432174	1.50961	0.269298	0.0459585	0.63313	1	33694	11.1656	11.0096	11.024	10.1869	10.6359	9.52857
Stk40	peak3827	2.58854	2.27418	1.96998	4.34173	2.94047	2.27898	1.4794	1.89687	2.37633	1	-1093	8.63199	9.23489	8.74456	8.38244	8.81156	8.13313
Stub1	peak83195	3.35255	3.33216	3.14312	1.42539	3.21171	2.09803	2.91869	1.28387	1.78938	1	-1069	9.66751	9.63461	9.25611	8.74576	9.07288	9.13819
Stx16	peak104364	2.28165	2.19111	1.68802	0.61183	1.1726	-0.367123	3.04913	3.65605	0.709951	1	1174	9.66991	9.25403	9.41838	9.2176	9.33864	9.1844
Sumf1	peak18155	2.8277	2.26591	2.09191	2.15227	2.37848	1.67639	2.03809	2.40707	1.59174	1	40189	9.72936	10.4858	10.7512	8.15267	7.77602	8.98273
Sv2a	peak108288	1.20408	1.51293	1.79793	0.472233	0.223127	0.0294152	0.267748	0.311029	1.65407	1	886	6.51475	8.71965	7.79418	7.88828	9.15985	11.5967
Svil	peak86750	1.89701	1.36118	1.17871	1.78283	0.953613	1.19253	-0.240153	0.14831	0.454055	1	-32959	9.59396	10.2285	9.97103	9.45997	8.73907	8.87664
Syt11	peak107808	1.6608	1.5766	1.27203	1.5474	1.061	0.71215	0.515121	0.138134	1.16076	1	16920	12.2288	12.3557	12.6823	10.0971	12.0018	11.8992
Tab2	peak13786	1.15741	0.74896	0.223127	1.6873	3.50593	2.55102	1.56749	0.393882	2.03581	1	1300	11.1765	12.1704	12.368	10.3489	10.2588	9.8997
Taf13	peak109208	2.56888	2.31334	2.27438	0.971186	2.4626	2.25994	2.54824	2.65413	1.34389	1	-3135	7.69079	7.62539	8.13571	8.19923	8.48548	7.84541
Tagln3	peak80244	1.74169	1.36622	1.36622	-0.145361	2.29191	1.74169	4.29116	4.34798	3.82922	1	-105	1.87971	4.98413	5.3153	10.0906	12.117	10.1334
Taok1	peak52228	1.56207	1.25407	1.23589	2.20971	2.73495	1.5766	0.176778	0.54497	1.23589	1	-17941	13.1774	12.9566	12.9597	11.6064	12.0076	11.877
Tbc1d24	peak82930	2.02789	1.7732	1.34376	1.53843	0.812232	0.499489	1.6882	1.91085	2.50257	1	-382	9.83768	9.7278	9.67667	9.40671	9.82238	11.2754
Tbp	peak82726	1.16551	1.05193	0.793822	0.896098	0.991601	0.0763954	0.434631	0.479252	0.862805	1	-674	9.72797	9.2668	9.46479	9.29361	9.58959	8.72907
Tceal1	peak43919	1.70665	1.49358	1.64596	0.642557	2.24576	1.97681	0.836055	1.03847	2.11754	1	-15628	3.80288	4.03269	4.35073	6.4887	7.21455	7.44992
Tceal8	peak43909	1.23953	1.17657	0.770461	0.770461	1.27001	0.488847	1.41343	0.539767	0.812482	1	1376	11.7711	11.7509	11.6457	10.1111	10.3089	9.71559
Tcf12	peak38833	2.07839	1.57127	1.83017	1.6243	1.91774	1.53018	1.85256	2.19691	0.957909	1	-3008	13.4762	13.2844	12.8633	11.2261	12.3002	10.5356
Tcf4	peak90004	2.29583	1.95355	1.6346	2.21459	2.17832	1.7869	1.90997	0.500704	1.3164	1	5595	13.294	13.4345	12.7258	10.3913	10.4127	10.236
Tead1	peak25596	1.29596	1.62864	1.08117	0.683737	0.434631	1.21911	0.645094	0.133347	1.10984	1	28418	11.1754	10.9726	11.0857	10.2058	9.19773	9.31323
Tesk1	peak112490	1.96837	1.32286	1.08889	1.84653	2.36514	1.72607	3.12504	2.85899	3.60319	1	467	8.6037	9.07015	9.21061	8.68664	9.5201	9.94891
Tgfb3	peak60224	2.50291	2.419	2.37018	1.04412	1.13264	0.967425	1.09308	0.519441	0.458474	1	1376	7.23697	7.57463	9.19	7.74593	6.66282	7.719
Tgif1	peak85641	1.48011	0.809487	1.14635	3.58252	3.21731	2.47388	1.98945	1.2373	1.72607	1	1116	8.24265	8.46227	8.96799	8.8707	7.80308	7.00023
Thbs1	peak100410	2.32142	1.72042	0.654881	0.937397	2.16875	1.35636	2.00445	1.53654	1.47274	1	-92	6.99932	9.19219	10.5015	9.48166	9.70336	11.8167
Thoc6	peak82869	2.92907	2.38103	2.41259	1.41895	3.78932	2.97913	1.31141	0.890995	1.22713	1	-973	7.85456	7.99207	7.59621	8.37689	8.67748	7.26906
Tial1	peak26797	1.13011	0.924759	0.874864	1.04243	2.01003	0.996508	1.70201	2.07776	1.21277	1	1047	10.575	9.8816	9.64038	9.94891	10.1937	9.57853
Ticam1	peak85111	1.92299	1.65604	1.24402	2.41527	2.98554	1.95865	1.58936	0.643332	1.44597	1	377	7.4777	7.55936	7.57788	7.20916	5.84699	6.57944
Tlcd1	peak52345	2.63151	2.54922	2.30944	2.16315	1.54862	0.753193	1.50372	0.590975	1.7154	1	-727	8.79495	8.88424	7.36209	7.08265	6.0948	7.08162
Tln1	peak112512	2.37896	2.08452	1.80418	0.634602	1.76395	0.634602	0.924643	0.402764	0.316395	1	1561	12.6082	13.7808	13.4161	10.3354	10.15	10.5492
Tm4sf4	peak106492	2.2433	2.42764	2.22531	0.983701	2.28731	2.03192	1.8907	1.35022	1.37491	1	45733	#NAME?	2.47768	0.529405	5.88655	3.2555	4.8339
Tmed10	peak60125	1.28498	0.722729	0.452041	1.48531	3.07487	1.43239	2.10843	1.39969	2.08119	1	853	11.0167	11.0148	11.2868	9.38243	9.2601	9.88672
Tmem107	peak51325	1.3285	1.4008	1.4008	0.126605	0.126605	0.432797	0.466876	0.287809	0.823182	1	1686	7.15964	6.62137	7.15671	7.41256	6.71631	6.34335
Tmem126a	peak24402	1.25144	1.07855	0.855523	3.18632	3.02292	1.85773	2.74771	2.90488	2.70373	1	-469	9.31094	9.14517	8.67403	8.33117	8.93922	8.58651
Tmem2	peak92346	3.15716	2.78042	2.5638	1.44343	1.70373	1.39815	3.37379	3.63415	2.29899	1	6166	11.109	10.9638	10.5948	11.2051	12.4577	10.0872
Tmem212	peak105335	1.54249	1.29397	0.539348	1.95355	2.11576	1.48425	0.816074	1.10079	1.33848	1	32653	#NAME?	-1.27462	#NAME?	4.02444	1.88232	3.99488
Tmem222	peak4482	4.04517	3.5788	3.3157	2.8363	3.04061	3.15701	0.580477	0.731153	1.48329	1	-20719	9.20184	9.61542	9.61011	8.21941	8.89747	9.28492
Tmem40	peak18658	1.74435	1.29801	1.06903	2.39532	1.18132	1.02456	1.56966	1.11217	1.61035	1	-1625	2.89466	5.4192	2.96901	6.17778	4.56641	5.71653
Tmem47	peak43182	1.65234	1.02112	0.718415	1.1264	4.06863	2.98304	3.44151	2.87387	1.6346	1	2851	10.0328	11.9693	13.2862	10.572	10.4513	9.74267
Tmem69	peak3072	1.9368	1.62148	1.62148	3.18138	3.23011	1.50516	3.00482	2.87744	2.84099	1	-507	8.82682	8.26438	8.42264	10.3281	8.90831	9.86243
Tmpo	peak46117	2.12076	2.00956	1.70499	3.77677	3.5119	2.76755	2.38862	1.34158	2.51615	1	-11255	13.0617	11.4462	10.9721	12.3942	12.5121	10.9112
Tmsb10	peak16347	0.800905	0.685046	0.654566	0.828472	1.51164	0.591605	2.25312	2.98668	2.7332	1	496	12.1311	12.0306	11.0538	11.2476	12.7845	12.8595
Tmtc3	peak46627	1.27079	1.10984	0.758052	0.605386	2.05436	0.862805	1.16551	0.522533	0.896098	1	644	10.4207	10.3505	9.78785	9.20496	9.00384	9.24194
Tnfrsf12a	peak82871	2.45046	1.04466	0.329101	1.71054	3.43429	2.79243	2.31816	1.6069	1.1135	1	695	9.15523	9.75143	10.3938	7.36926	7.21351	7.5463
Tnks1bp1	peak98938	1.69969	1.56661	1.31829	2.83297	3.02967	2.18566	2.61745	2.37124	2.29679	1	-1730	9.61059	10.9243	11.2005	9.49855	9.74244	10.0693
Tnn	peak102005	1.25652	1.40685	1.30272	0.0941643	1.52362	1.02119	0.852847	0.551797	-0.478795	1	11241	-2.39593	4.10098	3.97239	7.48545	5.74066	6.87607
Tob1	peak53409	2.26758	1.45146	1.00943	3.15576	3.95548	3.0525	3.48602	3.27128	4.49442	1	-785	9.68604	9.63554	10.1676	7.794	7.42825	7.71331
Tob2	peak75817	0.840425	0.177083	0.0803357	1.41714	2.66383	1.29311	1.05929	0.433589	1.41714	1	1300	9.19133	9.65746	9.85318	8.38386	8.30731	8.05461
Tomt	peak25088	2.59626	2.48009	2.36734	1.53668	2.07867	0.889572	1.14245	0.51921	0.851381	1	-694	6.53081	5.97216	5.54081	6.55857	7.50515	7.19856
Tox	peak111340	1.03188	0.654566	0.772801	1.0554	1.64164	0.685046	3.8358	4.46003	3.15943	1	-374	3.04206	2.42134	0.505891	7.10227	8.01989	7.94609
Tox3	peak31940	1.5176	1.21747	1.08151	0.658547	1.061	0.214413	1.50247	0.838042	0.389138	1	-5377	8.68442	7.38687	8.62733	9.12857	10.1292	8.69087
Tpcn1	peak11195	3.35101	2.7319	2.53132	3.9217	3.19763	2.80836	1.72484	0.828307	3.06964	1	22742	9.96563	10.6063	10.6414	8.47032	7.57238	8.3614
Tpi1	peak19191	2.36725	1.8835	1.1963	1.70464	2.8522	2.27409	3.8632	2.21961	2.50574	1	892	13.0456	12.75	13.1092	13.1971	11.4109	11.4936
Tpm4	peak30749	1.30409	1.04681	1.02791	0.661724	2.03895	1.13777	1.50879	0.560147	1.2883	1	1849	12.794	13.7066	13.1536	11.9253	12.1408	11.2313
Tppp3	peak32560	2.20904	1.90569	1.7934	1.1168	1.70305	2.00987	0.889873	1.06937	0.445739	1	2859	2.7456	5.94852	7.46614	9.29948	9.65482	9.2797
Tpra1	peak17066	1.53862	1.16273	1.13995	0.112952	0.112952	0.445739	0.587171	0.518187	0.369459	1	35875	7.49279	8.28054	8.89562	7.34722	7.5093	7.76177
Tpt1	peak70975	1.16551	0.479252	0.564554	0.479252	1.79673	0.341024	0.721373	0.645094	0.341024	1	1217	1.40781	2.32289	1.99156	3.03914	2.68257	2.65076
Traf3	peak61497	2.01843	1.80999	1.25975	0.667118	2.35606	1.36118	1.92213	1.85416	1.88003	1	-2042	10.4094	10.4492	9.81454	9.44448	9.28825	9.87285
Traf4	peak52339	1.95355	2.21459	1.65234	3.56838	1.93917	0.576983	0.334862	0.334862	1.75442	1	3142	11.7177	10.8381	8.72337	9.70435	11.1557	9.47764
Trappc3	peak3854	3.26077	2.99488	2.9081	2.25271	2.85548	2.71938	1.8958	1.24906	0.926874	1	-1196	9.88007	10.8565	10.7299	8.61278	9.64856	9.54238
Trim46	peak107857	2.14138	2.07023	1.9877	2.04077	1.93261	1.44022	1.81569	3.30576	3.24245	1	253	5.51874	7.76312	8.50744	7.78712	8.21568	9.4928
Trim8	peak93777	3.73404	3.42833	3.12242	4.64401	3.10899	2.57184	1.24871	0.221955	1.85861	1	-17450	10.3501	10.4144	10.0605	8.70883	10.016	9.56363
Trim9	peak58870	2.49664	1.53489	1.64982	0.672018	3.50575	1.60982	3.0388	2.76417	3.41116	1	872	8.7343	10.0864	8.07207	9.05681	8.55431	9.97584
Trio	peak72905	1.79245	1.01604	1.23171	1.85539	2.80372	2.41078	1.9157	0.888103	1.21047	1	-25803	12.0568	12.0684	11.796	11.1088	12.2104	12.0904
Trip10	peak85260	2.47075	2.10586	2.12027	1.85899	2.77393	1.87607	2.29558	1.29064	2.13454	1	-782	8.76393	9.30936	9.82742	8.66478	7.84195	7.18795
Trmt112	peak91501	1.44408	1.27119	1.20061	1.72119	1.70428	0.751708	2.35118	1.7869	1.50393	1	960	9.49052	9.25548	9.11181	9.11565	9.11978	8.72445
Trmt61a	peak61565	3.59423	3.30004	2.92645	4.51666	2.89699	2.9228	1.72257	0.0481679	2.30799	1	8873	8.19182	7.24533	6.9566	7.68295	7.64121	7.47681
Trp53i13	peak52219	1.70934	1.12352	1.02604	1.12352	1.18503	0.45642	1.50745	0.182545	0.0891047	1	-549	7.26604	8.1659	7.74445	7.05684	6.19265	6.43168
Tsc22d4	peak12508	2.80631	2.32252	1.84891	2.08503	2.79155	1.57794	1.99345	0.903312	1.73013	1	1742	10.2274	11.059	11.9306	8.05839	7.41526	8.14915
Tsen34	peak20536	1.24075	1.1963	1.13873	2.81593	2.47351	1.43498	3.02418	2.61108	3.06183	1	-388	10.6274	10.6693	11.0863	9.44298	10.2672	10.1667
Tsen54	peak55465	1.39185	0.997656	0.658547	0.176778	0.54497	0.214413	1.17992	0.453504	0.389138	1	-255	7.86798	7.5319	7.98155	7.98973	8.37421	7.56117
Tshz3	peak21870	2.23593	1.80764	1.7948	1.55692	3.18843	1.57205	5.78385	4.34456	3.09199	1	-1133	7.40764	8.26485	7.95584	9.57923	9.64457	9.51233
Tspan4	peak27764	3.33758	2.73009	2.48993	3.09605	4.55128	4.10697	2.49228	1.38456	1.84836	1	361	7.69787	10.9838	11.3475	7.15526	6.96401	8.4765
Tspyl2	peak44268	2.42843	2.41103	2.07776	3.2401	3.24992	2.18401	3.50491	3.02249	3.33541	1	5133	9.46274	9.33384	9.02295	8.89183	9.63569	10.0423
Tuba1a	peak77056	1.4854	1.1168	1.09328	2.42228	2.82348	2.17583	2.83061	3.54511	2.68084	1	-15437	13.077	14.6283	14.7377	11.8064	14.7375	13.9029
Tubb5	peak84290	1.2883	1.30409	1.1726	2.03895	1.7925	1.3954	1.58835	1.41007	1.98117	1	1693	14.9153	14.7927	13.6213	14.5725	15.2949	14.3193
Tusc2	peak40577	1.30229	1.27249	1.02692	0.51872	1.88806	0.640364	0.81589	0.0417491	0.856626	1	-340	8.86045	9.45033	9.82927	8.70808	9.5595	9.48993
Txnip	peak108325	2.28498	2.12076	1.92014	1.74025	1.66885	1.65043	0.531385	0.00239485	0.917601	1	-2009	9.06351	9.7623	12.298	10.8335	10.8859	10.4892
Txnrd2	peak78454	0.900027	1.04243	1.46965	0.362123	1.19255	1.62863	-0.104089	-0.44066	0.626152	1	-909	6.08796	6.7251	6.79986	7.37199	6.6836	7.17203
Tyro3	peak100593	3.78139	3.35229	2.00788	2.14099	1.42263	0.935812	1.09525	2.17244	1.6271	1	4546	10.4412	10.414	10.3694	9.50657	10.0754	10.5796
Tyw1	peak11955	1.90799	1.7783	1.55887	0.707119	0.256585	-0.640436	1.2727	0.601512	0.389437	1	-451	9.5285	9.27907	9.50387	9.10578	9.22892	8.932
Uap1	peak108627	1.70428	0.99355	0.936783	1.61664	2.362	1.72119	2.74754	3.58695	3.52572	1	-464	9.09635	9.74259	10.2975	9.15806	9.54348	9.28455
Ubb	peak50928	1.9508	1.34054	1.13961	4.2991	3.93768	3.2423	3.51167	3.84486	3.5887	1	-912	11.3807	11.2793	11.5338	5.24501	5.70947	6.06544
Ubc	peak11789	1.67593	1.2883	1.04681	3.82158	3.46904	2.9371	3.72515	3.40822	3.71041	1	-2875	9.51225	10.3041	10.2119	8.51537	9.71725	9.85406
Ube2d3	peak110174	0.898332	0.509869	0.651301	0.840425	2.49582	1.15741	1.05929	0.810577	0.582318	1	1609	12.8773	12.7528	12.4553	11.6669	12.2321	11.6331
Ube3a	peak22791	0.836402	0.543883	0.329101	-0.146687	1.6069	0.0766531	0.686288	0.752544	0.467038	1	2073	11.8662	11.5031	11.3893	11.0037	11.6699	11.4337
Ubl5	peak34939	2.69247	2.21392	1.44462	0.676167	2.00641	0.471249	1.03386	1.13288	1.44462	1	527	9.06319	9.58966	9.58359	8.93762	9.66925	9.41674
Ubqln2	peak44308	1.22452	1.1763	1.22452	0.420164	0.500704	0.78425	0.0437457	0.0965294	0.14745	1	-20556	9.48951	9.06177	8.79807	8.89034	9.37211	9.47592
Ubr7	peak60997	2.44539	1.65882	1.71738	2.81073	3.38394	2.21415	1.88003	1.09284	1.58735	1	1042	11.2563	10.9729	10.8575	10.3919	10.4176	9.82425
Unc13a	peak30716	1.50879	1.54912	1.04681	0.733473	1.62654	0.756618	1.18971	1.12003	2.57646	1	-313	6.84929	7.76257	6.61004	9.49641	10.7083	11.2986
Uqcrh	peak3030	0.965446	1.02112	0.847211	0.334862	0.684336	0.0437457	0.378144	-0.127287	0.334862	1	947	11.5937	11.5276	11.0034	11.0486	10.8061	10.7256
Urod	peak3117	2.34311	1.63327	1.47172	1.3246	1.9445	0.763833	1.92193	1.63327	0.574213	1	49920	9.12092	9.18945	9.83649	8.86145	8.82916	7.85133
Usp2	peak36484	2.36702	2.07512	1.58126	2.341	2.41144	2.26694	2.13691	1.31341	1.91683	1	2380	8.8827	8.67998	8.98214	8.03408	6.51854	7.34264
Vangl2	peak109924	3.10626	2.6959	2.34141	0.799549	3.8796	2.9429	4.18966	3.69617	2.79505	1	9757	9.41949	9.39946	10.0558	9.75405	10.3155	9.25731
Vars	peak84179	1.16894	1.50212	0.872814	3.61612	2.1159	0.872814	3.47167	2.71977	1.353	1	942	11.7592	10.1909	9.86818	10.9515	10.88	10.2696
Vasn	peak77678	2.95775	2.19124	1.74191	1.0522	3.19573	2.44545	0.832177	0.6864	1.16659	1	2185	9.45405	10.9307	10.9162	7.83647	7.54674	8.5904
Vat1	peak54209	2.03084	2.23434	1.75427	-0.156256	0.56451	0.410137	0.784718	0.989418	0.237244	1	2254	9.79139	11.1613	10.9713	9.78006	11.0055	11.1925
Vax2	peak16615	1.2883	1.04681	1.04681	2.71878	2.35172	1.7925	1.20661	2.3818	1.13777	1	311	4.73534	6.15354	6.283	6.77083	7.06727	6.87357
Vcam1	peak109451	2.20735	1.58735	0.887145	2.23434	3.0649	2.70858	0.231032	1.52315	1.31136	1	15820	7.20154	8.80293	10.9024	7.11818	6.92963	7.8758
Vcan	peak65842	1.04817	0.718415	1.20061	2.15362	2.15362	1.44408	2.16602	1.90997	1.95355	1	1305	12.559	11.7845	12.0737	11.4084	12.409	11.449
Vcp	peak112454	1.0521	0.112042	0.410293	0.843444	2.4801	0.916402	1.64542	1.47878	0.963069	1	1394	13.3307	13.4591	12.8936	11.8747	12.521	12.2964
Vegfc	peak29947	1.4794	1.01003	0.400801	2.7701	3.27217	2.42481	4.28316	3.21817	1.13186	1	458	6.99639	8.93276	8.53859	7.42007	6.73552	6.36241
Vim	peak95107	1.35302	0.501489	0.23686	1.72843	3.21604	2.13914	3.00202	2.39482	1.50547	1	2290	15.0223	16.3349	17.1379	13.2756	13.6763	13.1646
Vmac	peak85200	0.882288	0.705775	-0.206178	0.761033	1.97218	0.898807	1.3349	1.86696	2.59606	1	-379	6.60209	8.66397	9.46497	7.79168	7.9164	7.808
Wasf2	peak4453	1.20661	0.636993	0.301501	2.95222	1.94132	1.08388	0.533595	-0.224332	0.661724	1	1185	11.2404	10.9325	10.6749	8.44466	7.34237	7.68119
Wasl	peak14109	0.996508	0.972986	0.287809	1.43564	2.52055	1.41832	0.972986	0.432797	0.656001	1	1728	9.98162	9.29957	9.55647	8.9661	8.4086	8.48057
Wbp1	peak16548	1.74025	1.72273	1.74025	2.32036	2.39969	1.00717	4.82101	4.7471	2.61444	1	-520	10.1302	10.3332	10.2386	9.82435	10.9172	9.1666
Wbp5	peak43912	0.828726	0.522533	0.240919	1.41558	1.52604	0.991601	1.48287	1.02208	1.62864	1	806	11.2127	12.2835	12.2235	11.5689	11.9161	10.9891
Whamm	peak23998	1.14583	0.685046	0.456787	1.54525	2.31289	1.12375	0.800905	0.855523	0.828472	1	931	7.26797	8.01785	8.28435	7.61122	7.06304	7.56932
Wls	peak111200	0.915988	1.23862	0.499782	0.350411	0.782383	0.527887	0.609057	0.218672	-0.175422	1	12446	11.7826	12.8258	12.2284	10.2836	9.57914	10.2186
Wrap53	peak51411	1.27119	0.684336	0.965446	1.80287	1.90997	1.38165	2.15362	1.44408	1.02112	1	-398	7.91073	7.55623	7.49094	7.91227	7.86858	6.83954
Wwc1	peak49532	2.34199	1.52745	0.976379	2.03306	3.36207	2.90196	0.0303548	0.00827299	1.82773	1	3732	10.2551	11.8322	12.4167	8.29419	7.32796	8.63539
Wwtr1	peak106503	0.995158	0.158997	0.0653898	1.87842	2.71977	1.62317	1.7639	0.889873	0.834201	1	1013	11.3769	12.447	12.7694	9.95349	8.88065	8.97003
Xiap	peak42512	1.49396	1.45204	1.38678	0.571093	0.448533	0.114135	0.719821	0.217839	0.754725	1	-417	11.0352	10.7394	10.888	9.32459	9.36004	9.42983
Ylpm1	peak60062	1.76857	1.5013	1.04993	0.915374	2.35407	0.4146	1.80709	1.47762	1.513	1	971	10.4897	9.6891	9.94859	9.87349	9.52433	9.79685
Ythdf2	peak4318	1.08694	1.04243	1.13011	1.59821	2.70318	1.04243	2.15295	1.81215	0.874864	1	1389	11.2601	10.5712	10.6013	10.6375	11.3519	10.255
Zadh2	peak90834	1.77821	1.58287	1.80408	1.34518	1.4581	0.50968	3.70344	2.17831	2.3752	1	1097	8.27963	8.30297	8.10919	9.11958	7.84929	7.92742
Zbtb7a	peak45443	2.58664	2.68171	2.61169	0.360679	2.28827	0.846724	0.719347	-0.0638677	0.163966	1	3182	9.22192	9.80027	10.2402	8.30101	8.33721	8.44761
Zcchc3	peak102464	2.12691	1.83235	1.31724	3.10243	2.42278	1.20432	2.80614	3.10243	2.25716	1	3421	8.57826	8.55762	8.42306	9.34575	9.16286	8.31498
Zdhhc16	peak93350	2.44054	2.21961	1.95194	0.734754	2.1572	1.21869	0.517107	0.570326	-0.0513677	1	974	9.23625	9.36172	9.13986	8.16395	8.57233	8.23111
Zeb2	peak97228	1.12375	1.5781	1.33069	0.185498	0.0515519	0.00398921	1.68753	1.27166	1.10133	1	-1465	11.0493	11.6753	11.543	10.7234	10.7112	10.5883
Zfand5	peak92302	1.0521	0.963069	0.766598	0.341309	1.36174	1.15619	0.539089	-0.319165	-0.160672	1	3540	10.5971	11.5063	11.4135	11.3845	12.1048	10.9667
Zfand6	peak24221	2.03388	1.76443	1.42113	1.87146	1.6884	0.454055	1.66875	0.969763	0.476834	1	-803	10.4427	10.5504	10.8605	10.1279	10.5593	9.60536
Zfp27	peak21598	0.847211	0.649432	0.539348	1.33848	1.93917	0.78425	1.58004	1.27119	1.81867	1	-305	8.80524	8.5606	8.50999	8.1182	8.83674	8.45511
Zfp36	peak21443	1.63059	1.33148	0.413435	2.80289	1.28747	0.708713	2.40998	1.02692	0.972358	1	-2720	5.33414	7.14238	7.51877	6.99605	5.6695	5.66069
Zfp367	peak65106	0.974101	1.18784	1.47044	0.318922	2.07214	1.49358	1.6867	1.03847	0.723096	1	-982	9.79816	8.47859	9.47782	9.09901	8.1616	7.72529
Zfp36l1	peak59606	1.77261	1.67545	0.998645	2.06886	2.93969	1.61122	4.16033	3.30303	2.56562	1	-2005	10.4522	11.392	12.1593	10.5735	9.33299	8.3912
Zfp428	peak21151	2.26968	2.42902	2.16585	2.2187	3.01421	2.48892	-0.111079	0.830418	2.64099	1	-1182	8.91153	9.06708	8.90825	7.57011	9.07327	9.46642
Zfp46	peak4851	2.23671	1.28267	1.56575	3.61497	3.8811	2.82825	1.40603	1.33684	3.03351	1	-1344	9.7318	10.4652	10.3077	8.73752	9.64023	9.44521
Zfp503	peak68040	1.66283	1.4735	1.32124	0.915988	1.05767	0.147999	4.70059	4.60159	3.0504	1	3665	5.66467	7.98309	7.14656	9.21955	10.0362	9.07029
Zfp51	peak82812	1.9445	1.86391	1.9445	1.25407	2.09333	1.899	0.9314	0.574213	1.39185	1	867	7.72783	8.39632	8.77841	7.89	7.90332	7.33539
Zfp516	peak90765	2.56131	1.88388	1.7893	2.06525	1.94366	0.686167	2.4694	1.67639	1.62863	1	-636	10.2301	9.59339	10.0929	11.0125	10.3642	9.04181
Zfp52	peak82820	1.61193	1.58936	1.47088	3.00272	3.62445	2.60724	2.64056	2.34963	2.53231	1	-2591	4.75364	5.16296	6.03159	6.69497	5.35614	6.60827
Zfp541	peak20766	1.08889	1.72607	1.52413	-0.0368939	0.833009	0.60608	0.369213	0.0459585	-0.124796	1	-28476	-2.39593	-0.14667	3.55336	7.2509	5.03269	6.77211
Zfp592	peak23957	0.776295	0.408103	0.620464	1.37268	2.58291	1.02032	2.95979	1.98452	1.80792	1	688	9.72277	9.78938	9.85149	9.63037	9.52822	9.46193
Zfp593	peak4592	2.37593	2.28185	2.12395	0.907579	2.71746	2.33687	0.113505	0.618794	1.33267	1	-835	7.61939	7.37897	8.19677	7.65712	7.4156	7.11718
Zfp60	peak21391	1.01745	0.439332	0.82442	1.90799	3.55178	2.55414	2.54847	3.43673	3.09924	1	760	9.73934	9.76173	10.3545	9.35251	10.826	9.92679
Zfp608	peak89012	1.67795	1.60332	1.29997	0.644686	1.31341	1.2864	1.9602	2.04321	2.04321	1	4630	8.93741	8.79014	9.74181	9.80907	10.6478	9.73416
Zfp706	peak73298	3.37126	2.98242	2.66435	3.19284	2.25198	2.15482	1.04992	0.742693	2.78095	1	40110	10.7416	10.3834	10.7538	10.2135	10.2832	10.4847
Zfp710	peak23815	2.20563	2.30642	2.05926	4.9206	3.83999	3.28668	4.55113	3.9164	1.76081	1	-618	10.197	9.92069	9.3985	9.44578	9.6318	8.46684
Zfp740	peak77423	1.92524	1.95771	1.90319	2.97454	2.70815	1.75098	0.492502	0.12431	1.94697	1	1133	11.2504	10.8168	10.9057	10.3509	10.9301	10.0171
Zfp770	peak100211	1.20408	0.840425	0.74896	2.00977	1.6873	0.717136	0.311029	-0.135109	0.617222	1	1087	10.8363	10.4369	9.90247	8.77783	8.56897	8.82956
Zfp788	peak22013	1.08468	0.880528	0.672757	3.21698	3.20158	2.33191	2.9234	3.72964	3.68602	1	-426	8.98876	8.95973	8.88401	8.58885	9.58282	9.6422
Zfp819	peak22031	1.165	1.41925	1.67492	-0.0801756	1.25482	0.92344	2.0905	1.83493	1.04927	1	-5769	2.24894	2.0368	1.24691	6.67129	4.7301	5.92853
Zfp84	peak21584	1.09464	1.09464	0.916402	2.08586	2.31001	1.49475	1.64542	1.23436	1.89448	1	-516	9.21017	8.9577	9.40529	8.87849	9.16334	8.9381
Zfp943	peak82837	0.918517	0.725019	0.595096	0.177568	0.805558	0.293812	0.293812	0.177568	0.3486	1	1138	8.10781	8.38321	8.85615	7.76624	8.32301	8.06278
Zfx	peak43259	0.89249	0.443586	0.231225	1.39616	1.89448	0.740046	1.57205	0.341309	1.1958	1	2112	10.2967	10.1106	10.3271	9.10336	9.38957	8.53386
Zic2	peak72216	1.50547	1.05656	0.115733	0.98919	2.10772	1.62125	1.5529	1.62125	0.805558	1	2745	7.9694	10.6237	11.3172	8.22522	7.623	7.38601
Zic5	peak72213	1.46965	1.3651	0.996508	3.6858	3.47172	2.47103	4.33579	3.0339	2.23435	1	372	5.90905	7.40775	7.70602	7.79814	6.43118	6.42391
Zmynd8	peak103718	3.10223	2.86327	2.50166	1.81793	2.78524	2.93731	5.12533	3.71423	3.25327	1	1836	10.5067	10.0565	10.3134	10.7827	10.6637	10.022
Znrf3	peak48087	2.36056	1.95163	1.42906	2.17422	1.59233	0.707119	1.24491	1.62504	1.04993	1	-9403	9.53283	9.09682	8.70739	8.5836	7.57099	8.06388
1110004F10Rik	peak25936	1.69771	1.64143	1.66985	0.378106	0.530488	-0.0153939	0.705373	0.551	0.941205	2	38526	11.0819	10.8066	10.583	10.4476	11.2562	10.6124
1110032F04Rik	peak107036	2.53662	2.49443	2.31212	1.77471	1.67157	1.11273	1.49149	0.893439	2.39541	2	-44975	2.51181	1.69748	0.167786	6.82009	5.99548	7.38419
1500015A07Rik	peak89501	1.02032	0.943476	1.02032	0.203617	0.28892	-0.199239	2.27325	2.66498	0.995158	2	4231	6.98482	6.8347	7.22718	7.34619	7.15154	7.24085
1700001O22Rik	peak96262	1.10798	0.882206	0.285333	0.662645	0.189829	0.0517834	2.84347	1.33327	0.512842	2	14510	2.37388	3.75203	2.85931	6.82981	4.26303	5.16524
1700007G11Rik	peak9833	1.54408	1.12622	0.813555	1.04651	-0.367925	-0.395492	1.66243	0.460705	0.227601	2	47444	-1.51457	-2.61411	#NAME?	5.09508	3.12212	4.70395
1700013F07Rik	peak109203	0.785575	0.369213	0.578513	-0.42608	-0.318508	0.12431	0.0459585	-0.218403	1.52413	2	4	#NAME?	-2.39593	1.04031	5.11645	2.43385	4.1007
1700016K19Rik	peak52046	2.75371	2.41127	1.96138	0.636993	0.0990891	0.134859	2.17402	1.20661	0.661724	2	-35475	#NAME?	#NAME?	#NAME?	5.49836	3.31759	5.0197
1700017B05Rik	peak37538	1.11438	1.41451	0.685902	0.286045	-0.175422	-0.221467	1.05767	0.350411	-0.269029	2	-4856	9.7177	8.95271	8.78044	8.68672	7.54388	7.52061
1700021F05Rik	peak31630	2.08756	2.26059	2.05192	0.000932199	2.01948	1.60422	1.13691	0.547535	1.27384	2	13139	8.51705	7.82305	7.82964	8.10729	7.50616	7.72939
1700025C18Rik	peak103583	0.685756	0.945189	1.20161	0.00512696	0.0459585	-0.0368939	0.269298	-0.0368939	0.0459585	2	-970	#NAME?	-1.61411	-2.70526	5.24653	3.19797	3.92442
1700060C20Rik	peak103089	1.14704	1.79467	1.83147	-0.442746	-0.276904	0.129932	0.187838	0.892254	2.12619	2	2058	#NAME?	-0.321928	#NAME?	4.41549	2.55254	3.52021
1700061G19Rik	peak85225	2.25041	2.84042	2.43474	0.101544	1.99392	0.848385	0.796778	0.554182	1.50811	2	21479	2.5737	1.26903	2.04264	6.75052	5.01525	6.01123
1700069L16Rik	peak10728	1.01859	1.11438	1.28875	-0.592951	-0.130802	-0.221467	0.218672	0.527887	1.353	2	29987	#NAME?	#NAME?	#NAME?	4.42089	3.09255	3.36177
1700071K01Rik	peak52628	1.32397	1.57685	1.24656	-0.669686	-0.482274	-0.944423	0.799507	0.835203	0.781322	2	-40299	#NAME?	-2.39593	-1.10988	4.92378	2.5656	4.74057
1700086O06Rik	peak88213	1.55593	1.27152	0.995158	0.158997	0.158997	-0.384969	1.13995	1.18515	2.67293	2	10673	6.10077	6.26785	6.15374	6.87545	6.49175	6.34305
1700108J01Rik	peak72189	1.11867	0.832177	0.132173	-0.191081	-0.361835	-0.608331	0.927964	0.396091	-0.231912	2	5944	-2.37084	#NAME?	-1.68966	4.43452	2.34293	3.52982
1700113H08Rik	peak45941	1.13481	1.45083	0.701772	-0.402417	-0.402417	-0.819112	1.43404	1.15545	-0.25899	2	43614	-2.37084	-2.39593	-2.67423	5.62848	4.57632	4.70358
2410017I17Rik	peak84336	2.14111	2.24997	1.80287	-0.0110429	0.576983	-0.0110429	1.3164	0.500704	0.378144	2	748	#NAME?	#NAME?	-2.70526	5.13545	2.53356	4.90256
2510009E07Rik	peak78647	2.24522	1.58566	1.06205	1.45368	-0.0291768	-0.989172	-0.164057	0.290359	0.493236	2	39213	11.1793	10.7185	10.703	8.47764	8.42578	9.02424
2610035D17Rik	peak55160	3.0761	2.4244	1.36702	1.93939	0.501304	0.738992	1.42389	0.708796	1.48456	2	17447	5.07425	3.78799	4.21852	6.82197	6.30725	6.39157
2810405F15Rik	peak100314	1.20432	1.14437	0.961894	-0.282239	1.20432	-0.4946	1.91361	2.05709	2.36091	2	4191	2.55745	1.24894	2.20581	6.52878	5.57994	5.7242
2900052N01Rik	peak36839	1.0554	1.732	1.31128	-0.148899	0.00398921	0.185498	0.744138	0.744138	0.855523	2	41690	#NAME?	-1.61411	0.545968	7.28956	5.547	7.13501
2900060B14Rik	peak79498	0.991601	0.828726	1.36891	0.188136	0.605386	0.522533	1.16551	2.27288	1.64832	2	24387	5.3726	3.75132	4.38842	6.31016	5.79909	5.08845
3110035E14Rik	peak11674	0.735755	0.37697	-0.130331	0.0592886	-0.64695	-0.382778	0.585225	0.62006	-0.130331	2	-22519	8.62579	6.85603	5.29303	8.03969	8.02969	7.86414
3110099E03Rik	peak100257	1.00929	1.24576	0.94358	-0.399464	-0.399464	-0.128176	2.05018	2.04235	1.08743	2	-1743	-1.67423	-2.61411	#NAME?	6.14221	4.13395	5.34955
4921507P07Rik	peak15270	1.919	1.49032	1.14385	0.307528	0.258481	0.258481	1.75187	1.46892	1.35688	2	28	0.82103	2.08066	3.49356	6.55561	5.48521	6.12295
4921536K21Rik	peak47893	1.74278	1.17571	0.920202	1.72155	1.7996	1.51496	2.10846	1.86882	1.66707	2	-11	2.02266	2.15381	2.50758	7.16926	5.54236	6.17199
4930404N11Rik	peak45491	2.32868	2.66494	2.27883	-0.371339	1.25481	0.794798	1.80869	0.61652	1.11715	2	-135	5.8495	6.87246	7.3695	6.05014	6.19042	7.19859
4930544G11Rik	peak16061	1.54762	1.58418	1.58418	0.450306	1.04294	1.13207	0.653227	1.56602	1.06897	2	-18961	#NAME?	#NAME?	#NAME?	5.06422	3.0993	4.69358
4930550C14Rik	peak37253	1.02456	0.882288	0.761033	0.915139	0.865577	0.43836	1.42889	1.62035	1.52779	2	50	2.42761	3.05369	2.2918	5.6242	3.96101	4.36013
4930567H12Rik	peak34168	1.5603	1.22113	0.240493	0.732878	-0.827409	-0.585288	0.0857749	0.0140262	0.131699	2	-35143	#NAME?	#NAME?	#NAME?	5.09789	3.38865	4.34507
4931409K22Rik	peak7086	1.02905	0.901358	0.462653	-0.483032	-0.604159	-0.736395	1.32286	0.269298	0.198625	2	4286	#NAME?	#NAME?	#NAME?	7.10122	5.23177	6.67835
4931429L15Rik	peak36809	2.59055	2.22617	1.82927	-0.226345	0.508365	0.918761	1.65318	0.688539	0.848689	2	-18141	2.18587	1.59136	1.91329	7.33518	5.82265	6.91536
4931440P22Rik	peak106846	0.917601	0.684052	0.571093	0.0593465	0.0593465	0.166919	0.217839	0.114135	-0.0568977	2	-5901	3.43696	5.00465	5.32745	6.03533	5.03151	5.21594
4932443I19Rik	peak28669	1.80969	1.47746	1.42589	0.243073	1.41931	1.00171	1.65592	1.07887	1.18349	2	221	0.0612002	1.5737	3.73444	5.20802	2.43829	4.41188
5330413P13Rik	peak101480	1.71637	1.80869	1.625	0.556918	0.00827299	0.413065	0.526167	0.234363	0.36174	2	6587	2.71589	1.85599	5.38428	6.78206	5.15906	6.58541
5730508B09Rik	peak109933	1.56281	1.46892	0.591169	1.3215	-0.208749	-0.745635	-0.279423	1.00206	1.24803	2	27082	5.04279	5.44018	4.24717	5.05268	4.88395	5.66088
6030419C18Rik	peak37675	2.84502	2.52833	2.06132	1.37642	2.16875	0.171655	2.37724	2.32142	2.87705	2	239	6.38359	7.68093	6.71663	7.14568	6.63343	8.88323
6430573F11Rik	peak29528	1.71207	1.77994	2.31535	0.467213	0.448796	0.807922	1.05926	1.08334	1.81631	2	38873	4.22933	4.68145	3.86921	6.39837	5.17858	5.74497
8430408G22Rik	peak18736	1.44779	1.56661	1.6646	0.156536	0.709312	0.861693	0.732091	0.0517834	0.156536	2	20	-0.389615	4.66638	6.67657	6.01018	4.05572	5.44791
9330158H04Rik	peak14733	0.972358	1.13022	1.22661	-0.411048	0.176568	-0.796804	0.440485	0.467038	1.1135	2	-85	4.45834	4.2765	4.33509	7.24152	5.44151	7.00079
9430021M05Rik	peak103347	1.24928	0.74896	0.717136	-0.388472	-0.459432	-0.459432	0.780097	0.684594	0.981054	2	150	#NAME?	#NAME?	#NAME?	6.43151	4.48414	6.72347
9530059O14Rik	peak41710	2.74478	2.47263	2.20339	-0.446724	-0.123303	-0.492769	2.37345	2.65789	2.93939	2	37	#NAME?	#NAME?	#NAME?	6.82816	5.75462	7.39797
A430093F15Rik	peak91880	0.818281	1.11545	0.685428	-0.111488	-0.211593	-0.561847	0.963069	0.539089	0.507952	2	17995	#NAME?	#NAME?	#NAME?	5.55459	4.5404	5.59286
A630001G21Rik	peak67915	1.23984	1.33517	1.5358	-0.0944087	0.363118	0.908999	0.61183	1.45321	0.0624102	2	-6558	0.0612002	0.713696	0.823749	6.23451	4.43674	5.53978
A730017C20Rik	peak89313	1.11856	1.22196	0.977929	0.0593465	-0.118732	-0.118732	1.29491	1.77467	1.40887	2	-17	-1.39593	-1.5009	-2.70526	6.61417	5.37318	6.47005
Aars2	peak84538	1.09846	1.50073	1.40751	0.186331	0.772663	-0.246819	0.305956	-0.0875437	0.135558	2	769	8.65069	8.30627	7.99481	8.74883	8.72158	8.61569
Aatf	peak52780	0.769163	0.576046	0.769163	-0.155798	-0.360283	-0.498511	0.212394	0.992029	0.212394	2	16437	9.5095	8.6133	8.41657	9.36238	9.63705	8.98563
Abca1	peak245	1.74378	1.75148	2.12792	0.795614	0.570326	1.09097	1.30495	0.882344	1.37642	2	-27295	7.95743	10.9362	12.0022	9.77923	8.95526	10.8819
Abca7	peak45200	1.65862	0.84743	1.22469	0.535801	1.67086	0.467307	2.01114	1.701	0.990962	2	-641	8.24604	10.0146	9.9051	9.4191	10.4227	9.47495
Abcb11	peak98082	1.1963	0.825107	0.92383	0.0520302	-0.0513677	-0.0513677	0.324037	-0.105985	0.44295	2	13684	1.18481	3.34104	3.19167	7.21225	5.49995	6.8739
Abcg1	peak83811	1.85101	1.95472	1.39399	-0.755803	-0.350568	-1.01104	1.2845	0.953545	1.69716	2	163	2.58256	4.24843	2.78241	7.9747	6.56651	8.52756
Abcg4	peak36513	1.86232	1.67255	2.03632	-0.855339	0.480505	-1.00301	2.03	2.09197	2.50574	2	-87	3.83862	3.42358	3.18163	7.47292	6.53284	8.59386
Abhd12b	peak58853	0.686039	0.801822	0.134859	1.92098	-0.582568	-0.179711	0.661724	0.0624102	0.203842	2	-9293	#NAME?	-2.61411	#NAME?	5.6477	3.69933	5.08052
Abhd16b	peak104658	0.587354	0.246555	-0.218678	-0.742416	-0.796018	-1.24015	1.28685	1.21415	0.150646	2	-5513	1.7977	2.81147	2.89336	5.92228	3.58215	4.92426
Acbd6	peak98550	1.76208	1.04562	0.884241	0.101325	-0.227199	-0.543213	0.423998	1.36088	0.561772	2	47783	8.56181	8.50185	8.3856	8.70119	8.58326	8.89746
Ache	peak12439	2.30036	2.10381	1.71814	1.00929	0.297113	-0.904895	1.94496	2.2263	2.53039	2	107	2.48543	5.0681	3.72973	6.81575	6.28897	9.48545
Acot11	peak2566	2.55118	2.18843	1.82773	0.845497	1.14777	0.99895	1.4801	1.43114	2.4401	2	-28427	6.56224	6.86129	10.0298	8.51291	6.78459	8.35645
Acp5	peak35145	0.76126	1.25482	0.945189	-0.542325	-0.0801756	-0.170841	0.92344	0.303378	0.234394	2	-1588	#NAME?	#NAME?	#NAME?	6.49143	5.19863	6.20203
Acsf3	peak33856	3.13537	3.13072	2.28094	0.65695	-0.363686	1.21834	0.90061	2.04406	2.1628	2	29507	7.05445	7.7939	8.24699	7.96207	8.02964	8.24195
Acsl6	peak50248	2.45378	2.0433	2.10608	0.735755	1.97766	1.36844	3.30962	3.79441	3.28812	2	106	7.0941	6.70575	8.46557	8.33065	9.16432	10.2209
Actl6b	peak12483	1.2883	1.12003	0.888191	-0.13643	-0.418044	-0.367123	0.969681	2.42578	1.73539	2	-89	#NAME?	-0.16273	1.59614	6.83129	9.14913	9.72036
Actn1	peak59622	0.713907	0.532711	0.626152	-0.00734177	-0.207793	0.500169	0.432797	0.0833232	0.287809	2	41768	8.57445	9.83208	10.8021	9.56676	8.83593	9.22557
Actr3	peak81622	0.653227	0.70395	1.20432	-0.533244	-0.655804	-0.655804	-0.040397	-0.315532	-0.186736	2	-46358	11.7565	12.6071	11.7954	11.2109	11.8801	11.4209
Acy3	peak91061	3.32833	2.62308	1.10422	2.08699	0.702213	0.675475	2.17552	0.548616	-0.196549	2	-2154	6.4138	7.87613	7.29967	6.71237	4.39917	5.70146
Adam2	peak70383	0.896098	1.36891	1.05193	-0.176968	0.133347	0.188136	0.645094	0.758052	0.341024	2	-13444	#NAME?	#NAME?	#NAME?	6.32619	4.37689	6.18177
Adam23	peak54885	2.20448	2.00558	1.52307	-0.488392	0.714771	-0.796255	3.10377	3.2859	2.4412	2	172	7.59594	7.72039	5.4112	9.02865	9.26789	10.5428
Adamts20	peak76723	2.11041	2.19151	1.83557	0.0481679	1.4559	-0.315664	3.26011	1.6713	1.362	2	477	2.85266	2.30451	3.49356	9.00046	7.5741	8.34359
Adarb2	peak62083	2.11796	2.21386	1.72339	-0.860724	-0.0267579	-0.803957	1.43585	1.78019	1.64909	2	518	3.87807	2.852	1.44714	7.97821	9.37253	9.10121
Adcy1	peak48269	2.07281	1.83894	0.789182	0.85343	1.52065	0.0283157	2.03868	1.00255	1.84685	2	562	9.3542	11.3404	10.4218	9.70419	9.43927	12.6527
Add2	peak16741	2.20384	2.04673	1.70178	1.20309	1.97454	1.7145	2.36983	4.07474	3.45977	2	416	6.94977	7.92454	9.29566	8.457	10.9051	10.4605
Adh7	peak110338	1.92291	1.99767	1.69684	-0.0459966	1.15936	0.914766	1.04865	0.654073	0.813059	2	8243	-2.37084	4.51538	3.45198	5.99126	4.11047	5.49068
Adra1a	peak70427	1.68915	1.20964	0.386713	1.73039	-0.399812	-0.231953	0.03821	0.892869	0.178942	2	27995	3.97361	2.99398	5.4626	7.23362	5.8107	7.08516
Adra2a	peak94160	2.67568	2.18542	1.79621	0.272936	2.34076	1.5737	1.67062	1.50177	2.24644	2	336	2.23573	6.76593	9.13223	7.07493	6.34323	8.14663
Adra2c	peak7817	2.42578	2.46846	2.05771	-0.64186	-0.0535772	-0.835931	1.7119	0.686039	1.3954	2	1092	#NAME?	2.50504	2.0321	6.68692	4.59455	7.04876
Aff3	peak23222	1.54104	1.22502	0.776598	-0.465349	-0.518133	-0.465349	3.94242	3.80415	2.83297	2	-659	2.38773	1.60723	5.22149	9.22262	9.75011	10.4043
Agap1	peak71545	0.754516	0.942048	1.05476	-0.317682	-0.0225313	0.0517834	0.0875528	-0.572922	0.254195	2	19063	11.7651	12.2377	11.4543	10.7865	11.4475	11.8083
Agr2	peak57771	0.893814	1.04608	0.686956	-0.316101	-0.17467	-0.558223	0.941205	0.741517	-0.432089	2	9257	#NAME?	#NAME?	#NAME?	5.88118	3.88947	4.41819
Ahi1	peak20013	0.940254	0.134293	0.0752666	-0.140996	-0.888339	-1.24159	0.445247	0.940254	0.114884	2	41949	10.4059	9.64062	9.72043	9.41646	9.64764	12.9176
AI427809	peak254	1.33472	1.08334	1.52255	0.836538	0.733796	2.51886	2.56234	0.162726	1.30431	2	-33928	-1.67423	1.53771	3.64386	6.02628	4.16081	5.34743
AI467606	peak26649	1.04927	1.27214	0.878933	0.550409	-0.0368939	-0.0368939	1.2373	1.64865	0.809487	2	13518	0.739848	-0.952694	-2.58496	6.10839	3.76836	5.28256
AI593442	peak37228	2.41778	2.49329	2.10123	-0.0667533	0.560048	0.179536	0.434317	0.638167	3.54349	2	505	3.52857	5.52502	4.59395	7.37452	4.75596	9.53627
AI661453	peak84777	1.62654	1.86883	1.31972	-0.768298	-0.224332	-0.525616	2.01035	0.733473	0.269677	2	46	#NAME?	-1.5009	-2.70526	8.02124	5.4941	6.68911
Aig1	peak16768	1.4735	1.09572	0.582504	-0.00466759	-0.130802	-0.318214	1.03826	0.527887	-0.130802	2	18629	4.17099	6.0018	5.45044	7.24073	6.96982	8.38751
Akap12	peak12427	1.12003	1.00876	0.888191	0.450873	-0.0138696	-0.0535772	0.478977	0.709951	1.22332	2	-32915	15.1065	15.2915	12.5363	11.6144	11.8025	12.3819
Akap5	peak59317	1.46262	1.84155	1.18132	0.245183	0.270793	-0.477467	0.504616	0.270793	0.547154	2	-17804	6.90849	5.66581	4.93436	8.66665	8.38487	9.66492
Akap6	peak58280	1.14184	0.807922	0.467213	-0.481813	-0.517582	-0.93461	1.42228	2.33554	2.13128	2	-773	7.02901	7.53369	6.47622	9.41402	11.7599	11.5642
Aldh1a1	peak92261	1.44343	0.789235	0.441956	1.25312	0.405813	0.00796742	1.15854	1.70373	0.34984	2	32572	7.81438	6.3287	10.2864	7.00113	4.3011	6.09395
Aldh1a7	peak92263	1.2727	1.18768	0.727343	0.766961	-0.358822	0.0147426	1.01745	1.63578	0.0472846	2	25274	4.4489	2.38865	0.793549	6.97487	4.68089	6.3814
Alk	peak85737	2.2218	2.34491	1.94789	-0.720071	-0.361835	-0.720071	0.548536	0.6864	1.10234	2	-166	-1.52838	4.29303	6.49617	8.0617	7.13945	8.69407
Alkbh2	peak10778	2.23434	2.04154	1.7458	1.55561	2.20735	0.781322	3.44875	2.84615	1.97109	2	344	5.81318	4.68631	4.55623	6.50335	5.22252	5.66912
Allc	peak57340	1.29037	0.820998	1.14099	0.424468	0.280615	-0.216048	0.820998	1.775	2.07064	2	-7055	#NAME?	#NAME?	#NAME?	6.19443	4.10825	5.16283
Alox5ap	peak13348	1.62391	1.2115	0.0639396	-0.211195	-0.113536	-0.145361	1.60491	2.55709	1.67947	2	-7003	-1.67423	-2.16273	-1.10988	5.61186	3.40372	4.79649
Aloxe3	peak51344	1.94321	1.79039	1.85883	1.04562	1.32262	1.06893	1.15854	0.687528	2.5473	2	-494	-0.383329	-0.871267	0.918386	7.13028	4.81677	6.87467
Alpk3	peak23962	1.26053	1.01689	-0.0458733	-0.243653	-0.141377	-0.696451	0.571224	0.283213	0.42331	2	1996	-0.234465	2.38681	1.15056	8.14685	5.76377	7.29539
Amh	peak45381	2.49103	2.46353	1.57994	0.724431	1.18132	-0.354906	3.62902	2.68922	3.05618	2	1947	2.25197	1.61824	1.93357	6.23605	4.6521	5.56844
Amigo2	peak76882	2.26777	1.88709	1.64143	-0.17467	1.33339	-0.0458733	3.97225	2.59855	2.47518	2	-304	2.84532	9.02258	6.93621	7.62775	6.45785	7.70388
Amt	peak40705	2.613	2.18435	1.94889	2.01437	2.03172	1.21463	2.05454	1.05972	1.29348	2	-120	9.66929	10.2109	10.3073	8.69479	8.80268	8.33078
Angel1	peak60283	1.97909	1.44443	0.985733	1.10751	2.04916	0.626948	2.76056	2.30605	1.57685	2	432	6.44438	6.27072	6.41813	7.70533	6.67403	7.49362
Angptl1	peak99369	2.34918	2.12742	1.54468	0.687628	0.951059	0.192546	1.16338	0.598208	0.889572	2	25033	3.48027	1.91839	2.25399	7.07071	5.2978	5.59971
Ankrd34a	peak108333	2.30176	1.88459	1.73	1.26188	-0.040397	0.214099	0.919598	0.469979	1.22762	2	-145	1.9222	4.98124	3.1565	7.003	5.40406	6.853
Ano4	peak46016	1.57184	1.62469	1.28596	-0.85489	-0.110946	-0.681564	0.792961	1.58645	2.3506	2	401	1.20789	6.34062	4.61196	7.32229	6.5552	8.64898
Ano9	peak27701	1.56867	1.52632	0.575626	1.263	1.64191	1.16703	2.68937	2.15687	2.03529	2	-5640	#NAME?	-0.802554	-1.07907	7.29722	5.28959	6.44923
Anxa4	peak16822	1.09046	0.638734	0.459239	-0.751	0.0151045	-0.572922	1.31829	0.922375	0.776598	2	245	6.46581	8.75247	9.25556	8.24552	7.59036	7.89992
Anxa7	peak67873	0.995158	1.39209	1.37268	-0.0874989	0.995158	1.37268	0.587171	0.518187	0.746446	2	1224	6.05731	9.59734	9.76171	8.48105	7.30776	8.57389
Ap1b1	peak48015	3.11484	2.7876	2.58866	-0.279423	-0.47292	-0.696451	2.21733	3.38427	2.87967	2	0	9.78097	10.5877	10.925	9.9499	10.6738	10.8518
Ap1g2	peak69604	0.877691	0.936783	0.965446	-0.189121	0.378144	-0.253725	1.02112	0.576983	1.56139	2	621	5.96602	5.47108	5.0852	7.82381	6.09607	7.14805
Ap3b2	peak23983	2.0532	1.88836	1.5113	-1.16594	1.20036	-0.0913791	3.75344	4.11482	3.4817	2	271	3.61785	4.26504	5.44945	9.87636	11.0374	11.6721
Aplf	peak16912	0.835203	0.499259	-0.0654278	-0.620502	-0.620502	-0.828179	0.762905	0.762905	0.499259	2	-8286	8.31031	8.10647	8.41123	13.2046	11.6388	12.587
Aplnr	peak98946	1.12849	1.11576	0.652339	-0.122309	-0.152789	-0.579836	1.22648	2.10398	0.652339	2	25325	1.57531	2.0012	-0.352302	7.13897	5.12584	6.37133
Aplp1	peak21670	2.24011	1.949	1.51415	-0.33978	0.541307	-0.447022	2.97563	3.93638	3.62833	2	494	6.72837	8.02614	8.45545	9.1076	11.4482	12.4292
Apobec3	peak75619	1.03368	0.780097	0.509869	1.70364	2.12339	1.05929	1.22686	1.87205	2.26218	2	-8677	8.16046	8.6496	8.74158	6.75987	5.08562	6.37972
App	peak81090	1.72618	1.68932	1.09152	0.493426	0.72146	0.549339	1.2119	-0.0409571	1.28508	2	45210	11.8989	13.8628	13.9649	11.26	12.6003	13.9929
Aprt	peak33832	1.8249	1.41576	1.72432	0.814849	1.52231	0.948251	3.65379	2.53697	2.55382	2	169	9.21682	8.98785	8.68278	9.60186	9.13914	9.07971
Aqp1	peak15762	0.828472	1.00797	-0.0961157	0.142217	0.0515519	0.185498	0.268351	0.0975965	0.654566	2	6247	3.94173	8.3052	11.3928	6.53781	4.62469	6.47703
Aqp11	peak24645	1.08445	1.54953	1.22686	0.840425	0.509869	0.35305	1.1335	0.433589	0.35305	2	-10658	4.76412	6.03372	4.41007	6.30518	5.12997	7.09343
Arap3	peak88187	2.2324	1.7335	1.2201	0.146734	-0.226031	-0.823432	-0.336492	0.345863	1.21228	2	-15514	2.64539	0.485427	-0.309955	8.1297	5.87439	7.21914
Arg1	peak22419	1.68809	1.20887	1.22502	2.2183	0.122457	0.189829	0.0517834	0.662645	0.589687	2	-34569	2.58576	1.53771	1.73841	8.14659	6.11187	5.07966
Arhgap25	peak16897	2.16718	2.10781	1.50018	-0.406318	1.15035	0.137834	0.261861	2.60213	0.376065	2	-12013	1.83862	-1.37084	-0.0588937	6.97701	5.06465	6.51238
Arhgap28	peak85579	1.57558	1.42835	1.30047	-0.651267	1.06889	-0.39882	2.94746	2.46923	1.94414	2	-119	4.06924	5.56133	6.581	9.23486	9.66886	8.38321
Arhgap40	peak103113	0.712995	0.476128	0.685428	-0.561847	-0.376117	-0.319165	0.628661	1.82037	1.88239	2	48703	#NAME?	#NAME?	-2.67423	6.43441	4.17019	5.82188
Arhgap44	peak51065	1.60546	1.68408	1.95742	-0.763879	0.34549	0.0612353	0.265936	-0.0362425	0.965142	2	37771	7.51646	7.84051	7.94544	8.03857	7.23023	9.00239
Arhgap8	peak76050	1.81675	1.70221	1.36837	1.12331	0.456095	0.517603	1.82286	2.18226	2.93747	2	-5092	-0.819428	0.719549	-2.58496	6.80361	5.34696	6.15137
Arhgef25	peak47575	2.65151	2.48107	2.18529	2.53132	2.8381	1.18932	5.27431	4.47071	2.60895	2	1117	8.25218	8.88409	10.0596	9.99639	10.6267	9.91809
Arl4a	peak57915	1.94828	2.04391	1.90818	0.44346	0.551542	0.356729	1.15874	1.91831	0.498513	2	45773	9.28842	8.91365	8.92549	8.62511	8.91619	9.99798
Arl8b	peak18220	1.92224	1.42852	1.27328	0.417769	0.302037	-0.087551	0.380214	0.558916	0.380214	2	22023	11.2958	11.3276	11.5443	9.82934	10.3337	10.8557
Arrb1	peak24823	1.66185	1.97895	1.41925	-0.0368939	-0.0801756	0.0459585	0.856153	0.550409	-0.218403	2	4244	9.19379	9.52208	9.44392	9.53305	10.694	11.0814
As3mt	peak93818	1.12745	0.785575	0.303378	-0.542325	-0.371292	-0.668762	1.45	1.00853	0.161946	2	19951	2.54102	2.9024	0.782409	6.76412	5.68594	6.19673
Ascl4	peak45845	2.08964	1.69602	1.57625	-0.0752411	0.986731	-0.343999	1.33003	0.673104	0.0196522	2	-63	1.92726	-0.292181	0.356144	5.40133	3.40099	4.83053
Aspdh	peak22086	3.5267	3.0952	2.24691	2.06599	1.39997	-0.00049361	-0.337355	0.688088	1.65964	2	-883	5.39997	2.41052	2.13203	5.72883	5.06393	5.62352
Asphd1	peak26629	2.46128	2.16095	1.83759	-1.09141	0.28104	-0.583895	1.61195	3.12154	3.68802	2	-335	-1.51457	-1.61411	-0.0943924	4.5507	5.20438	6.72583
Atg9b	peak7053	2.20735	2.10871	1.71738	-0.203474	-0.00106168	-0.620502	2.26083	1.56627	1.06304	2	4126	3.52314	0.879706	1.17206	7.67462	5.67271	6.94537
Atoh7	peak39512	2.29251	2.15295	1.56713	0.823182	1.38306	-0.207793	1.93897	1.51921	1.71624	2	449	-2.39593	-2.61411	#NAME?	4.67826	1.41864	2.55827
Atp1a2	peak110240	1.04505	1.09328	0.553091	-0.258532	0.0162054	0.0162054	0.408103	-0.0347151	0.620464	2	16071	9.38732	7.75776	7.15215	8.46412	6.63425	10.1029
Atp1a3	peak21184	2.79355	2.59324	1.91683	-0.316801	0.22848	-0.492769	1.99398	3.29148	3.45807	2	176	4.26053	1.04498	-0.65139	7.88531	8.91396	12.8408
Atp2b2	peak18458	1.82195	1.47061	0.809395	-0.562882	-0.216048	-0.979577	1.15022	1.95954	2.41873	2	61	-0.52146	-2.39593	-1.68966	8.16571	8.13362	11.1716
AW209491	peak62288	1.22268	1.11658	0.776777	2.11083	2.24906	1.0747	2.7526	2.52787	2.68461	2	306	7.58659	7.28012	7.72763	7.89494	7.95138	8.12786
Aym1	peak10709	1.13995	1.1168	0.995158	-0.0874989	-0.0874989	-0.452602	0.746446	1.52109	1.37268	2	16177	#NAME?	-2.39593	-1.62891	5.47195	2.75346	4.26679
B3gnt3	peak30725	1.43396	0.638734	-0.0225313	0.0151045	-0.0225313	-0.629873	0.776598	0.222371	-0.0225313	2	-7622	#NAME?	-1.61411	-2.58496	6.68734	4.39415	6.36481
B3gnt4	peak11487	2.05489	1.34586	1.53343	0.385868	1.06218	0.208392	0.440485	0.239529	0.856626	2	-2378	3.36317	3.41007	3.17739	5.36504	5.06465	4.53688
B3gnt5	peak78496	1.3152	1.4558	1.33151	-0.979577	-0.0803465	-1.39683	3.11176	3.19437	2.92545	2	535	7.02993	7.75025	6.8403	9.7401	10.3159	10.1918
Bahcc1	peak56125	0.744138	0.52577	-0.381766	0.185498	-0.203688	-0.0961157	1.71733	1.71733	1.59425	2	47065	10.5327	9.11056	8.08332	9.79555	10.3223	9.63832
Baiap2l1	peak13106	2.79317	2.30623	2.00546	-1.06393	-0.460911	-1.01788	2.44422	1.09637	0.99895	2	-2	2.98853	2.8725	2.81899	7.83133	6.12226	6.85495
Bap1	peak68725	2.59196	2.34301	2.35706	-1.0907	0.951516	1.0841	0.608219	1.3318	2.10158	2	17289	11.2513	10.8797	10.8831	10.368	11.2553	10.7606
Basp1	peak72715	1.37318	1.81832	1.23875	-0.214425	0.33938	0.254824	-0.0548114	0.00853485	0.146348	2	34662	11.6164	11.0912	10.4304	10.5145	13.0936	12.9903
Baz2b	peak97724	1.98567	1.62602	1.07855	1.14583	0.0515519	1.14583	1.8032	1.93585	0.185498	2	49423	10.271	10.1003	10.2462	10.8336	11.5491	10.6868
BB014433	peak28774	0.964566	0.890409	0.871258	1.98399	-0.151373	0.195135	0.871258	-0.151373	0.195135	2	3309	#NAME?	#NAME?	#NAME?	5.75889	2.89401	4.56661
BB031773	peak2343	0.734949	0.978421	1.71265	0.183768	0.03504	-0.221467	0.218672	0.147999	0.805527	2	-1740	#NAME?	#NAME?	#NAME?	6.63952	4.92647	5.73073
Bbs10	peak46876	1.02456	0.567962	-0.316263	0.0811732	0.368914	-0.923605	0.245183	0.628644	0.796729	2	-24903	7.04337	6.96551	7.89435	7.38962	7.25323	7.36548
BC024139	peak75090	2.15557	2.1783	1.44084	-0.102095	0.17607	0.569096	1.73262	2.56736	0.582793	2	519	0.739848	1.59932	1.70929	7.03441	6.70436	6.26785
BC030500	peak30064	1.02892	1.05625	0.873675	-1.22702	-0.385581	-1.14171	3.23333	2.16138	2.35726	2	1020	#NAME?	-2.61411	#NAME?	6.9404	5.92671	6.80847
BC030867	peak54311	2.5411	2.2915	1.55969	1.24935	0.416417	-0.817785	2.15796	1.37505	0.0283157	2	656	7.52163	4.79355	2.98732	7.55982	6.05152	6.0658
Bcam	peak21085	2.49674	2.24776	2.16526	-0.0505652	0.0752666	-0.0950721	2.23434	0.764577	0.57874	2	252	4.79528	7.44493	7.72921	9.04621	7.13217	9.03605
Bcar3	peak109731	1.27223	1.71265	1.89634	0.11132	-0.269029	0.183768	1.71265	0.805527	0.805527	2	-43476	8.15792	7.67316	8.09043	8.57214	7.26313	7.55908
Bcl11b	peak61264	0.772801	0.714895	0.559063	-0.0961157	-0.26064	-0.26064	0.308059	0.0975965	-0.0451952	2	-3238	7.03848	4.6837	3.55582	8.46407	7.66763	8.39645
Bcl7a	peak11468	1.06218	1.02692	0.270008	0.0417491	-0.272821	-0.317441	0.773969	0.413435	0.208392	2	-7726	9.16285	7.315	7.25024	9.43946	10.1424	9.32674
Bcl9	peak108393	0.730795	0.176568	-0.068335	-0.272821	-0.229539	-0.861407	1.0966	0.00597969	0.686288	2	-28523	7.46714	7.14619	7.09831	8.30775	8.25541	8.24737
Begain	peak61385	1.85202	1.4403	0.515121	0.389138	0.602876	-0.0277081	2.03142	1.67436	1.45609	2	528	2.44184	0.464668	0.834576	7.08767	7.52557	8.98975
Best3	peak47086	0.776295	0.518187	0.112952	-0.384969	-0.0874989	-0.320366	0.587171	0.112952	0.68483	2	27850	#NAME?	-0.871267	#NAME?	6.74264	4.38727	5.96671
Bhlhe22	peak105008	2.19467	1.66432	1.77796	0.625437	2.27021	0.312544	4.15812	4.56211	3.43277	2	1133	5.73633	7.37028	9.17947	8.32035	10.1314	8.87707
Bid	peak19037	2.22789	1.83808	1.4692	1.00896	0.81589	0.51872	2.55936	1.89785	1.77572	2	228	7.76534	7.2062	7.1135	7.8051	7.42159	8.35985
Bmp2	peak101596	2.43431	2.06355	1.44952	0.341711	1.12331	0.289769	2.08403	1.13317	0.727392	2	372	1.03797	4.37156	4.24717	6.37173	4.99805	6.1266
Bmp4	peak69120	1.50154	1.60949	1.30147	-0.779364	-0.317215	-0.361835	2.48378	1.67722	2.0536	2	3049	1.4957	1.01673	3.91009	6.92244	6.21994	6.82824
Bmp7	peak104296	2.33965	2.32853	1.98681	-0.688752	-0.34812	-0.961604	4.13422	2.65222	1.68057	2	250	6.23534	4.16725	3.74775	8.86152	8.94931	8.02754
Bnc2	peak1416	1.71543	1.59596	1.53821	0.0756038	0.634151	0.420618	0.730128	0.433347	-0.00797147	2	37331	2.06235	5.04177	7.01874	7.88811	6.84891	7.73381
Bnip3l	peak70467	0.974101	0.466589	0.512634	0.0951054	0.154398	0.21135	0.21135	0.154398	-0.0313324	2	-26558	12.0191	11.8919	12.4439	11.8954	11.1139	10.3701
Boc	peak80172	1.97601	1.56293	1.37274	0.737898	0.503927	-0.122309	2.71062	0.939166	1.30707	2	-20946	8.68522	10.7972	11.0628	10.4642	10.7211	8.90561
Brsk2	peak27791	2.26201	1.63921	0.434317	-0.442158	-0.363923	-0.950978	1.89925	2.11039	0.328339	2	-15040	5.95264	4.35497	5.07739	9.13084	11.253	10.3818
Bscl2	peak91688	1.23435	1.29251	1.07776	-0.790543	0.702006	-1.10409	1.79324	3.09555	2.69302	2	772	7.58904	7.89401	7.6109	7.65375	9.08519	9.52063
Bst1	peak8233	1.13408	1.32036	0.593724	2.08805	2.31548	1.14728	2.23124	2.26795	1.84248	2	-10565	-0.52146	3.51475	2.80323	5.96478	3.85366	5.44029
Bsx	peak36199	0.818281	1.07353	0.443586	-0.376117	-0.264377	0.0700213	0.443586	-0.160672	0.712995	2	-15162	#NAME?	#NAME?	#NAME?	4.97957	3.16511	4.24995
Btbd11	peak45815	2.96268	2.75331	2.03907	1.91598	1.46749	0.204272	2.53085	2.02325	2.27442	2	1035	6.65349	8.52028	7.90557	8.30866	7.66	8.97706
Btbd16	peak26976	0.860858	0.213955	-1.29369	-0.612635	-0.52488	-1.34288	3.08543	2.60449	1.51358	2	-23632	5.1893	4.95915	5.14432	9.82992	8.68606	9.17373
Btbd19	peak3137	3.09832	2.80714	2.45209	1.43127	2.25431	1.46177	2.81306	1.73995	1.41057	2	282	7.39763	6.35785	6.1299	7.76743	6.71566	7.43249
Btbd2	peak45355	1.17579	1.92948	1.58619	-0.0320616	0.756825	0.934479	1.04919	0.673437	0.262378	2	-8074	9.79679	10.0049	10.1007	9.00578	9.57875	9.91812
Btbd3	peak101802	1.58668	1.67215	1.63857	0.687303	-0.0459966	0.0336788	0.956251	0.512926	0.969819	2	-10754	9.84428	9.83133	8.54673	8.92644	8.61101	8.90017
Btg1	peak46471	2.60514	2.33853	2.00683	1.52725	1.59302	1.67813	3.86216	3.30888	2.12068	2	29571	9.58633	10.4666	11.176	9.85593	10.5066	8.81485
Btn2a2	peak62711	0.885476	0.763833	0.214413	-0.373613	-0.489857	-0.430565	0.0575944	0.214413	0.0984259	2	-3942	2.41143	2.48457	0.672048	6.66216	4.84566	6.47811
Bub1b	peak100455	1.82779	2.03128	1.15362	1.4559	0.176298	-1.01104	2.39485	1.42527	0.542486	2	675	11.8492	8.52164	4.04876	11.074	10.2801	8.75439
Bzrap1	peak53048	1.10174	1.19882	0.0155735	-0.266041	-0.266041	-0.683928	-0.0277081	1.45609	2.4961	2	-66	1.80873	2.33056	3.27451	8.73647	9.33689	11.328
C030034I22Rik	peak85595	0.776295	0.587171	0.553091	1.65565	1.1168	0.862306	1.97168	1.50336	1.46721	2	5582	4.0048	3.25197	3.35191	6.01688	4.90304	5.66534
C130026L21Rik	peak10472	1.24062	0.914164	1.34524	-0.151848	-0.612635	-0.612635	3.33647	2.14202	0.914164	2	-26047	-0.125531	2.42671	-1.59946	6.67483	4.78188	5.78302
C1qb	peak4895	1.4694	1.77383	0.640719	-1.27164	-0.361266	-0.912447	1.76281	0.963043	-0.435476	2	24267	2.85	3.95822	3.11159	5.13832	2.84398	4.5552
C1ql4	peak77075	1.68848	1.06046	0.723558	-0.0770105	0.207708	-0.47292	1.36849	1.14385	0.283213	2	-403	0.897886	0.925999	-1.12029	5.48532	4.04264	4.55847
C2cd4a	peak38577	1.44408	0.965446	0.936783	0.378144	0.196634	-0.253725	0.460996	0.649432	0.90754	2	1613	-2.67423	-2.39593	-0.643856	5.64664	2.98307	4.14975
C330021F23Rik	peak28141	0.741517	0.649401	1.19688	-0.696451	-0.0458733	-0.208749	2.22373	0.378106	0.794089	2	-37	0.0612002	0.167786	0.81284	6.42459	4.65115	5.10894
C530008M17Rik	peak9280	0.992029	0.481152	-0.317002	-0.118162	-0.234149	-0.706188	0.505467	0.0891047	0.0565628	2	10357	10.2972	7.54725	4.66619	9.59367	10.151	9.37268
C77080	peak4069	1.31284	1.25041	0.482418	0.112952	0.445739	0.0162054	2.10703	0.943476	0.482418	2	329	7.89288	7.61289	6.55975	8.30782	7.42086	7.93725
Cabp1	peak10894	1.37642	0.990426	1.1963	-0.4152	0.238941	-0.560188	2.23617	2.71714	0.719129	2	-10463	1.65992	1.11548	0.146221	7.15704	7.16464	7.87392
Cabp7	peak47991	1.82152	0.961456	0.638734	-0.414429	-0.689166	-0.518133	0.403567	1.20887	-0.0225313	2	-674	1.10434	-0.434403	2.86526	5.44383	4.3552	5.12267
Cacna1b	peak95468	0.916402	0.341309	0.30554	-0.319165	0.231225	-0.319165	0.685428	0.843444	1.21521	2	-217	7.44388	6.58811	6.42805	8.79599	9.72525	10.8272
Cacna1e	peak97739	1.04106	0.215943	0.00664257	-0.316612	-0.904895	-0.681078	0.129932	0.159176	0.516363	2	21058	2.08972	7.3331	7.48494	8.77751	6.98554	10.3767
Cadm3	peak110769	1.76252	1.47369	0.915139	0.0519295	-0.00839859	-0.103902	1.26015	2.1483	3.10683	2	-22372	4.49442	6.73236	7.69363	8.05765	9.70763	11.9201
Cadps2	peak14082	1.54405	1.4559	0.770749	0.818665	0.523335	-0.499296	1.71415	0.967782	0.737898	2	521	8.11018	8.01141	7.92772	7.56143	7.07835	8.49985
Cald1	peak14661	1.20439	1.15939	1.34765	-0.0803465	-1.02041	-0.447022	0.280615	-0.146602	-0.0170002	2	-48444	11.2386	12.2031	12.9969	10.1525	9.97348	10.6673
Caly	peak27646	0.74896	0.472233	-0.0781571	-0.256235	-0.256235	-0.320839	-0.0781571	1.54953	2.9089	2	-91	-2.39593	#NAME?	-1.68966	6.41538	5.87823	9.74244
Capn13	peak85791	0.992029	0.884895	0.903312	0.686507	-0.360283	-0.0108097	0.45642	0.529379	0.120929	2	-18268	#NAME?	#NAME?	-2.58496	6.52591	5.46663	5.96077
Capn2	peak3153	1.15619	1.95345	1.25326	-0.319165	-0.111488	0.152874	0.628661	0.152874	0.30554	2	17710	11.0308	12.1457	12.058	9.97221	10.6134	10.8585
Caps2	peak46953	1.15741	0.74896	0.840425	-0.256235	0.267748	0.177083	0.12952	0.433589	0.617222	2	-3485	4.4467	4.41391	6.58236	5.78834	4.09705	5.47541
Car10	peak53344	2.19168	2.03903	2.2552	-1.18358	-0.630676	-0.989866	0.281277	1.40848	2.60568	2	67	2.95482	3.39232	4.01406	7.45828	6.84821	10.1429
Car14	peak108236	2.83831	2.56609	2.31323	0.341753	0.415125	0.113919	4.02	2.67466	0.855565	2	-613	3.11326	1.66448	2.76836	9.87314	8.21952	6.06824
Car3	peak104970	1.95496	1.88718	1.70497	-0.13376	0.656038	-0.0605439	1.83537	1.32252	0.495363	2	-326	10.1012	5.70358	3.49697	7.57003	5.74425	5.24501
Caskin2	peak55462	0.903312	1.34179	1.27264	-0.194442	-0.194442	-0.360283	0.769163	0.379575	0.298405	2	4768	8.67929	9.07367	9.55519	8.6329	8.55123	8.06172
Casq2	peak108673	1.13777	1.3656	1.23984	-0.317939	-0.179711	0.203842	2.00069	0.686039	1.06547	2	49186	6.29358	6.63798	8.56073	6.73674	5.24387	6.05933
Casz1	peak5682	1.5347	1.271	1.36436	0.0593465	0.217839	-0.118732	2.08006	2.30866	0.917601	2	-235	3.21464	3.15704	3.58736	9.08298	9.73963	8.83864
Cbln1	peak31714	1.05767	1.18668	0.782383	-0.654785	-0.654785	-0.654785	-0.175422	0.183768	0.350411	2	1878	4.3606	-0.440916	3.0869	6.72206	8.16809	8.41466
Cbr1	peak81571	1.77082	1.34179	1.48317	1.36855	1.64514	0.974716	1.61193	1.32822	1.65604	2	570	8.39837	8.2456	8.44355	8.03974	8.4709	8.88669
Cbwd1	peak92536	2.01684	1.99318	1.96912	-0.683045	0.498795	-0.683045	0.0940029	-0.375181	-0.538057	2	1098	8.91126	8.62137	8.84274	8.92478	8.80603	7.97613
Ccdc113	peak32378	1.72203	1.3389	0.904468	0.309116	0.23499	0.0398114	0.0398114	0.172819	0.795223	2	16475	2.34104	3.38036	-1.64386	5.93255	3.91807	5.25663
Ccdc116	peak78309	1.88459	1.29535	0.846226	-0.78975	0.600654	-0.613783	1.23913	1.34946	2.06358	2	-37	2.51433	2.84933	2.81284	7.30113	5.73462	7.16909
Ccdc126	peak15206	0.809854	0.522761	0.946369	1.76467	2.31144	1.39986	2.85941	2.27419	1.89922	2	558	5.99835	6.61535	6.86732	6.16738	5.08506	6.30006
Ccdc129	peak15815	2.27437	2.34201	2.10437	0.643754	0.957	1.41271	1.32393	-0.0354339	0.19767	2	44103	-0.40227	0.728283	2.47768	6.55541	5.08718	6.18547
Ccdc160	peak42683	1.30147	0.85185	0.548536	-0.191081	1.621	1.2281	2.02789	1.93872	1.41161	2	80	2.90561	4.88525	5.63508	6.34566	5.80804	6.25864
Ccdc33	peak37627	1.83006	2.1298	1.19404	-0.801375	-0.23874	-0.630787	2.85946	2.99336	2.29558	2	5928	-2.39593	#NAME?	#NAME?	7.50367	5.48521	6.54463
Ccdc34	peak100034	0.835655	1.23515	1.60131	-0.595772	0.584932	0.0362874	0.600065	0.441079	0.490641	2	-37980	10.2238	8.28272	9.16537	9.79373	9.59177	8.41031
Ccdc40	peak55934	3.11598	2.45564	2.36343	0.517133	1.69869	0.735185	3.36961	3.74224	1.88434	2	335	3.58175	1.34672	5.81498	8.38053	8.95699	7.6975
Ccdc6	peak42645	1.29378	1.07341	0.840523	-1.12818	0.161559	-0.702887	0.647666	1.13358	0.551689	2	42217	10.8677	10.9424	10.772	9.81574	9.58648	9.91666
Ccdc83	peak24380	0.645965	0.446917	0.215943	-0.630158	-0.533411	-0.399464	-0.163945	1.13236	0.516363	2	3304	1.01436	-2.61411	-2.70526	6.45193	4.57168	5.765
Ccdc85a	peak49061	2.09271	1.8964	1.67574	-1.05418	1.16448	0.564503	1.67574	2.2071	3.31556	2	346	4.6641	7.88099	9.15427	7.82086	6.61785	8.87571
Ccdc94	peak85042	1.44629	1.07353	0.916402	-0.561847	-0.111488	-0.561847	0.628661	0.963069	1.1958	2	-2907	8.3287	7.93789	7.59198	7.51436	7.59599	7.30433
Cckar	peak8497	2.15148	1.94206	1.90641	-0.282239	0.0924555	-0.613783	0.800342	1.21602	0.933835	2	-160	-2.39593	0.298658	-1.62891	6.65359	4.98793	6.48129
Cckbr	peak25146	1.74041	1.76075	1.32822	-0.76314	0.0232698	-0.118162	0.992029	0.529379	0.576046	2	145	#NAME?	#NAME?	-1.62891	6.56478	4.36317	6.65492
Ccnb2	peak38745	1.45969	1.91028	1.40581	1.45969	0.421017	-0.319932	4.04708	3.02292	1.31128	2	150	10.6123	7.59867	3.69265	9.77118	8.56709	7.50078
Ccnk	peak61284	3.01385	2.52918	2.25125	1.25061	0.152935	-0.16139	1.3626	1.34816	0.504999	2	37264	8.99554	8.75325	8.25912	8.54871	8.08948	7.72397
Cd247	peak105991	1.27277	0.783778	0.625157	-0.200624	-0.316612	-0.487366	0.373958	0.666477	0.538788	2	-2237	7.32832	6.15617	7.15354	8.54734	8.46619	8.25377
Cd37	peak22219	2.07937	1.8224	0.810864	-0.410313	0.107983	-0.568329	0.924006	0.756348	-0.138307	2	3643	2.44272	0.468149	0.793549	6.07796	3.92537	4.78014
Cdc25c	peak87832	1.47878	1.63104	1.96496	1.15619	0.0700213	-0.376117	1.21521	0.792671	0.0700213	2	-497	9.70035	6.42615	2.61824	8.92408	8.38011	7.09982
Cdc42bpg	peak91426	1.3349	0.898807	0.415581	-0.658976	0.931289	-0.70816	3.16261	2.04077	1.42889	2	438	6.31832	7.05079	6.91727	8.89593	8.20309	8.10063
Cdc42ep4	peak55228	2.60723	2.00268	1.69668	-0.241198	1.0821	0.407919	4.11718	3.86626	3.11977	2	-33923	7.60555	8.62548	9.55369	9.97429	10.3049	9.5328
Cdc6	peak53933	2.32905	2.27426	1.57499	1.48134	0.0492714	-0.954042	1.14789	0.738582	0.219564	2	393	9.94421	7.24216	3.10098	9.40302	8.58664	8.0242
Cdca7l	peak61889	1.41306	1.36174	0.939924	2.81507	2.02117	0.507952	5.47724	3.17363	1.21521	2	161	9.34335	6.0009	3.15056	9.69999	7.60415	6.61594
Cdcp2	peak2631	0.931188	1.62757	1.42578	-0.0910008	0.723697	0.879412	0.803654	0.675935	0.319717	2	24598	#NAME?	-0.721024	-0.0995357	6.46543	4.75916	6.1386
Cdh1	peak32689	1.44653	1.07692	0.413827	0.620627	0.190998	-0.481503	0.962141	-0.423596	0.620627	2	16629	#NAME?	0.933573	2.5025	9.42026	7.92017	8.19771
Cdh11	peak32430	0.710634	0.381548	0.609057	-0.369134	-0.175422	-0.533658	0.286045	0.381548	1.11438	2	4215	6.98041	7.757	7.85079	8.71853	10.4618	10.7957
Cdh18	peak72694	1.3601	1.59491	1.00896	-0.563937	-0.317441	-0.317441	1.7863	2.7444	2.87902	2	-52	#NAME?	#NAME?	#NAME?	6.81027	6.78498	9.67916
Cdh26	peak104416	1.68141	1.62862	1.87513	-0.201275	0.281534	-0.228842	-0.0217799	1.83575	1.81565	2	24702	2.47508	3.72137	1.74416	6.58661	4.94579	6.28922
Cdh7	peak78880	1.06922	1.06922	0.945189	-0.483032	-0.42608	-0.483032	1.55274	2.46638	2.11948	2	-1145	#NAME?	#NAME?	#NAME?	6.46085	5.68276	8.9142
Cdh8	peak32413	0.813059	1.08651	1.44815	-1.1944	-0.776873	-0.970585	2.81115	1.59546	2.65195	2	576	-0.802554	#NAME?	-2.58496	9.08248	8.56273	10.5238
Cdk15	peak51888	0.766961	0.984222	1.21658	-0.316801	0.170574	-0.0526299	0.0147426	-0.316801	0.0791087	2	952	#NAME?	2.91393	2.64616	6.38468	4.13175	5.85541
Cdk5rap3	peak53642	2.83127	2.43372	2.18133	0.83434	1.61522	1.81448	3.76985	2.89328	1.47574	2	13275	9.08255	9.73346	9.77433	9.0031	9.12402	8.87513
Cdkal1	peak63067	0.664319	1.28709	1.18221	0.255463	0.85185	0.927964	0.0996315	0.964566	0.0663385	2	24422	8.88499	8.33847	8.42934	8.68852	8.11096	7.83008
Cdkn2aipnl	peak50105	0.996508	1.62863	1.43564	-0.319533	-0.207793	0.362123	-0.0549045	-0.00734177	1.83842	2	-22006	10.1997	10.0446	9.10988	9.41359	9.58886	9.35811
Cdo1	peak88671	1.5632	1.5632	1.31986	-0.402417	2.03347	0.101544	1.43404	1.55546	1.77804	2	68	5.16189	6.2929	7.53561	6.02422	6.3466	7.67718
Celf2	peak94875	0.828307	1.03826	0.850732	-0.175422	-0.592951	-0.318214	0.350411	0.635129	0.527887	2	17312	10.2815	9.63475	9.5665	9.01929	9.072	9.36311
Celf4	peak87567	1.05668	1.44887	0.215943	-0.681078	-0.163945	-0.442746	0.27056	0.0384667	0.666477	2	28470	4.63052	4.0852	5.54442	8.50273	11.0678	11.5498
Cenpf	peak7175	1.82535	1.81215	0.0833232	-0.505264	-0.378826	-0.643856	0.823182	0.0387028	-0.207793	2	820	11.5013	8.26897	6.02007	11.7022	10.607	9.51914
Cep78	peak92045	1.34692	0.713907	0.626152	-0.505264	-0.262582	-0.505264	0.287809	0.209457	0.362123	2	1818	9.37584	8.12798	7.56996	9.28157	9.71554	8.30313
Cetn2	peak42963	1.62556	1.0717	0.373243	-0.674993	-0.674993	-0.7686	-0.180984	2.39226	1.29634	2	22306	10.0846	9.39481	9.4926	8.55777	8.65246	8.00677
Chchd7	peak111238	2.09955	1.71473	1.18838	0.373243	0.944737	-0.213526	3.33481	2.53132	1.29634	2	-91	4.47768	5.26228	5.69284	7.55159	7.57687	6.99789
Chd5	peak6132	3.45736	2.75125	1.24656	0.762905	-0.240153	-0.277788	0.937281	1.29863	3.27118	2	11193	4.13066	3.13367	3.75596	8.76471	6.6374	11.037
Chga	peak60959	1.7326	1.6654	1.49524	-0.511153	-0.411048	-1	1.06218	2.53446	2.37535	2	45	2.85067	4.72301	2.43474	7.29321	9.16625	11.3575
Chgb	peak101568	1.48732	1.68877	1.32262	-0.691941	0.702504	0.291609	0.210119	0.641645	0.62602	2	-4172	1.61039	2.07496	3.26103	8.31693	10.3849	11.3114
Chit1	peak88110	2.26859	2.09374	0.842857	0.180932	-0.219903	-0.606118	0.33565	0.969819	1.69684	2	31347	#NAME?	#NAME?	#NAME?	6.11749	4.04352	5.48263
Chrd	peak78575	2.58566	2.24347	1.99273	1.48643	2.09139	1.05111	3.35267	3.14701	1.58823	2	168	5.006	6.49148	7.64364	7.36952	7.69648	7.91831
Chrm4	peak99135	0.92864	0.896098	0.991601	-0.176968	0.133347	-0.109335	1.36891	0.133347	0.188136	2	1802	4.04002	6.26479	6.18877	8.46448	6.26872	6.7922
Chrna3	peak37338	1.3007	1.24402	0.325972	-0.76314	-0.498511	-0.547695	3.66549	2.7866	0.0891047	2	76	-1.51457	-2.61411	#NAME?	8.64277	8.36677	6.23917
Chrna5	peak37332	2.84832	2.31321	1.58835	1.57539	0.969681	0.58622	0.686039	1.48127	0.134859	2	-6636	4.55908	5.30195	4.23777	8.09577	8.59452	6.91552
Chrna7	peak22833	2.35398	2.35398	2.05558	-0.565369	0.882288	-0.435446	3.21302	2.84226	1.29801	2	386	2.74488	1.30451	0.146221	7.99979	9.02863	8.33979
Chrnb1	peak51455	2.55352	2.30707	1.84975	1.1763	1.77075	1.50393	2.76395	1.80287	1.27119	2	144	4.60822	5.39518	7.24346	6.99179	5.70938	6.77162
Chst1	peak99229	2.55393	2.39185	1.74891	-0.260883	0.262855	-1.04536	2.01104	1.90949	1.49997	2	501	1.66297	2.98368	1.50589	6.77065	5.10028	7.79902
Chst12	peak12795	1.44779	1.17602	-0.0225313	-0.0225313	-0.141714	-0.751	0.374904	0.0517834	-0.0611753	2	4697	6.61824	7.74846	7.11121	6.73548	6.30415	7.13141
Chsy1	peak23052	0.553884	1.70641	1.94446	-1.14171	1.03809	0.433963	0.107983	0.142402	0.362764	2	19084	12.3042	12.3381	11.4153	10.1656	10.0333	9.77435
Cib2	peak37291	1.01859	0.609057	0.805527	0.03504	0.218672	0.147999	0.782383	0.441876	0.350411	2	-385	6.40933	6.69307	6.5944	5.9024	6.09431	7.38174
Cisd3	peak53742	1.25144	0.958921	0.559063	0.268351	0.0515519	-0.0451952	1.5781	0.744138	0.772801	2	-168	4.1893	5.99209	5.32385	6.9684	5.96008	6.64611
Clcn5	peak41841	1.31341	0.932896	0.170574	0.0147426	0.140725	-0.446724	0.110246	0.363827	0.557005	2	32297	9.43023	8.72013	7.78725	8.53469	9.33198	9.98942
Cldn12	peak6523	1.12415	1.68903	1.67715	-1.60641	1.09765	-0.386854	0.498513	0.627601	0.00406563	2	6767	9.70036	10.3575	10.0411	10.0424	9.84513	8.7923
Cldn24	peak29888	0.685756	0.269298	-0.483032	-0.542325	-0.542325	-0.42608	0.63313	0.785575	0.198625	2	-34090	-2.39593	-0.952694	-0.65139	3.15218	0.0612002	2.47854
Cldn3	peak12192	0.763833	0.574213	0.71215	-0.616295	-0.21512	-0.430565	0.908621	0.0155735	-0.21512	2	-2070	-2.37084	-2.61411	-2.70526	7.14415	4.20867	4.84063
Cldn9	peak82874	2.23021	1.67431	1.15295	-0.750835	0.951059	-0.230421	2.7002	1.47103	1.44562	2	-15596	-2.39593	2.60328	3.68332	6.41993	3.43607	5.25386
Clec7a	peak19570	1.83172	1.28848	0.979026	2.19447	0.619917	0.188615	0.379619	-0.227286	1.5974	2	-7985	0.440066	1.39872	0.693022	5.45648	3.86526	5.65535
Clstn3	peak19151	0.989354	1.10207	1.12003	-0.0944087	0.134859	-0.270376	0.58622	1.54912	3.1088	2	-65	0.542671	0.923466	1.24489	8.32414	9.05916	12.0616
Cmbl	peak73041	1.04019	1.40818	0.838042	0.0575944	0.251092	0.574213	1.061	0.42168	0.176778	2	-224	3.67506	4.71278	4.0798	5.92085	4.73715	5.01495
Cmtm4	peak32482	0.662645	0.709312	0.512842	-0.414429	-0.100883	-0.100883	1.28787	0.564524	0.122457	2	18888	8.39429	8.40061	9.05262	7.64715	6.93101	7.4467
Cmtm7	peak41135	1.10234	1.06911	0.871258	-0.361835	-0.455442	-0.608331	3.53385	2.50878	1.73133	2	130	2.44361	1.08406	0.363638	7.57211	7.24619	7.0598
Cnih2	peak91229	1.82571	1.43897	1.42459	-0.224332	-0.525616	-0.367123	-0.270376	0.169763	0.533595	2	2347	7.58424	7.27442	5.2833	6.52314	9.42698	10.0093
Cnnm1	peak93442	2.19993	2.42788	2.23124	-0.833081	-0.685414	-0.940654	3.28347	2.61047	3.06795	2	490	-2.67423	-0.195396	-1.07907	7.815	6.30433	8.05132
Cntfr	peak112416	0.847211	0.847211	0.334862	-0.189121	0.334862	-0.0679945	0.718415	0.99355	0.196634	2	23515	6.71809	8.11133	6.83971	9.2382	9.27277	8.49522
Cntn2	peak86431	1.18221	1.67722	1.3983	-0.0384144	1.34376	1.15079	0.729575	1.5744	1.42481	2	16706	2.73335	5.42682	6.50096	10.4608	11.3422	9.77228
Cntn6	peak18069	1.42843	0.902081	0.469648	0.75813	-0.404327	-0.602107	1.27338	2.73207	2.23021	2	-21	4.78799	-0.713119	0.154886	6.14323	6.93373	9.0662
Col11a2	peak84103	0.869669	0.869669	0.0803357	-0.320839	-0.194401	-0.388472	-0.135109	-0.320839	-0.256235	2	2437	3.44581	3.23164	4.32433	8.61758	8.85542	8.825
Col12a1	peak39282	1.31571	1.46369	1.2281	-0.00264498	0.313369	0.422644	1.64375	1.25789	0.396091	2	32630	10.2351	12.0465	11.6671	9.96774	9.62028	10.101
Col19a1	peak86789	0.744138	0.185498	0.591605	0.384338	0.421017	-0.148899	0.268351	0.456787	0.00398921	2	34794	4.14866	1.74272	-1.04891	8.09577	6.40497	8.45981
Col20a1	peak104593	1.93419	1.219	0.289769	-0.0240929	-0.114524	-0.861866	0.887397	0.999433	1.26456	2	1415	4.24793	4.02266	4.58556	8.08126	6.94334	7.68323
Col2a1	peak76942	2.64456	2.92551	2.53281	-0.0248153	0.882344	0.839631	3.38757	1.72825	0.26069	2	14036	0.656878	2.91009	1.25701	10.709	7.99054	7.81651
Col3a1	peak46491	1.0891	1.0891	0.501489	-0.016503	0.23686	0.765851	0.293812	0.401384	0.452305	2	1684	7.29679	6.08654	8.06007	8.82851	11.2323	12.4655
Col4a1	peak28426	2.49687	2.35902	2.15829	1.76554	2.16583	0.474301	3.99811	2.86881	2.99688	2	-145	11.4226	12.4593	12.3575	13.4531	14.214	14.6363
Col6a4	peak40422	0.999506	0.686167	1.1253	-0.518133	0.459239	0.0875528	0.486289	0.776598	1.05476	2	-16072	#NAME?	-1.5009	-2.70526	8.00622	6.62517	7.65714
Comtd1	peak68037	3.07243	2.58003	2.10158	2.84714	1.74357	0.523569	3.09146	2.62136	2.13457	2	907	7.35076	7.65452	6.94091	7.34101	6.34843	7.38601
Coro2a	peak12	2.29904	1.83298	0.898807	-0.611413	-0.658976	-1.04473	1.69791	0.882288	1.26015	2	350	1.26903	4.80409	1.79909	7.73866	6.78677	8.41714
Cox4i2	peak102501	1.02604	1.53133	1.55482	0.298405	0.152066	0.431257	1.44597	1.24402	1.04275	2	10703	-2.67423	-0.0588937	0.329602	5.65535	3.14731	4.1557
Cpa2	peak14375	1.05227	0.0915069	0.0915069	0.271002	-0.352627	-0.509446	3.47356	4.25047	3.91851	2	5324	1.47335	0.133125	-1.70526	5.94759	4.66145	5.51065
Cpa5	peak14380	1.28176	1.08195	0.389848	-0.77191	-1.29369	-0.989622	2.98437	2.47211	1.40605	2	5859	#NAME?	#NAME?	-2.58496	6.62151	4.30256	5.63314
Cpb2	peak70932	1.23297	0.951389	0.769928	-0.796158	-0.439853	-0.176096	2.09525	2.27431	0.549118	2	-6004	0.106572	0.400538	1.43652	5.73299	4.32865	4.91632
Cpeb1	peak23982	2.55998	2.2789	1.75794	0.262378	0.946369	0.243227	2.33425	1.0819	1.28282	2	-149	3.54473	4.93907	6.16832	7.13261	5.45077	7.5768
Cpne5	peak83621	0.708149	1.06911	1.11867	-0.720071	-0.841198	-0.66312	0.474326	0.6864	1.53843	2	24088	-0.592194	2.9222	0.928528	7.57072	5.03621	8.51944
Crabp1	peak37320	1.87399	1.40366	1.13036	-0.75862	-0.488392	-0.721941	2.30565	1.44457	-0.134991	2	732	-0.395929	-0.00965017	2.73552	10.7592	10.8437	8.25943
Crabp2	peak107653	0.92864	1.27079	0.341024	-0.109335	0.29184	0.388587	2.16776	0.721373	0.388587	2	9606	-0.120294	-0.494109	0.137504	12.5897	11.7519	6.62322
Crb2	peak96948	0.708713	1.27249	0.239529	-0.363486	-0.229539	0.239529	0.467038	-0.187518	0.953703	2	-16248	2.98914	4.69525	8.2524	9.81789	8.66039	8.55248
Creb3l4	peak108004	0.909566	0.516363	0.94358	-0.78865	-0.533411	-0.78865	1.19017	0.348795	0.582619	2	-71	3.18587	2.80185	3.848	6.93919	5.25714	5.95621
Crhbp	peak66150	1.2373	0.856153	0.659683	-0.483032	-0.0368939	-0.483032	1.18342	0.966615	0.432174	2	1100	-2.39593	#NAME?	#NAME?	6.05086	3.81147	5.20346
Crtap	peak41108	1.62862	1.30633	1.49097	1.82473	2.22857	0.237244	2.93204	1.57513	1.02974	2	68	9.36578	9.14103	8.95879	7.75353	7.08438	7.73791
Crybb3	peak10672	1.00876	1.12003	1.2883	0.533595	0.203842	0.58622	1.61392	0.478977	2.65246	2	-29546	-0.52146	5.93294	1.85599	4.491	2.31518	4.46292
Csdc2	peak75839	1.21296	0.771496	0.396091	-0.151373	-0.455442	-0.231912	2.23684	2.1521	-0.361835	2	6827	7.01692	8.4937	7.8521	7.5361	7.95352	9.60107
Csf1r	peak89427	2.49696	2.46508	1.66792	1.25695	0.601057	0.312223	0.301154	-0.167327	-0.1369	2	3162	3.46554	4.24666	3.21049	7.4714	5.50335	6.54679
Csmd3	peak73675	2.33824	2.0433	1.67215	0.942555	0.0844517	-0.159575	0.670784	0.719784	2.41959	2	1770	-1.51457	-0.713119	-2.67423	7.98643	6.30609	8.93418
Csrnp3	peak97952	1.79639	1.62862	1.52949	-0.262639	0.381707	-0.739611	0.28082	0.687844	1.11649	2	-34838	7.79686	6.61878	7.46252	9.54631	10.335	10.8602
Cstb	peak45080	1.60029	1.12627	0.898807	0.392436	1.64993	0.43836	3.41027	2.32982	2.94127	2	120	7.2356	8.6765	9.04532	7.80678	7.69318	7.75898
Ctf1	peak26731	1.58753	0.897317	1.37029	0.405813	0.34984	0.0785459	2.08138	0.101325	1.33228	2	-31	3.73769	3.25096	4.96178	6.31403	4.21075	5.25475
Cthrc1	peak73474	1.42978	1.03035	0.341309	0.0700213	-0.160672	0.268861	0.539089	0.231225	0.443586	2	667	-0.52146	-2.16273	-1.70526	6.00015	4.94095	5.38071
Ctla4	peak53152	1.6615	2.06698	1.7996	-0.3136	2.26706	1.67261	0.803821	0.688205	1.13614	2	11737	#NAME?	#NAME?	-2.67423	5.74317	3.70413	5.25033
Ctnna2	peak16418	1.58293	0.982624	0.754359	0.0246231	2.04336	1.26436	1.64041	3.33023	2.83194	2	638	7.21823	8.92689	11.5837	8.84252	11.6765	11.815
Ctr9	peak25430	1.7839	1.32687	1.33738	0.226856	1.48641	1.28407	1.42863	0.969819	0.549529	2	-4568	11.1222	11.5777	11.7479	10.5328	11.4132	10.7482
Ctse	peak85576	1.32124	1.2042	1.33721	0.609057	1.23862	0.318587	1.09572	1.44431	1.81884	2	19558	-1.52838	#NAME?	#NAME?	6.66306	5.31964	6.14398
Ctsf	peak91186	1.63628	1.29287	1.28314	0.787277	1.41368	0.548357	2.63309	1.96304	0.357648	2	526	8.27498	9.33374	10.6245	8.85593	9.07202	9.18707
Ctxn3	peak89237	0.754516	0.189829	0.403567	0.345661	-0.271637	0.0517834	0.403567	0.459239	0.861693	2	-16910	1.72101	1.0612	1.74416	5.34068	2.69599	4.96548
Cux2	peak11324	1.63717	1.70364	0.869669	0.0803357	-0.0233685	0.0294152	1.29311	2.06138	2.49582	2	-4069	6.4478	6.31095	6.60437	8.46041	9.35174	9.2766
Cxadr	peak81005	2.14376	1.69391	1.27394	2.85124	1.60231	1.45022	3.68512	3.9219	3.34333	2	563	9.85047	9.68932	10.9551	10.4652	12.2075	12.7976
Cyp11a1	peak37618	1.42557	1.54768	0.9104	-0.0320616	-0.0555835	-0.372568	0.898208	1.35596	1.21564	2	-5926	#NAME?	#NAME?	#NAME?	6.4858	4.35896	5.57632
Cyp1b1	peak85966	1.69734	1.5977	1.50073	1.03061	1.90106	1.18838	2.47627	1.23736	1.60704	2	-782	4.62819	7.40045	9.19233	8.37156	6.8274	9.6633
Cyp26b1	peak16652	3.10413	2.81334	2.30658	0.00152908	0.555607	0.233238	5.53273	1.01065	-0.478659	2	5448	1.7852	3.7866	9.17017	12.2412	8.24414	6.82511
Cyp26c1	peak93123	0.686956	0.610842	0.571224	-0.796555	-0.392381	-0.17467	-0.316101	0.0144548	-0.432089	2	-49234	#NAME?	-2.61411	-1.62891	6.69641	4.07667	5.48145
D130040H23Rik	peak30375	1.31953	1.38568	1.42116	1.2183	2.01582	0.821524	1.7517	1.68905	2.37546	2	317	6.62542	6.08179	6.50462	6.89538	6.59902	7.12695
D1Ertd622e	peak76286	1.83382	1.85911	1.55317	0.42925	0.653888	0.179216	1.22789	1.90838	0.533428	2	38786	9.16466	9.22979	9.21628	7.87073	8.18239	8.83928
D430019H16Rik	peak61149	1.30852	0.868175	0.192581	1.07353	0.231225	0.539089	0.192581	0.628661	1.29034	2	22313	4.80288	3.45593	2.73046	5.84105	7.691	7.7239
D630041G03Rik	peak20564	2.14872	2.33323	2.27431	0.0279124	2.69251	1.45438	3.26458	2.22122	1.56339	2	-7579	-0.125531	0.536053	-0.298081	6.91556	4.93373	6.68641
Dach1	peak71494	2.76347	2.43895	2.1044	0.874588	1.13481	-0.641487	6.07979	5.58283	3.34276	2	764	3.40962	5.27811	4.38313	9.68922	10.3399	8.48808
Dach2	peak43759	2.19691	2.0003	1.73693	0.937101	0.073684	0.252752	1.76081	1.50212	0.527887	2	-35	3.59256	2.83458	4.61078	7.35247	8.07705	7.44656
Dad1	peak69478	2.31269	1.68862	1.08182	0.190577	0.368817	-0.349612	0.347705	1.18064	0.410137	2	9623	9.64912	10.0065	9.50334	8.47196	8.48472	8.87091
Dapk2	peak38430	0.868175	0.657324	0.376213	-0.561847	-0.160672	-0.319165	0.712995	0.268861	0.112042	2	12455	2.99035	4.22728	6.21981	6.30256	4.65535	5.53055
Dcaf12l1	peak42534	1.4008	1.10869	0.849254	-0.44066	0.168626	-0.207793	1.97494	1.51921	1.58275	2	231	3.36644	3.30208	4.40054	6.8274	6.49351	7.90845
Dcaf4	peak59933	1.69752	1.64267	1.58565	0.294914	0.93543	-0.0823992	0.791577	0.246687	0.294914	2	857	8.79733	8.11716	8.04618	8.20825	8.20168	8.27415
Dcc	peak90155	1.14583	1.29161	0.591605	0.227519	0.0515519	0.00398921	0.855523	1.64164	0.142217	2	8892	7.02691	5.37342	3.12928	10.2349	12.1301	9.98178
Dclk1	peak106412	0.710634	0.147999	0.527887	0.318587	-0.592951	-0.221467	-0.00466759	-0.0454991	0.527887	2	-48380	11.5318	11.9968	12.3959	9.60431	11.3286	12.6675
Dcn	peak46507	1.53219	1.74299	1.83786	0.233318	-0.392381	0.181636	1.0747	1.11658	0.794089	2	107	5.02326	4.5739	9.27066	6.13244	6.2875	9.29901
Dcst1	peak107892	2.73633	2.76245	2.45728	2.34075	1.68888	0.878984	2.90997	2.29226	0.902667	2	-13305	2.57046	4.06982	4.10378	6.75769	5.60694	6.41628
Dctn1	peak16565	1.42557	1.95325	1.77804	-0.5284	0.743257	-0.286558	0.92249	1.40848	1.26394	2	37	10.2343	10.9221	10.7076	9.87988	10.849	11.2398
Ddah1	peak110692	1.22634	1.35665	1.21021	0.652708	0.0365789	0.604142	0.488495	0.553884	1.1438	2	-28940	12.3551	13.7194	12.7234	8.86128	8.84698	10.8953
Ddi1	peak34493	0.816074	0.14745	0.0965294	0.14745	-0.0110429	-0.0679945	0.0965294	0.420164	-0.0110429	2	-20787	#NAME?	#NAME?	-2.70526	5.28059	4.0033	4.92252
Ddn	peak77026	3.32439	3.32439	3.01152	-0.0803465	0.963917	0.409174	1.00519	0.0436812	0.725448	2	-842	3.44051	2.22548	2.39598	8.25058	5.53419	7.08233
Ddx1	peak56777	1.53843	1.89198	1.99288	0.474326	0.396091	0.422644	1.60949	0.792008	-0.0384144	2	36948	12.3206	11.7676	11.449	11.4434	11.7139	11.3368
Decr1	peak111727	1.00977	1.09891	0.637167	0.719784	1.97766	1.00977	2.4919	1.48641	0.996577	2	354	8.33078	9.11911	9.32017	8.77716	8.07473	7.62007
Depdc1b	peak66934	0.769579	0.564535	0.325445	-0.155009	0.362123	-0.378826	0.168626	0.595673	-0.207793	2	-18439	8.75415	5.0039	2.04148	8.41698	7.40344	6.57264
Des	peak62516	0.76126	0.550409	-0.604159	-0.604159	-0.736395	-0.604159	0.901358	1.81144	0.856153	2	-20658	-2.37084	1.85997	-1.08927	7.12519	4.70653	5.93302
Det1	peak23671	1.25111	0.475371	-1.02337	-0.382778	-0.0459966	-0.919664	1.20597	2.25203	1.49582	2	19885	7.32448	7.28719	7.31615	7.48591	7.17419	6.79572
Dgki	peak14844	0.686875	1.82436	1.48467	0.109836	0.865577	0.165507	0.547154	0.13794	1.23435	2	-37184	7.41329	9.63468	9.97047	7.87881	8.00932	9.33131
Dhcr24	peak2544	1.1168	1.1168	0.916923	-0.199239	-0.258532	-0.258532	0.369459	-0.0347151	0.0162054	2	2594	12.0035	12.3823	9.78282	10.6676	10.9215	11.435
Dhx34	peak20791	0.792008	0.474326	0.032259	1.97505	2.50257	1.01779	2.06207	1.84367	1.92949	2	292	8.12464	8.02105	8.08174	8.18885	8.01449	7.97524
Diras1	peak45427	1.8646	1.62317	1.33306	-0.384969	0.246899	-0.199239	1.6395	2.05926	1.94564	2	-6	0.363638	2.92029	2.03328	7.1895	7.86301	9.58134
Dlg5	peak68174	2.22106	1.4093	0.368486	-0.188804	-0.511433	-0.741519	0.402746	0.582873	2.15224	2	-16996	11.0259	12.255	11.0488	9.67449	9.44125	10.1378
Dlgap2	peak28696	1.67376	1.67376	1.96496	-0.561847	-0.0178807	-0.62948	-0.0639253	0.0267396	0.963069	2	1218	-1.52838	-2.39593	-1.65896	7.5158	5.76651	7.50735
Dlgap5	peak69176	2.30623	2.07084	0.857898	0.941845	-0.342676	-1.31917	1.03216	0.215213	0.00827299	2	983	10.9838	8.33845	6.2249	10.1896	9.68287	8.37053
Dlk1	peak61398	1.69602	2.33079	2.58467	-0.674555	1.19422	0.902081	2.43346	1.667	1.41103	2	-2737	3.14785	1.88622	1.25096	7.98071	6.93813	7.39275
Dll1	peak82711	1.3874	1.07855	0.52577	-0.148899	0.227519	-0.381766	0.268351	-0.44637	-0.148899	2	-6624	9.29623	6.67624	6.41267	9.69316	11.2962	8.95096
Dll3	peak21429	3.04019	2.03421	0.659242	1.28669	0.698018	-1.08479	3.04019	3.48471	1.37907	2	-596	6.23253	2.85798	2.24387	8.50202	9.44827	6.8709
Dmap1	peak3194	0.861202	1.16865	0.8158	-0.097164	0.600654	0.0924555	0.450306	1.19253	0.214099	2	16780	9.27258	9.17554	9.10994	8.77317	9.44247	9.07144
Dmrt2	peak92579	1.77514	1.81702	2.02194	-0.44637	-0.203688	-0.44637	1.27166	0.591605	0.00398921	2	1355	#NAME?	#NAME?	-1.64386	6.49415	4.51602	5.90913
Dmrt3	peak92577	2.13442	2.11334	2.27393	-0.811864	-0.354906	-1.04473	2.68922	2.56016	0.898807	2	267	#NAME?	#NAME?	-2.58496	7.04985	8.4972	7.42341
Dmrtb1	peak2684	2.30882	1.778	1.19252	0.0550421	0.332145	-0.314322	1.08692	0.475998	0.348856	2	33065	5.04337	6.07945	5.34849	6.12839	4.40077	6.08633
Dnaic1	peak112401	1.0945	1.86439	1.69502	-1.27038	-0.0910008	0.172601	0.380576	0.639046	0.495096	2	35046	4.25222	4.62838	4.08661	7.07532	5.87463	6.42828
Dnajb2	peak62449	2.40329	1.7637	1.83956	1.90222	2.81011	1.99803	3.62552	3.32832	3.69931	2	-59	7.31019	8.67964	9.13051	8.3102	8.35032	9.17994
Dnajb9	peak58029	0.711365	0.63313	0.856153	0.0459585	0.12431	-0.42608	0.198625	1.84653	0.00512696	2	32968	7.93477	9.34838	9.9315	8.05985	8.67758	8.25692
Dnajc22	peak77080	2.34346	1.42863	1.40884	-0.159575	0.249281	-0.490131	1.09891	1.26218	0.0844517	2	-1224	0.776806	1.53273	0.82103	6.26635	5.03841	5.82273
Dnmbp	peak93468	1.35917	1.55778	1.39574	0.0256539	0.00213195	0.20118	0.412209	-0.256946	-0.470684	2	-6952	9.12376	9.30813	10.0165	8.66814	7.8931	8.23082
Dnpep	peak62510	1.17801	1.19973	-0.114104	-0.477936	-0.346197	-0.346197	1.34326	2.30952	0.888103	2	-21101	9.57772	10.581	10.1329	9.65422	10.2956	9.43386
Doc2a	peak26613	2.63234	2.25093	1.67997	-0.903471	0.423572	-1.01104	3.35523	1.362	1.22648	2	380	6.72224	6.20724	6.31964	7.83889	7.03797	7.69894
Dpm2	peak96503	3.03353	2.64966	1.2604	2.41836	1.35443	0.474293	2.46929	1.72675	1.41802	2	-11159	7.49503	7.7083	7.8614	6.43912	6.84574	7.15984
Dpp10	peak81532	1.96304	2.2183	2.08308	-0.689166	-0.465349	-0.518133	1.10798	1.39167	3.07937	2	-238	2.7859	0.568843	-1.62891	6.4942	5.25134	10.9803
Drd2	peak36977	0.997656	1.3246	1.27203	-0.551691	-0.430565	-0.683928	0.975907	0.953825	0.738223	2	146	#NAME?	#NAME?	-2.67423	6.18388	5.41165	6.71452
Drd3	peak80103	0.894563	0.555454	0.758861	-0.476706	1.30509	0.412027	0.998645	0.660739	1.27223	2	39769	-2.37084	-1.16273	-1.06895	5.81044	4.15623	5.01763
Drp2	peak43843	1.35301	0.969549	0.889873	-0.258532	0.943476	-0.142287	0.587171	0.587171	1.02032	2	-446	5.65067	6.38123	6.38785	7.40213	6.27096	8.31441
Dscam	peak81828	1.84407	1.8143	1.95055	0.109183	-0.159575	-0.189423	0.271363	0.602748	1.72111	2	25785	7.84116	4.59534	1.25902	7.97926	7.74122	10.6798
Dsp	peak63515	1.69911	1.58619	1.53843	-0.720071	-0.361835	-0.504627	3.55801	2.00171	0.964566	2	390	-2.37084	1.45418	2.68257	10.4472	8.42836	8.41756
Dtx1	peak11224	2.30391	2.05828	1.51304	-0.731649	0.62602	-0.814502	2.03481	2.56789	3.28454	2	638	4.85964	4.60802	4.15462	7.58459	7.98495	10.4499
Dusp12	peak109209	1.43842	1.47694	1.18285	1.13548	1.74498	-0.0459966	2.29578	1.8143	1.59546	2	835	8.17755	7.9527	7.79305	7.86577	8.21223	8.22411
Dusp15	peak102530	2.35476	2.14876	1.717	0.31696	1.00139	-0.18411	2.05123	2.64663	2.47083	2	-290	4.7137	2.45066	1.34293	7.17019	5.93923	7.80282
Dusp28	peak74732	1.88239	1.39616	1.27192	0.792671	0.963069	0.818281	4.29753	3.21759	3.10245	2	257	5.04148	5.53875	6.94169	7.31621	6.9303	7.1814
Dusp3	peak54269	2.01948	1.13691	0.916825	1.70454	2.41819	1.89538	3.32532	2.09146	2.75999	2	104	9.4422	10.377	11.3963	9.02828	8.37997	9.58015
E130311K13Rik	peak106792	2.12395	1.87406	1.7766	1.34704	2.15694	1.32544	4.43722	4.31648	1.84905	2	29709	6.46907	7.75827	7.72951	6.50912	5.35919	7.07941
E2f2	peak4834	0.94808	0.448533	0.114135	0.0593465	0.166919	-0.0568977	2.05227	0.94808	-0.183336	2	-11709	8.63488	5.75693	4.30134	8.26465	8.41123	7.30342
E2f6	peak56951	1.30866	1.14728	0.791577	-0.352627	-0.315948	-0.315948	0.0915069	1.63332	-0.0823992	2	7923	8.96157	8.25751	7.67217	8.88656	9.15629	8.19208
E330020D12Rik	peak96982	0.916923	1.22898	1.20723	0.715967	0.445739	0.969549	0.587171	0.68483	1.02032	2	27590	5.76385	5.6154	5.90521	12.2713	10.7472	11.8402
Ebf1	peak49786	1.84102	1.68221	1.40952	2.32243	0.517603	0.391847	1.62047	2.54922	0.408179	2	39925	8.15075	9.15581	9.37741	6.85279	8.29711	8.1991
Ebf3	peak27488	1.01965	0.626152	0.362123	-0.207793	-0.262582	-0.505264	-0.00734177	0.209457	-0.319533	2	-7443	9.99352	10.4547	9.26511	8.51956	9.88983	9.07461
Edaradd	peak62251	1.94036	1.56293	0.967782	1.15362	0.444084	-0.579836	2.58695	1.93312	1.48588	2	17159	1.68706	1.88362	-1.59946	6.53476	4.91265	5.47368
Eef1a2	peak104617	1.88802	2.0856	1.16101	-0.470684	-0.174224	-0.802228	0.564506	1.06211	2.37833	2	-2813	-0.897902	3.7137	-1.10988	6.6176	7.7284	11.2341
Efcab10	peak57697	2.30391	1.79039	0.578104	1.61153	-0.0662423	-0.285105	0.145832	1.34187	1.46115	2	10719	#NAME?	#NAME?	#NAME?	5.06077	2.68257	3.75773
Efna1	peak107869	1.61286	1.68043	1.13548	-0.527767	0.914766	-0.566411	2.16034	1.71306	1.33738	2	-185	2.90111	5.66448	6.2956	7.42805	5.61687	5.73958
Efnb1	peak43363	2.12558	1.61022	1.87105	0.268351	-0.319932	-0.0961157	0.828472	0.828472	0.456787	2	5154	8.06298	9.60016	9.02031	9.09594	9.90681	9.02876
Ehf	peak99705	2.05235	1.6878	0.9314	0.838042	0.0575944	0.321766	0.838042	0.251092	0.484641	2	9900	-0.454032	1.14839	3.90849	7.26134	5.43829	6.91113
Elavl2	peak1710	2.7205	2.64808	2.25582	0.824806	0.221955	-0.685414	3.10899	3.00411	3.4604	2	195	4.99367	1.71663	2.2918	8.94819	10.6156	10.3321
Elf4	peak42577	0.769579	0.397893	0.0833232	-0.319533	-0.00734177	-0.44066	1.38306	0.849254	-0.0549045	2	8888	2.48285	2.73697	4.18375	7.66403	5.54761	6.54617
Elfn1	peak12724	2.44151	2.27403	1.72257	0.338477	0.652339	-0.386338	1.87387	1.73094	1.61813	2	4896	5.74443	8.64896	6.55305	7.49183	6.52925	8.27767
Elfn2	peak75419	2.04077	1.59015	0.994137	-0.520748	-0.565369	-0.923605	0.686875	1.50639	1.02456	2	5375	6.29069	2.77048	-0.666576	7.51901	5.5158	9.02279
Elmo1	peak62535	1.44597	1.04275	0.298405	0.270301	-0.317002	-0.360283	0.405648	0.152066	0.529379	2	-22010	8.9088	7.64856	6.55653	7.89615	7.09533	8.06507
Elmo2	peak103630	2.74548	2.41889	1.6556	1.04077	-0.238967	0.428891	1.57051	-0.294225	-0.0369451	2	4485	10.4908	11.3719	10.6181	10.3297	10.2352	10.15
Elmod1	peak37273	2.42772	2.49667	1.91346	-0.802228	0.357648	-0.285609	1.56583	2.63309	2.71495	2	220	-2.39593	-0.79419	1.5025	6.5079	8.61635	10.2278
Elovl2	peak63619	0.995158	0.995158	0.805539	0.203617	0.776295	-0.320366	1.97168	2.02237	1.95872	2	172	8.46025	6.29431	5.74084	8.26588	8.52304	9.01862
Elovl5	peak39184	2.39578	1.79688	1.62083	0.472374	-0.282953	-0.537734	0.850549	0.803207	-0.00499792	2	13841	12.1644	13.5107	12.6166	10.6182	10.0622	10.5352
Emb	peak67349	2.08	1.88159	1.4662	-0.88753	-0.256946	-1.29039	4.36166	3.78064	2.44962	2	292	3.90432	4.58035	4.76093	9.69428	8.93338	8.50105
Eml1	peak61329	1.9954	1.89193	1.56966	-0.354906	0.320688	-0.103902	2.51266	1.32271	0.567962	2	20754	9.0637	9.754	9.02314	10.2996	10.038	9.61133
Eml2	peak20971	0.788805	0.647373	0.314586	-0.183336	0.00239485	-0.321928	1.00717	0.490554	0.114135	2	35	2.83727	4.68388	5.43618	8.30719	8.35306	9.78051
Eml3	peak91711	2.05847	1.8375	1.65246	1.84832	2.3637	1.58295	3.52767	2.29817	0.941324	2	107	7.81882	9.17326	9.41841	8.0977	7.49745	7.43663
Eno2	peak19178	1.91361	1.54762	1.43202	0.0407731	1.15656	-0.126408	2.52976	1.83235	2.81	2	82	5.06709	6.03239	6.97334	8.35078	7.93932	11.2166
Enpp2	peak73862	2.33191	2.27416	1.54156	1.9872	1.02757	0.627355	1.12879	1.1069	1.00408	2	-15519	4.95078	5.24653	5.84264	7.49212	5.93357	7.97783
Epha10	peak3739	2.32422	1.88019	1.40691	-1.03954	-0.275569	-1.03954	1.92119	2.3664	2.78823	2	50	#NAME?	-1.37084	#NAME?	6.391	5.87217	7.14289
Epha3	peak80633	1.08694	1.04243	0.432797	0.168626	0.249165	-0.505264	0.168626	0.742012	-0.155009	2	47272	6.40031	7.01577	6.98151	10.4273	10.8491	8.90854
Epha5	peak9416	0.793822	0.341024	0.240919	0.29184	0.341024	-0.176968	0.388587	0.29184	0.29184	2	-38959	10.2921	8.4045	8.57721	8.17346	9.93151	11.0104
Ephb6	peak15038	2.42468	2.51408	1.96726	0.281813	1.57699	0.805511	3.36624	3.17663	2.83529	2	248	4.72465	4.75987	6.74394	7.63372	7.9698	9.93416
Epn3	peak53447	1.5844	1.71814	1.37601	-0.487366	-0.200624	0.27056	0.926673	0.39869	0.297113	2	1152	-1.67423	-0.245825	0.47854	7.53616	5.40293	6.51607
Erbb4	peak58292	0.828726	0.388587	0.522533	-0.109335	0.0763954	-0.0447313	0.434631	0.605386	0.0763954	2	33671	8.12452	6.99118	10.1349	7.96548	9.69108	10.1092
Ercc1	peak21007	1.36436	1.24669	0.977929	0.114135	0.360631	-0.250968	1.47315	0.490554	0.267024	2	-2804	8.6001	8.77328	8.50696	8.13271	8.37649	7.82139
Ergic2	peak20433	0.643332	0.84734	1.0756	-0.598616	0.0232698	0.0232698	0.505467	0.62125	0.82819	2	-47993	10.2669	10.3763	9.80738	9.72499	10.3124	9.99877
Espl1	peak77439	1.2042	0.850732	0.685902	1.22151	0.758861	-0.0454991	1.03826	0.685902	1.09572	2	-436	10.1887	7.04545	3.93609	9.64255	8.96551	8.22415
Esrp1	peak111556	1.86717	1.31385	1.27363	-1.29369	-1.15546	-1.11218	2.18603	0.312544	0.586561	2	-824	-2.39593	-1.38333	0.367371	8.03546	5.92426	6.96632
Esrp2	peak32651	1.25736	1.00896	0.270008	-0.618725	-0.511153	-0.460233	2.67776	1.25736	0.953703	2	280	3.88166	2.54185	3.44758	7.86851	6.04075	6.76677
Esrrb	peak60240	2.33002	1.49237	0.906789	-0.452259	-1.0988	-0.968878	0.429623	0.298132	0.445247	2	3324	4.96101	4.80873	3.91265	7.79461	7.42646	8.16678
Ext1	peak73814	2.31385	2.34854	2.16611	2.11329	2.59637	1.73052	3.52431	2.99703	2.4009	2	34803	10.6844	11.3501	10.7634	9.77972	10.0784	10.0391
Eya2	peak103687	2.06088	1.15939	0.139468	-0.169382	-0.901225	-0.722157	1.3636	0.749935	-0.146602	2	-1687	9.16343	5.23662	3.96748	7.53975	6.78153	6.23093
F11	peak29700	1.28523	1.47966	1.99583	-0.745635	0.6683	0.686956	0.445392	0.50968	0.63025	2	29475	#NAME?	#NAME?	#NAME?	6.32139	4.63343	5.692
F2r	peak66161	0.763833	0.738223	0.453504	0.176778	-0.266041	-0.266041	0.42168	0.0984259	0.685598	2	-20699	11.8601	10.9879	10.0589	10.3638	10.916	10.2434
F830002L21Rik	peak31697	1.51371	1.21994	0.521095	0.703045	-0.753101	-0.554261	0.0450531	1.05926	0.997248	2	25708	#NAME?	#NAME?	#NAME?	6.00353	4.34317	5.77558
Fabp1	peak16161	1.30873	1.89417	2.12413	-0.644155	1.68221	1.219	0.391847	1.30873	0.590975	2	27440	#NAME?	#NAME?	#NAME?	4.48306	2.85067	4.23317
Fam117a	peak53532	1.79958	1.27328	0.874661	0.417769	1.57699	0.261301	2.51841	1.34326	0.50759	2	640	6.98174	7.94895	9.48991	8.11712	7.61657	7.25937
Fam131b	peak15047	2.75809	2.35245	1.92877	-0.0904336	1.38325	0.562674	2.21648	2.98531	2.42045	2	144	4.61726	5.22342	5.77663	7.95764	8.97653	9.71053
Fam151a	peak2554	0.870038	1.53405	1.45595	-0.0987208	-0.00106168	0.203982	0.454055	-0.167704	0.359162	2	30022	-2.67423	#NAME?	-2.70526	5.30208	3.66865	4.18031
Fam155a	peak28292	0.76126	0.60608	1.12745	-0.668762	-0.371292	-0.604159	0.736528	2.85899	3.17652	2	5	-0.120294	0.400538	-1.04891	7.03236	8.53511	9.83708
Fam159a	peak2750	2.39797	1.853	1.12331	1.24651	0.0401944	-0.515359	2.11918	1.63442	0.887397	2	20569	#NAME?	#NAME?	#NAME?	5.13395	2.89789	4.21023
Fam166b	peak112489	1.12781	1.38355	0.389848	-0.80599	0.328339	-0.363923	0.638167	0.144276	-0.0667533	2	218	-0.120294	1.39689	2.34955	5.90014	3.4974	4.75542
Fam168a	peak24952	1.85899	1.88735	1.68249	-0.567826	0.90319	0.858044	0.594632	1.46638	1.92067	2	17001	11.0635	11.2497	11.3311	9.33222	9.96416	10.663
Fam183b	peak50515	2.16906	2.28913	1.87367	-0.0225313	1.03658	1.09046	2.39997	0.754516	0.459239	2	21	-2.37084	-0.713119	4.65935	6.40775	3.30402	3.90304
Fam198b	peak107228	1.64982	1.16703	1.33347	0.47233	-0.0107055	-0.51284	-0.196825	0.861094	2.81079	2	-18780	3.83289	5.82146	4.14758	9.15438	7.41906	9.25909
Fam49b	peak74466	2.49694	2.28336	2.15698	1.68481	0.624747	0.381764	1.63942	1.0355	0.0060126	2	16389	10.9452	11.1962	9.88437	9.7717	10.4794	10.5049
Fam65b	peak62843	0.687032	0.430615	0.0639396	-0.685414	-0.352627	-0.833081	1.48531	1.93668	2.17437	2	-52	4.62293	6.05441	4.22497	8.47779	8.10075	8.98266
Fam69a	peak10295	0.936783	0.613662	0.816074	1.20061	1.20061	0.576983	1.36023	1.83429	1.42357	2	-14314	10.1217	9.83175	10.0593	9.14199	9.76658	9.81822
Fam76a	peak4394	0.709312	0.776598	0.459239	-0.414429	-0.518133	-0.572922	0.486289	0.156536	0.345661	2	-12358	9.82567	10.2261	10.6761	8.63132	8.28857	8.42991
Fam83c	peak102790	1.10751	1.53405	0.887145	-0.277788	0.309267	-0.0328858	1.2198	1.66875	0.667118	2	-38026	-1.67423	-2.39593	-1.65896	6.46972	4.10266	5.9305
Fam83h	peak75076	2.31651	2.21733	1.84618	-0.558223	1.56281	-0.17467	3.63543	2.72127	2.00329	2	53	3.61471	6.95691	8.42856	8.42545	8.73211	8.31075
Fancf	peak22648	1.2373	0.987727	0.966615	-0.124796	0.369213	-0.0801756	0.369213	0.966615	1.38783	2	30274	6.97606	5.62877	5.22445	6.85782	7.04611	6.83786
Fap	peak97827	1.29161	1.59425	1.12375	0.384338	0.623429	-0.148899	0.800905	0.591605	0.52577	2	220	-1.51457	5.1511	0.918386	6.46325	5.8806	6.44267
Fat3	peak34886	1.14341	1.33851	1.09727	-0.649589	0.0185902	-0.00135469	0.598027	0.807418	-0.241139	2	-11046	10.4344	8.87962	9.90293	10.9984	11.6913	12.1751
Fbn1	peak100971	2.22677	2.1067	1.77471	1.41904	2.09678	-1.05769	1.79531	1.7664	1.41373	2	1006	11.6989	12.6591	11.9063	9.45931	8.88656	10.3229
Fbxl21	peak64663	2.01077	1.44968	1.01665	-0.180984	1.13769	0.328736	1.82299	1.04443	0.5581	2	164	2.48285	5.67186	7.36265	6.5947	5.59684	6.43613
Fbxw17	peak64206	0.704281	0.444084	0.316395	0.523335	1.43555	0.151566	1.94756	1.62713	1.91119	2	-69	6.70123	7.69086	8.04082	7.22107	7.44372	7.3812
Fcho1	peak30734	1.73693	1.86363	1.22151	0.527887	1.01859	0.147999	2.07839	1.85256	2.1159	2	409	7.9922	7.00888	6.85383	8.01365	8.82881	10.0017
Fem1a	peak85104	2.67261	1.86318	1.66615	1.18221	0.729575	0.548536	0.619114	1.01779	1.19767	2	-5301	10.0415	9.96322	9.58825	8.52437	9.64097	9.10383
Fezf2	peak67584	1.71306	2.18962	1.63005	-0.315406	0.62006	0.0336788	0.249281	0.585225	0.751551	2	7815	#NAME?	#NAME?	#NAME?	6.29658	4.21101	5.79986
Fgd2	peak83648	1.44779	1.28787	1.09046	1.33327	0.882206	0.614419	0.776598	0.662645	1.31829	2	10357	-0.228819	1.14839	-2.70526	6.86009	4.65325	6.40905
Fgf10	peak67359	1.92584	1.9038	1.27308	-0.539004	-0.386338	-0.665138	1.95472	0.924643	0.704281	2	-346	1.01911	1.27103	-0.0689474	7.34834	5.39003	6.62649
Fgf13	peak42793	2.48934	2.31321	2.0945	-0.0138696	0.533595	-0.224332	3.21706	3.03973	2.54357	2	17924	5.88134	3.0054	1.35238	7.52147	8.19856	9.48996
Fgf15	peak28046	1.96403	1.92779	1.57625	-0.286093	-0.533124	-1.20779	0.716243	0.673104	-0.150746	2	221	-1.38333	-1.16273	#NAME?	6.66259	5.20997	5.74631
Fgf3	peak28042	1.98949	1.67084	1.46004	-0.674993	-0.7686	-0.921489	1.87033	1.84685	0.739046	2	481	#NAME?	#NAME?	#NAME?	5.53273	4.12598	5.26253
Fgf8	peak93662	1.69939	1.1135	0.616842	-0.0306992	-0.363486	-0.563937	-0.229539	-0.146687	-0.511153	2	-484	0.656878	-1.02915	-2.58496	5.83179	3.34908	4.8515
Fgf9	peak69795	3.22247	2.9487	2.49691	-0.166639	-0.476275	-0.433737	1.8003	3.40053	2.60032	2	3065	1.81694	2.22651	2.62605	7.87149	6.49116	7.85135
Fgfr1	peak29091	1.18132	0.608699	0.0519295	0.109836	-0.103902	-0.658976	-0.137195	0.345002	0.21911	2	-17830	11.5817	12.8635	12.7229	9.78214	10.0491	10.1298
Fhdc1	peak107435	2.50656	1.98949	1.48053	-0.118023	1.04443	0.416417	2.27986	2.13875	2.51154	2	-18	3.11991	4.19009	6.38468	7.66877	6.75529	8.16626
Figf	peak44579	1.53851	1.04927	1.04927	0.76126	0.521746	0.76126	0.76126	0.901358	0.966615	2	8907	0.690045	4.1635	2.81216	5.02577	3.30743	6.16591
Flrt2	peak60557	1.55388	0.614419	0.589687	0.431671	-0.183735	-0.317682	0.345661	0.0875528	0.798347	2	46034	9.15789	9.20118	7.88297	8.70511	8.68364	10.3047
Flt1	peak13266	1.93433	1.863	1.29997	0.363827	0.57943	-0.0526299	2.46662	1.39153	1.42906	2	-25814	2.22548	5.14064	3.59136	9.53029	9.26397	9.85036
Fndc3c1	peak43706	2.0496	1.42949	1.05767	2.74393	0.218672	-0.00466759	3.35494	1.67545	0.03504	2	-233	5.62848	4.49783	1.32769	9.69547	7.71514	5.70966
Fndc4	peak7532	2.23481	1.82536	1.51089	1.68932	1.53444	0.360038	3.12302	2.53248	2.44573	2	421	10.3788	9.47577	9.15332	9.0253	9.35299	10.2067
Foxa1	peak58596	1.43448	1.03383	1.13665	-0.0662423	-0.996011	-0.902404	2.59222	0.857729	0.00796742	2	7197	-2.67423	#NAME?	0.15056	7.23269	4.63575	5.82757
Foxc2	peak33678	2.60616	2.38948	1.73518	0.0519295	0.21911	0.392436	2.10624	1.26015	-0.137195	2	384	0.344828	-1.5009	1.34293	6.82803	4.6013	5.26504
Foxd1	peak66347	1.55388	1.09046	1.36276	-0.629873	-0.689166	-0.815604	2.31953	0.942048	0.0875528	2	1354	0.826464	0.568843	5.5471	6.43079	4.83979	5.18296
Foxd3	peak2076	0.936783	0.460996	0.420164	-0.392317	-0.321358	-0.253725	1.22452	0.847211	0.500704	2	-5083	#NAME?	#NAME?	#NAME?	6.59937	7.61924	5.98717
Foxl2	peak39985	2.85747	2.44443	2.23596	0.0543613	0.0245633	-0.704044	2.97898	1.48557	0.858541	2	401	-2.37084	-1.37084	0.818305	6.73724	4.93011	5.93962
Foxn3	peak60702	0.846226	0.975722	0.166665	0.0407731	-0.613783	-0.78975	0.961894	0.190577	0.190577	2	-18073	9.61938	9.24394	9.30924	8.81666	9.12573	8.91795
Foxo6	peak3433	3.28931	3.08162	2.48335	0.934803	0.51872	0.00597969	2.89866	1.72161	2.15627	2	-13	4.46771	2.26303	1.42403	6.57324	5.1014	7.17805
Frat2	peak93338	1.68898	1.67019	1.64475	-0.417496	0.502119	0.321235	1.59912	2.90573	2.72634	2	-2781	6.20242	6.11659	6.21691	7.94291	8.30156	6.91484
Frem3	peak31123	0.596273	0.980205	0.893371	-0.932151	0.180372	0.241916	0.657781	0.580477	0.15926	2	-38478	0.995183	1.5656	1.60723	7.82018	5.89393	7.07828
Frmd4a	peak94682	2.40607	1.70993	0.255463	1.621	-0.0384144	-0.231912	1.2281	1.70993	1.0351	2	5820	10.2791	9.2842	8.12937	9.96962	10.9081	10.2155
Frmd4b	peak17746	0.596151	-0.14916	-0.7686	-0.464531	-0.674993	-0.817785	0.687105	0.687105	0.328736	2	7489	9.9262	10.0808	8.86068	9.91123	10.7231	9.50528
Frmd5	peak100741	2.08119	1.52629	0.824806	-0.280179	1.42157	0.493962	3.15544	3.70756	2.95992	2	514	6.32163	6.81796	7.40185	9.10243	9.59112	9.38383
Frzb	peak98774	2.38992	1.82674	1.76937	0.698588	1.16683	-0.292881	3.11308	2.39941	0.536116	2	226	4.66505	5.50864	1.77681	8.60766	9.46606	7.11911
Fshb	peak99961	1.12168	1.30729	1.04019	-0.266041	-0.0723285	0.176778	0.286862	0.0984259	0.0155735	2	-5597	#NAME?	#NAME?	#NAME?	5.76031	3.75025	5.05731
Fstl4	peak50160	1.78291	1.60306	1.61041	-1.37612	-0.658691	-0.97326	1.69579	1.2454	1.20714	2	197	0.371094	0.464668	3.6641	7.05362	6.11991	7.71276
Fstl5	peak107149	1.13408	1.13408	0.740251	-0.280179	-0.509446	-0.594749	1.16035	2.78945	1.84248	2	-163	#NAME?	#NAME?	#NAME?	8.00777	11.1118	11.0542
Fzd8	peak86954	1.2883	1.13777	1.2883	-0.367123	-0.0535772	-0.0138696	2.17402	1.13777	0.269677	2	3274	7.61608	9.31588	10.2295	9.18157	8.31477	7.59126
Gabrb2	peak49670	2.08624	1.98232	1.48053	-0.280899	1.04443	0.000211426	1.23736	2.55566	3.05299	2	523	4.19561	3.73191	5.31143	7.98486	8.47942	10.452
Gabrq	peak42962	0.917601	0.94808	1.14511	0.0593465	0.647373	0.314586	0.647373	0.571093	1.19679	2	-36124	#NAME?	#NAME?	-1.00965	4.95062	3.62644	5.41853
Gad1	peak98154	2.77517	2.45316	2.19695	1.77879	1.42278	1.36616	2.35342	4.27974	2.48251	2	161	6.7889	9.63178	10.0754	7.77112	9.0297	10.2559
Gad2	peak95411	2.2281	1.98354	1.76192	-0.342053	0.187732	-1.00074	1.84372	4.31174	2.98677	2	274	3.90529	3.87742	3.7984	8.3991	9.75561	9.52128
Galk1	peak55485	1.1448	1.0877	1.15596	0.131699	0.454371	0.10892	2.16241	1.17801	1.6179	2	7671	10.1455	9.82842	9.66417	10.0636	8.92897	8.96577
Galnt13	peak97560	2.50856	2.35079	1.97162	1.07528	-0.0369313	-0.10751	2.07084	3.16408	3.46497	2	468	1.65992	0.49228	-0.327952	7.14306	7.79582	10.2843
Galnt14	peak85793	1.84685	2.26222	1.75734	-0.921489	0.055883	-0.7686	3.04269	3.3488	2.7664	2	318	-0.454032	5.78389	7.206	7.05788	8.36206	8.14425
Galnt3	peak97976	0.827902	1.0346	0.126317	0.328339	-0.196355	-0.77191	-0.00607186	-0.363923	0.108132	2	-22209	-0.888969	1.1635	0.826464	7.12533	5.40213	6.28546
Galr3	peak75489	2.20735	2.09405	1.59778	-0.88513	-1.00626	-1.07086	1.98704	1.64883	1.36118	2	1102	-2.37084	#NAME?	-2.70526	4.81984	3.24894	4.28392
Gas2	peak22654	1.11217	1.55931	1.83298	0.848671	0.504616	0.482867	-0.0713599	0.0519295	0.608699	2	34537	6.27246	4.36107	3.81558	8.09216	7.12429	7.16118
Gast	peak54012	1.64384	1.50073	1.13769	-0.721038	-0.0875437	-0.721038	-0.315803	1.58829	2.13229	2	-524	#NAME?	#NAME?	-2.58496	4.02444	2.63769	3.96008
Gata3	peak94923	1.61487	1.43874	1.24703	1.70199	2.22078	0.789274	1.51476	0.315239	0.70092	2	-297	1.69153	3.55418	1.9855	6.94482	4.63052	6.4991
Gata4	peak70128	1.78336	1.58753	1.41643	-1.1489	-0.117925	-1.0452	2.25395	1.71115	2.3804	2	-2	2.99156	2.58976	3.29229	8.49647	7.9432	8.19931
Gck	peak48146	2.09766	1.85019	1.40718	-0.0505652	0.114884	0.460705	1.3419	-0.18843	-0.00739024	2	141	3.849	1.04264	2.19745	7.14163	5.00165	5.88744
Gdap1l1	peak103405	1.96135	1.80078	1.49271	-1.24613	0.312544	-0.52488	1.67671	3.36355	2.55164	2	92	3.01197	3.1088	5.5656	7.94615	9.84646	9.9266
Gdf15	peak30580	1.7116	1.5603	1.00375	2.44301	1.4193	0.608478	2.74952	1.76357	1.82076	2	1644	2.64	1.1088	-1.04891	5.5744	3.70192	4.93389
Gemin4	peak52071	1.80685	1.49066	1.62556	2.57484	2.14518	0.43753	3.21153	3.09346	2.63091	2	718	9.79136	8.43835	8.01408	9.16482	8.88758	8.48024
Gfra1	peak94436	1.82141	1.56575	0.728811	0.379052	-0.0600759	0.494747	1.17776	2.25089	1.2264	2	11151	4.97438	9.23418	11.9387	8.77028	10.4642	10.0181
Gins4	peak28968	2.03903	2.11475	1.86204	0.184201	1.80441	-0.372568	0.701772	0.796778	-0.10381	2	682	9.64426	9.00262	9.23049	8.96199	8.86911	7.98299
Gipr	peak20970	1.67795	1.44135	1.24491	0.747288	0.140725	-0.0875339	0.363827	0.389437	0.843075	2	-6723	1.82646	-2.61411	-2.58496	7.04075	5.07852	5.85416
Gjd3	peak53961	2.50924	2.23434	1.86212	-0.503977	0.447469	-0.761396	2.92965	3.89521	3.24731	2	681	#NAME?	0.793549	-0.0740006	5.19509	4.16645	4.52586
Gli1	peak47597	2.25833	1.85179	1.43169	-0.194461	-0.0304515	0.27152	2.93739	0.292328	0.521095	2	-332	0.337235	0.318076	1.24691	7.99029	5.31615	7.00263
Gli2	peak79905	2.95814	2.633	1.65878	2.18416	1.43572	1.02981	2.29247	0.997491	2.26784	2	19845	7.23901	6.98098	6.68309	8.838	8.08112	7.86755
Glipr2	peak112544	1.165	1.81144	1.55274	-0.604159	0.12431	0.234394	0.76126	0.161946	0.0856661	2	11812	7.6189	10.1509	10.5922	8.36977	9.77022	9.12255
Glis1	peak2661	0.598208	0.365104	-0.404327	-0.373848	-0.343999	-0.203371	0.716243	0.452742	0.771827	2	18893	1.89659	2.23879	1.33342	6.96821	4.78642	6.37475
Glod5	peak41905	0.918517	0.98919	1.02327	-0.0874628	0.549052	0.177568	0.115733	0.23686	0.115733	2	4812	-1.38333	-0.434403	0.529405	3.64847	2.13641	4.47703
Glt1d1	peak11846	1.43897	1.7237	1.58835	-0.703694	-0.367123	-0.582568	2.89078	2.875	1.98117	2	224	-1.51457	-2.16273	-1.00965	6.73286	6.41752	7.58193
Gm10046	peak21395	1.9167	1.77654	1.54357	-0.865141	0.575389	0.137766	1.2656	1.74795	0.495096	2	-8718	1.52607	1.71663	0.91584	4.37016	3.57168	3.99548
Gm10248	peak68091	2.11421	1.853	1.17195	1.87079	1.51884	1.74784	0.307292	0.8757	0.815746	2	41235	-0.888969	-1.61411	-0.0790716	6.97005	4.45308	6.17406
Gm10389	peak72517	1.45586	1.4468	1.94171	-0.114104	0.154124	0.341655	2.04132	2.14572	0.762371	2	48268	3.27848	3.25248	3.04498	7.15147	5.83272	6.48618
Gm10466	peak49022	1.25679	0.732091	0.999506	-0.414429	0.222371	-0.629873	0.156536	0.122457	0.486289	2	14001	-2.37084	#NAME?	-2.70526	5.69859	3.68482	5.72292
Gm10584	peak27051	1.1838	1.27294	1.13028	-0.514941	-0.0770105	-0.17467	1.71599	1.86268	0.741517	2	-30785	-0.115077	0.0749621	2.30061	6.90248	5.71562	5.98041
Gm10636	peak110752	1.57444	1.27325	1.37429	-0.591897	-0.253554	0.573036	0.932447	0.984518	0.958717	2	-1117	0.572081	-0.37707	0.505891	5.97124	4.0441	5.74326
Gm10754	peak46514	1.24357	1.06211	1.06211	0.15926	0.0256539	-0.438142	0.221692	0.800973	0.564506	2	-40369	#NAME?	#NAME?	#NAME?	5.02768	2.76977	4.71223
Gm10845	peak71317	1.74402	1.65835	1.37842	0.107611	-0.214944	-0.556817	0.738314	1.29405	1.68408	2	-10744	10.3414	10.5459	11.0471	14.5648	12.9009	14.3929
Gm11149	peak36992	2.01861	1.67829	1.11754	0.604044	0.0696039	-0.316612	0.129932	0.686701	0.538788	2	16057	2.76129	2.01436	1.23061	5.33937	5.04337	5.12405
Gm11346	peak62836	1.56928	1.67084	0.899806	1.88578	-0.180984	-0.351572	0.458338	0.25929	0.25929	2	1205	-1.38333	1.20163	#NAME?	5.33139	4.90464	4.26828
Gm12830	peak2956	1.95163	1.40415	0.915374	0.766961	0.337755	-0.159982	1.14321	0.463647	0.22848	2	-41884	#NAME?	#NAME?	#NAME?	6.50489	3.93011	5.75515
Gm13749	peak55201	0.908148	0.654566	0.421017	0.142217	-0.26064	0.0515519	0.142217	0.227519	-0.44637	2	-26743	#NAME?	0.0931094	-1.07907	5.57793	4.0534	5.393
Gm14812	peak43399	1.72607	1.1083	0.711365	0.234394	0.12431	-0.318508	1.21956	0.736528	0.492502	2	1015	#NAME?	#NAME?	#NAME?	5.19653	2.8646	4.36153
Gm15348	peak28567	1.22661	1.52081	1.28747	-0.146687	-0.0306992	0.0766531	0.915652	0.0417491	0.329101	2	-11796	#NAME?	#NAME?	#NAME?	7.16819	5.11534	6.49228
Gm2694	peak31717	2.65964	2.61926	1.98704	-0.77339	-0.396971	-0.620502	1.83666	2.15181	0.985733	2	148	1.20581	#NAME?	-0.0639118	5.20346	6.71177	4.87594
Gm3985	peak29330	1.6313	1.08299	1.06721	1.26694	0.299967	-0.636173	0.0659037	0.477621	0.570107	2	-9109	0.141869	0.539366	-0.628906	6.86117	5.45418	6.54071
Gm4792	peak46297	2.55201	2.48114	1.91631	1.12001	1.90222	1.19124	1.38597	2.09614	1.6615	2	3446	#NAME?	#NAME?	-1.62891	4.362	2.45418	3.92537
Gm4814	peak66042	2.23336	1.73094	0.83429	1.14111	0.200613	-0.350568	0.402764	0.0211176	0.770749	2	859	-2.39593	-0.263034	-1.07907	4.76146	3.06523	3.1188
Gm4971	peak23413	1.78454	1.13408	0.631775	0.722729	0.00717266	-0.594749	0.246687	1.35489	1.92906	2	49019	#NAME?	#NAME?	-2.58496	5.7262	3.36457	5.20046
Gm5084	peak64916	1.70646	1.89035	1.84248	0.118557	0.740251	0.452041	1.54635	0.995032	1.08006	2	20838	-0.990414	-0.65139	-0.334001	6.99831	5.05615	6.42369
Gm5087	peak67599	1.11856	1.19679	0.647373	0.0593465	-0.183336	-0.183336	0.531385	0.609737	0.647373	2	282	-0.802554	-0.952694	-1.68966	5.30634	3.26754	5.40099
Gm5089	peak72204	1.12627	1.05436	0.628644	-0.923605	-0.206178	-0.354906	0.165507	0.504616	-0.354906	2	23347	1.77118	3.66297	4.59495	6.10873	3.76977	5.21075
Gm527	peak58661	1.31696	1.24206	0.51872	0.568615	1.9646	0.357763	1.91724	0.915652	0.568615	2	615	5.13395	6.26053	6.5528	6.21199	6.23324	6.08506
Gm5607	peak28531	2.79445	2.61971	2.18046	-0.2092	0.0246231	-0.0875567	1.61912	1.14035	1.0264	2	-673	6.1565	5.73019	5.86435	11.1048	9.73776	10.445
Gm5712	peak109956	0.661724	0.169763	0.332638	0.0624102	-0.224332	-0.13643	0.392966	0.661724	0.0990891	2	-4480	#NAME?	#NAME?	#NAME?	4.24641	2.89401	3.9991
Gm572	peak5674	1.0521	1.03035	0.766598	0.0700213	0.0700213	0.112042	0.868175	0.843444	1.36174	2	33990	#NAME?	-2.16273	-2.70526	6.0521	3.86658	4.95295
Gm6402	peak83764	1.56159	1.28789	1.363	-0.0252836	-0.271573	-0.594352	0.600685	1.25958	0.0260418	2	17576	2.26604	2.25298	2.0852	5.12681	3.68295	4.27302
Gm6588	peak10572	1.31128	0.933758	-0.148899	0.142217	-0.0451952	-0.148899	-0.148899	0.0515519	0.346703	2	49960	1.34104	0.943609	#NAME?	6.29266	3.76624	5.56773
Gm6878	peak70509	2.56491	2.18089	1.90637	1.32309	2.11613	0.410032	0.968843	2.34457	0.905707	2	-30438	-0.395929	2.37666	0.793549	6.27519	4.75417	5.72665
Gm7168	peak82604	0.898332	1.03368	1.70364	0.311029	-0.0781571	0.0294152	0.582318	0.546548	0.223127	2	-24730	-0.990414	-1.37084	-1.08927	7.55944	6.04184	7.15026
Gm7694	peak108675	0.686039	0.636993	1.08388	-0.418044	-0.0138696	-0.418044	0.237135	0.203842	0.0990891	2	13322	6.25996	8.8999	9.05469	7.64604	6.08392	6.88651
Gm839	peak17089	2.65554	2.66046	2.16798	-0.372192	-0.0178362	0.0285391	1.47708	1.26748	1.47708	2	-23492	#NAME?	#NAME?	#NAME?	4.97636	2.5435	4.25626
Gna12	peak12858	1.8454	1.58753	1.40732	1.19076	1.44343	0.948466	1.33228	1.05732	1.1801	2	911	10.6804	11.2522	11.1404	9.18688	9.91616	9.13633
Gng2	peak67841	1.18132	1.2855	0.898807	-0.137195	0.504616	-0.137195	1.29801	1.15406	0.963055	2	34117	8.71043	6.07496	3.61706	9.68644	11.1962	11.9562
Gng8	peak20866	1.99829	1.67293	1.45032	0.984518	0.589943	0.372682	1.10703	0.116802	0.292328	2	-43	-0.168123	0.925999	0.790772	6.26984	4.22291	5.20893
Gnpda2	peak8945	1.35688	1.0888	0.33144	1.66044	2.69847	1.36849	3.55647	2.87561	1.76949	2	483	8.14902	8.70653	8.75379	8.00845	8.17677	7.85214
Got2	peak32403	2.73467	2.29164	1.82055	1.8907	2.10751	1.18324	1.72137	1.67574	1.93564	2	9967	11.8936	11.7071	11.21	11.1457	11.2541	11.5663
Gp2	peak26168	2.20207	2.27369	1.84261	-0.100883	0.961456	0.0875528	0.589687	1.72262	1.27241	2	38181	#NAME?	#NAME?	#NAME?	6.38681	4.55602	5.92061
Gpatch1	peak21832	0.998645	0.850732	0.499782	-0.533658	0.318587	-0.476706	1.05767	0.073684	0.073684	2	-4608	7.84783	7.66097	7.30533	8.14854	8.23828	8.24552
Gpihbp1	peak75007	0.924643	1.92584	1.94756	-0.665138	-0.0632167	0.849747	0.83429	0.580041	0.770749	2	-14613	#NAME?	#NAME?	#NAME?	5.13011	1.5025	4.12708
Gpn1	peak7535	1.00827	0.443586	0.868175	0.507952	1.00827	-0.319165	0.657324	0.916402	1.11545	2	-376	9.55014	9.05381	8.78117	9.1295	9.50987	9.0306
Gpr12	peak13190	0.796629	1.55133	1.45274	-0.572896	-0.378826	-0.505264	1.97494	1.15123	1.06486	2	333	#NAME?	#NAME?	-2.70526	6.27246	4.40849	6.9542
Gpr139	peak26167	1.02456	1.23435	1.32271	-0.811864	-0.477467	-1.10933	1.84155	2.0258	2.36591	2	-401	#NAME?	#NAME?	#NAME?	5.54669	4.98185	6.40042
Gpr162	peak19204	2.39385	1.88671	1.714	1.1287	1.41616	1.28508	2.99833	2.78007	3.12179	2	253	9.01167	8.72968	9.2315	8.07712	8.65208	10.4745
Gpr165	peak43329	0.969301	0.931665	0.539767	0.324323	0.138593	0	0.324323	0.436063	0.203196	2	36	-1.39593	-1.5009	-0.0588937	5.96932	4.05629	5.63798
Gpr17	peak87653	0.843444	0.599417	-0.160672	-0.211593	-0.319165	-0.561847	0.30554	0.192581	-0.319165	2	-495	2.9024	2.49057	0.665999	7.51202	5.58396	6.77527
Gpr26	peak27028	0.846533	1.78252	2.21283	-0.696622	-0.166991	0.0888892	0.674924	0.635336	0.661849	2	-38764	#NAME?	-2.39593	#NAME?	6.79069	3.49697	6.50727
Gpr4	peak20974	1.65795	1.52946	1.82236	0.348795	0.802433	0.604044	0.745727	0.493583	0.726319	2	-139	4.12983	4.74129	5.25827	6.8209	5.72683	6.43062
Gpr61	peak109133	2.8619	1.93272	0.958646	1.12481	-0.271573	-0.97673	1.9372	2.10173	1.68382	2	-10737	2.52607	1.68257	2.84666	7.0612	5.64366	8.27967
Gpr62	peak40506	2.76909	2.57857	1.866	0.180932	0.271363	-0.732252	2.16624	1.28407	1.19446	2	106	3.31373	2.43474	1.255	6.70906	5.97369	5.76536
Gpr88	peak109460	3.50978	2.99771	2.57388	0.475574	1.69905	2.01128	1.12834	1.55999	2.23094	2	520	0.542671	5.67327	6.81728	6.9447	5.58576	7.39812
Gprasp2	peak43881	0.855523	1.03188	0.456787	-0.319932	-0.148899	-0.148899	-0.203688	-0.26064	1.81702	2	-845	8.4738	8.26134	8.15203	8.236	9.29352	11.9821
Gprc5c	peak55327	0.837635	1.29634	0.394992	-0.0284513	-0.464531	-0.721038	3.16482	1.27304	0.235378	2	-21363	4.45374	7.02875	5.51686	9.14987	7.64477	7.79403
Gprc5d	peak19723	1.01908	1.93326	1.97771	-0.616295	1.82794	1.28977	0.602876	0.763833	0.861954	2	5241	#NAME?	-1.38333	0.653824	5.44117	3.76058	5.17099
Gprin2	peak68884	2.74335	2.43114	1.80764	0.539089	1.17613	0.843444	1.78184	1.97638	2.81507	2	283	1.08633	4.25651	3.8166	5.98391	5.2786	7.09578
Gpx7	peak2755	2.19173	1.92287	1.64823	-0.211004	0.217471	0.235888	3.24081	2.66248	1.08319	2	-24685	0.306457	-0.053893	-1.62891	6.16979	4.3101	5.08987
Grb7	peak53867	1.63415	1.34179	0.82819	-0.404904	0.643332	-0.0457137	1.57794	1.54312	1.43335	2	10614	#NAME?	#NAME?	-1.62891	7.79803	5.53885	6.46118
Greb1l	peak86978	0.711365	1.30615	1.27214	-0.371292	0.0459585	0.161946	1.85804	1.43471	0.901358	2	18684	5.87504	5.7776	6.50261	9.18548	9.20429	9.08924
Grem2	peak110987	0.908999	0.733473	0.0990891	0.0247744	-0.470828	-0.525616	0.269677	1.04681	0.363118	2	-8057	-2.37084	1.01197	-0.67423	6.86748	7.94815	7.64758
Grhpr	peak112616	1.80033	1.52403	1.49879	0.93455	1.62473	0.739962	2.50337	1.22367	0.718249	2	507	8.0908	7.17991	7.66971	8.0305	6.95726	6.79277
Grik3	peak3792	2.3031	2.29324	1.34984	-0.514003	0.772801	-0.0961157	3.23862	4.35258	2.25312	2	-521	5.76792	8.37182	10.0103	8.87143	9.55584	9.47857
Grik4	peak36397	2.49985	2.12388	1.69437	0.910922	0.980954	0.265673	2.5697	2.6172	2.1431	2	46523	3.77224	4.68799	7.11724	7.98164	6.50563	8.26501
Grin2a	peak77887	3.13648	2.89019	2.39668	-0.538638	1.31404	0.705869	0.913654	0.837237	3.23358	2	-2001	7.50584	7.17113	6.31693	7.96197	6.22786	9.15926
Grin2c	peak55366	2.47574	1.80133	-0.280179	0.318436	-0.352627	-0.509446	1.09375	0.757563	-0.0823992	2	33259	6.56173	3.7627	-0.697437	7.61282	5.12584	7.15755
Grin2d	peak22316	0.958921	0.227519	0.384338	0.227519	0.346703	-0.26064	1.6724	0.227519	1.0554	2	-136	3.36224	4.61746	4.37481	7.18564	5.40565	8.01233
Grina	peak75110	1.68913	1.31566	1.07694	2.3299	2.93533	2.05719	3.46338	4.13669	2.65738	2	674	10.1952	11.8328	12.2213	9.48868	10.5276	11.0377
Grm2	peak40519	1.86507	2.04396	1.8712	-1.31917	-0.556414	-1.21159	2.11284	2.50856	-0.314572	2	344	#NAME?	#NAME?	-2.70526	7.5146	7.58421	6.8186
Grm7	peak18246	1.42113	1.89701	1.80999	-0.572939	0.176414	-0.669686	0.14831	1.17871	3.20109	2	231	-1.39593	3.73444	5.52063	6.99996	5.68145	9.78948
Grm8	peak14130	2.77712	2.39553	2.06099	-1.14536	-0.191713	-0.908493	0.874566	0.35489	1.09488	2	-810	-2.39593	-1.02915	0.529405	6.70856	5.63933	8.28125
Grrp1	peak4597	0.805527	0.555454	0.527887	-0.221467	-0.08752	-0.369134	1.39938	-0.533658	-0.476706	2	-4574	-0.888969	1.22445	4.14622	7.6855	5.44184	5.94759
Gsdmc	peak74458	1.91134	1.79738	1.74771	0.441956	0.387396	0.477217	0.702504	1.05732	0.717326	2	39469	#NAME?	-1.5009	0.341037	6.65702	4.36317	5.84691
Gsta4	peak39207	0.937281	1.16474	1.66875	-0.720607	-0.167704	0.203982	0.176414	-0.0328858	0.54309	2	-1051	8.51365	8.52013	9.06486	9.43278	7.38638	8.89852
Gstm3	peak109106	1.57646	1.41127	1.38923	1.07622	0.380576	0.92098	1.29752	0.223325	0.990962	2	4364	#NAME?	0.0795203	-1.59946	5.37562	3.54844	4.29425
Gstp1	peak91070	1.4951	1.33517	1.23984	-0.0944087	2.05771	-0.179711	2.58295	1.68802	1.27233	2	271	8.52677	10.2849	8.32761	6.76849	6.16504	6.916
Gsx1	peak13238	2.68946	2.78947	2.30509	-1.07233	-0.713138	-0.984427	1.3174	2.12413	0.590975	2	139	#NAME?	-2.16273	#NAME?	6.38997	6.28065	4.78136
Gtf2h4	peak84260	0.869669	0.954003	0.546548	-0.320839	0.433589	-0.194401	0.472233	0.433589	-0.0781571	2	-8208	8.04295	7.4884	7.3405	8.34018	7.76951	7.29198
Gyltl1b	peak99194	2.6486	2.70829	2.53332	-0.599051	1.59451	1.03191	2.40801	1.76263	1.19252	2	-959	1.24691	1.03797	2.69004	7.71566	5.551	6.36294
Gys2	peak20085	1.13022	1.02692	0.856626	-0.618725	-0.068335	-0.363486	-0.146687	0.299857	0.0417491	2	14862	-2.39593	-2.16273	-1.68966	6.45017	5.27736	6.24317
H19	peak27852	1.03584	0.822097	0.314586	0.00239485	-0.118732	-0.0568977	1.92014	1.11856	0.94808	2	-33088	5.6154	-0.292181	4.99307	11.357	10.2694	10.2207
H6pd	peak5857	1.29403	1.45032	1.19805	2.22083	2.49213	1.86574	4.16621	3.22399	2.82764	2	538	7.33688	9.2256	9.0098	8.54865	7.45006	8.70116
Haao	peak86144	1.46992	1.67365	1.26325	-0.285105	1.27332	0.960974	0.803196	-0.0163475	2.20747	2	-43143	-2.39593	#NAME?	-0.334001	5.86823	3.29621	5.42313
Hace1	peak32965	1.00153	0.203982	0.686791	0.852726	1.24656	0.0904037	1.86283	1.38546	0.870038	2	869	8.86084	8.45492	8.42443	8.94963	9.20078	8.62596
Haus1	peak90510	1.57625	1.36659	1.52864	0.51921	1.33926	-0.314755	1.62987	1.1212	-0.0509263	2	891	8.53016	7.31207	7.3386	8.02418	7.81476	6.97556
Haus4	peak69519	1.22992	1.06092	0.254824	1.29064	0.978948	0.0492714	3.4673	2.59976	1.06092	2	614	8.32908	6.77553	6.76483	7.96507	7.52364	6.97419
Hcn2	peak45142	2.45467	2.32713	2.14178	-0.551467	0.00717266	-0.428907	0.965539	0.294914	1.9593	2	714	4.88834	5.39906	6.24736	7.05438	6.33563	9.56923
Hcn3	peak107833	1.95775	1.6615	1.50257	-0.451464	0.538431	-0.967741	0.813886	1.10369	1.72155	2	657	6.22798	5.59544	5.61559	7.42024	7.70796	9.51845
Hcn4	peak37701	2.92349	2.6189	1.90411	-0.295193	0.856645	0.528425	3.07097	3.76255	2.61186	2	-417	#NAME?	3.63421	5.76332	7.30232	8.15505	8.56798
Hdac2	peak26399	0.894563	0.381548	0.252752	0.635129	0.412027	0.441876	0.441876	0.582504	0.685902	2	40209	12.1979	11.2414	10.549	11.5377	12.6719	11.2999
Hdgfl1	peak62955	1.1838	0.283213	0.378106	2.72579	0.258481	0.445392	0.128033	0.233318	-0.108835	2	48629	-2.67423	#NAME?	#NAME?	5.66211	3.8725	5.63798
Hdx	peak43749	0.711365	0.0856661	0.161946	1.97895	2.30753	1.52413	2.10022	2.08071	2.37318	2	217	7.16695	7.06487	6.92295	7.35447	7.36752	7.23726
Hecw1	peak62284	0.725448	0.942831	0.662348	-1.34404	-0.901225	-1.24394	0.725448	2.91737	3.38427	2	553	-1.52838	-2.61411	-0.666576	8.11575	9.9249	11.2609
Heg1	peak79455	0.994137	1.37087	0.686875	-0.278627	0.567962	1.20808	0.547154	0.567962	-0.206178	2	-10629	8.38922	9.96345	12.5461	9.91511	8.22432	8.53982
Herc1	peak38445	0.92769	1.16703	0.702769	-0.51284	-0.346197	-0.701275	0.50759	0.847398	2.76052	2	-44893	11.7531	11.3371	11.4576	11.4082	12.1302	12.3547
Hes5	peak6215	2.86319	2.31451	1.31927	0.0283157	-0.14916	-0.280899	3.38457	2.57484	1.53051	2	-2402	4.46401	2.46467	-0.340075	8.69935	9.10783	7.11381
Hfe2	peak108319	1.60833	1.12745	0.901358	-0.542325	-0.318508	-0.668762	0.901358	0.0856661	0.432174	2	-27703	-1.38333	-2.61411	#NAME?	5.8449	3.50038	5.41402
Hgd	peak79714	2.33318	2.07166	1.44364	0.775471	0.978948	0.201605	3.40196	3.4273	2.6168	2	4305	0.539366	-1.27462	-1.64386	6.26084	4.48478	5.83542
Hhat	peak9123	1.29324	0.746521	0.494529	-0.653297	-0.345434	-0.285105	2.28413	1.71115	1.02194	2	15315	0.545968	1.42044	2.62293	7.20656	6.15029	6.5948
Hhip	peak31110	2.25757	2.08753	1.9368	0.512926	1.18285	0.204077	2.41959	0.842857	0.585225	2	551	7.14527	10.806	6.8323	8.60997	6.74196	8.22018
Hhipl1	peak61308	2.0536	2.11187	1.90145	0.0996315	0.750688	0.195135	3.42971	3.05854	1.59789	2	206	1.03797	7.05774	3.92156	7.56077	6.47644	7.57251
Hipk2	peak14929	0.886431	0.842857	1.33738	-0.566411	-0.315406	-0.25104	0.0844517	-0.219903	-0.25104	2	8470	9.88396	9.22806	10.0382	9.69866	9.55704	9.26153
Hist1h3b	peak62773	1.29711	0.974101	0.723096	1.39869	0.419027	-0.0313324	1.32319	1.39869	0.871824	2	709	10.2843	7.08226	2.83862	10.01	9.60345	7.06706
Hist1h3c	peak62769	1.15123	0.900027	0.168626	1.10869	-0.155009	-0.378826	1.65843	1.19255	0.287809	2	859	10.2498	6.93785	3.05311	9.63097	8.80978	6.79034
Hist3h2ba	peak50526	0.909784	0.649401	0.233318	0.100466	0.0436985	-0.602843	2.54842	3.86983	3.5691	2	-446	6.3697	4.13832	3.05195	8.80382	9.68499	9.16996
Hkdc1	peak39074	1.47238	1.78626	1.50636	-0.337807	0.415125	0.131442	0.199478	-0.114848	0.525271	2	1313	3.56112	4.89563	2.93672	8.0597	7.31678	8.19252
Hmmr	peak49651	2.3818	2.19111	0.269677	-0.367123	0.0990891	-0.64186	0.478977	0.269677	-0.470828	2	1210	11.8144	9.05498	7.90211	11.8661	10.5452	10.8729
Hmox1	peak30882	2.70447	2.27029	1.89078	1.57646	1.32874	2.01595	1.44015	1.3818	0.675935	2	-4063	9.03968	11.3272	10.1967	8.09073	6.75662	6.94044
Hmx2	peak27019	2.02961	1.39368	1.49588	-0.517582	-0.284033	-0.841003	2.34553	3.46298	0.850635	2	279	#NAME?	#NAME?	#NAME?	6.05767	7.09307	5.29829
Hmx3	peak27018	0.92864	0.240919	0.793822	0.0171029	-0.109335	-0.109335	1.52604	1.62864	0.388587	2	1470	#NAME?	#NAME?	#NAME?	5.32205	6.71379	4.95791
Hnf1b	peak52746	0.800905	0.908148	0.185498	-0.0451952	-0.26064	-0.381766	0.185498	0.227519	0.421017	2	29885	#NAME?	#NAME?	#NAME?	7.56323	5.66609	6.4644
Hnmt	peak95445	1.30785	1.12473	1.51072	-0.54507	-0.315803	-0.721038	0.869055	0.755953	0.884512	2	565	0.975752	2.5177	4.39438	5.57904	3.87152	4.88444
Hook1	peak1819	2.11273	1.51072	1.09846	0.282812	0.914939	-0.14916	2.9721	2.44012	2.5796	2	-23	5.4201	5.20646	5.96809	9.81785	9.33292	10.4172
Hook2	peak31515	3.3817	3.55049	3.01963	1.62625	1.64041	1.92113	3.00055	1.87399	2.53889	2	-4890	6.59271	7.3968	7.71039	8.90241	8.41601	9.03966
Hoxa3	peak15421	1.2281	0.964566	0.448716	0.369041	0.396091	-0.231912	1.64375	1.58619	1.50154	2	1634	7.63875	7.4048	6.86761	8.96336	8.3526	7.08091
Hoxb7	peak53609	0.778727	1.08334	1.54872	-1.19924	0.228982	-0.93461	5.4448	5.30461	4.09989	2	-2073	6.75765	4.94704	4.10601	7.77764	9.23006	8.98219
Hoxb9	peak53607	0.785575	1.20161	1.43471	-0.604159	-0.0801756	-0.483032	4.19516	3.55449	1.21956	2	1164	6.8667	4.95946	1.65535	10.137	11.3385	7.87469
Hoxc5	peak77507	1.20432	1.13207	1.697	-0.78975	-0.384516	-0.990202	5.69044	5.36364	3.69176	2	227	#NAME?	#NAME?	-2.58496	10.8462	10.3299	9.92483
Hpcal1	peak57029	2.18627	1.54312	1.68826	1.50745	0.120929	-0.360283	1.10772	0.481152	0.325972	2	36074	9.02302	8.39947	7.39286	8.08305	7.58629	8.89358
Hpdl	peak3104	1.05767	0.805527	0.850732	-0.533658	0.073684	-0.421918	2.61885	3.20199	1.38408	2	-8455	3.77118	2.78381	2.29082	6.84674	4.1334	4.73841
Hps1	peak93435	0.746521	0.441956	0.387396	0.494529	0.973376	-0.0662423	2.24886	1.42549	1.03383	2	531	6.54112	7.39255	8.31628	8.13576	6.78764	7.35456
Hrh4	peak87128	1.68175	2.06653	1.58619	0.336535	-0.128542	0.354494	1.61627	1.53198	0.629863	2	25247	#NAME?	#NAME?	#NAME?	5.76084	3.28096	4.92156
Hrk	peak11076	2.57775	2.08948	1.42925	1.00896	0.110733	-0.563937	1.80724	1.40199	1.7326	2	-198	1.37109	2.73552	3.71589	7.8157	7.3606	9.11759
Hs2st1	peak110629	1.19519	1.45601	1.7326	-0.511153	0.543883	0.299857	0.663508	0.686288	0.00597969	2	15745	11.0046	11.1189	11.3719	9.89603	10.2983	10.3385
Hs3st1	peak8117	2.8311	2.22293	0.758861	0.527887	2.57238	1.92832	1.86363	2.19691	3.29896	2	308	5.83567	7.33628	6.29217	7.30913	7.81293	8.52703
Hs3st2	peak26254	1.25618	1.3954	1.7237	-0.768298	-0.270376	-0.703694	0.450873	0.779397	1.88992	2	103	5.89118	3.73191	1.81284	6.214	4.62078	7.59109
Hs3st3a1	peak51030	1.60514	1.21336	0.83045	-0.869118	-0.983071	-1.21405	1.2288	1.25919	0.392369	2	-39034	2.79147	2.89142	0.15056	6.63749	5.73868	5.75453
Hs3st3b1	peak51013	2.66196	1.65031	1.11187	-0.427552	2.75632	0.773197	4.72432	4.24072	2.72732	2	821	8.69431	10.4294	10.9111	9.28106	9.53671	8.75048
Hsd11b2	peak32572	2.16798	1.97932	1.3202	-0.278061	0.0984565	-0.52115	1.33715	2.65851	-0.115488	2	124	0.106572	1.42582	1.85599	6.38744	6.46156	5.52565
Hsd17b6	peak47655	2.31682	2.07851	1.08452	1.42612	1.35208	0.581567	0.705681	1.74409	0.249967	2	22014	#NAME?	#NAME?	-2.70526	5.83525	4.32673	4.91584
Hsf4	peak32524	1.31454	1.18093	0.840425	-0.256235	0.12952	-0.459432	1.71978	1.96982	1.94255	2	-1129	-0.888969	2.01197	0.925999	6.35878	4.4544	5.73651
Hspb1	peak12309	1.93689	1.29324	0.985671	-1.0452	-0.227199	-1.20369	1.71115	1.7332	0.511636	2	-19757	0.440066	6.16638	8.54511	7.42394	6.39025	6.78398
Hspb3	peak67257	0.740046	0.539089	0.192581	-0.160672	-0.319165	-0.319165	0.712995	0.376213	-0.211593	2	-42712	0.302563	1.07724	-2.67423	4.93467	2.25399	3.48328
Htr1b	peak39344	1.70828	1.43698	1.24576	1.08743	1.07214	0.373958	1.90236	0.892254	2.08869	2	-614	6.031	6.09894	3.07781	4.95853	2.8366	6.69711
Htr5a	peak7267	1.23082	1.29997	1.0659	-0.123303	-0.27597	-0.402104	0.337755	1.0659	1.97719	2	31640	#NAME?	#NAME?	-2.58496	7.1403	5.41718	6.91205
Hunk	peak81273	1.96191	2.39128	2.09335	-0.431077	0.613745	0.412328	1.63143	1.16751	1.73719	2	35428	7.36329	9.81629	7.97298	8.9196	8.83394	8.21594
Hus1	peak48395	1.27257	1.31571	1.16659	-0.0750933	0.0996315	0.255463	1.25789	0.0996315	0.524221	2	24728	9.80212	9.14222	9.39401	9.07966	8.50715	8.40162
Ica1l	peak52752	1.29742	0.92558	0.354962	-0.47292	0.258481	-0.47292	0.6683	1.04608	1.77821	2	399	4.53419	3.89304	4.09817	6.93534	6.92061	9.26846
Id1	peak102491	0.766961	0.644686	0.665799	-0.0526299	-0.316801	0.0472846	0.727343	0.747288	0.0472846	2	-6277	6.31512	11.1038	8.65787	7.71528	7.82646	6.57254
Id4	peak64067	2.9234	2.32244	1.30253	0.532025	2.90767	0.9061	3.38098	4.5539	4.58094	2	598	2.94298	7.39255	6.96216	7.3535	9.8531	10.7442
Ier2	peak31414	1.23206	2.11131	1.62688	-0.357443	-0.200624	-0.128176	1.42499	1.13236	-0.200624	2	27738	7.04363	6.54442	6.83158	8.35934	7.9919	6.64573
Ifngr2	peak81412	1.74438	1.32897	1.33802	1.59376	1.60881	0.474309	2.26947	1.39986	1.62369	2	628	9.51559	9.94633	9.30563	8.18865	8.26977	10.166
Ifnk	peak112264	0.805539	0.329751	0.329751	-0.199239	-0.0347151	-0.142287	0.746446	0.28892	-0.0347151	2	-25560	-0.897902	-0.862496	2.15164	5.21231	3.61432	4.27227
Igf2	peak27856	0.855523	0.559063	0.882075	-0.44637	-0.381766	-0.514003	2.71115	2.3031	1.23093	2	471	4.90513	1.70929	5.10922	10.9411	10.245	11.0212
Igf2bp1	peak53591	0.937101	-0.175422	-0.130802	-0.787021	-0.654785	-0.421918	5.2841	4.55967	1.59803	2	-1093	#NAME?	3.28096	4.13313	11.8947	11.7747	9.08641
Igf2bp3	peak15197	1.82804	1.41714	1.27136	1.67078	0.12952	0.0803357	6.05937	5.21048	3.07503	2	895	8.11541	6.45138	6.28983	10.9669	11.3976	9.30659
Igfbpl1	peak112708	1.62556	1.47032	0.973932	-0.921489	-0.464531	-0.921489	2.89788	3.23885	1.50073	2	94	2.20789	2.96655	6.02459	8.8504	10.5614	8.72171
Igll1	peak78277	0.763833	1.21747	1.37533	0.214413	0.138134	1.01908	0.71215	0.0984259	0.788996	2	-2205	#NAME?	-2.39593	-0.666576	4.99624	3.48971	4.43318
Iglon5	peak22022	1.79958	2.11747	1.9157	-0.141154	-0.0358686	-0.114104	0.542009	0.321982	0.321982	2	7840	6.05853	5.93813	6.30311	7.65067	8.06127	9.48828
Igsf11	peak79844	1.52492	1.51526	0.786899	0.687174	0.0211176	0.29397	0.151566	-0.0924604	0.444084	2	22505	6.95249	9.34886	11.1309	7.80731	8.21409	8.86714
Igsf21	peak5257	2.40113	1.55931	0.0220808	0.742848	-0.658976	-0.811864	0.295956	0.245183	0.368914	2	23465	5.88834	0.400538	1.01911	7.23891	7.22872	8.71764
Ihh	peak62238	1.98436	2.08753	1.75284	-1.07816	-0.453452	-1.07816	2.90242	1.17116	0.969819	2	318	0.432959	0.742725	0.938599	7.07314	5.83112	7.105
Ikzf2	peak58601	0.793822	0.645094	0.960464	0.0763954	0.564554	0.341024	0.645094	0.341024	-0.0447313	2	27686	8.75732	10.0056	10.4485	9.08276	7.56326	8.45895
Il13ra1	peak42365	0.917601	0.448533	0.217839	0.0593465	0.114135	-0.183336	-0.0568977	0.166919	0.114135	2	-38003	3.72647	6.52539	9.14314	6.48457	4.7447	6.82922
Il17rd	peak68448	1.74263	1.64893	1.21994	-0.110127	-0.253554	0.0932798	0.68742	0.411241	1.19805	2	37003	9.76654	9.73493	8.46246	9.23869	8.62313	9.17026
Ilf2	peak108035	1.46963	1.40718	1.14548	0.906789	2.21168	0.5356	2.03708	1.85605	0.983701	2	874	11.5607	10.5654	10.3359	11.2576	11.9709	10.7703
Inpp1	peak48311	1.60814	1.93041	1.75514	-0.203474	0.799507	-0.00106168	0.521341	0.499259	1.12203	2	18048	7.55075	8.60478	8.14005	6.38859	5.57036	7.45396
Insm1	peak102094	0.862306	0.445739	-0.320366	0.369459	-0.320366	-0.258532	0.620464	0.28892	0.0162054	2	-5918	7.4862	2.7456	1.98671	8.52527	9.4943	6.8366
Ip6k3	peak83370	0.847211	1.68717	1.50393	0.0965294	0.0437457	0.0965294	0.539348	0.0437457	0.290242	2	16569	0.505891	0.675063	6.08421	5.99118	3.82816	5.71195
Iqca	peak72251	1.2855	1.67891	1.05436	-0.354906	0.165507	0.320688	0.865577	0.547154	0.345002	2	-11143	-1.38333	-0.268817	0.662965	7.3608	5.66078	6.48333
Iqch	peak38127	2.41413	2.06525	1.68809	-0.141714	-0.365245	-0.365245	0.776598	1.57923	1.4885	2	33374	-0.990414	-0.65139	2.29376	7.23292	5.02739	6.31058
Iqsec3	peak19090	1.57513	2.21698	2.0242	-0.886497	-0.4946	-0.699085	0.752951	2.36616	2.907	2	-119	1.22856	2.36644	5.63914	8.36904	8.62321	10.1738
Irf2bp1	peak20940	2.22634	2.39284	1.90408	0.222371	1.27241	-0.365245	3.19046	1.39167	1.01816	2	8252	9.94595	9.92025	9.95716	9.01865	9.83928	9.50766
Irf9	peak69654	1.26394	1.45083	1.49198	0.835655	2.45569	2.5405	1.79786	0.441079	2.86882	2	190	6.84105	9.09051	10.3823	7.73186	7.89369	8.97719
Irx4	peak65404	1.18515	1.06937	0.834201	-0.258532	-0.0874989	-0.258532	1.52109	0.805539	0.246899	2	11425	-2.37084	-1.27462	#NAME?	6.73475	5.76323	6.27792
Islr2	peak37635	0.776295	0.587171	0.482418	0.112952	0.158997	-0.258532	0.28892	-0.0347151	0.482418	2	-352	-2.39593	0.0519521	#NAME?	8.12712	8.27916	8.50492
Itga5	peak77570	2.26667	1.86978	1.37996	2.77717	1.94398	0.7946	3.36714	1.84886	0.574437	2	552	9.49484	9.61876	8.28122	8.62275	7.64417	7.78389
Itga6	peak98261	1.65808	0.955436	0.546607	0.328339	-1.07016	-0.33876	-0.0875612	-0.77191	0.179536	2	25364	11.2736	9.98171	9.74577	9.74813	9.74494	10.2762
Itgb4	peak55482	1.10918	0.35305	-0.0781571	-0.256235	-0.256235	0.0294152	0.582318	0.311029	0.0803357	2	-3637	4.35309	4.18296	6.63304	8.31161	6.4304	7.80047
Itm2a	peak43719	1.1135	1.00896	0.915652	0.329101	-0.068335	-0.187518	0.413435	0.686288	-0.618725	2	-14029	8.11392	8.21307	7.63984	6.62931	6.67379	7.90633
Itpk1	peak60982	2.33432	2.553	2.04402	-0.040397	0.260023	0.347705	1.87724	0.600654	0.166665	2	6283	8.00458	9.57752	9.06121	8.63642	8.16703	9.10567
Itpr3	peak83361	0.800905	0.908148	0.308059	-0.319932	0.00398921	-0.44637	0.958921	0.142217	0.800905	2	6766	3.38451	6.09937	4.18481	9.07617	7.43549	9.03143
Jag2	peak61688	2.63186	2.12513	1.353	-0.421918	-0.533658	-0.592951	3.61284	3.56618	2.87004	2	354	1.95853	2.34483	2.10992	8.92622	9.27181	9.6592
Jmy	peak66056	1.07353	0.963069	0.341309	-0.319165	0.507952	-0.264377	0.0267396	-0.0178807	0.30554	2	11084	9.89843	9.69334	10.0593	8.9776	9.14126	9.06438
Jph4	peak69607	2.6512	2.15718	1.40707	2.05248	1.53564	0.789304	2.31262	2.05248	3.06412	2	1867	6.71886	5.87422	5.06996	7.93438	6.61809	9.83565
Jund	peak30599	2.07751	1.88366	1.47369	0.947259	0.608699	0.192558	2.87184	1.74435	1.15406	2	-984	10.2872	11.3903	12.6012	10.8342	11.8644	10.5513
Kalrn	peak79530	0.969681	0.989354	0.58622	-0.0535772	-0.470828	-0.367123	-0.0944087	-0.317939	0.533595	2	46960	8.19577	8.83043	8.67636	10.6537	11.5309	11.3823
Kank1	peak92548	2.64521	2.53294	2.01117	-0.038544	0.362764	-0.596433	4.64183	2.52644	1.06525	2	-114	8.23181	9.57335	8.52535	9.54647	8.19241	8.11673
Kcna3	peak108992	3.06411	2.49657	2.18162	-0.456964	0.410137	-0.699085	2.96708	2.35033	2.51563	2	248	1.44537	-2.39593	#NAME?	5.96871	4.43851	7.00806
Kcna5	peak19315	1.39969	2.00351	2.01075	-0.997605	1.49566	-0.0519198	1.87457	1.78454	1.88248	2	209	0.512648	6.23477	9.72352	6.62117	5.67535	6.16101
Kcnb2	peak60355	2.19756	2.66329	2.03128	-1.01104	0.29397	-1.01104	2.71485	3.3794	3.53091	2	-25442	-0.990414	1.23471	1.65076	7.37484	6.5178	8.84852
Kcnc3	peak22120	1.58283	1.1135	0.110733	-0.675677	-0.460233	-0.675677	-0.0306992	-0.106979	-0.511153	2	11788	5.61265	6.22709	7.21956	7.5126	6.82252	8.14003
Kcne1	peak81498	1.55735	1.42228	1.10703	-0.379536	0.555929	0.372682	0.68742	0.467213	0.228982	2	12929	#NAME?	#NAME?	-0.327952	6.90821	4.51412	6.01346
Kcng3	peak86134	2.95024	2.44534	2.20796	-0.0576949	0.000211426	-0.674993	1.42875	0.837635	1.67084	2	-503	2.81489	0.404177	-1.59946	6.51743	4.61706	6.70869
Kcng4	peak33468	1.43298	1.13039	0.424593	0.931188	-0.111809	-0.57779	1.31321	0.769928	-0.0910008	2	293	1.30256	1.57531	#NAME?	7.45804	4.90609	6.61211
Kcnh1	peak9061	1.82597	1.67795	1.15818	-0.864253	-0.358822	-0.69322	1.41665	0.915374	1.53612	2	211	-0.115077	2.88882	8.46818	8.15543	6.87946	8.77251
Kcnh7	peak97844	1.61813	1.362	1.11576	-0.709758	-0.315664	-0.803366	0.248046	1.44576	2.50145	2	-83	2.29572	0.167786	-0.0790716	6.50054	6.1088	8.05573
Kcnj8	peak20095	1.19767	0.890409	0.832177	-0.317215	0.812232	-0.317215	0.946381	0.832177	0.792008	2	56	0.254997	7.66579	6.86571	6.32643	4.70136	6.02614
Kcnk5	peak67858	2.4065	2.10073	1.61453	1.32443	1.07109	0.848531	2.25652	1.42006	-0.0337789	2	-43312	7.01625	5.15286	3.01555	8.32673	7.56874	7.12567
Kcnk9	peak74783	1.27152	1.7185	1.25041	-0.258532	0.0653898	-0.199239	0.329751	0.445739	1.20723	2	-3171	#NAME?	#NAME?	#NAME?	5.12046	4.88704	9.88107
Kcnq1	peak27896	0.740046	0.818281	1.13596	-0.264377	-0.376117	0.152874	1.55692	-0.111488	-0.0178807	2	12547	-0.802554	0.742725	1.04498	6.9908	5.13066	6.15637
Kcnt2	peak93100	2.42889	2.14023	2.05436	0.960464	0.29184	0.133347	1.72443	2.00943	2.06903	2	-40	-0.228819	-2.39593	#NAME?	7.04552	6.31753	7.86713
Kctd8	peak8941	1.70497	1.99103	1.33738	-0.919664	-0.348699	-0.732252	1.97766	2.0497	2.08753	2	137	-1.39593	#NAME?	#NAME?	6.70671	5.8603	8.71043
Kdm4c	peak1073	0.762025	0.809395	1.44084	-0.475127	0.636314	1.12236	0.888724	0.569096	1.07469	2	7491	9.99784	9.96907	10.4772	9.71537	9.84219	9.56045
Khdrbs2	peak96152	2.60899	2.45689	1.98704	-0.240153	0.14831	-0.720607	1.44443	2.04154	2.17289	2	-18	0.146221	-2.39593	#NAME?	5.90223	6.58045	8.14107
Kif16b	peak101934	1.35299	1.31385	0.771245	0.46322	1.16347	0.162014	2.2579	1.56782	1.44279	2	89	7.83006	10.1386	9.58643	8.91496	8.11157	8.67102
Kif26a	peak61617	1.31823	1.52492	0.634602	-0.539004	-0.423017	-0.803366	1.51526	1.92584	0.224524	2	18411	2.85533	2.68482	1.93483	8.86409	7.90927	9.10933
Kif5a	peak47583	2.321	2.00069	1.70001	-0.270376	0.506544	-0.367123	1.2883	2.94719	2.76517	2	237	4.12708	5.55939	6.82845	9.84918	12.2824	13.2271
Kifap3	peak104594	1.53018	1.15098	0.758861	1.05767	2.96046	1.38408	3.3192	3.90573	2.68898	2	564	9.74399	10.5801	10.6441	9.69157	11.1603	12.0544
Kirrel2	peak21671	2.52738	2.26942	1.716	-1.16872	-0.424374	-0.678018	1.91295	1.24308	-0.297231	2	-139	0.632268	#NAME?	-0.599462	8.02442	7.95637	6.36801
Kis2	peak42682	0.954286	0.501489	0.682998	0.0511297	0.293812	0.0511297	3.10108	1.2703	0.293812	2	2	#NAME?	-2.39593	#NAME?	6.46041	4.10908	4.65935
Klf11	peak57097	2.18148	1.70112	1.5766	0.763833	0.484641	-0.0277081	1.04019	0.484641	0.42168	2	5509	6.04716	6.24603	8.16333	9.05019	9.39877	8.95439
Klf12	peak71541	0.838042	0.908621	0.838042	0.42168	-0.266041	-0.318824	0.453504	1.16076	0.286862	2	38114	10.1518	8.21772	8.64772	8.09738	9.15608	9.3524
Klf8	peak44302	1.37268	1.33306	1.22898	0.0162054	1.04505	0.158997	1.31284	2.2415	2.80911	2	43	2.07039	4.31952	3.55623	7.24124	6.89037	8.00869
Klhl1	peak71482	1.55685	1.77814	1.15656	-1.16123	-0.4946	-0.4946	0.546093	2.55761	2.10191	2	517	#NAME?	#NAME?	#NAME?	6.87701	6.48097	7.78627
Klhl14	peak87391	1.59177	1.88432	2.01675	-1.15501	-0.674555	-1.15501	3.00567	1.36659	0.771827	2	-1001	#NAME?	#NAME?	-2.67423	7.98503	7.59706	7.73374
Klhl29	peak56527	1.86363	1.63726	1.79591	-0.421918	-0.369134	0.183768	1.66283	2.62537	3.00112	2	1509	0.146221	3.49953	5.02296	7.81669	6.95482	8.45635
Klhl35	peak24813	1.45354	1.353	1.01745	-0.197618	-0.197618	-0.402104	0.557005	0.967315	1.0659	2	-15840	2.5509	2.13422	1.86129	6.94224	8.57091	5.81788
Klrb1c	peak19535	0.94808	0.854639	0.977929	0.94808	1.24669	0.360631	1.06394	0.267024	2.18615	2	24694	3.52231	0.968398	#NAME?	5.42839	3.29866	5.07096
Kng2	peak78781	0.800905	0.983653	1.0554	-0.203688	0.800905	0.456787	0.308059	1.10133	0.559063	2	7655	#NAME?	7.64719	8.45929	5.4602	2.88101	4.11187
Krr1	peak46945	1.37274	1.40449	0.939166	2.08452	0.224524	0.542486	1.3293	2.00391	1.12849	2	-47352	10.4982	9.77353	9.71091	10.0258	10.0586	9.40786
Krt18	peak77384	1.00876	1.00876	1.02791	-0.525616	-0.270376	-0.13643	2.0945	1.15529	1.98117	2	-2700	#NAME?	0.159199	0.385891	11.2322	9.63075	8.9108
Ksr2	peak11041	2.59827	2.15131	1.34326	0.0857749	1.34326	-0.0358686	3.27966	4.32257	4.20934	2	-22	-2.67423	0.0285692	1.13093	7.49538	6.89797	8.13718
L1cam	peak43037	0.974101	0.512634	0.369842	-0.0989651	-0.169925	-0.169925	-0.0313324	0.940808	0.369842	2	15993	-0.528379	2.08746	3.65382	8.37623	10.5156	12.2087
Lace1	peak30768	1.02285	1.48641	2.02392	-0.732252	0.204077	0.703635	0.204077	0.00760622	-0.0459966	2	29929	7.27851	7.90185	8.26214	7.39503	6.95489	7.70881
Lama1	peak85574	2.60893	2.56401	2.23911	-0.539909	-0.192872	-1.17686	4.98707	3.79924	2.38508	2	643	6.04731	5.67044	4.69896	12.5102	13.6049	14.0069
Lancl2	peak15898	1.34891	0.957705	0.869463	2.02136	3.01665	2.04169	4.64656	5.07114	4.20777	2	685	8.32844	8.79786	8.92268	8.95274	10.4008	10.5829
Laptm5	peak4273	1.84792	1.48906	0.502119	0.186676	-1.00467	-0.88868	1.30642	0.458979	-0.364871	2	6727	2.02621	3.56519	2.56316	6.42571	4.81626	5.68098
Larp6	peak37837	1.83147	1.68835	1.11754	-0.78865	0.993142	-0.733862	2.04235	1.11754	1.05668	2	85	2.19219	3.53232	2.15704	6.15792	4.27327	7.20163
Lbx1	peak93611	2.0496	1.63726	1.77261	-0.175422	-0.533658	-0.787021	2.29829	3.78283	2.46746	2	3776	#NAME?	#NAME?	#NAME?	6.13894	8.39799	6.87545
Ldoc1l	peak76026	1.18503	1.0756	0.405648	-0.317002	-0.404904	-0.450948	0.152066	0.789108	0.505467	2	48666	3.16404	4.20581	2.2459	8.09894	8.61277	8.78066
Lect1	peak71298	1.79818	1.85007	1.60029	-0.611413	1.64993	1.67891	0.724431	2.12743	1.63027	2	3631	-1.38333	0.464668	4.51728	6.44559	6.09979	6.03738
Lemd1	peak86030	2.45996	2.2619	1.66118	-0.997605	-0.113536	-0.732976	4.33795	4.8846	2.93731	2	-457	-2.37084	-1.61411	0.665999	5.70782	6.23758	6.33622
Lgmn	peak60943	0.780638	1.55426	1.02896	-0.347828	0.825107	-0.162752	1.32574	0.404391	-0.450104	2	42906	9.20927	11.3905	11.8295	10.481	10.1115	10.3855
Lhcgr	peak86533	0.816074	0.684336	0.500704	0.378144	0.0965294	0.539348	2.93312	1.40276	1.38165	2	27121	#NAME?	#NAME?	-2.67423	6.60175	4.64635	5.44956
Lhfpl2	peak66082	1.4885	1.55388	1.55388	0.662645	-0.271637	-0.100883	2.1438	-0.317682	0.589687	2	5323	8.17134	10.0112	8.31692	9.68249	8.27575	8.69522
Lhx5	peak11178	2.10356	1.7237	1.25618	-0.768298	-0.470828	-0.703694	2.97706	3.31775	0.867079	2	6243	-0.980891	-1.61411	-0.65139	8.30002	9.5669	6.91289
Lif	peak47944	2.01901	1.49536	1.10772	0.379575	0.665081	-0.360283	2.21604	1.40777	1.53133	2	288	4.81762	4.22445	2.31615	7.65452	6.20333	7.38968
Lig4	peak28296	1.51944	1.38174	1.04275	-0.706188	0.0891047	-0.76314	0.0565628	-0.0457137	-0.498511	2	867	7.72894	7.13422	7.40133	8.1372	7.60864	7.5563
Lima1	peak77198	1.14728	0.857288	0.904679	1.18615	1.2115	0.318436	0.889054	0.318436	1.2609	2	-334	9.13687	10.5256	9.83313	9.53156	8.91422	9.03771
Lin28a	peak4576	0.750211	0.937397	0.638362	-1.11058	-0.952086	-1.22682	4.45417	4.38777	0.0520302	2	346	#NAME?	1.76977	2.66448	9.81967	10.5624	7.15201
Lin28b	peak32937	2.64004	1.84685	2.18317	-0.7686	-0.817785	-1.28659	4.29367	3.99572	3.35991	2	-16116	0.263034	1.14839	0.341037	9.72744	9.71329	8.66133
Lin52	peak60029	1.9946	1.44457	1.13036	0.244438	-0.834899	-0.686171	0.351571	0.483062	0.451296	2	36241	7.9214	8.1103	9.09872	7.97514	8.19448	7.83536
Lin7a	peak46719	2.42914	2.16424	1.73849	0.673104	2.67491	0.643611	3.96477	4.50028	3.46997	2	-117	5.87078	12.3875	11.0387	9.66984	11.0917	9.97588
Lin7b	peak22233	1.65843	1.51921	0.685245	-0.319533	0.0387028	-0.207793	0.874864	0.796629	1.58275	2	-1	2.46902	3.82171	3.50335	4.93499	4.98094	7.68065
Lipg	peak90279	2.12326	1.55834	0.616842	0.413435	1.07949	0.299857	1.79681	1.31696	0.686288	2	10515	4.09255	4.17339	5.337	8.748	7.03015	7.49809
Liph	peak78676	1.87087	1.71599	1.03156	0.400885	0.354962	-0.392381	0.400885	-0.208749	-0.353737	2	-30	3.46597	5.08265	3.36877	7.28888	5.24666	6.5177
Lman1	peak89770	1.63337	1.47811	0.95483	0.0420819	1.41874	-0.173566	1.2861	0.876758	0.493027	2	1185	11.8812	12.0699	11.4824	10.7148	10.5185	10.5874
Lmo1	peak25249	2.26795	1.94426	1.24871	0.0915069	0.740251	-0.732976	1.13408	0.722729	1.13408	2	-461	9.77344	9.77294	6.55105	5.98868	6.51544	6.77628
Lmtk2	peak13094	1.10306	0.868246	0.44295	-0.0248153	-0.252324	-0.721392	0.910133	0.384718	0.238941	2	12530	10.4435	10.4201	10.4807	9.99403	10.6331	11.0744
Lox	peak88856	0.6864	0.6864	0.964566	-0.841198	-0.40788	-0.191081	1.21296	0.524221	0.225614	2	367	3.70229	3.24133	7.21098	6.61716	4.83238	8.16145
Loxl2	peak70590	1.76081	1.2042	1.61122	0.183768	0.828307	0.218672	4.50416	2.99107	1.5577	2	-161	8.65428	7.8141	9.57585	11.5329	10.3688	10.2199
Lpar1	peak595	1.689	1.50666	1.38355	-0.108674	1.71927	0.359421	2.54152	1.37597	1.3059	2	81	3.29768	5.61206	7.34746	7.24802	5.96386	7.23164
Lpar2	peak30392	2.15657	2.11879	1.87513	0.464782	0.611897	0.429947	3.06351	2.29367	2.37375	2	-51	4.25071	3.95606	4.44824	8.24294	7.40707	7.72962
Lrfn1	peak21458	1.51394	1.51394	0.909309	-0.00264498	1.0351	-0.191081	2.80969	1.99288	2.23684	2	402	5.8387	5.48328	5.99616	7.33997	7.44504	8.84017
Lrfn2	peak84885	1.48127	1.57539	1.2883	-0.768298	0.560147	-0.703694	2.70695	2.51671	3.26223	2	-543	-1.38333	-2.39593	#NAME?	6.49985	5.45341	8.50795
Lrfn5	peak58648	1.84116	1.87177	1.28891	-1.12397	-0.408665	-1.38833	1.21126	1.63656	3.76371	2	500	#NAME?	#NAME?	#NAME?	6.74483	5.46934	10.3288
Lrguk	peak14617	1.54594	1.24206	1.13022	0.686288	0.972358	0.144026	0.876571	1.72161	2.14809	2	-297	3.64847	2.24995	4.31856	7.14214	5.18587	6.18659
Lrp2	peak98090	2.73076	2.11548	1.10988	-0.478254	1.41275	0.127448	2.83346	2.45946	1.66293	2	251	7.08806	8.3801	9.17829	10.8739	10.7447	11.0771
Lrrc10b	peak91841	1.6802	1.26188	0.410137	-0.572951	-0.126408	-0.655804	2.03744	1.20432	0.989418	2	408	2.20372	2.72319	2.256	5.9241	4.17206	5.07682
Lrrc3	peak45027	2.07139	2.09752	1.2845	-0.85255	0.444084	-0.539004	2.59155	1.81209	2.41577	2	-24	4.98094	5.26741	5.14812	8.31358	7.49132	8.95181
Lrrc32	peak24709	1.43396	0.709312	0.486289	0.999506	-0.414429	0.122457	1.52808	1.03658	0.732091	2	-4666	4.97285	3.30354	3.51349	7.30542	4.96255	6.94071
Lrrc38	peak5512	2.53597	2.69418	2.36454	-0.630158	1.11754	-0.630158	2.6639	2.00257	1.59514	2	153	#NAME?	1.38036	2.55827	6.43073	5.55898	6.14411
Lrrtm3	peak39816	1.38841	1.56267	1.6058	-0.128176	-0.276904	-0.276904	-0.0258994	0.0696039	0.538788	2	5233	5.4533	5.09367	3.49484	6.65921	7.68211	9.22906
Lsg1	peak79188	0.916923	1.04505	0.68483	0.445739	0.620464	0.0162054	1.22898	0.518187	0.518187	2	15291	10.1987	9.70536	9.52446	9.58907	9.81661	8.84018
Lsp1	peak27838	1.9403	2.66046	2.49965	0.131281	1.89929	1.77332	1.71307	1.08934	1.50468	2	-533	1.39872	4.41143	4.97804	7.04963	5.83002	6.71315
Lss	peak44903	1.74892	1.80709	1.353	1.63578	2.57661	0.82442	3.26406	3.03173	3.84574	2	358	11.1462	10.7404	8.72424	10.022	10.2699	10.8998
Lst1	peak84221	0.908999	0.506544	0.42221	0.506544	-0.0535772	-0.224332	1.62654	1.13777	0.58622	2	2186	-0.990414	1.66145	2.18798	4.64366	2.53024	4.3011
Ltbp4	peak21333	1.45194	1.21602	0.961894	1.32806	0.546093	-0.886497	1.49097	1.05601	0.0668457	2	1155	7.52205	7.268	7.03658	8.73396	7.51186	8.13643
Ly6h	peak75005	3.01822	2.54008	1.70568	-1.01104	2.14215	1.29583	3.15204	4.01337	4.36759	2	1	0.337235	5.18057	9.4106	7.04992	8.52688	11.0056
Lypd6b	peak97343	2.45245	2.52248	1.0464	-0.277271	-0.191713	-0.312968	0.670354	-0.0494373	1.12853	2	-45888	#NAME?	-0.152003	-1.03899	6.64232	4.97926	7.77292
Lyplal1	peak5187	1.33339	1.03156	1.03156	2.22373	2.82598	1.10276	2.15839	2.50177	2.70306	2	395	7.21671	7.3359	7.11877	7.04337	6.71232	6.75564
Mab21l1	peak106444	0.836055	0.600536	0.318922	0.683388	0.266138	0.154398	0.419027	1.49358	0.836055	2	-8030	3.64155	2.66978	3.04089	6.86431	8.73554	9.27876
Mab21l2	peak107545	0.654881	0.882344	0.384718	-0.598832	-0.221845	-0.809294	0.46185	2.45947	1.17355	2	9047	7.10035	6.75163	5.42358	6.79693	10.4359	10.3765
Macc1	peak61953	1.59425	1.23093	0.744138	0.00398921	0.308059	-0.148899	0.0515519	1.44196	1.47722	2	21052	-0.52146	1.43652	1.66448	6.84042	4.78938	6.15293
Magi2	peak6767	0.807922	1.18698	0.905688	-0.71108	0.372682	-0.223705	-0.110127	0.250408	1.82348	2	1478	9.83186	9.44526	9.11042	8.3213	7.48341	9.61796
Magix	peak41872	0.92864	0.828726	0.388587	-0.0447313	0.388587	-0.109335	0.479252	0.0763954	0.0763954	2	927	#NAME?	-0.321928	-0.643856	5.98573	3.86162	5.0492
Mamstr	peak22278	1.74051	1.59898	1.2423	1.74051	1.28913	0.433963	2.7297	2.55227	1.52915	2	3190	2.10434	2.65382	1.8046	7.08743	5.70662	6.29878
Man1a	peak34460	2.65532	2.2781	1.56551	-0.359636	1.17249	1.25099	2.441	1.27373	1.74981	2	328	6.10936	8.57255	9.60767	8.15735	7.41295	8.84298
Man1c1	peak4649	0.899806	1.08514	0.0829333	-0.630373	0.235378	0.0829333	0.755953	0.973932	1.74045	2	43479	6.95555	9.94244	10.8001	8.4084	7.60224	8.87751
Map3k13	peak78664	1.07801	1.20623	1.00153	-0.316432	-0.396971	-0.35614	0.744249	1.86283	0.904051	2	-38788	6.55362	5.48328	6.28213	8.64211	9.45716	8.81262
Map4k2	peak91432	2.02052	1.60833	1.14635	0.60608	1.35571	-0.218403	2.48876	1.08889	1.06922	2	306	7.46625	8.09947	7.65363	7.66413	8.27177	9.19799
Map4k5	peak58837	1.00093	0.82442	0.932896	-0.540331	0.170574	-0.69322	0.601512	2.09082	1.67795	2	-14697	10.2713	10.3136	10.3331	9.3431	9.5615	9.31553
Map6d1	peak78510	2.31139	2.05553	1.68763	1.51921	1.97494	0.126605	2.67431	2.59947	2.69602	2	451	6.62112	5.4713	3.53481	7.18801	6.11603	7.27327
Mapk11	peak76445	2.9668	2.98918	2.49633	0.195135	1.78348	1.30147	2.49007	2.52725	1.3298	2	-2985	8.67076	9.00296	8.11141	8.91903	10.0604	8.3817
Mapk8ip2	peak76472	2.25757	2.36416	2.31716	-0.64695	-0.0459966	-0.87048	2.47296	3.6311	3.23011	2	246	4.96085	4.94126	5.13217	9.15639	11.008	11.0214
Masp2	peak5667	1.04531	1.05517	0.636314	0.0827623	0.313844	-0.791141	0.139468	0.211767	0.424468	2	11446	3.03269	2.28392	2.55172	6.45017	5.32457	6.12866
Mast1	peak31499	2.7577	2.48491	1.91955	-0.163945	0.516363	-0.681078	2.18425	3.99548	3.64894	2	106	4.59276	4.4511	4.81967	8.17747	8.43523	9.50143
Mbd2	peak90117	1.35523	1.78081	1.84891	0.152066	0.992029	0.808781	1.51944	0.270301	0.576046	2	11055	9.7219	10.1459	10.6506	8.34641	8.19024	8.33517
Mbd5	peak97319	1.71786	1.28143	-0.00049361	0.377287	-0.487158	-0.745805	0.756348	1.07419	0.125295	2	26580	9.31317	9.46222	9.64854	8.73837	8.93286	9.05279
Mcc	peak88584	2.14472	1.42113	1.16474	-0.526894	-0.00106168	-0.482274	1.51216	1.28578	1.7458	2	81	10.7962	12.2858	10.4001	9.03675	8.46427	9.18911
Mcm6	peak83679	1.27241	1.50181	1.05476	2.3345	1.31829	-0.0611753	3.93998	3.2782	1.7784	2	418	12.001	9.3585	6.7511	11.5611	10.8448	9.72876
Mcoln2	peak110738	1.02791	0.801822	0.636993	-0.270376	-0.367123	-0.317939	0.506544	1.1726	1.12003	2	35268	-2.37084	0.785202	4.17339	6.53372	4.25751	5.70183
Mdk	peak99136	1.04019	1.3246	0.176778	-0.0277081	0.42168	-0.266041	1.6471	-0.0277081	-0.165936	2	-3204	3.54308	3.72574	2.39415	12.7288	10.7235	10.0706
Mdm1	peak47146	1.47694	1.92987	1.44815	1.02285	1.45781	0.914766	1.23996	0.33565	0.602748	2	-28377	9.25837	8.09059	6.93499	9.18662	9.11482	7.93485
Me3	peak24327	1.22332	0.636993	1.04681	0.134859	0.301501	0.450873	2.55682	1.98117	0.237135	2	-5361	5.05745	4.71845	6.80632	9.14827	7.4073	8.41177
Mecr	peak4285	1.7946	1.44103	1.2415	-0.0565241	1.15326	-0.223705	0.778727	0.748929	0.185151	2	586	8.19592	7.83868	8.36829	7.54998	7.60316	7.83611
Mef2b	peak30443	2.00171	1.50154	1.0351	2.45834	0.548536	-0.455442	2.65592	2.8247	1.11867	2	5938	2.46902	2.91073	3.27252	6.12798	4.55684	5.41312
Megf8	peak21241	1.48467	1.06903	1.69791	-0.278627	-0.278627	-0.316263	2.19587	0.778991	0.97868	2	4984	11.282	11.6748	12.0198	10.3884	10.6004	11.4757
Meis1	peak48642	1.18768	1.17301	1.23082	-0.123303	0.22848	-0.236262	0.623261	-0.236262	0.199818	2	47103	10.3428	10.1717	10.6051	11.0474	12.0338	11.3568
Meis2	peak100307	1.81319	2.11877	2.1984	0.27056	1.11754	0.686701	1.63731	0.993142	1.08743	2	11973	9.17176	9.48426	9.65478	10.8646	11.9528	11.4749
Met	peak13904	2.60039	1.98557	1.77994	0.0450531	1.94015	1.44103	2.80971	1.73505	0.850635	2	42	1.78938	7.88274	8.59653	8.52006	7.63742	8.86818
Mex3b	peak24082	1.34809	0.90243	0.589687	0.315812	-0.317682	0.0517834	0.840886	0.403567	0.374904	2	-28041	8.93344	8.65398	7.14442	9.61086	10.9625	9.30072
Mfsd10	peak7769	1.01745	0.82442	1.2022	-0.640436	1.41665	-0.492769	2.76937	2.36702	2.27384	2	450	7.84766	7.51893	7.45672	7.81852	7.22162	7.93275
Mgat5b	peak55627	0.916402	0.818281	1.09464	-0.561847	-0.319165	-0.435409	0.0700213	0.30554	0.657324	2	-251	6.33241	4.31783	2.6477	8.17835	9.18539	10.1666
Miat	peak10524	0.969549	1.02032	0.0162054	-0.384969	-0.142287	-0.142287	1.68742	1.09328	0.587171	2	3257	1.26303	4.42066	5.49175	13.1804	14.2634	12.6168
Mif	peak44861	2.66457	2.27451	1.9846	2.57312	2.01139	2.0246	2.46583	2.24095	1.99134	2	-13086	10.4487	8.75717	9.8739	8.14011	7.06652	7.03045
Mir1199	peak31350	2.49407	2.12894	1.83036	-0.803957	0.212162	-0.950296	1.40608	0.856284	0.45246	2	291	#NAME?	#NAME?	#NAME?	2.17632	1.23061	0.363638
Mir124a-1	peak70247	1.84429	1.07855	0.855523	-0.319932	-0.203688	-0.44637	3.02888	4.88121	4.19737	2	-602	#NAME?	#NAME?	#NAME?	2.19009	2.99035	2.25096
Mir124a-3	peak104583	2.80661	2.33802	1.88073	-0.640838	-0.500741	-0.880353	5.46278	5.70661	4.74079	2	-90	#NAME?	#NAME?	#NAME?	0.823749	1.59614	0.176323
Mir128-2	peak41007	1.49338	1.50532	1.75559	-0.641487	0.293462	-0.173721	0.193764	0.0706916	2.45749	2	262	#NAME?	#NAME?	-2.58496	2.15056	-1.65896	0.176323
Mir129-2	peak99389	2.29817	2.14434	1.07622	0.889917	-0.521023	-0.830237	0.613919	1.65246	3.5394	2	-5928	#NAME?	#NAME?	#NAME?	1.48199	-1.47393	2.44272
Mir135a-1	peak40425	2.85792	2.72039	1.99582	0.225902	1.9705	0.680944	3.02865	2.51243	2.05724	2	-26844	#NAME?	#NAME?	#NAME?	#NAME?	#NAME?	#NAME?
Mir135b	peak86040	1.24402	1.6776	1.1546	-0.317002	-0.194442	0.431257	0.45642	-0.0108097	0.241638	2	-1449	#NAME?	#NAME?	#NAME?	2.17632	3.43563	1.97331
Mir152	peak53638	2.54467	2.31309	1.72777	-0.367925	0.245559	0.5356	3.95691	3.99589	3.43385	2	25682	#NAME?	#NAME?	-2.70526	1.44007	#NAME?	1.22856
Mir1905	peak107774	1.24805	1.44408	0.539348	0.0965294	0.0437457	-0.189121	1.24805	0.244197	0.244197	2	-2421	#NAME?	#NAME?	#NAME?	#NAME?	#NAME?	#NAME?
Mir1931	peak46192	1.46892	1.77821	1.35688	0.0723612	1.00206	0.400885	1.95023	0.741517	1.20984	2	32137	1.35426	1.72973	2.69822	1.41684	-0.563483	1.852
Mir1961	peak9697	0.789108	1.3007	1.6776	-0.274981	0.992029	2.07694	1.27264	0.298405	1.18503	2	20923	#NAME?	-2.61411	#NAME?	1.39689	0.742725	1.40054
Mir1966	peak32585	2.33525	2.29426	2.02034	0.3832	0.83045	-0.469698	0.580626	0.227958	0.480996	2	6902	#NAME?	-2.39593	-2.67423	2.41774	-1.60171e-16	0.736966
Mir206	peak70423	1.00636	0.53376	0.645796	0.399556	-0.779424	-0.900133	0.51027	0.556874	-0.21228	2	419	#NAME?	#NAME?	#NAME?	1.87053	0.443607	2.61589
Mir208b	peak69573	1.00717	1.00717	0.684052	-0.321928	0.00239485	-0.183336	0.114135	0.647373	1.99503	2	1622	#NAME?	#NAME?	#NAME?	1.87053	0.443607	1.48371
Mir214	peak103542	1.37268	1.09328	0.776295	0.746446	0.158997	0.0162054	-0.142287	0.203617	0.112952	2	-1279	#NAME?	#NAME?	#NAME?	#NAME?	#NAME?	#NAME?
Mir218-2	peak49489	1.87842	1.65565	1.02032	0.482418	0.158997	0.246899	0.369459	0.408103	0.620464	2	-41401	#NAME?	#NAME?	#NAME?	2.1375	2.85	2.61117
Mir24-2	peak31378	1.24402	1.89565	1.63415	-0.360283	0.769163	-0.404904	0.82819	0.598825	0.120929	2	16	-1.39593	-0.1899	-1.06895	1.83862	-0.666576	-0.263034
Mir26a-1	peak41384	1.61842	1.13641	1.27283	-0.0328858	-0.167704	-0.0987208	0.476834	0.33443	0.33443	2	-42803	-2.37084	-2.61411	#NAME?	2.23675	1.26303	1.17632
Mir302b	peak109906	2.52696	2.00032	1.75425	0.933261	1.3767	0.235888	2.10922	2.43829	2.91193	2	-46289	0.690045	0.0332762	-1.70526	0.858644	-1.60171e-16	1.94611
Mir3068	peak60376	0.874661	1.45586	1.77085	-0.965637	-0.087551	-0.477936	1.42852	2.80372	2.15687	2	18462	1.99759	0.367371	0.936088	3.42403	4.06293	3.87414
Mir3072	peak61404	1.32271	1.37087	1.26015	-0.435446	-0.0713599	-0.477467	1.97218	2.40113	1.47369	2	2048	#NAME?	#NAME?	#NAME?	1.83862	2.89401	3.77329
Mir3074-2	peak31379	0.983653	0.744138	0.800905	-0.381766	0.268351	-0.381766	0.308059	0.346703	0.268351	2	-1576	#NAME?	#NAME?	#NAME?	#NAME?	#NAME?	#NAME?
Mir3102	peak24966	2.70435	2.55502	2.01917	-0.145168	0.343604	0.266184	0.380809	-0.526316	-0.0763199	2	-10898	-1.38333	#NAME?	-2.58496	#NAME?	-1.47393	-0.263034
Mir3107	peak28956	1.353	1.97719	1.78796	0.0791087	0.110246	0.337755	0.686607	0.557005	0.786369	2	-179	#NAME?	#NAME?	#NAME?	#NAME?	#NAME?	#NAME?
Mir3110	peak42453	0.886464	0.609737	0.405251	0.114135	-0.0568977	-0.118732	0.448533	0.977929	0.571093	2	7128	#NAME?	#NAME?	#NAME?	1.41684	#NAME?	1.27302
Mir326	peak24826	2.39485	2.16085	1.14111	0.598458	-0.152789	0.0211176	1.02337	0.523335	1.00967	2	7270	#NAME?	#NAME?	-2.67423	1.5008	0.0473057	1.79632
Mir34a	peak5862	1.45191	1.29548	1.01922	1.2218	0.384856	0.437885	2.76153	1.7585	0.56251	2	-20001	-0.802554	#NAME?	-2.67423	1.87053	0.429393	1.92093
Mir574	peak8710	1.33602	1.16203	1.16203	0.238941	1.07878	0.282116	1.78188	0.825107	0.950838	2	116	#NAME?	-2.61411	#NAME?	-0.0841604	0.997594	-0.563483
Mir599	peak73198	0.953703	1.14673	0.329101	0.00597969	0.110733	-0.146687	-0.068335	0.144026	-0.146687	2	45489	-0.454032	#NAME?	-1.00965	0.78799	1.24286	1.52105
Mir680-2	peak44147	1.79793	1.91477	0.981054	0.582318	0.12952	0.267748	0.780097	0.582318	0.433589	2	-42994	0.337235	0.137504	1.3505	7.84891	6.54097	7.21652
Mir688	peak77498	2.57892	2.24645	1.87736	0.311327	0.69985	0.182767	0.590073	1.84054	3.03501	2	-21701	-1.38333	-0.713119	-2.58496	3.18322	1.43652	1.55908
Mir701	peak10420	0.705373	1.76071	2.05447	-0.648888	0.128033	-0.141377	0.233318	0.378106	1.1838	2	18938	-2.39593	-2.61411	-0.643856	1.44007	0.450661	1.52105
Mir721	peak12368	1.52379	1.68912	1.96303	-0.449247	1.73158	0.926193	0.113127	2.18553	1.41726	2	42816	0.572081	-2.61411	-1.59946	2.41864	1.28885	1.40599
Mir7b	peak85102	2.79057	2.35563	1.72182	0.14235	0.546093	-0.126408	0.653227	0.989418	1.3388	2	-9012	#NAME?	#NAME?	#NAME?	3.02444	2.65916	3.33819
Mir874	peak64731	0.861693	1.1424	1.43396	0.0151045	0.315812	-0.317682	0.980607	-0.271637	0.638734	2	-34943	#NAME?	#NAME?	#NAME?	-0.21201	-1.47393	1.48371
Mks1	peak53057	1.57538	1.3994	1.12001	1.1281	1.58128	0.272566	1.48378	1.47746	1.43896	2	184	6.59574	6.58406	7.01186	7.37327	6.67864	7.03746
Mlh3	peak60097	1.27119	0.877691	0.0965294	0.613662	-0.0679945	0.0965294	-0.127287	0.244197	0.460996	2	7353	7.76458	8.31643	8.79446	8.02519	7.44424	8.15223
Mme	peak106768	2.2273	1.79245	1.4193	-0.346197	2.33428	1.24222	2.36344	2.16793	1.4468	2	-196	5.48918	9.5173	12.7074	7.29008	6.99243	8.18997
Mmp11	peak44869	1.50043	1.22976	1.37642	-0.252324	0.21686	0.0520302	2.40192	1.819	0.404391	2	4	5.03562	7.84967	9.77908	7.83316	7.34814	7.13165
Mmp14	peak69506	1.42113	1.70779	1.20623	0.0300756	0.647173	-0.438992	0.283657	0.176414	0.0300756	2	-1933	8.67017	9.39462	8.34233	8.18544	7.38405	8.11669
Mmp17	peak11895	2.26528	1.59803	0.252752	0.782383	0.381548	-0.533658	0.710634	1.18668	1.05767	2	2389	7.79331	6.06214	5.07582	7.49705	6.97892	8.93694
Mmp24	peak102778	1.07682	0.828307	0.318587	-0.476706	-0.0454991	-0.787021	-0.0454991	0.635129	1.15098	2	-356	1.70635	4.11214	4.7221	7.70367	9.77226	10.8246
Mobp	peak41481	1.01745	1.03378	0.82442	-0.748008	-0.197618	-0.640436	0.57943	0.337755	-0.0526299	2	-144	-0.383329	1.20789	1.36923	7.48175	5.72638	6.83546
Moxd1	peak21711	0.840425	0.869669	0.546548	-0.135109	0.223127	0.311029	0.810577	1.05929	0.177083	2	-23993	4.80907	4.61176	3.70598	9.42726	9.35973	6.43729
Mpp5	peak59476	1.78756	1.78756	2.01024	0.161946	1.63534	0.711365	0.198625	0.945189	0.269298	2	45532	11.0633	11.6342	12.5812	10.1838	10.0498	9.78179
Mpzl3	peak36638	0.704627	0.394992	0.0283157	2.32588	2.274	0.85343	3.05641	3.61979	3.84388	2	65	3.7984	5.63604	5.48929	7.1143	5.73904	6.45856
Mrap2	peak39539	1.68859	1.85101	1.52492	0.338477	0.224524	0.100793	0.953545	1.24997	2.95888	2	-28533	1.58656	1.0612	1.26903	6.87057	5.49153	6.6511
Mrc1	peak95122	0.861954	1.17992	1.45609	-0.373613	-0.165936	-0.118373	0.63098	0.54497	0.214413	2	-14371	3.74488	5.41583	5.29695	7.32024	5.28021	6.72797
Mrpl1	peak9762	1.4997	1.80078	1.77796	0.612595	0.089715	0.359421	0.612595	0.144276	0.663294	2	11944	9.57505	9.1557	9.16297	8.92431	8.81237	8.62352
Mrpl19	peak16480	1.88248	1.92906	1.62391	0.704991	1.58565	-0.022071	1.43239	1.06623	1.16035	2	867	8.88889	8.55634	8.24038	8.94444	8.73431	8.70981
Mrps33	peak15005	0.90243	1.25679	0.819773	-0.518133	0.285333	-0.183735	1.31829	2.37124	0.254195	2	4895	9.605	9.36863	9.40587	9.1018	9.12874	8.89219
Msx1	peak8021	1.40161	1.96304	1.16865	-0.886497	-0.456964	-0.456964	1.09455	0.469979	-0.126408	2	-11541	0.154886	1.87184	2.39506	6.86765	4.48886	4.79251
Msx2	peak64394	1.59757	1.26349	1.4662	-1.29039	-0.88753	-1.34968	3.53848	1.94465	1.00408	2	262	0.505891	1.16564	-0.0588937	7.71886	6.14914	6.25178
Msx3	peak27641	1.0756	1.2295	0.903312	-0.76314	-0.598616	-0.404904	2.84016	2.19377	-0.360283	2	973	-1.51457	-0.00965017	0.695994	9.2399	8.0455	6.15832
Mtag2	peak22229	1.83358	1.63973	1.57176	0.480505	0.750211	0.0268671	2.02365	1.32574	1.36643	2	-4160	2.29474	2.73913	3.59773	5.13545	4.7572	4.69228
Mtmr7	peak29593	1.72607	1.02905	0.432174	-0.170841	0.432174	0.269298	2.30753	2.58887	2.48876	2	52	4.38497	5.22792	5.42828	8.29719	8.95183	10.0342
Mtus2	peak13273	2.67104	2.64289	2.08737	-0.738617	-0.674251	-1.02933	1.15463	3.0947	2.5449	2	245	1.89401	2.54514	2.70487	8.3751	10.0653	9.59757
Mum1l1	peak43972	0.810577	0.74896	0.472233	0.0803357	0.582318	-0.194401	1.29311	0.433589	0.267748	2	262	7.45927	6.08569	4.99624	8.81343	7.32595	7.85651
Mvp	peak26632	1.25933	2.27387	1.48396	0.187838	2.34558	2.31343	1.78532	0.96029	0.323185	2	5794	5.75676	10.1814	11.3656	8.17675	7.14558	7.65184
Mxd1	peak16812	2.65031	2.2443	2.21422	1.46369	3.06277	1.73133	1.50154	0.909309	2.1521	2	-801	7.50724	7.31279	8.6836	7.91105	9.04904	8.18917
Mybph	peak88184	2.59457	2.74418	2.25665	0.506107	1.22003	1.17389	0.57874	0.460705	1.778	2	12247	2.09198	3.38957	4.02621	5.86732	3.7627	5.3755
Myh7	peak69575	2.17297	2.23294	1.63286	-0.265801	-0.363923	-0.242279	0.975637	0.0330093	0.995559	2	-932	3.41864	2.88557	1.72392	7.73399	5.73182	7.11061
Myl7	peak48143	0.792008	1.78348	1.92949	-0.720071	0.524221	0.708149	2.12001	0.832177	0.225614	2	-3613	#NAME?	#NAME?	#NAME?	5.74389	3.64885	4.58676
Myo3b	peak98119	1.14321	1.03378	0.57943	-0.316801	-0.589516	-0.69322	0.389437	0.786369	1.18768	2	21622	0.337235	3.54226	5.04045	8.1234	6.18276	7.17682
Myoz3	peak89352	1.76718	1.49427	1.31454	1.81306	1.88643	1.10918	3.09374	2.26218	1.29311	2	-4745	2.0612	2.51265	2.43118	8.20292	5.93034	7.28188
N4bp2l1	peak13414	2.65848	2.31891	1.80654	2.00558	2.55393	1.29153	2.60895	1.48436	2.56881	2	231	5.06537	5.20137	7.26191	6.36935	6.00098	7.22538
N6amt1	peak81160	1.16776	1.34699	2.08475	0.415581	0.13794	0.814252	1.06903	0.547154	0.460785	2	-34223	8.20734	7.94246	7.54556	8.04286	7.51528	7.73464
Nacad	peak48252	2.44434	2.2478	1.91321	-0.123429	0.374197	-0.18411	-0.383158	0.558338	1.50913	2	1883	4.49484	6.64155	6.50155	8.1777	10.5498	9.94584
Nalcn	peak72258	1.50212	1.25552	0.660739	0.582504	0.252752	0.782383	0.660739	2.20563	0.710634	2	3901	2.21101	2.28096	4.57471	7.91251	8.01493	10.8317
Nans	peak8	2.1438	1.6646	1.36276	0.431671	1.51501	-0.0225313	2.85908	2.58027	2.20207	2	17724	10.1258	10.0347	9.00868	9.14189	8.99781	9.29429
Nap1l2	peak43609	1.19519	0.686288	0.413435	0.144026	1.55834	0.144026	0.990775	2.61977	3.25924	2	177	6.11006	6.5157	6.18884	6.12005	8.73888	9.57745
Nbeal2	peak40909	2.47617	2.01969	1.50181	-0.183735	0.374904	0.431671	0.538914	1.19254	1.82152	2	4404	6.96605	7.48422	7.63505	8.92497	7.58165	8.44605
Ncan	peak30430	2.62143	2.70722	2.26141	2.55841	1.8169	-0.0675535	0.979169	2.76233	2.36571	2	1396	14.1194	14.6506	11.1327	10.0506	12.4529	12.462
Nckap5	peak82260	0.971956	1.28523	0.941205	-0.432089	0.128033	-0.558223	0.591169	-0.0153939	0.6683	2	1628	9.51077	11.062	9.7987	8.989	7.85081	8.39031
Ncoa5	peak103578	1.57329	1.55055	1.58079	-0.0600759	0.728811	0.768764	1.25481	2.04937	1.99987	2	-8601	9.81246	9.54182	9.45047	9.43647	10.574	9.7168
Ndrg1	peak74646	3.01363	2.5398	1.93187	0.420887	0.615313	2.15436	1.25337	1.10124	2.20856	2	444	6.63633	9.74297	11.3484	7.98709	6.79377	9.06863
Ndst4	peak109808	1.56994	1.19111	1.18259	1.00069	0.256176	0.155289	1.18259	1.80457	1.02948	2	121	4.39186	5.0069	1.60723	6.47373	6.0617	7.60011
Necab3	peak102679	1.60862	2.08157	1.64007	0.00876175	-0.698499	-0.198178	0.288296	0.239844	-0.363007	2	1255	2.7977	1.90689	1.49399	7.02222	6.0948	6.48537
Nefm	peak70546	2.70518	2.40432	1.77049	-0.779424	-0.355981	-1.10254	2.32239	3.62974	1.90267	2	539	1.10657	2.01911	0.522725	8.89959	10.9456	8.96305
Neil3	peak29939	0.828307	0.685902	0.218672	-0.221467	-0.421918	-0.719388	0.499782	1.39938	0.782383	2	38643	7.44054	3.18639	-0.315929	7.58293	6.51454	5.90657
Nell1	peak22633	2.07023	1.89193	2.13442	-0.70816	-0.70816	-1.04473	1.83298	0.882288	2.30524	2	-138	0.59773	0.536053	0.95109	7.44032	7.15222	10.0297
Nell2	peak76768	2.5083	2.25762	1.98293	1.35825	1.01861	-0.354035	3.37469	4.19413	3.58191	2	371	8.80971	9.11761	8.92423	10.1158	12.4485	12.3673
Neo1	peak37713	1.00827	0.268861	-0.211593	0.0700213	-0.319165	-0.264377	0.231225	0.192581	-0.0178807	2	-38069	11.3867	11.9943	12.3163	11.2893	11.515	12.1742
Nespas	peak104371	1.52515	1.22337	1.1069	-0.802228	-0.228842	-0.932151	0.300943	0.300943	0.0940029	2	2530	6.10929	4.81216	4.27028	7.71076	7.76343	6.48425
Neu3	peak24845	1.23739	0.753193	0.887397	0.0401944	2.15349	1.08319	1.473	1.02083	1.23739	2	175	5.66827	6.31771	6.73281	7.68475	6.32061	7.20604
Neurl1a	peak93873	2.26252	2.09103	1.53452	0.126403	1.02337	-0.315664	1.42527	0.360226	1.46596	2	782	9.05564	8.32331	9.0478	7.87484	6.24006	8.8814
Neurod1	peak98730	2.40238	1.98482	1.70934	0.974716	0.120929	-0.118162	2.20865	2.81119	0.62125	2	-338	5.38681	2.62527	-0.334001	7.78895	7.53564	5.55827
Neurod4	peak47807	1.0351	0.708149	-0.151373	-0.555547	-0.273933	-0.779364	0.708149	0.474326	-0.191081	2	-1940	1.01436	-1.37084	-2.67423	8.84165	9.07813	5.77681
Neurog1	peak64651	2.36875	2.40814	1.95546	-0.917913	-0.190276	-0.836743	3.1291	2.12038	-0.350078	2	-480	#NAME?	#NAME?	#NAME?	8.28508	7.09325	5.21049
Neurog2	peak109913	2.06062	1.49536	0.903312	-0.0814832	0.241638	-0.498511	1.24402	0.884895	-0.234149	2	-7336	-0.528379	-1.38333	-1.59946	7.93483	7.89241	5.66306
Nexn	peak110951	1.62453	1.58291	1.38402	0.333064	1.75017	0.521095	3.35833	2.27933	0.878424	2	563	6.07617	5.43596	5.25311	7.45135	6.49143	6.72128
Nfatc3	peak32644	2.03579	1.95327	0.573036	0.333064	0.31284	-0.110127	1.96628	0.639505	-0.253554	2	-15481	11.2125	10.866	10.604	10.2525	9.50249	8.73554
Nfatc4	peak69686	2.22299	1.9782	1.86939	0.348092	0.982173	0.0365789	3.9414	2.61795	1.93467	2	-1260	-0.447459	-1.16273	2.09198	8.83122	6.22715	7.64631
Ngfrap1	peak43914	1.87695	1.46965	1.48636	1.19255	0.796629	0.126605	1.68763	2.80661	2.89061	2	20947	9.92646	10.1058	9.77061	9.96365	10.4497	10.4943
Nhlh1	peak109972	2.20735	1.61842	0.762905	0.383477	0.14831	-0.0987208	3.51627	3.0649	2.62437	2	8812	-1.51457	#NAME?	-2.67423	7.70478	7.90223	6.2356
Nhlrc1	peak64003	1.49198	1.63843	1.68884	-0.25899	1.09263	0.701772	2.89052	2.2552	1.06017	2	39325	5.31421	6.15752	6.27811	6.63575	5.26479	6.44466
Nkain4	peak104588	2.98386	2.55504	2.13416	0.0620888	2.01403	1.35166	1.86643	3.24522	1.44753	2	954	4.27202	4.69896	7.11967	6.11645	8.00041	6.68477
Nkpd1	peak21042	1.72505	1.95023	1.0888	-0.0153939	-0.208749	-1.02037	0.893814	0.741517	0.181636	2	5443	1.99277	4.16779	3.23317	6.72023	4.82239	6.24982
Nkx2-3	peak93447	2.31816	2.14809	1.93637	-0.511153	-0.363486	-0.411048	3.06867	2.63155	1.44269	2	4099	#NAME?	#NAME?	#NAME?	6.26941	4.63904	5.89199
Nkx6-1	peak9959	1.57329	1.60306	1.92523	-1.21159	-0.314572	-1.31917	2.43183	2.24618	0.673758	2	-201	6.75119	4.7447	4.47227	6.06745	4.49931	5.0387
Nmral1	peak77690	1.66875	1.43283	1.31136	3.65257	3.24156	1.86283	3.56226	3.96404	2.55113	2	169	9.24209	7.09114	6.92271	9.40973	9.69236	7.93522
Nppc	peak68968	0.823904	0.908999	0.908999	-0.418044	-0.179711	0.533595	-0.0138696	0.332638	1.00876	2	37221	1.62761	1.84532	6.32259	6.68799	5.74515	7.36923
Npr1	peak108032	1.38783	0.856153	0.369213	0.578513	0.833009	-0.42608	1.56684	0.711365	-0.0368939	2	205	8.10078	8.99621	8.88705	7.67788	5.61961	7.14143
Npr3	peak72581	0.965446	0.877691	0.539348	-0.392317	-0.321358	-0.392317	2.77209	0.936783	0.334862	2	1483	3.5177	1.34483	4.0781	10.161	7.58215	8.38958
Nptxr	peak75609	2.24992	2.07867	1.67431	0.108687	0.469648	-0.286093	2.17458	2.31684	2.61158	2	247	1.88622	3.56112	4.08208	4.9902	4.81489	7.62142
Nr1i2	peak79778	0.880793	0.608328	0.18342	-1.1248	-0.507498	-1.2184	0.289243	1.11948	-0.214425	2	11432	-0.389615	-0.14667	0.333424	6.88488	4.92473	5.75489
Nradd	peak40907	1.9345	1.94573	1.71138	0.661544	1.76731	0.278944	2.48673	2.33837	1.49907	2	-313	6.35644	8.0391	8.02172	7.47768	7.64263	6.45938
Nrap	peak94283	2.4825	2.27776	1.35193	2.10818	-0.0564204	-0.107746	2.29762	0.936543	-0.313299	2	45709	1.55254	1.46641	-0.0242475	7.97231	5.99594	7.21749
Nrarp	peak95502	1.12993	0.871824	0.600536	0.266138	0.0951054	0.21135	1.44692	0.974101	0.0951054	2	-10126	9.65499	8.53557	4.79303	9.32673	9.42748	7.87061
Nrg1	peak29300	1.59778	1.71738	1.42113	0.762905	0.564516	0.119647	0.904051	1.36118	0.799507	2	-24507	4.90223	5.03151	5.57178	6.62877	6.76266	7.49252
Nrg3	peak69030	1.15619	1.03035	1.00827	-0.561847	-0.211593	-0.70044	1.8455	3.13338	3.75721	2	-139	0.189034	-0.79419	0.526069	6.7325	5.98793	9.04284
Nrip1	peak80907	1.54457	1.77253	1.38399	0.676608	0.910781	0.641514	0.517958	0.249327	0.396917	2	-23886	9.04894	9.86832	10.6435	9.15684	9.46399	8.87995
Nrn1	peak63420	1.31972	0.969681	0.969681	-0.179711	0.301501	-0.317939	1.27233	1.87941	2.08539	2	-588	4.87168	5.27153	4.11353	6.44659	5.38922	7.81677
Nrp2	peak54472	2.64739	2.48365	2.03336	1.62781	1.57871	0.995829	2.90213	3.07674	3.03366	2	3694	8.47983	10.3531	8.75924	9.76813	11.5192	11.8227
Ntn3	peak82931	3.0468	3.05228	2.33262	2.25875	2.15398	1.54131	2.85124	2.62739	1.47217	2	417	8.25161	10.0641	9.42157	8.02689	7.38839	8.14468
Nubpl	peak58251	1.18093	0.810577	0.546548	0.869669	1.81306	0.840425	2.66383	2.40884	1.53134	2	375	6.81412	6.31747	6.84687	6.9542	6.24647	6.65053
Nudt11	peak41815	1.09151	0.531385	0.314586	-0.183336	1.49396	0.571093	0.977929	0.217839	0.448533	2	1370	7.73949	8.52016	8.94343	8.33939	9.04507	8.81209
Nudt14	peak61693	2.39317	2.12546	1.71021	1.00202	0.89565	0.0427524	3.09607	3.35716	2.37679	2	-8427	5.44427	6.39792	6.54653	6.96344	6.78903	6.46777
Nudt16	peak40390	1.73034	1.43564	1.08694	0.362123	1.6731	1.01965	2.4794	1.77183	1.7443	2	-239	4.83053	6.72206	7.95857	7.48872	7.03067	7.27795
Nudt7	peak33199	0.652339	1.26157	1.07689	-1.01104	0.770749	0.151566	0.995841	0.0747204	0.542486	2	510	2.0612	3.76801	5.2502	5.91632	4.6777	5.24527
Nup88	peak51613	1.11438	0.734949	0.782383	0.252752	-0.0454991	-0.221467	0.660739	0.218672	-0.421918	2	5354	11.3281	10.9763	10.249	10.6826	11.1605	10.121
Nxf3	peak43907	1.3651	0.564535	0.397893	-0.0549045	0.126605	-0.44066	-0.207793	1.30985	1.13011	2	-9451	1.49228	-2.16273	-1.07907	6.00458	4.14241	4.84181
Oaf	peak36418	1.21658	0.915374	0.727343	0.0147426	1.21658	-0.123303	2.642	1.2022	0.932896	2	284	6.46047	7.4858	6.8885	7.65117	6.83167	7.49998
Oas1b	peak11229	0.882386	0.930147	1.2454	-0.97326	0.0946422	-0.259954	0.478776	0.156187	0.964959	2	116	1.93609	2.38036	6.52502	7.19394	5.33271	6.59041
Olfm2	peak34955	0.908621	0.813728	0.0155735	0.0155735	0.214413	-0.373613	0.321766	0.176778	-0.21512	2	25953	11.8457	11.9766	9.61388	8.00437	9.10193	10.275
Olfm4	peak71319	2.08403	1.91146	1.62047	1.30873	1.04192	0.324604	0.590975	0.701121	1.15269	2	-29589	1.34293	-2.16273	-1.08927	5.79225	4.5097	5.49719
Olfml2b	peak109073	1.16894	1.28875	0.872814	0.03504	-0.130802	-0.00466759	0.828307	0.957909	-0.00466759	2	12443	7.69667	9.22135	8.20504	6.95668	5.79277	7.26928
Olfml3	peak108765	2.67356	2.76704	2.21665	1.40884	0.940926	1.86856	1.8779	0.600685	1.34963	2	21231	7.81683	9.28549	11.5334	8.16106	5.73155	7.16347
Olfr541	peak27656	1.65272	1.49651	1.03934	1.76398	0.874566	-0.445357	0.399686	0.801332	0.585651	2	2197	#NAME?	#NAME?	#NAME?	3.17099	2.6198	3.04323
Olfr545	peak25136	1.21594	1.00664	0.974101	0.76174	0.512634	0.466589	0.512634	0.318922	0.466589	2	-18712	#NAME?	#NAME?	-2.67423	3.03738	-0.563483	3.06867
Olfr958	peak36138	1.01715	1.16474	0.499259	-0.88513	0.0904037	-0.0328858	0.257584	2.50201	2.13042	2	-7139	#NAME?	#NAME?	#NAME?	4.42872	2.69748	4.39552
Olig3	peak18834	2.35688	1.88718	1.18627	0.688258	-0.230837	-0.817455	0.760752	0.543124	0.107724	2	-46571	-1.52838	-2.39593	-2.70526	7.33596	5.48607	5.485
Opn4	peak68920	0.877691	0.684336	0.816074	0.14745	0.420164	0.244197	0.78425	0.78425	1.77075	2	-9526	#NAME?	1.05889	-1.12029	6.6721	4.43807	5.84139
Orai1	peak11427	0.788805	0.94808	0.114135	0.114135	-0.183336	0.217839	0.917601	0.00239485	0.114135	2	-8692	8.30372	9.56767	9.13238	6.64832	6.24108	6.79329
Os9	peak47567	1.08445	0.840425	0.717136	-0.194401	0.0294152	-0.135109	0.223127	1.03368	1.05929	2	-2329	10.6846	11.8008	12.7499	9.89999	11.3548	11.464
Osbp	peak91925	1.69813	1.84543	1.19253	0.407388	1.33648	-0.572939	0.904051	1.13641	1.23324	2	812	10.308	10.4753	10.1518	9.42374	9.86203	9.85887
Osbpl8	peak46872	1.15098	0.805527	0.47112	-0.00466759	0.218672	-0.421918	-0.130802	-0.130802	0.894563	2	25647	11.2814	11.4927	10.8795	9.68696	10.7781	10.477
Otp	peak66123	2.96622	2.63263	2.23011	-0.392381	-0.432089	-0.961079	2.02545	2.12458	0.741517	2	7752	#NAME?	#NAME?	#NAME?	5.49836	4.86691	4.58015
Otud7a	peak22835	2.14817	2.13264	1.68826	-0.884267	-0.274981	-0.884267	2.30877	2.69971	2.49636	2	375	-0.454032	-0.434403	1.05658	7.31606	7.86262	8.68146
P2rx7	peak11385	1.75477	1.70724	0.995559	0.312544	-0.0462412	-0.151848	1.82882	0.612595	0.477457	2	3222	9.68158	9.0909	7.29152	7.7602	5.98504	7.01614
P2ry6	peak24980	0.789108	0.298405	0.552901	-0.234149	-0.498511	-0.706188	1.02604	0.45642	-0.155798	2	-20751	0.59773	1.96594	3.38589	5.72883	3.92758	5.1152
Pabpn1l	peak33837	1.44103	2.11385	0.997248	-0.841003	-0.223705	-0.31517	0.850635	0.139946	-0.446909	2	-17074	-0.990414	-0.00965017	-1.68966	5.44239	3.40962	4.83996
Pacsin1	peak83433	2.71219	2.11772	1.80408	0.861332	0.987089	0.686956	2.36365	1.72505	1.70688	2	183	2.85665	5.07096	5.8475	7.58474	6.04279	9.17752
Pag1	peak104886	1.59425	1.12375	1.49453	-0.26064	-0.26064	-0.319932	0.268351	0.142217	1.16758	2	2611	7.59763	7.5661	8.30104	8.7762	8.16872	9.56727
Papd5	peak31786	2.23357	1.92287	1.66192	-0.0240929	0.791049	0.0815143	1.30873	1.55596	0.840027	2	26669	9.81076	9.19715	9.09661	9.20141	9.2218	9.19247
Papolb	peak12944	1.06903	1.35898	2.26121	-0.520748	-0.316263	-0.103902	1.03954	0.705775	2.57051	2	20591	-1.52838	-0.14667	-0.340075	6.05846	4.09733	5.58496
Pappa	peak920	0.664319	0.946381	0.341474	-0.555547	-0.608331	-0.66312	0.448716	-0.00264498	0.255463	2	1904	1.46467	2.66524	2.83188	9.18127	7.23426	8.63917
Paqr3	peak9808	1.54581	1.62625	1.61195	0.225782	1.58293	0.108481	1.16014	1.62625	1.50771	2	670	5.5657	7.03489	7.32688	7.18659	7.99769	7.91862
Paqr9	peak39846	1.86946	1.67492	0.76126	0.0459585	0.0459585	-0.318508	1.43471	0.76126	1.78756	2	398	3.42134	2.7866	1.94236	6.23023	5.02444	7.65189
Parg	peak68805	1.51241	1.78651	0.914482	-0.916677	0.452742	-0.314755	1.75237	2.06204	1.08874	2	44058	10.8657	10.609	10.6887	10.3391	10.9267	10.1823
Park2	peak82443	0.733473	1.10207	0.686039	-0.64186	-0.270376	-0.270376	0.169763	0.450873	-0.317939	2	47803	5.77382	6.74886	7.45157	7.20701	6.23234	7.68084
Parm1	peak9615	2.50329	2.29011	1.7843	0.582504	0.937101	0.582504	1.87462	1.03826	1.18668	2	336	5.18824	7.20591	7.84841	7.27299	6.30949	6.96266
Parp11	peak19385	0.836402	0.752544	0.81589	-0.187518	-0.068335	-0.563937	0.440485	0.0417491	1.06218	2	-49589	9.07127	8.80075	9.29215	8.58281	9.53175	9.7575
Parp8	peak67342	1.3651	0.996508	0.500169	-0.207793	-0.155009	-0.207793	0.325445	0.0387028	0.500169	2	15205	8.65175	8.84703	9.06194	7.70559	8.23732	9.29704
Pars2	peak2549	2.15867	2.03306	1.82141	0.673758	2.25089	1.08586	1.63223	1.84029	1.97732	2	638	7.73834	7.02831	7.57516	8.01231	7.63544	7.5551
Pax2	peak93555	0.793398	1.37429	1.30431	-1.19924	-0.796383	-0.983795	2.36531	2.77686	0.372682	2	-37155	#NAME?	#NAME?	-2.58496	6.61897	6.90408	6.28867
Pax3	peak64121	1.1726	1.00876	1.30409	-0.64186	0.363118	-0.470828	1.33517	0.801822	-0.0944087	2	25237	6.02901	6.34542	6.46548	9.39514	9.37439	7.24003
Pbp2	peak19740	1.29687	0.995032	0.246687	0.0915069	-0.428907	-0.352627	1.14728	0.430615	0.534698	2	-13150	#NAME?	#NAME?	-2.67423	4.65611	2.51349	4.37179
Pbx3	peak96733	1.61193	1.49536	0.0232698	0.431257	-0.547695	-1.08746	0.152066	2.0358	2.24521	2	14273	8.86209	8.18765	6.49548	9.37376	10.8515	10.8694
Pcbp3	peak44931	2.2444	1.9008	1.56583	0.800973	2.4712	0.86757	1.96304	1.4489	0.787277	2	638	7.75491	8.88138	8.35603	8.37159	8.38912	8.65445
Pcdh18	peak106098	2.05796	2.09627	1.17594	0.976809	0.348795	-0.200624	1.16156	1.85846	0.446917	2	-12420	10.5991	11.2064	10.2262	8.96448	9.46779	9.53511
Pcdh8	peak71310	2.14817	2.0524	1.58936	-0.118162	0.0232698	-0.404904	1.45847	2.15587	1.63415	2	-2739	3.65497	4.97529	7.86637	8.60333	9.68537	10.0375
Pcdh9	peak71475	1.64514	0.921497	0.0565628	-0.360283	-0.234149	-0.6514	-0.404904	0.576046	0.298405	2	795	11.3846	12.1379	9.87786	7.83287	9.53207	11.4153
Pcdhga1	peak88146	0.898332	0.311029	0.74896	0.546548	1.1335	0.472233	1.00761	0.433589	1.22686	2	-6093	6.45171	7.80645	8.87983	6.38985	6.11326	7.93141
Pcolce	peak12487	2.61052	2.48686	2.42478	0.284733	1.72406	0.908638	1.65364	0.908638	0.500728	2	302	9.03591	10.7089	10.5017	6.83133	7.149	7.98762
Pde8a	peak23970	1.45146	0.947259	0.848671	0.814252	-0.278627	-0.354906	1.83298	1.45146	1.54888	2	-544	3.59016	4.774	3.37851	7.10266	5.49143	6.65487
Pdlim1	peak93215	2.10974	1.58753	0.871046	-0.731649	0.0318793	-0.314954	2.79796	1.91134	1.09186	2	267	3.93546	3.64	5.43196	8.54561	7.76319	7.90779
Pdxk-ps	peak83930	1.04817	0.816074	0.78425	0.14745	-0.0110429	-0.0679945	0.847211	0.290242	1.1763	2	-26886	1.28491	0.644625	1.9782	6.90573	4.66315	6.49367
Pdzrn4	peak76625	2.10903	1.3007	0.270301	1.09175	-0.118162	-0.547695	0.808781	1.56643	0.598825	2	-16116	8.43817	8.96763	5.59196	8.34793	10.5698	8.70581
Pecr	peak59573	2.13621	1.90036	1.30648	0.0826663	-0.199049	-0.394743	1.08391	1.61827	1.7137	2	28058	6.37932	4.98747	4.72392	7.22904	5.48403	6.06681
Pef1	peak4192	0.833009	1.45	1.6219	-0.483032	0.550409	0.369213	1.46514	0.269298	1.06922	2	-5264	8.87315	9.68218	9.79675	8.60516	8.57353	8.63682
Pepd	peak21793	0.843444	0.818281	0.868175	0.152874	0.112042	-0.264377	0.376213	0.152874	0.0700213	2	46809	8.95833	10.3151	10.4017	8.70653	8.65479	8.88013
Pex3	peak16661	1.742	1.62299	1.2001	-0.313546	-0.250199	-0.0571289	1.46837	0.66651	0.66651	2	-18175	9.0538	9.18677	9.39501	7.99481	8.22118	8.45552
Pfkfb3	peak95008	1.65843	1.51921	1.29095	0.626152	0.874864	-0.104089	3.23516	1.15123	0.742012	2	18228	8.0564	9.68721	10.5409	9.29536	8.00428	8.64675
Pfkfb4	peak40785	0.82819	0.84734	0.62125	0.62125	1.6776	0.0891047	2.28789	2.06062	1.96742	2	-420	6.27227	7.70517	7.73575	8.06519	8.54579	8.52042
Pgbd5	peak34040	0.6864	0.422644	1.0351	-0.504627	-0.905802	-0.504627	0.548536	1.01779	0.369041	2	28975	4.33605	9.06702	6.57587	7.52215	8.72449	8.85244
Pglyrp1	peak20911	1.98704	1.78283	1.83666	0.14831	0.476834	-0.0654278	0.564516	0.33443	1.27283	2	8075	-0.0639118	-1.27462	0.163499	5.03284	3.40508	4.67318
Pgm1	peak8629	1.83382	1.52185	1.3035	0.796807	2.34763	1.098	1.28123	1.48984	1.13158	2	782	8.35609	8.49363	8.7549	7.89022	7.86204	7.83116
Pgm2	peak2087	2.05251	1.70529	1.37226	2.36013	3.15647	2.42417	3.50631	2.42898	2.70165	2	718	10.6223	10.7809	11.1558	10.0942	8.16242	9.843
Pgm2l1	peak24879	2.15687	1.75626	1.7341	0.914615	1.49152	-0.0358686	2.92604	3.50792	2.68168	2	702	8.05039	6.20607	6.58596	9.97434	11.047	12.3012
Phactr1	peak63699	0.828726	0.434631	-0.0447313	0.188136	-0.176968	-0.176968	0.388587	0.0763954	-0.0447313	2	-16480	3.491	5.28367	7.91341	8.25082	8.78869	9.62585
Phb	peak53570	1.52368	1.7762	1.19446	-0.382778	0.782633	1.15936	0.751551	0.109183	-0.282864	2	-34322	11.6531	11.3482	11.1172	9.72208	10.0874	10.2083
Phf1	peak83338	1.74191	1.78348	1.66615	0.0996315	1.75241	-0.317215	3.53993	3.09201	3.11255	2	7	7.15357	7.69704	7.19571	7.74113	7.85179	8.83136
Phf12	peak52308	0.705775	0.963055	0.97868	-0.611413	-0.206178	-0.866653	-0.206178	0.245183	0.0811732	2	19783	10.1085	9.92218	9.93456	9.52976	10.1513	9.30631
Phlda1	peak46903	1.15931	1.47505	1.64072	0.732091	0.122457	0.374904	0.999506	0.980607	0.798347	2	37653	7.75958	8.24508	8.33317	7.31073	7.25635	6.73525
Pi16	peak83638	1.44452	1.43498	-0.191996	0.950838	-0.13409	-0.679371	0.44295	0.21686	0.517107	2	11740	3.05543	3.71516	1.12433	6.66353	4.92045	6.0033
Pick1	peak75526	1.75635	1.36276	1.05476	0.538914	0.285333	-0.414429	0.90243	1.87367	0.431671	2	-9381	8.06595	8.71341	8.81481	8.59076	9.61333	9.41746
Pif1	peak38356	0.867079	0.888191	0.506544	1.42459	-0.0535772	-0.367123	1.42459	0.363118	0.0247744	2	-361	9.45604	4.83542	1.16779	8.60661	8.03076	7.14924
Pigh	peak59504	1.19888	0.740251	0.493962	0.965539	2.29784	0.65043	2.86727	2.42788	1.45379	2	419	7.40718	8.28201	8.75091	7.71827	7.58874	7.50261
Pik3ap1	peak93292	1.17159	0.81454	0.39425	-0.438142	-0.0460948	-0.406318	0.611897	0.787277	0.564506	2	39709	0.302563	2.54102	0.690045	7.1065	5.14241	6.14493
Pik3c2g	peak19959	1.23263	1.33228	1.22227	-0.902404	0.291609	0.230927	0.0318793	-0.255862	-0.508309	2	-19280	-2.39593	1.1635	0.799087	7.50123	5.774	6.93546
Pim1	peak83657	2.22299	2.36457	2.54263	0.924006	1.03809	2.0065	2.44949	1.7793	0.628629	2	-31130	5.30134	6.5373	7.89734	8.78896	7.29869	6.4801
Pip4k2c	peak47580	1.85218	1.614	1.68915	1.44465	2.07668	0.818312	3.03441	2.09653	1.79013	2	560	9.00599	10.0986	10.788	8.84611	8.868	9.06028
Pitx1	peak64629	1.55627	1.52629	2.05342	-0.782161	-0.940654	-0.885865	3.03992	1.28498	1.57592	2	554	#NAME?	-2.61411	-2.58496	7.82018	6.46205	6.73462
Pitx2	peak109952	2.41975	2.04736	2.03708	-0.314322	-0.511351	-0.812059	2.91661	1.66243	1.00494	2	298	#NAME?	-1.38333	-1.62891	7.74138	6.26485	6.55259
Pja1	peak43412	2.54548	1.97505	1.74191	1.08582	-0.231912	0.284707	0.792008	0.499489	0.341474	2	-47550	10.2213	10.2832	9.81637	10.3316	11.4865	11.5954
Pkmyt1	peak82876	1.62654	1.58835	1.48127	1.85817	1.41007	0.237135	3.64989	2.32874	1.56231	2	540	7.90701	5.88281	4.49078	7.23477	6.81724	6.9279
Pkp2	peak78257	1.82978	1.74041	1.54312	0.353023	1.53133	1.04275	1.2295	0.707619	0.0565628	2	40435	5.29976	6.11221	8.46724	8.75859	7.45527	7.46276
Plac1	peak42688	1.53879	0.836055	0.642557	0.21135	0.154398	0.266138	0.974101	1.72632	0.723096	2	16413	0.106572	-2.16273	-2.70526	4.88541	3.95295	3.78834
Plag1	peak111237	1.80408	1.49032	1.64143	-0.243653	-0.514941	-0.849339	3.39849	2.28624	0.258481	2	557	1.12653	1.4974	2.16779	9.42277	7.94747	6.91803
Plbd1	peak19800	0.949736	0.929511	1.42459	-0.418044	0.237135	0.823904	0.169763	0.58622	0.269677	2	32855	2.66145	1.59136	1.34672	6.5738	5.66723	5.72037
Plcb1	peak101623	1.99237	1.93525	1.94171	2.90636	2.12317	0.687476	2.67005	2.51841	2.4566	2	758	8.35711	10.2402	8.94146	8.69733	9.52559	10.9424
Plcxd3	peak72322	1.46872	1.59133	1.32465	-0.446909	-0.110127	-0.71108	0.430141	0.573036	2.04808	2	402	0.995183	4.83626	2.67582	5.66315	5.68295	8.83731
Pld3	peak21360	0.969763	0.606436	0.762905	-0.828179	0.0904037	-0.944423	1.09284	0.953613	1.40934	2	10394	8.90127	10.0372	10.3444	8.86724	9.22548	11.0505
Pld4	peak61671	1.70532	1.75427	0.752951	0.347705	0.469979	0.368817	1.27313	1.80162	1.71359	2	-13363	0.946107	2.50674	0.545968	6.25726	4.45659	5.87873
Pldi	peak37793	1.13408	1.33196	1.13408	-0.352627	-0.211195	0.00717266	0.271002	0.171182	0.00717266	2	322	#NAME?	#NAME?	-2.67423	5.20633	2.62215	3.82748
Plekhb2	peak110757	1.84052	1.23206	1.16156	1.16156	1.91098	1.16156	2.8725	2.82311	2.84577	2	89	8.16456	9.54283	10.0738	9.07868	9.61028	10.3781
Plekhg3	peak59335	2.82049	2.37021	1.90004	0.27152	1.28367	0.333064	3.14325	1.94672	1.77256	2	-36	5.14961	4.77312	5.83744	8.06586	6.68257	7.49852
Plin3	peak85115	1.95163	1.60332	1.29997	0.22848	0.0791087	0.0147426	2.67881	1.60332	1.80709	2	781	4.96085	4.4957	4.66865	9.52002	8.19274	8.68938
Plp1	peak43937	1.27192	1.13596	0.985848	0.112042	-0.376117	0.192581	0.657324	-0.160672	0.112042	2	6036	5.45385	6.12302	8.84449	5.91512	5.96371	6.10887
Plscr1	peak39729	1.36622	0.668847	1.03817	0.740251	0.841139	0.631775	2.98953	2.22503	2.29784	2	372	5.18017	7.70317	7.53512	7.90993	7.21581	7.41673
Plxdc2	peak95169	2.04458	2.14085	1.90532	-0.859943	2.16649	-0.286558	2.58301	2.25041	3.26036	2	34	6.53195	8.48387	9.22376	7.54342	6.85479	9.07891
Plxna2	peak10667	1.56077	1.6752	1.30936	-0.111079	0.128706	0.385584	0.187732	0.842713	0.148651	2	43158	11.4855	11.6045	11.1892	10.6507	11.7317	11.9321
Plxna4	peak14528	3.21064	2.88484	1.81985	1.88432	1.88432	1.33926	2.7002	3.28655	3.96923	2	724	6.4614	6.08243	8.79024	8.8383	9.24107	11.0597
Plxnc1	peak46359	1.11165	0.704627	0.109486	-0.630373	-0.425887	-1.03323	-0.0875437	0.914939	2.09291	2	38505	8.67452	8.72392	7.77318	8.47293	8.79357	10.7765
Pmfbp1	peak32885	1.06547	1.66374	0.801822	0.0247744	-0.179711	0.0624102	0.0247744	1.93119	2.00069	2	-30704	#NAME?	-1.38333	-1.08927	7.46603	6.57112	7.02422
Pnck	peak43007	1.20161	1.06922	0.462653	-0.218403	-0.371292	-0.668762	0.401037	-0.0368939	0.833009	2	-419	2.69377	2.49484	0.831877	6.08272	5.22097	8.08912
Pnkd	peak61777	1.89344	2.14518	1.75734	1.3306	0.914939	0.721939	1.34184	0.721939	0.899806	2	10857	9.32993	9.44723	8.94791	8.7147	8.82429	9.94147
Pnmal1	peak20877	2.46261	1.87695	1.58275	0.432797	0.874864	-0.00734177	2.19422	2.77295	2.667	2	8	3.36224	3.39048	1.03092	6.3308	7.715	8.15225
Pnoc	peak70334	0.929511	1.06547	0.969681	-0.0138696	-0.0535772	0.392966	0.61183	1.66374	1.81472	2	372	1.8101	2.11659	2.73046	6.86361	6.46679	7.76739
Pnpla5	peak75994	0.763833	0.321766	0.453504	-0.430565	-0.489857	-0.616295	1.74035	1.3246	0.515121	2	-13867	#NAME?	#NAME?	#NAME?	5.71388	3.60802	5.41447
Pogk	peak106577	2.04278	1.78584	1.33459	2.4223	1.25556	0.605212	3.4564	2.75158	1.98951	2	683	11.2974	11.0104	10.9321	10.5084	11.2833	10.9315
Polr3e	peak26224	1.39209	1.16273	0.518187	0.518187	0.943476	0.112952	0.482418	0.0162054	0.0653898	2	-1003	9.88907	8.57433	8.95539	9.03088	8.90122	8.86372
Postn	peak106345	1.33848	1.15157	1.10079	0.420164	0.14745	0.684336	0.965446	0.378144	0.751708	2	-2257	3.68182	4.3427	4.62916	6.86291	5.4958	9.94826
Pou2f2	peak21201	1.35688	0.956662	0.207708	-0.602843	-0.796555	-0.849339	1.19688	1.5928	0.283213	2	-902	-0.454032	-0.263034	-1.59946	7.61525	7.80759	6.80585
Pou4f1	peak71751	1.82949	1.55268	1.11658	1.10276	1.38	0.844813	2.45356	2.7526	2.01072	2	451	3.54473	4.55172	6.08243	7.03225	9.51842	9.43768
Pou4f2	peak31003	1.16758	1.03188	0.772801	-0.381766	-0.381766	-0.44637	-0.0961157	0.559063	0.52577	2	-1528	2.58576	-0.434403	#NAME?	6.89724	6.58571	7.53719
Pou4f3	peak88430	2.33442	2.58218	2.23198	-0.640436	-0.446724	-0.589516	0.199818	0.389437	1.17301	2	179	#NAME?	-2.16273	#NAME?	5.90761	3.16135	5.08378
Pou5f2	peak65568	1.35571	1.06922	0.966615	-0.318508	0.401037	-0.0801756	0.550409	0.336671	-0.170841	2	-19373	0.542671	-1.37084	-0.0790716	5.44139	4.05311	5.26491
Pou6f2	peak62418	1.38304	1.67574	1.43092	0.687844	0.298132	0.381707	-0.314322	-0.340874	0.872528	2	44051	-0.888969	0.49228	-1.06895	6.58626	4.58656	6.06523
Ppfibp1	peak20387	1.2281	0.619114	1.55052	0.832177	-0.00264498	0.448716	0.524221	0.664319	-0.273933	2	23323	9.86731	10.2627	10.3106	9.25893	8.05927	8.86655
Ppip5k1	peak100701	1.89193	1.40596	1.63027	0.628644	2.2548	0.814252	1.49557	1.11217	1.84155	2	-3559	7.18468	7.67575	8.53477	8.34499	7.98022	8.94861
Ppp1r12b	peak88829	2.03041	1.54196	1.60418	1.47694	2.45378	0.703635	1.66383	2.11221	1.23996	2	782	8.37072	7.59537	7.32948	8.16911	8.47123	8.9921
Ppp2r2b	peak88472	1.30509	1.13279	0.685902	-0.221467	0.183768	-0.269029	-0.175422	-0.08752	0.183768	2	-36088	4.18322	7.02362	7.06023	6.92552	6.95113	10.6085
Ppp2r2c	peak7981	2.20869	2.22122	1.67693	-0.730323	-0.521023	-0.698499	1.50991	2.8078	3.45171	2	955	3.80116	3.76058	3.94423	7.67535	9.11433	11.3322
Ppp4r1l-ps	peak104343	0.72211	0.949556	0.617635	-0.360438	-0.0616276	-1.38833	0.438403	0.699538	-0.800712	2	37138	5.79745	5.74434	5.85341	7.97562	7.28716	7.52589
Pramel1	peak5513	0.686607	0.766961	1.45354	-0.926087	-0.0875339	-0.80496	0.766961	0.984222	0.623261	2	-14095	#NAME?	#NAME?	-2.58496	6.08697	4.39894	5.6837
Prdm13	peak111815	1.15619	0.507952	0.569569	-0.497244	-0.561847	-0.561847	3.41514	2.35445	-0.376117	2	7306	#NAME?	#NAME?	#NAME?	9.31837	9.22307	6.2786
Prdm6	peak88909	1.4885	1.15931	1.36276	-0.815604	-0.518133	-0.815604	0.403567	-0.0611753	-0.227017	2	-1402	-1.38333	#NAME?	0.495695	6.56458	5.01584	5.83179
Prim1	peak47656	1.47088	1.27264	1.2295	1.47088	1.32822	0.0891047	1.34179	0.769163	0.789108	2	363	9.93966	7.34577	6.63918	9.5224	9.06912	8.02936
Prima1	peak61019	1.87808	1.79053	1.21308	0.914939	1.04443	0.394992	3.56568	3.21153	1.83099	2	-65	-1.38333	-1.37084	1.93483	5.24856	5.36376	4.82324
Prkce	peak86332	1.22898	0.862306	0.408103	0.246899	-0.258532	-0.199239	0.445739	0.28892	0.369459	2	16204	7.29695	9.24498	9.04937	8.88687	9.09456	9.72761
Prkg1	peak92868	1.97001	1.80809	1.57164	0.676818	0.272491	-0.383158	1.99303	1.08948	0.0269189	2	421	5.73552	8.33131	6.31276	7.51381	6.56301	7.87022
Prmt3	peak22627	2.05675	1.61624	0.946966	1.37318	0.509605	-0.314244	1.72082	1.568	1.96924	2	1066	10.4357	9.28112	8.75998	9.07612	9.07345	8.81627
Prom1	peak8239	2.08945	1.85643	1.53955	0.0600379	2.12487	0.996099	4.14495	3.89733	1.57199	2	801	6.43607	9.86313	10.9089	10.9732	10.7985	9.32004
Prr11	peak52989	1.14136	1.53258	0.975907	1.27203	0.763833	-0.551691	2.5113	2.35158	0.286862	2	684	9.97556	7.17709	5.92742	8.90513	7.62797	7.92313
Prrg4	peak99822	1.86629	1.49574	1.69716	-0.00644969	0.616643	0.176298	2.10398	1.10292	0.29397	2	123	5.57077	4.76677	5.29143	7.56257	6.30372	7.01424
Prrt4	peak14248	2.22313	1.8655	1.63514	0.423998	0.561772	0.145832	2.9594	2.50948	2.60821	2	196	2.12322	3.19114	5.92021	7.30907	5.97598	8.16182
Prrxl1	peak68818	1.32397	1.48994	2.04916	-1.00626	-0.482274	-0.572939	0.920762	0.744249	0.476834	2	-2127	#NAME?	#NAME?	#NAME?	6.32343	4.75702	5.82468
Prss12	peak109792	2.34361	1.87736	1.74702	0.627601	0.876499	-0.222025	2.11169	1.15874	1.6409	2	158	4.84063	4.94501	4.65076	7.84981	7.20431	9.07804
Prtg	peak38913	1.91774	1.63726	1.68796	0.527887	0.937101	0.381548	1.16894	0.998645	1.23862	2	-40214	7.51835	7.17153	8.29736	11.2135	9.45812	8.04326
Psd	peak93735	1.47722	1.03188	0.908148	0.308059	0.421017	-0.0451952	0.268351	0.456787	1.0554	2	9597	7.94554	7.34926	7.56745	7.69267	8.17371	10.9965
Psd2	peak87998	2.37637	2.0543	1.8247	0.257895	0.501543	0.654996	0.654996	2.16066	1.37241	2	-37383	1.93483	3.62761	6.9193	7.86107	7.76164	10.303
Psen2	peak1253	1.13769	1.61633	1.56928	-0.674993	-0.180984	0.0829333	0.739046	0.596151	0.929915	2	-28093	6.15853	7.90927	8.58729	7.60967	6.86538	8.14792
Pstpip2	peak90513	1.62863	0.769579	-0.262582	1.98673	-0.104089	-0.104089	0.595673	0.0833232	0.287809	2	27431	3.88166	0.0931094	1.73408	7.26569	5.62576	6.95462
Pten	peak92930	1.2883	0.845653	1.06547	1.86883	0.888191	0.301501	0.733473	0.363118	0.203842	2	20930	12.5113	12.8659	12.554	10.6494	11.1929	11.7934
Ptgr2	peak60008	0.814252	0.320688	0.705775	1.42889	0.761033	0.882288	2.41268	1.72596	1.06903	2	-164	8.89904	9.1914	9.58588	8.6377	8.0151	8.25783
Ptpn20	peak68865	0.840425	0.472233	0.393882	-0.194401	-0.0781571	-0.256235	0.472233	0.0803357	0.35305	2	-18399	-0.802554	1.07952	#NAME?	6.29364	4.3408	5.68995
Ptpn5	peak22473	2.88519	2.66818	2.36616	-0.249697	0.68724	-0.533244	1.98371	3.69594	2.86304	2	-4	2.08406	0.133125	-1.64386	7.12997	7.50486	9.37667
Ptprcap	peak91085	0.886464	0.886464	0.609737	-0.118732	0.405251	0.114135	3.9066	2.62391	0.822097	2	1379	2.44184	2.41504	1.98914	6.02783	4.83407	4.59176
Ptprg	peak67527	0.892254	1.40071	1.75691	-0.0591924	0.0384667	0.423005	0.666477	-0.200624	0.666477	2	25302	11.7068	12.6466	12.021	9.58128	10.3511	10.5826
Ptprt	peak103346	2.86746	3.01502	2.48054	-0.47292	0.0144548	-1.02037	1.56281	1.00206	1.38	2	608	4.23445	3.9152	6.65864	7.81359	6.50637	10.4373
Pxt1	peak83574	2.38565	1.95101	1.77958	2.56388	0.341711	0.375328	2.16315	0.576596	0.254073	2	11576	#NAME?	#NAME?	-2.67423	5.33771	2.97147	4.56884
Rab11fip1	peak29197	2.40011	1.94756	1.34028	-1.01104	0.126403	-0.423017	3.81897	1.99699	1.06369	2	191	4.13367	5.03239	9.00242	10.0529	8.27865	8.58858
[truncated: 13,103 more rows]
