# Supplementary material for: Stage-Specific Transcription Factors Drive Astrogliogenesis by Remodeling Gene Regulatory Landscapes
Source: Cell Stem Cell. 2018 Oct 4;23(4):557–571.e8. doi: 10.1016/j.stem.2018.09.008 (PMC6179960; doi:10.1016/j.stem.2018.09.008)
Supplement: Table S4. Comparison of TF Binding Motifs Enriched at H3K27ac Sites during Astrogliogenesis and Neurogenesis, Related to Figure 3 [file mmc5.xlsx]

## Sheet: lA
Motif Name	Consensus	P-value	Log P-value	q-value (Benjamini)	# of Target Sequences with Motif(of 11985)	% of Target Sequences with Motif	# of Background Sequences with Motif(of 38342)	% of Background Sequences with Motif
Foxo1(Forkhead)/RAW-Foxo1-ChIP-Seq(Fan_et_al.)/Homer	CTGTTTAC	1e-17	-41.3	0	2681	0.2237	7346.4	0.1916
Fra1(bZIP)/BT549-Fra1-ChIP-Seq(GSE46166)/Homer	NNATGASTCATH	1e-11	-27.57	0	728	0.0607	1786.2	0.0466
Fosl2(bZIP)/3T3L1-Fosl2-ChIP-Seq(GSE56872)/Homer	NATGASTCABNN	1e-09	-21.36	0	444	0.037	1052.4	0.0274
Fox:Ebox(Forkhead,bHLH)/Panc1-Foxa2-ChIP-Seq(GSE47459)/Homer	NNNVCTGWGYAAACASN	1e-08	-19.84	0	1415	0.1181	3892.2	0.1015
Atf3(bZIP)/GBM-ATF3-ChIP-Seq(GSE33912)/Homer	DATGASTCATHN	1e-08	-19.43	0	845	0.0705	2214.8	0.0578
Rbpj1(?)/Panc1-Rbpj1-ChIP-Seq(GSE47459)/Homer	HTTTCCCASG	1e-07	-17.29	0	2041	0.1703	5836.1	0.1522
AP-1(bZIP)/ThioMac-PU.1-ChIP-Seq(GSE21512)/Homer	VTGACTCATC	1e-06	-14.92	0	938	0.0783	2554.6	0.0666
BATF(bZIP)/Th17-BATF-ChIP-Seq(GSE39756)/Homer	DATGASTCAT	1e-06	-14.82	0	832	0.0694	2242.2	0.0585
Jun-AP1(bZIP)/K562-cJun-ChIP-Seq(GSE31477)/Homer	GATGASTCATCN	1e-06	-14.65	0	320	0.0267	770	0.0201
Sox4(HMG)/proB-Sox4-ChIP-Seq(GSE50066)/Homer	YCTTTGTTCC	1e-06	-14.5	0	1129	0.0942	3131.9	0.0817
EBF1(EBF)/Near-E2A-ChIP-Seq(GSE21512)/Homer	GTCCCCWGGGGA	1e-05	-13.2	0.0001	1389	0.1159	3941.4	0.1028
ERG(ETS)/VCaP-ERG-ChIP-Seq(GSE14097)/Homer	ACAGGAAGTG	1e-05	-12.45	0.0001	2177	0.1816	6373.2	0.1662
TEAD4(TEA)/Tropoblast-Tead4-ChIP-Seq(GSE37350)/Homer	CCWGGAATGY	1e-05	-11.77	0.0002	1106	0.0923	3115.5	0.0813
TEAD(TEA)/Fibroblast-PU.1-ChIP-Seq(Unpublished)/Homer	YCWGGAATGY	0.0001	-10.67	0.0005	880	0.0734	2457.7	0.0641
STAT4(Stat)/CD4-Stat4-ChIP-Seq(GSE22104)/Homer	NYTTCCWGGAAR	0.0001	-10.54	0.0006	1235	0.103	3533.7	0.0922
NF-E2(bZIP)/K562-NFE2-ChIP-Seq(GSE31477)/Homer	GATGACTCAGCA	0.0001	-10.36	0.0006	93	0.0078	190.6	0.005
AR-halfsite(NR)/LNCaP-AR-ChIP-Seq(GSE27824)/Homer	CCAGGAACAG	0.0001	-10.12	0.0008	5580	0.4655	17161.7	0.4476
Bach2(bZIP)/OCILy7-Bach2-ChIP-Seq(GSE44420)/Homer	TGCTGAGTCA	0.0001	-10.07	0.0008	270	0.0225	674	0.0176
PPARE(NR),DR1/3T3L1-Pparg-ChIP-Seq(GSE13511)/Homer	TGACCTTTGCCCCA	0.0001	-9.621	0.0011	1309	0.1092	3781.2	0.0986
Foxa2(Forkhead)/Liver-Foxa2-ChIP-Seq(GSE25694)/Homer	CYTGTTTACWYW	0.0001	-9.423	0.0013	996	0.0831	2833.4	0.0739
NF1-halfsite(CTF)/LNCaP-NF1-ChIP-Seq(Unpublished)/Homer	YTGCCAAG	0.0001	-9.397	0.0013	2279	0.1901	6781.3	0.1769
RXR(NR),DR1/3T3L1-RXR-ChIP-Seq(GSE13511)/Homer	TAGGGCAAAGGTCA	0.001	-9.048	0.0017	1515	0.1264	4428.2	0.1155
EHF(ETS)/LoVo-EHF-ChIP-Seq(GSE49402)/Homer	AVCAGGAAGT	0.001	-8.823	0.002	1748	0.1458	5153.9	0.1344
Sox6(HMG)/Myotubes-Sox6-ChIP-Seq(GSE32627)/Homer	CCATTGTTNY	0.001	-8.801	0.002	2029	0.1693	6024.3	0.1571
NFAT:AP1(RHD,bZIP)/Jurkat-NFATC1-ChIP-Seq(Jolma_et_al.)/Homer	SARTGGAAAAWRTGAGTCAB	0.001	-8.694	0.0021	205	0.0171	505.3	0.0132
Sox10(HMG)/SciaticNerve-Sox3-ChIP-Seq(GSE35132)/Homer	CCWTTGTYYB	0.001	-8.594	0.0023	2170	0.181	6469	0.1687
Sox3(HMG)/NPC-Sox3-ChIP-Seq(GSE33059)/Homer	CCWTTGTY	0.001	-8.313	0.0029	2295	0.1915	6868.7	0.1791
FOXM1(Forkhead)/MCF7-FOXM1-ChIP-Seq(GSE72977)/Homer	TRTTTACTTW	0.001	-8.308	0.0029	1355	0.113	3957.3	0.1032
PRDM9(Zf)/Testis-DMC1-ChIP-Seq(GSE35498)/Homer	ADGGYAGYAGCATCT	0.001	-7.746	0.0048	546	0.0456	1513.2	0.0395
Sox2(HMG)/mES-Sox2-ChIP-Seq(GSE11431)/Homer	BCCATTGTTC	0.001	-7.724	0.0048	1131	0.0944	3286.3	0.0857
Sox15(HMG)/CPA-Sox15-ChIP-Seq(GSE62909)/Homer	RAACAATGGN	0.001	-7.378	0.0064	1366	0.114	4019	0.1048
EBF(EBF)/proBcell-EBF-ChIP-Seq(GSE21978)/Homer	DGTCCCYRGGGA	0.001	-7.339	0.0065	270	0.0225	706.4	0.0184
Nrf2(bZIP)/Lymphoblast-Nrf2-ChIP-Seq(GSE37589)/Homer	HTGCTGAGTCAT	0.001	-7.171	0.0074	72	0.006	154.1	0.004
ZNF669(Zf)/HEK293-ZNF669.GFP-ChIP-Seq(GSE58341)/Homer	GARTGGTCATCGCCC	0.001	-7.072	0.008	66	0.0055	139.2	0.0036
Fli1(ETS)/CD8-FLI-ChIP-Seq(GSE20898)/Homer	NRYTTCCGGH	0.001	-7.05	0.008	1281	0.1069	3766.4	0.0982
MafA(bZIP)/Islet-MafA-ChIP-Seq(GSE30298)/Homer	TGCTGACTCA	0.01	-6.648	0.0115	1127	0.094	3304.3	0.0862
CHR(?)/Hela-CellCycle-Expression/Homer	SRGTTTCAAA	0.01	-6.646	0.0115	689	0.0575	1966.1	0.0513
Stat3(Stat)/mES-Stat3-ChIP-Seq(GSE11431)/Homer	CTTCCGGGAA	0.01	-6.413	0.0138	642	0.0536	1829.9	0.0477
ZFX(Zf)/mES-Zfx-ChIP-Seq(GSE11431)/Homer	AGGCCTRG	0.01	-6.269	0.0155	1676	0.1398	5015.6	0.1308
AP-2gamma(AP2)/MCF7-TFAP2C-ChIP-Seq(GSE21234)/Homer	SCCTSAGGSCAW	0.01	-6.255	0.0155	1142	0.0953	3362.6	0.0877
Pdx1(Homeobox)/Islet-Pdx1-ChIP-Seq(SRA008281)/Homer	YCATYAATCA	0.01	-6.155	0.0165	1141	0.0952	3362.2	0.0877
SCL(bHLH)/HPC7-Scl-ChIP-Seq(GSE13511)/Homer	AVCAGCTG	0.01	-6.085	0.0173	5954	0.4967	18548.7	0.4838
THRa(NR)/C17.2-THRa-ChIP-Seq(GSE38347)/Homer	GGTCANYTGAGGWCA	0.01	-5.989	0.0186	533	0.0445	1509.9	0.0394
MITF(bHLH)/MastCells-MITF-ChIP-Seq(GSE48085)/Homer	RTCATGTGAC	0.01	-5.853	0.0208	1135	0.0947	3353.7	0.0875
TEAD2(TEA)/Py2T-Tead2-ChIP-Seq(GSE55709)/Homer	CCWGGAATGY	0.01	-5.814	0.0212	690	0.0576	1989.7	0.0519
JunD(bZIP)/K562-JunD-ChIP-Seq/Homer	ATGACGTCATCN	0.01	-5.738	0.0223	91	0.0076	215.7	0.0056
ETV1(ETS)/GIST48-ETV1-ChIP-Seq(GSE22441)/Homer	AACCGGAAGT	0.01	-5.723	0.0223	1782	0.1487	5366.5	0.14
FOXP1(Forkhead)/H9-FOXP1-ChIP-Seq(GSE31006)/Homer	NYYTGTTTACHN	0.01	-5.605	0.0245	514	0.0429	1460.2	0.0381
Bach1(bZIP)/K562-Bach1-ChIP-Seq(GSE31477)/Homer	AWWNTGCTGAGTCAT	0.01	-5.543	0.0255	78	0.0065	181.5	0.0047
HIF2a(bHLH)/785_O-HIF2a-ChIP-Seq(GSE34871)/Homer	GCACGTACCC	0.01	-5.31	0.0315	278	0.0232	759.5	0.0198
Etv2(ETS)/ES-ER71-ChIP-Seq(GSE59402)/Homer(0.967)	NNAYTTCCTGHN	0.01	-5.115	0.0376	1191	0.0994	3551.9	0.0926
X-box(HTH)/NPC-H3K4me1-ChIP-Seq(GSE16256)/Homer	GGTTGCCATGGCAA	0.01	-5.102	0.0376	140	0.0117	359.4	0.0094
ETS1(ETS)/Jurkat-ETS1-ChIP-Seq(GSE17954)/Homer	ACAGGAAGTG	0.01	-5.082	0.0376	1334	0.1113	3997	0.1042
Unknown-ESC-element(?)/mES-Nanog-ChIP-Seq(GSE11724)/Homer	CACAGCAGGGGG	0.01	-4.902	0.0439	764	0.0637	2240.7	0.0584
NFkB-p65(RHD)/GM12787-p65-ChIP-Seq(GSE19485)/Homer	WGGGGATTTCCC	0.01	-4.837	0.046	607	0.0506	1761.9	0.046
RUNX-AML(Runt)/CD4+-PolII-ChIP-Seq(Barski_et_al.)/Homer	GCTGTGGTTW	0.01	-4.766	0.0485	970	0.0809	2879.7	0.0751
Stat3+il21(Stat)/CD4-Stat3-ChIP-Seq(GSE19198)/Homer	SVYTTCCNGGAARB	0.1	-4.588	0.0569	915	0.0763	2715.8	0.0708
Tgif1(Homeobox)/mES-Tgif1-ChIP-Seq(GSE55404)/Homer	YTGWCADY	0.1	-4.524	0.0597	4103	0.3423	12744.5	0.3324
Pknox1(Homeobox)/ES-Prep1-ChIP-Seq(GSE63282)/Homer	SCTGTCAVTCAV	0.1	-4.494	0.0604	290	0.0242	809.9	0.0211
ETS:RUNX(ETS,Runt)/Jurkat-RUNX1-ChIP-Seq(GSE17954)/Homer	RCAGGATGTGGT	0.1	-4.458	0.0616	106	0.0088	269.8	0.007
Isl1(Homeobox)/Neuron-Isl1-ChIP-Seq(GSE31456)/Homer	CTAATKGV	0.1	-4.458	0.0616	2499	0.2085	7673.8	0.2001
Smad3(MAD)/NPC-Smad3-ChIP-Seq(GSE36673)/Homer	TWGTCTGV	0.1	-4.359	0.0658	4180	0.3487	12999.4	0.339
Tbox:Smad(T-box,MAD)/ESCd5-Smad2_3-ChIP-Seq(GSE29422)/Homer	AGGTGHCAGACA	0.1	-4.359	0.0658	252	0.021	698.6	0.0182
Smad4(MAD)/ESC-SMAD4-ChIP-Seq(GSE29422)/Homer	VBSYGTCTGG	0.1	-4.282	0.0688	2193	0.183	6719.7	0.1753
MafK(bZIP)/C2C12-MafK-ChIP-Seq(GSE36030)/Homer	GCTGASTCAGCA	0.1	-4.203	0.0733	337	0.0281	956.6	0.025
HRE(HSF)/Striatum-HSF1-ChIP-Seq(GSE38000)/Homer	TTCTAGAABNTTCTA	0.1	-4.182	0.0738	297	0.0248	836.7	0.0218
Pbx3(Homeobox)/GM12878-PBX3-ChIP-Seq(GSE32465)/Homer	SCTGTCAMTCAN	0.1	-4.094	0.0794	318	0.0265	901.2	0.0235
ZNF519(Zf)/HEK293-ZNF519.GFP-ChIP-Seq(GSE58341)/Homer	GAGSCCGAGC	0.1	-4.03	0.0834	176	0.0147	478.3	0.0125
Atf1(bZIP)/K562-ATF1-ChIP-Seq(GSE31477)/Homer	GATGACGTCA	0.1	-3.981	0.0863	685	0.0572	2025.4	0.0528
Tgif2(Homeobox)/mES-Tgif2-ChIP-Seq(GSE55404)/Homer	TGTCANYT	0.1	-3.978	0.0863	4302	0.3589	13412.7	0.3498
Eomes(T-box)/H9-Eomes-ChIP-Seq(GSE26097)/Homer	ATTAACACCT	0.1	-3.923	0.0889	2674	0.2231	8256	0.2153
AP-2alpha(AP2)/Hela-AP2alpha-ChIP-Seq(GSE31477)/Homer	ATGCCCTGAGGC	0.1	-3.812	0.0979	832	0.0694	2485.4	0.0648
CRX(Homeobox)/Retina-Crx-ChIP-Seq(GSE20012)/Homer	GCTAATCC	0.1	-3.762	0.1	3178	0.2651	9859.9	0.2572

## Sheet: aNPC
Motif	Name	Consensus	P-value	Log	P-value	q-value	(Benjamini)	#	of	Target	Sequences	with	Motif(of	14055)	%	of	Target	Sequences	with	Motif	#	of	Background	Sequences	with	Motif(of	35970)	%	of	Background	Sequences	with	Motif
Ets1-distal(ETS)/CD4+-PolII-ChIP-Seq(Barski	et	al.)/Homer	MACAGGAAGT	1e-52	-122	0	766	0.0545	1075.5	0.0299
Etv2(ETS)/ES-ER71-ChIP-Seq(GSE59402)/Homer(0.967)	NNAYTTCCTGHN	1e-46	-107.7	0	1866	0.1329	3420.8	0.0952
ERG(ETS)/VCaP-ERG-ChIP-Seq(GSE14097)/Homer	ACAGGAAGTG	1e-43	-99.55	0	3043	0.2167	6150.2	0.1712
Chop(bZIP)/MEF-Chop-ChIP-Seq(GSE35681)/Homer	ATTGCATCAT	1e-41	-96.6	0	465	0.0331	591.4	0.0165
Fli1(ETS)/CD8-FLI-ChIP-Seq(GSE20898)/Homer	NRYTTCCGGH	1e-41	-95.38	0	1989	0.1416	3769.6	0.1049
EWS:FLI1-fusion(ETS)/SK	N	MC-EWS:FLI1-ChIP-Seq(SRA014231)/Homer	VACAGGAAAT	1e-41	-95.12	0	1171	0.0834	1990.6	0.0554
EWS:ERG-fusion(ETS)/CADO_ES1-EWS:ERG-ChIP-Seq(SRA014231)/Homer	ATTTCCTGTN	1e-39	-90.24	0	1442	0.1027	2594.1	0.0722
GABPA(ETS)/Jurkat-GABPa-ChIP-Seq(GSE17954)/Homer	RACCGGAAGT	1e-36	-84.76	0	1712	0.1219	3220.5	0.0896
Atf4(bZIP)/MEF-Atf4-ChIP-Seq(GSE35681)/Homer	MTGATGCAAT	1e-36	-82.91	0	531	0.0378	750.2	0.0209
ETS1(ETS)/Jurkat-ETS1-ChIP-Seq(GSE17954)/Homer	ACAGGAAGTG	1e-33	-77.77	0	1975	0.1406	3859	0.1074
ETV1(ETS)/GIST48-ETV1-ChIP-Seq(GSE22441)/Homer	AACCGGAAGT	1e-29	-68.81	0	2522	0.1796	5193.6	0.1446
Elk1(ETS)/Hela-Elk1-ChIP-Seq(GSE31477)/Homer	HACTTCCGGY	1e-21	-48.81	0	857	0.061	1566.1	0.0436
CEBP:AP1(bZIP)/ThioMac-CEBPb-ChIP-Seq(GSE21512)/Homer	DRTGTTGCAA	1e-18	-42.17	0	1207	0.0859	2391.3	0.0666
Mef2d(MADS)/Retina-Mef2d-ChIP-Seq(GSE61391)/Homer	GCTATTTTTAGC	1e-16	-38.62	0	304	0.0216	461.9	0.0129
NF1(CTF)/LNCAP-NF1-ChIP-Seq(Unpublished)/Homer	CYTGGCABNSTGCCAR	1e-16	-38.51	0	645	0.0459	1170	0.0326
ELF1(ETS)/Jurkat-ELF1-ChIP-Seq(SRA014231)/Homer	AVCCGGAAGT	1e-16	-37.52	0	791	0.0563	1494.3	0.0416
EBF1(EBF)/Near-E2A-ChIP-Seq(GSE21512)/Homer	GTCCCCWGGGGA	1e-15	-36.58	0	1657	0.118	3481.8	0.0969
Elk4(ETS)/Hela-Elk4-ChIP-Seq(GSE31477)/Homer	NRYTTCCGGY	1e-15	-36.3	0	803	0.0572	1530	0.0426
ETS(ETS)/Promoter/Homer	AACCGGAAGT	1e-15	-35.64	0	538	0.0383	956.5	0.0266
EHF(ETS)/LoVo-EHF-ChIP-Seq(GSE49402)/Homer	AVCAGGAAGT	1e-14	-34.52	0	2290	0.1631	5005.8	0.1393
PU.1(ETS)/ThioMac-PU.1-ChIP-Seq(GSE21512)/Homer	AGAGGAAGTG	1e-12	-29.91	0	958	0.0682	1928.7	0.0537
Mef2a(MADS)/HL1-Mef2a.biotin-ChIP-Seq(GSE21529)/Homer	CYAAAAATAG	1e-12	-28.66	0	630	0.0449	1200.1	0.0334
SPDEF(ETS)/VCaP-SPDEF-ChIP-Seq(SRA014231)/Homer	ASWTCCTGBT	1e-11	-27.1	0	1744	0.1242	3796.1	0.1057
Sox10(HMG)/SciaticNerve-Sox3-ChIP-Seq(GSE35132)/Homer	CCWTTGTYYB	1e-11	-26.79	0	2669	0.19	6030.4	0.1678
Mef2c(MADS)/GM12878-Mef2c-ChIP-Seq(GSE32465)/Homer	DCYAAAAATAGM	1e-11	-26.15	0	602	0.0429	1156.7	0.0322
Tcf21(bHLH)/ArterySmoothMuscle-Tcf21-ChIP-Seq(GSE61369)/Homer	NAACAGCTGG	1e-09	-22.98	0	1616	0.1151	3545.9	0.0987
NF1-halfsite(CTF)/LNCaP-NF1-ChIP-Seq(Unpublished)/Homer	YTGCCAAG	1e-09	-21.47	0	2799	0.1993	6438.3	0.1792
ELF5(ETS)/T47D-ELF5-ChIP-Seq(GSE30407)/Homer	ACVAGGAAGT	1e-09	-21.07	0	1272	0.0906	2752.9	0.0766
ZBTB18(Zf)/HEK293-ZBTB18.GFP-ChIP-Seq(GSE58341)/Homer	AACATCTGGA	1e-08	-19.15	0	870	0.0619	1831	0.051
EBF(EBF)/proBcell-EBF-ChIP-Seq(GSE21978)/Homer	DGTCCCYRGGGA	1e-08	-18.82	0	351	0.025	654.8	0.0182
Tcf12(bHLH)/GM12878-Tcf12-ChIP-Seq(GSE32465)/Homer	VCAGCTGYTG	1e-07	-17.93	0	1536	0.1094	3426.9	0.0954
Foxo1(Forkhead)/RAW-Foxo1-ChIP-Seq(Fan et	et	al.)/Homer	CTGTTTAC	1e-07	-17.59	0	3082	0.2195	7212.2	0.2007
Mef2b(MADS)/HEK293-Mef2b.V5-ChIP-Seq(GSE67450)/Homer	GCTATTTTTGGM	1e-07	-16.46	0	1149	0.0818	2521.7	0.0702
Sox3(HMG)/NPC-Sox3-ChIP-Seq(GSE33059)/Homer	CCWTTGTY	1e-06	-15.71	0	2823	0.201	6612.2	0.184
GATA3(Zf)/iTreg-Gata3-ChIP-Seq(GSE20898)/Homer	AGATAASR	1e-06	-15.66	0	2244	0.1598	5187.3	0.1444
RXR(NR),DR1/3T3L1-RXR-ChIP-Seq(GSE13511)/Homer	TAGGGCAAAGGTCA	1e-06	-15.16	0	1737	0.1237	3958.3	0.1102
Sox9(HMG)/Limb-SOX9-ChIP-Seq(GSE73225)/Homer	AGGVNCCTTTGT	1e-06	-15.07	0	1469	0.1046	3310.9	0.0922
Unknown-ESC-element(?)/mES-Nanog-ChIP-Seq(GSE11724)/Homer	CACAGCAGGGGG	1e-06	-14.48	0	942	0.0671	2056	0.0572
Sox6(HMG)/Myotubes-Sox6-ChIP-Seq(GSE32627)/Homer	CCATTGTTNY	1e-06	-14.41	0	2475	0.1762	5781.2	0.1609
Tlx?(NR)/NPC-H3K4me1-ChIP-Seq(GSE16256)/Homer	CTGGCAGSCTGCCA	1e-06	-14.1	0	717	0.0511	1530.4	0.0426
Rbpj1(?)/Panc1-Rbpj1-ChIP-Seq(GSE47459)/Homer	HTTTCCCASG	1e-05	-13.34	0	2300	0.1638	5373.7	0.1496
Sox15(HMG)/CPA-Sox15-ChIP-Seq(GSE62909)/Homer	RAACAATGGN	1e-05	-13.18	0	1669	0.1188	3829.1	0.1066
Sox4(HMG)/proB-Sox4-ChIP-Seq(GSE50066)/Homer	YCTTTGTTCC	1e-05	-12.41	0	1341	0.0955	3046.3	0.0848
SCL(bHLH)/HPC7-Scl-ChIP-Seq(GSE13511)/Homer	AVCAGCTG	1e-05	-11.95	0	7140	0.5084	17603.8	0.49
ETS:RUNX(ETS,Runt)/Jurkat-RUNX1-ChIP-Seq(GSE17954)/Homer	RCAGGATGTGGT	0.0001	-11.12	0.0001	157	0.0112	282.3	0.0079
Fox:Ebox(Forkhead,bHLH)/Panc1-Foxa2-ChIP-Seq(GSE47459)/Homer	NNNVCTGWGYAAACASN	0.0001	-10.65	0.0002	1677	0.1194	3900.9	0.1086
Gata2(Zf)/K562-GATA2-ChIP-Seq(GSE18829)/Homer	BBCTTATCTS	0.0001	-10.54	0.0002	936	0.0666	2100.7	0.0585
Gata4(Zf)/Heart-Gata4-ChIP-Seq(GSE35151)/Homer	NBWGATAAGR	0.0001	-10.36	0.0002	1456	0.1037	3365.7	0.0937
Sox2(HMG)/mES-Sox2-ChIP-Seq(GSE11431)/Homer	BCCATTGTTC	0.0001	-9.953	0.0003	1383	0.0985	3195.3	0.0889
Ap4(bHLH)/AML-Tfap4-ChIP-Seq(GSE45738)/Homer	NAHCAGCTGD	0.0001	-9.8	0.0004	1985	0.1413	4678.1	0.1302
Myf5(bHLH)/GM-Myf5-ChIP-Seq(GSE24852)/Homer	BAACAGCTGT	0.0001	-9.564	0.0004	1141	0.0812	2613.2	0.0727
Gata1(Zf)/K562-GATA1-ChIP-Seq(GSE18829)/Homer	SAGATAAGRV	0.0001	-9.546	0.0004	829	0.059	1859.1	0.0517
Tgif2(Homeobox)/mES-Tgif2-ChIP-Seq(GSE55404)/Homer	TGTCANYT	0.0001	-9.447	0.0005	5184	0.3691	12711.1	0.3538
IRF:BATF(IRF:bZIP)/pDC-Irf8-ChIP-Seq(GSE66899)/Homer	CTTTCANTATGACTV	0.001	-9.026	0.0007	168	0.012	319.1	0.0089
Zic(Zf)/Cerebellum-ZIC1.2-ChIP-Seq(GSE60731)/Homer	CCTGCTGAGH	0.001	-8.743	0.0009	1263	0.0899	2927.4	0.0815
NFkB-p65-Rel(RHD)/ThioMac-LPS-Expression(GSE23622)/Homer	GGAAATTCCC	0.001	-8.694	0.001	86	0.0061	145.7	0.0041
Tgif1(Homeobox)/mES-Tgif1-ChIP-Seq(GSE55404)/Homer	YTGWCADY	0.001	-8.38	0.0013	4887	0.348	11998.8	0.334
Atoh1(bHLH)/Cerebellum-Atoh1-ChIP-Seq(GSE22111)/Homer	VNRVCAGCTGGY	0.001	-8.194	0.0015	1776	0.1265	4202.4	0.117
USF1(bHLH)/GM12878-Usf1-ChIP-Seq(GSE32465)/Homer	SGTCACGTGR	0.001	-7.904	0.002	600	0.0427	1336.9	0.0372
SpiB(ETS)/OCILY3-SPIB-ChIP-Seq(GSE56857)/Homer	AAAGRGGAAGTG	0.001	-7.756	0.0023	362	0.0258	774.5	0.0216
Lhx2(Homeobox)/HFSC-Lhx2-ChIP-Seq(GSE48068)/Homer	TAATTAGN	0.001	-7.739	0.0023	1517	0.108	3574.9	0.0995
PPARE(NR),DR1/3T3L1-Pparg-ChIP-Seq(GSE13511)/Homer	TGACCTTTGCCCCA	0.001	-7.641	0.0025	1430	0.1018	3362.1	0.0936
GATA(Zf),IR3/iTreg-Gata3-ChIP-Seq(GSE20898)/Homer	NNNNNBAGATAWYATCTVHN	0.001	-7.629	0.0025	199	0.0142	399.8	0.0111
MyoD(bHLH)/Myotube-MyoD-ChIP-Seq(GSE21614)/Homer	RRCAGCTGYTSY	0.001	-7.516	0.0027	1172	0.0835	2732	0.076
Atf1(bZIP)/K562-ATF1-ChIP-Seq(GSE31477)/Homer	GATGACGTCA	0.001	-7.486	0.0028	857	0.061	1963.7	0.0547
STAT6(Stat)/Macrophage-Stat6-ChIP-Seq(GSE38377)/Homer	TTCCKNAGAA	0.001	-7.105	0.004	779	0.0555	1781.7	0.0496
Smad4(MAD)/ESC-SMAD4-ChIP-Seq(GSE29422)/Homer	VBSYGTCTGG	0.001	-7.073	0.004	2606	0.1856	6301.6	0.1754
RUNX-AML(Runt)/CD4+-PolII-ChIP-Seq(Barski	et	al.)/Homer	GCTGTGGTTW	0.001	-7.066	0.004	1114	0.0793	2599.1	0.0723
CEBP:CEBP(bZIP)/MEF-Chop-ChIP-Seq(GSE35681)/Homer	NTNATGCAAYMNNHTGMAAY	0.001	-7.048	0.004	184	0.0131	370.7	0.0103
NeuroD1(bHLH)/Islet-NeuroD1-ChIP-Seq(GSE30298)/Homer	GCCATCTGTT	0.01	-6.83	0.0049	1337	0.0952	3153.5	0.0878
HOXA9(Homeobox)/HSC-Hoxa9-ChIP-Seq(GSE33509)/Homer	GGCCATAAATCA	0.01	-6.734	0.0053	896	0.0638	2073.4	0.0577
PGR(NR)/EndoStromal-PGR-ChIP-Seq(GSE69539)/Homer	AAGAACATWHTGTTC	0.01	-6.372	0.0076	347	0.0247	757	0.0211
ETS:E-box(ETS,bHLH)/HPC7-Scl-ChIP-Seq(GSE22178)/Homer	AGGAARCAGCTG	0.01	-6.248	0.0085	139	0.0099	275.4	0.0077
MyoG(bHLH)/C2C12-MyoG-ChIP-Seq(GSE36024)/Homer	AACAGCTG	0.01	-5.984	0.0109	1645	0.1171	3939.6	0.1097
Tbet(T-box)/CD8-Tbet-ChIP-Seq(GSE33802)/Homer	AGGTGTGAAM	0.01	-5.966	0.0109	1528	0.1088	3649.8	0.1016
Usf2(bHLH)/C2C12-Usf2-ChIP-Seq(GSE36030)/Homer	GTCACGTGGT	0.01	-5.925	0.0112	415	0.0295	924.9	0.0257
AP-2alpha(AP2)/Hela-AP2alpha-ChIP-Seq(GSE31477)/Homer	ATGCCCTGAGGC	0.01	-5.806	0.0125	946	0.0674	2216.5	0.0617
c-Jun-CRE(bZIP)/K562-cJun-ChIP-Seq(GSE31477)/Homer	ATGACGTCATCY	0.01	-5.67	0.0141	369	0.0263	818.5	0.0228
Smad3(MAD)/NPC-Smad3-ChIP-Seq(GSE36673)/Homer	TWGTCTGV	0.01	-5.666	0.0141	4752	0.3384	11770.6	0.3276
HRE(HSF)/Striatum-HSF1-ChIP-Seq(GSE38000)/Homer	TTCTAGAABNTTCTA	0.01	-5.433	0.0174	326	0.0232	719.5	0.02
Pax7(Paired,Homeobox)/Myoblast-Pax7-ChIP-Seq(GSE25064)/Homer	TAATCAATTA	0.01	-5.34	0.0189	122	0.0087	244	0.0068
Zfp809(Zf)/ES-Zfp809-ChIP-Seq(GSE70799)/Homer	GGGGCTYGKCTGGGA	0.01	-5.242	0.0206	237	0.0169	511.1	0.0142
Lhx1(Homeobox)/EmbryoCarcinoma-Lhx1-ChIP-Seq(GSE70957)/Homer	NNYTAATTAR	0.01	-5.211	0.021	1530	0.1089	3677.9	0.1024
Ascl1(bHLH)/NeuralTubes-Ascl1-ChIP-Seq(GSE55840)/Homer	NNVVCAGCTGBN	0.01	-5.146	0.0221	2413	0.1718	5887.5	0.1639
Foxa2(Forkhead)/Liver-Foxa2-ChIP-Seq(GSE25694)/Homer	CYTGTTTACWYW	0.01	-5.078	0.0234	1182	0.0842	2817.1	0.0784
AMYB(HTH)/Testes-AMYB-ChIP-Seq(GSE44588)/Homer	TGGCAGTTGG	0.01	-4.993	0.0252	2311	0.1646	5638	0.1569
STAT6(Stat)/CD4-Stat6-ChIP-Seq(GSE22104)/Homer	ABTTCYYRRGAA	0.01	-4.917	0.0268	748	0.0533	1751.2	0.0487
Foxh1(Forkhead)/hESC-FOXH1-ChIP-Seq(GSE29422)/Homer	NNTGTGGATTSS	0.01	-4.883	0.0275	823	0.0586	1936	0.0539
E2A(bHLH)/proBcell-E2A-ChIP-Seq(GSE21978)/Homer	DNRCAGCTGY	0.01	-4.766	0.0305	2258	0.1608	5513.4	0.1535
CHR(?)/Hela-CellCycle-Expression/Homer	SRGTTTCAAA	0.01	-4.756	0.0305	814	0.058	1917.2	0.0534
Reverb(NR),DR2/RAW-Reverba.biotin-ChIP-Seq(GSE45914)/Homer	GTRGGTCASTGGGTCA	0.01	-4.717	0.0314	196	0.014	421.1	0.0117
Arnt:Ahr(bHLH)/MCF7-Arnt-ChIP-Seq(Lo	et	al.)/Homer	TBGCACGCAA	0.1	-4.442	0.0408	758	0.054	1787.9	0.0498
HEB(bHLH)/mES-Heb-ChIP-Seq(GSE53233)/Homer	VCAGCTGBNN	0.1	-4.335	0.0449	2949	0.21	7271.7	0.2024
HRE(HSF)/HepG2-HSF1-ChIP-Seq(GSE31477)/Homer	BSTTCTRGAABVTTCYAGAA	0.1	-4.075	0.0577	223	0.0159	493.1	0.0137
PAX5(Paired,Homeobox)/GM12878-PAX5-ChIP-Seq(GSE32465)/Homer	GCAGCCAAGCRTGACH	0.1	-4.05	0.0585	495	0.0352	1152	0.0321
GLI3(Zf)/Limb-GLI3-ChIP-Chip(GSE11077)/Homer	CGTGGGTGGTCC	0.1	-4.011	0.0602	172	0.0122	373.2	0.0104
BMYB(HTH)/Hela-BMYB-ChIP-Seq(GSE27030)/Homer	NHAACBGYYV	0.1	-3.985	0.0612	2202	0.1568	5405.8	0.1505
Meis1(Homeobox)/MastCells-Meis1-ChIP-Seq(GSE48085)/Homer	VGCTGWCAVB	0.1	-3.943	0.0631	2703	0.1925	6669.7	0.1856
CLOCK(bHLH)/Liver-Clock-ChIP-Seq(GSE39860)/Homer	GHCACGTG	0.1	-3.935	0.0631	730	0.052	1731.1	0.0482
Lhx3(Homeobox)/Neuron-Lhx3-ChIP-Seq(GSE31456)/Homer	ADBTAATTAR	0.1	-3.919	0.0633	2328	0.1658	5725	0.1593
GRE(NR),IR3/A549-GR-ChIP-Seq(GSE32465)/Homer	NRGVACABNVTGTYCY	0.1	-3.905	0.0636	193	0.0137	424.6	0.0118
Hoxc9(Homeobox)/Ainv15-Hoxc9-ChIP-Seq(GSE21812)/Homer	GGCCATAAATCA	0.1	-3.843	0.067	654	0.0466	1546.4	0.043
Oct4:Sox17(POU,Homeobox,HMG)/F9-Sox17-ChIP-Seq(GSE44553)/Homer	CCATTGTATGCAAAT	0.1	-3.766	0.0717	196	0.014	433.8	0.0121
NFkB-p65(RHD)/GM12787-p65-ChIP-Seq(GSE19485)/Homer	WGGGGATTTCCC	0.1	-3.731	0.0736	665	0.0474	1576.5	0.0439
AP-2gamma(AP2)/MCF7-TFAP2C-ChIP-Seq(GSE21234)/Homer	SCCTSAGGSCAW	0.1	-3.653	0.0787	1289	0.0918	3129.5	0.0871
MYB(HTH)/ERMYB-Myb-ChIPSeq(GSE22095)/Homer	GGCVGTTR	0.1	-3.518	0.0892	2575	0.1834	6367.7	0.1772
PAX6(Paired,Homeobox)/Forebrain-Pax6-ChIP-Seq(GSE66961)/Homer	NGTGTTCAVTSAAGCGKAAA	0.1	-3.506	0.0895	121	0.0086	259.8	0.0072
ZFP3(Zf)/HEK293-ZFP3.GFP-ChIP-Seq(GSE58341)/Homer	GGGTTTTGAAGGATGARTAGGAGTT	0.1	-3.427	0.0959	6	0.0004	6.5	0.0002

## Sheet: common_aNPC_nNPC
Motif	Consensus	P-value	LogPval	q-Val	Number. Targets	Percentage Targets	Number. Background	Percentage Background
Sox3(HMG)/NPC-Sox3-ChIP-Seq(GSE33059)/Homer	CCWTTGTY	1e-12	-28.49	0	569	0.2224	7906.8	0.1673
Sox4(HMG)/proB-Sox4-ChIP-Seq(GSE50066)/Homer	YCTTTGTTCC	1e-11	-25.5	0	304	0.1188	3788.9	0.0802
Sox6(HMG)/Myotubes-Sox6-ChIP-Seq(GSE32627)/Homer	CCATTGTTNY	1e-10	-25.26	0	500	0.1954	6921.3	0.1465
Sox10(HMG)/SciaticNerve-Sox3-ChIP-Seq(GSE35132)/Homer	CCWTTGTYYB	1e-08	-20.55	0	519	0.2028	7470.8	0.1581
Sox2(HMG)/mES-Sox2-ChIP-Seq(GSE11431)/Homer	BCCATTGTTC	1e-08	-20.44	0	292	0.1141	3788.3	0.0802
EWS:ERG-fusion(ETS)/CADO	ES1-EWS:ERG-ChIP-Seq(SRA014231)/Homer	ATTTCCTGTN	1e-07	-17.18	0	250	0.0977	3259.6	0.069
Ets1-distal(ETS)/CD4+-PolII-ChIP-Seq(Barski	et	al.)/Homer	MACAGGAAGT	1e-07	-16.5	0	128	0.05	1436.2	0.0304
EWS:FLI1-fusion(ETS)/SK	N	MC-EWS:FLI1-ChIP-Seq(SRA014231)/Homer	VACAGGAAAT	1e-06	-16.12	0	215	0.084	2755.9	0.0583
ERG(ETS)/VCaP-ERG-ChIP-Seq(GSE14097)/Homer	ACAGGAAGTG	1e-06	-15.38	0	542	0.2118	8164.5	0.1728
ETV1(ETS)/GIST48-ETV1-ChIP-Seq(GSE22441)/Homer	AACCGGAAGT	0.0001	-10.98	0.0005	460	0.1798	7070.9	0.1497
Fli1(ETS)/CD8-FLI-ChIP-Seq(GSE20898)/Homer	NRYTTCCGGH	0.0001	-10.93	0.0005	368	0.1438	5510.8	0.1166
ETS1(ETS)/Jurkat-ETS1-ChIP-Seq(GSE17954)/Homer	ACAGGAAGTG	0.0001	-10.88	0.0005	356	0.1391	5311.5	0.1124
GABPA(ETS)/Jurkat-GABPa-ChIP-Seq(GSE17954)/Homer	RACCGGAAGT	0.0001	-10.31	0.0007	306	0.1196	4510.5	0.0955
Chop(bZIP)/MEF-Chop-ChIP-Seq(GSE35681)/Homer	ATTGCATCAT	0.0001	-9.451	0.0015	60	0.0234	650.8	0.0138
NF1-halfsite(CTF)/LNCaP-NF1-ChIP-Seq(Unpublished)/Homer	YTGCCAAG	0.001	-7.926	0.0064	546	0.2134	8822.1	0.1867
Atf4(bZIP)/MEF-Atf4-ChIP-Seq(GSE35681)/Homer	MTGATGCAAT	0.001	-7.681	0.0076	70	0.0274	845.2	0.0179
NeuroD1(bHLH)/Islet-NeuroD1-ChIP-Seq(GSE30298)/Homer	GCCATCTGTT	0.001	-7.148	0.0122	268	0.1047	4087.4	0.0865
Rbpj1(?)/Panc1-Rbpj1-ChIP-Seq(GSE47459)/Homer	HTTTCCCASG	0.001	-7.142	0.0122	440	0.1719	7045.3	0.1491
Hoxc9(Homeobox)/Ainv15-Hoxc9-ChIP-Seq(GSE21812)/Homer	GGCCATAAATCA	0.01	-6.736	0.0165	120	0.0469	1661.2	0.0352
EHF(ETS)/LoVo-EHF-ChIP-Seq(GSE49402)/Homer	AVCAGGAAGT	0.01	-6.649	0.0171	405	0.1583	6483.9	0.1372
SCL(bHLH)/HPC7-Scl-ChIP-Seq(GSE13511)/Homer	AVCAGCTG	0.01	-6.63	0.0171	1352	0.5283	23550.7	0.4984
ELF5(ETS)/T47D-ELF5-ChIP-Seq(GSE30407)/Homer	ACVAGGAAGT	0.01	-6.547	0.0172	231	0.0903	3506	0.0742
Atoh1(bHLH)/Cerebellum-Atoh1-ChIP-Seq(GSE22111)/Homer	VNRVCAGCTGGY	0.01	-6.454	0.0181	355	0.1387	5634.8	0.1193
HOXA9(Homeobox)/HSC-Hoxa9-ChIP-Seq(GSE33509)/Homer	GGCCATAAATCA	0.01	-6.362	0.019	158	0.0617	2300.9	0.0487
Smad4(MAD)/ESC-SMAD4-ChIP-Seq(GSE29422)/Homer	VBSYGTCTGG	0.01	-6.029	0.0254	515	0.2013	8476.8	0.1794
EBF1(EBF)/Near-E2A-ChIP-Seq(GSE21512)/Homer	GTCCCCWGGGGA	0.01	-5.927	0.0271	339	0.1325	5406.1	0.1144
SPDEF(ETS)/VCaP-SPDEF-ChIP-Seq(SRA014231)/Homer	ASWTCCTGBT	0.01	-5.786	0.03	322	0.1258	5125.8	0.1085
Nanog(Homeobox)/mES-Nanog-ChIP-Seq(GSE11724)/Homer	RGCCATTAAC	0.01	-5.732	0.0306	1120	0.4377	19416.7	0.4109
Lhx2(Homeobox)/HFSC-Lhx2-ChIP-Seq(GSE48068)/Homer	TAATTAGN	0.01	-5.498	0.0373	256	0.1	4014.7	0.085
CHR(?)/Hela-CellCycle-Expression/Homer	SRGTTTCAAA	0.01	-5.277	0.045	144	0.0563	2136.9	0.0452
PU.1(ETS)/ThioMac-PU.1-ChIP-Seq(GSE21512)/Homer	AGAGGAAGTG	0.01	-5.011	0.0568	163	0.0637	2472.7	0.0523
Foxo1(Forkhead)/RAW-Foxo1-ChIP-Seq(Fan	et	al.)/Homer	CTGTTTAC	0.01	-4.681	0.0741	524	0.2048	8801.5	0.1863
CEBP:AP1(bZIP)/ThioMac-CEBPb-ChIP-Seq(GSE21512)/Homer	DRTGTTGCAA	0.1	-4.391	0.0962	181	0.0707	2825.4	0.0598
Isl1(Homeobox)/Neuron-Isl1-ChIP-Seq(GSE31456)/Homer	CTAATKGV	0.1	-4.339	0.0984	494	0.193	8313.7	0.176

## Sheet: common_eA_eN
Motif	Consensus	P-value	LogPval	q-Val	Number. Targets	Percentage Targets	Number. Background	Percentage Background
Sox10(HMG)/SciaticNerve-Sox3-ChIP-Seq(GSE35132)/Homer	CCWTTGTYYB	1e-07	-18.39	0	323	0.1732	6080.7	0.1277
Sox3(HMG)/NPC-Sox3-ChIP-Seq(GSE33059)/Homer	CCWTTGTY	1e-06	-14.56	0.0001	325	0.1743	6377.1	0.1339
Sox4(HMG)/proB-Sox4-ChIP-Seq(GSE50066)/Homer	YCTTTGTTCC	1e-06	-14.01	0.0001	180	0.0965	3186	0.0669
Sox6(HMG)/Myotubes-Sox6-ChIP-Seq(GSE32627)/Homer	CCATTGTTNY	1e-05	-12.37	0.0003	279	0.1496	5485.4	0.1152
EBF1(EBF)/Near-E2A-ChIP-Seq(GSE21512)/Homer	GTCCCCWGGGGA	0.001	-7.512	0.0289	278	0.1491	5872.5	0.1233
Sox2(HMG)/mES-Sox2-ChIP-Seq(GSE11431)/Homer	BCCATTGTTC	0.01	-6.006	0.1	153	0.082	3104.6	0.0652
										0.0601
										0.0038
										0.0196
										0.1534
										0.0091
										0.0054
										0.0228
										0.0012
										0.0578
										0.0554
										0.0139

## Sheet: common_lA_lN
Motif Name	Consensus	P-value	Log P-value	q-value (Benjamini)	# of Target Sequences with Motif(of 1694)	% of Target Sequences with Motif	# of Background Sequences with Motif(of 48269)	% of Background Sequences with Motif
Rbpj1(?)/Panc1-Rbpj1-ChIP-Seq(GSE47459)/Homer	HTTTCCCASG	1e-05	-12.38	0.0011	338	0.1995	7650.6	0.1585
EBF1(EBF)/Near-E2A-ChIP-Seq(GSE21512)/Homer	GTCCCCWGGGGA	0.0001	-11.14	0.0019	254	0.1499	5596.8	0.116
Fox:Ebox(Forkhead,bHLH)/Panc1-Foxa2-ChIP-Seq(GSE47459)/Homer	NNNVCTGWGYAAACASN	0.0001	-9.484	0.0067	213	0.1257	4690.1	0.0972
Sox10(HMG)/SciaticNerve-Sox3-ChIP-Seq(GSE35132)/Homer	CCWTTGTYYB	0.0001	-9.454	0.0067	330	0.1948	7723	0.16
Sox6(HMG)/Myotubes-Sox6-ChIP-Seq(GSE32627)/Homer	CCATTGTTNY	0.0001	-9.293	0.0067	297	0.1753	6873.4	0.1424
Sox2(HMG)/mES-Sox2-ChIP-Seq(GSE11431)/Homer	BCCATTGTTC	0.001	-8.735	0.0071	181	0.1068	3942.1	0.0817
Sox3(HMG)/NPC-Sox3-ChIP-Seq(GSE33059)/Homer	CCWTTGTY	0.001	-8.312	0.0093	340	0.2007	8111.1	0.168
ZFX(Zf)/mES-Zfx-ChIP-Seq(GSE11431)/Homer	AGGCCTRG	0.001	-8.047	0.0106	299	0.1765	7056.5	0.1462
Esrrb(NR)/mES-Esrrb-ChIP-Seq(GSE11431)/Homer	KTGACCTTGA	0.001	-7.931	0.0106	159	0.0939	3453.1	0.0715
Sox4(HMG)/proB-Sox4-ChIP-Seq(GSE50066)/Homer	YCTTTGTTCC	0.01	-6.683	0.0331	170	0.1004	3839.1	0.0795
AP-2gamma(AP2)/MCF7-TFAP2C-ChIP-Seq(GSE21234)/Homer	SCCTSAGGSCAW	0.01	-6.585	0.0332	215	0.1269	5012.3	0.1038
TEAD(TEA)/Fibroblast-PU.1-ChIP-Seq(Unpublished)/Homer	YCWGGAATGY	0.01	-6.334	0.039	129	0.0762	2829	0.0586
Stat3(Stat)/mES-Stat3-ChIP-Seq(GSE11431)/Homer	CTTCCGGGAA	0.01	-6.148	0.0434	109	0.0643	2342.1	0.0485
MyoD(bHLH)/Myotube-MyoD-ChIP-Seq(GSE21614)/Homer	RRCAGCTGYTSY	0.01	-6.138	0.0434	181	0.1068	4175.6	0.0865
TEAD4(TEA)/Tropoblast-Tead4-ChIP-Seq(GSE37350)/Homer	CCWGGAATGY	0.01	-5.717	0.0579	171	0.1009	3959.2	0.082
Gata2(Zf)/K562-GATA2-ChIP-Seq(GSE18829)/Homer	BBCTTATCTS	0.01	-5.342	0.079	117	0.0691	2609.4	0.0541
NFkB-p65-Rel(RHD)/ThioMac-LPS-Expression(GSE23622)/Homer	GGAAATTCCC	0.01	-5.246	0.0818	14	0.0083	179.9	0.0037
Foxo1(Forkhead)/RAW-Foxo1-ChIP-Seq(Fan et al.)/Homer	CTGTTTAC	0.01	-5.044	0.0946	364	0.2149	9197.9	0.1906
VDR(NR),DR3/GM10855-VDR+vitD-ChIP-Seq(GSE22484)/Homer	ARAGGTCANWGAGTTCANNN	0.01	-4.977	0.0958	50	0.0295	981.2	0.0203
EHF(ETS)/LoVo-EHF-ChIP-Seq(GSE49402)/Homer	AVCAGGAAGT	0.01	-4.946	0.0958	269	0.1588	6643.1	0.1376
AP-2alpha(AP2)/Hela-AP2alpha-ChIP-Seq(GSE31477)/Homer	ATGCCCTGAGGC	0.01	-4.839	0.0995	161	0.095	3793.9	0.0786

## Sheet: eA
Motif	Consensus	P-value	LogPval	q-Val	Number. Targets	Percentage Targets	Number. Background	Percentage Background
NF1-halfsite(CTF)/LNCaP-NF1-ChIP-Seq(Unpublished)/Homer	YTGCCAAG	1e-19	-44.69	0	1315	0.2155	7443.7	0.1702
Sox10(HMG)/SciaticNerve-Sox3-ChIP-Seq(GSE35132)/Homer	CCWTTGTYYB	1e-12	-28.7	0	1168	0.1914	6866.7	0.157
Sox3(HMG)/NPC-Sox3-ChIP-Seq(GSE33059)/Homer	CCWTTGTY	1e-10	-24.9	0	1236	0.2026	7427.6	0.1698
Sox15(HMG)/CPA-Sox15-ChIP-Seq(GSE62909)/Homer	RAACAATGGN	1e-08	-18.47	0	717	0.1175	4182.1	0.0956
BATF(bZIP)/Th17-BATF-ChIP-Seq(GSE39756)/Homer	DATGASTCAT	1e-06	-15.76	0	390	0.0639	2145.9	0.0491
Atf3(bZIP)/GBM-ATF3-ChIP-Seq(GSE33912)/Homer	DATGASTCATHN	1e-06	-14.71	0	383	0.0628	2124.9	0.0486
Sox4(HMG)/proB-Sox4-ChIP-Seq(GSE50066)/Homer	YCTTTGTTCC	1e-06	-14.37	0	576	0.0944	3376.8	0.0772
Sox6(HMG)/Myotubes-Sox6-ChIP-Seq(GSE32627)/Homer	CCATTGTTNY	1e-06	-14.24	0	1065	0.1746	6640.3	0.1518
NF1(CTF)/LNCAP-NF1-ChIP-Seq(Unpublished)/Homer	CYTGGCABNSTGCCAR	0.0001	-11.44	0.0004	267	0.0438	1464.2	0.0335
Sox2(HMG)/mES-Sox2-ChIP-Seq(GSE11431)/Homer	BCCATTGTTC	0.0001	-11.3	0.0004	583	0.0956	3517.5	0.0804
EBF1(EBF)/Near-E2A-ChIP-Seq(GSE21512)/Homer	GTCCCCWGGGGA	0.0001	-10.83	0.0006	704	0.1154	4340.7	0.0993
Fra1(bZIP)/BT549-Fra1-ChIP-Seq(GSE46166)/Homer	NNATGASTCATH	0.001	-8.966	0.0034	302	0.0495	1747.7	0.04
Fox:Ebox(Forkhead,bHLH)/Panc1-Foxa2-ChIP-Seq(GSE47459)/Homer	NNNVCTGWGYAAACASN	0.001	-8.854	0.0035	669	0.1097	4183.3	0.0957
MafF(bZIP)/HepG2-MafF-ChIP-Seq(GSE31477)/Homer	HWWGTCAGCAWWTTT	0.001	-8.461	0.0048	169	0.0277	913.5	0.0209
STAT6(Stat)/Macrophage-Stat6-ChIP-Seq(GSE38377)/Homer	TTCCKNAGAA	0.001	-8.141	0.0062	338	0.0554	2005.2	0.0459
Smad3(MAD)/NPC-Smad3-ChIP-Seq(GSE36673)/Homer	TWGTCTGV	0.001	-8.028	0.0065	2016	0.3304	13560.4	0.3101
Jun-AP1(bZIP)/K562-cJun-ChIP-Seq(GSE31477)/Homer	GATGASTCATCN	0.001	-7.907	0.0069	134	0.022	707.3	0.0162
Fosl2(bZIP)/3T3L1-Fosl2-ChIP-Seq(GSE56872)/Homer	NATGASTCABNN	0.001	-7.828	0.0071	179	0.0293	989.1	0.0226
Rfx2(HTH)/LoVo-RFX2-ChIP-Seq(GSE49402)/Homer	GTTGCCATGGCAACM	0.001	-7.38	0.0105	70	0.0115	331.6	0.0076
Tlx?(NR)/NPC-H3K4me1-ChIP-Seq(GSE16256)/Homer	CTGGCAGSCTGCCA	0.001	-7.206	0.0118	287	0.047	1700.5	0.0389
STAT6(Stat)/CD4-Stat6-ChIP-Seq(GSE22104)/Homer	ABTTCYYRRGAA	0.001	-7.013	0.0137	324	0.0531	1949.3	0.0446
Tcfcp2l1(CP2)/mES-Tcfcp2l1-ChIP-Seq(GSE11431)/Homer	NRAACCRGTTYRAACCRGYT	0.001	-6.959	0.0138	111	0.0182	583.9	0.0134
AP-1(bZIP)/ThioMac-PU.1-ChIP-Seq(GSE21512)/Homer	VTGACTCATC	0.01	-6.831	0.015	404	0.0662	2486.1	0.0568
Sox9(HMG)/Limb-SOX9-ChIP-Seq(GSE73225)/Homer	AGGVNCCTTTGT	0.01	-6.691	0.0165	558	0.0915	3527.7	0.0807
Zic(Zf)/Cerebellum-ZIC1.2-ChIP-Seq(GSE60731)/Homer	CCTGCTGAGH	0.01	-6.366	0.0219	581	0.0952	3698.7	0.0846
AP-2alpha(AP2)/Hela-AP2alpha-ChIP-Seq(GSE31477)/Homer	ATGCCCTGAGGC	0.01	-6.255	0.0236	510	0.0836	3222.3	0.0737
HIF-1a(bHLH)/MCF7-HIF1a-ChIP-Seq(GSE28352)/Homer	TACGTGCV	0.01	-6.002	0.0292	147	0.0241	828.1	0.0189
Pax8(Paired,Homeobox)/Thyroid-Pax8-ChIP-Seq(GSE26938)/Homer	GTCATGCHTGRCTGS	0.01	-5.999	0.0292	226	0.037	1339	0.0306
Eomes(T-box)/H9-Eomes-ChIP-Seq(GSE26097)/Homer	ATTAACACCT	0.01	-5.973	0.0292	1276	0.2091	8517.6	0.1948
CHR(?)/Hela-CellCycle-Expression/Homer	SRGTTTCAAA	0.01	-5.61	0.0389	365	0.0598	2273.7	0.052
TEAD4(TEA)/Tropoblast-Tead4-ChIP-Seq(GSE37350)/Homer	CCWGGAATGY	0.01	-5.598	0.0389	513	0.0841	3273.2	0.0748
Brn2(POU,Homeobox)/NPC-Brn2-ChIP-Seq(GSE35496)/Homer	ATGAATATTC	0.01	-5.485	0.0414	51	0.0084	245	0.0056
ZNF711(Zf)/SHSY5Y-ZNF711-ChIP-Seq(GSE20673)/Homer	AGGCCTAG	0.01	-5.436	0.0421	1173	0.1923	7837.7	0.1792
Hoxc9(Homeobox)/Ainv15-Hoxc9-ChIP-Seq(GSE21812)/Homer	GGCCATAAATCA	0.01	-5.407	0.0421	270	0.0443	1647.7	0.0377
CArG(MADS)/PUER-Srf-ChIP-Seq(Sullivan et al.)/Homer	CCATATATGGNM	0.01	-5.378	0.0421	181	0.0297	1063.7	0.0243
RFX(HTH)/K562-RFX3-ChIP-Seq(SRA012198)/Homer	CGGTTGCCATGGCAAC	0.01	-5.229	0.0475	59	0.0097	296.8	0.0068
X-box(HTH)/NPC-H3K4me1-ChIP-Seq(GSE16256)/Homer	GGTTGCCATGGCAA	0.01	-5.1	0.0526	73	0.012	384	0.0088
Foxh1(Forkhead)/hESC-FOXH1-ChIP-Seq(GSE29422)/Homer	NNTGTGGATTSS	0.01	-5.054	0.0536	355	0.0582	2229.8	0.051
AP-2gamma(AP2)/MCF7-TFAP2C-ChIP-Seq(GSE21234)/Homer	SCCTSAGGSCAW	0.01	-5.024	0.0538	675	0.1106	4412.7	0.1009
ZFX(Zf)/mES-Zfx-ChIP-Seq(GSE11431)/Homer	AGGCCTRG	0.01	-5.023	0.0538	816	0.1337	5385.2	0.1231
Rfx1(HTH)/NPC-H3K4me1-ChIP-Seq(GSE16256)/Homer	KGTTGCCATGGCAA	0.01	-4.971	0.0539	129	0.0211	738.8	0.0169
NFAT:AP1(RHD,bZIP)/Jurkat-NFATC1-ChIP-Seq(Jolma et al.)/Homer	SARTGGAAAAWRTGAGTCAB	0.1	-4.506	0.0839	103	0.0169	583.8	0.0134
NF1:FOXA1(CTF,Forkhead)/LNCAP-FOXA1-ChIP-Seq(GSE27824)/Homer	WNTGTTTRYTTTGGCA	0.1	-4.402	0.0909	38	0.0062	183.5	0.0042
PAX5(Paired,Homeobox),condensed/GM12878-PAX5-ChIP-Seq(GSE32465)/Homer	GTCACGCTCSCTGM	0.1	-4.314	0.097	66	0.0108	354.7	0.0081

## Sheet: nNPC
Motif	Name	Consensus	P-value	Log	P-value	q-value	(Benjamini)	#	of	Target	Sequences	with	Motif(of	9772)	%	of	Target	Sequences	with	Motif	#	of	Background	Sequences	with	Motif(of	39956)	%	of	Background	Sequences	with	Motif
Sox3(HMG)/NPC-Sox3-ChIP-Seq(GSE33059)/Homer	CCWTTGTY	1e-30	-71.33	0	1932	0.1977	6137.2	0.1536
Sox10(HMG)/SciaticNerve-Sox3-ChIP-Seq(GSE35132)/Homer	CCWTTGTYYB	1e-30	-70.4	0	1863	0.1907	5894.7	0.1476
Sox6(HMG)/Myotubes-Sox6-ChIP-Seq(GSE32627)/Homer	CCATTGTTNY	1e-25	-58.62	0	1656	0.1695	5276	0.1321
Sox4(HMG)/proB-Sox4-ChIP-Seq(GSE50066)/Homer	YCTTTGTTCC	1e-21	-50.53	0	981	0.1004	2931.9	0.0734
Sox2(HMG)/mES-Sox2-ChIP-Seq(GSE11431)/Homer	BCCATTGTTC	1e-18	-43.6	0	967	0.099	2955.8	0.074
EBF1(EBF)/Near-E2A-ChIP-Seq(GSE21512)/Homer	GTCCCCWGGGGA	1e-15	-34.79	0	1423	0.1456	4742.9	0.1187
Sox15(HMG)/CPA-Sox15-ChIP-Seq(GSE62909)/Homer	RAACAATGGN	1e-13	-30.45	0	1076	0.1101	3518.3	0.0881
Foxo1(Forkhead)/RAW-Foxo1-ChIP-Seq(Fan	et	al.)/Homer	CTGTTTAC	1e-11	-25.77	0	2087	0.2136	7446.7	0.1864
Sox9(HMG)/Limb-SOX9-ChIP-Seq(GSE73225)/Homer	AGGVNCCTTTGT	1e-10	-23.64	0	1013	0.1037	3390.5	0.0849
Smad4(MAD)/ESC-SMAD4-ChIP-Seq(GSE29422)/Homer	VBSYGTCTGG	1e-10	-23.07	0	2147	0.2197	7742.3	0.1938
ZNF711(Zf)/SHSY5Y-ZNF711-ChIP-Seq(GSE20673)/Homer	AGGCCTAG	1e-09	-20.9	0	2341	0.2396	8556.7	0.2142
FOXP1(Forkhead)/H9-FOXP1-ChIP-Seq(GSE31006)/Homer	NYYTGTTTACHN	1e-08	-18.47	0	387	0.0396	1177.6	0.0295
ZFX(Zf)/mES-Zfx-ChIP-Seq(GSE11431)/Homer	AGGCCTRG	1e-07	-18.24	0	1732	0.1773	6246.8	0.1564
RXR(NR),DR1/3T3L1-RXR-ChIP-Seq(GSE13511)/Homer	TAGGGCAAAGGTCA	1e-07	-18.11	0	1390	0.1423	4927.4	0.1233
Foxa2(Forkhead)/Liver-Foxa2-ChIP-Seq(GSE25694)/Homer	CYTGTTTACWYW	1e-07	-17.22	0	716	0.0733	2391.9	0.0599
Atoh1(bHLH)/Cerebellum-Atoh1-ChIP-Seq(GSE22111)/Homer	VNRVCAGCTGGY	1e-07	-16.61	0	1432	0.1466	5124.7	0.1283
AR-halfsite(NR)/LNCaP-AR-ChIP-Seq(GSE27824)/Homer	CCAGGAACAG	1e-06	-15.92	0	4749	0.486	18372.6	0.4599
Tcf21(bHLH)/ArterySmoothMuscle-Tcf21-ChIP-Seq(GSE61369)/Homer	NAACAGCTGG	1e-06	-15.88	0	1283	0.1313	4567.3	0.1143
PPARE(NR),DR1/3T3L1-Pparg-ChIP-Seq(GSE13511)/Homer	TGACCTTTGCCCCA	1e-06	-15.7	0	1148	0.1175	4053.4	0.1015
SCL(bHLH)/HPC7-Scl-ChIP-Seq(GSE13511)/Homer	AVCAGCTG	1e-06	-14.87	0	5493	0.5622	21456.2	0.5371
MyoD(bHLH)/Myotube-MyoD-ChIP-Seq(GSE21614)/Homer	RRCAGCTGYTSY	1e-05	-13.55	0	1098	0.1124	3911.9	0.0979
AP-2alpha(AP2)/Hela-AP2alpha-ChIP-Seq(GSE31477)/Homer	ATGCCCTGAGGC	1e-05	-13.35	0	1005	0.1029	3559.4	0.0891
Ap4(bHLH)/AML-Tfap4-ChIP-Seq(GSE45738)/Homer	NAHCAGCTGD	1e-05	-13.09	0	1629	0.1667	5984.7	0.1498
RUNX-AML(Runt)/CD4+-PolII-ChIP-Seq(Barski	et	al.)/Homer	GCTGTGGTTW	1e-05	-12.57	0	837	0.0857	2935.3	0.0735
AP-2gamma(AP2)/MCF7-TFAP2C-ChIP-Seq(GSE21234)/Homer	SCCTSAGGSCAW	0.0001	-11.24	0.0002	1310	0.1341	4793.7	0.12
p53(p53)/mES-cMyc-ChIP-Seq(GSE11431)/Homer	ACATGCCCGGGCAT	0.0001	-11.19	0.0002	36	0.0037	66.6	0.0017
RAR:RXR(NR),DR5/ES-RAR-ChIP-Seq(GSE56893)/Homer	RGGTCADNNAGAGGTCAV	0.0001	-11.1	0.0002	58	0.0059	129.2	0.0032
Smad3(MAD)/NPC-Smad3-ChIP-Seq(GSE36673)/Homer	TWGTCTGV	0.0001	-10.79	0.0002	3607	0.3692	13951.4	0.3493
Smad2(MAD)/ES-SMAD2-ChIP-Seq(GSE29422)/Homer	CTGTCTGG	0.0001	-10.66	0.0003	2016	0.2063	7589	0.19
Unknown-ESC-element(?)/mES-Nanog-ChIP-Seq(GSE11724)/Homer	CACAGCAGGGGG	0.0001	-10.44	0.0003	784	0.0802	2781.7	0.0696
EBF(EBF)/proBcell-EBF-ChIP-Seq(GSE21978)/Homer	DGTCCCYRGGGA	0.0001	-10.35	0.0003	260	0.0266	822.9	0.0206
FoxL2(Forkhead)/Ovary-FoxL2-ChIP-Seq(GSE60858)/Homer	WWTRTAAACAVG	0.0001	-10.3	0.0003	623	0.0638	2171.2	0.0544
Tcf12(bHLH)/GM12878-Tcf12-ChIP-Seq(GSE32465)/Homer	VCAGCTGYTG	0.0001	-9.946	0.0005	1313	0.1344	4844	0.1213
Myf5(bHLH)/GM-Myf5-ChIP-Seq(GSE24852)/Homer	BAACAGCTGT	0.0001	-9.69	0.0006	958	0.098	3470.4	0.0869
NeuroD1(bHLH)/Islet-NeuroD1-ChIP-Seq(GSE30298)/Homer	GCCATCTGTT	0.0001	-9.337	0.0008	1040	0.1064	3798.8	0.0951
CHR(?)/Hela-CellCycle-Expression/Homer	SRGTTTCAAA	0.0001	-9.285	0.0008	438	0.0448	1494.1	0.0374
EWS:ERG-fusion(ETS)/CADO	ES1-EWS:ERG-ChIP-Seq(SRA014231)/Homer	ATTTCCTGTN	0.001	-9.056	0.001	710	0.0727	2531.8	0.0634
MyoG(bHLH)/C2C12-MyoG-ChIP-Seq(GSE36024)/Homer	AACAGCTG	0.001	-9.009	0.001	1413	0.1446	5267	0.1319
FOXA1(Forkhead)/LNCAP-FOXA1-ChIP-Seq(GSE27824)/Homer	WAAGTAAACA	0.001	-8.93	0.0011	978	0.1001	3569.1	0.0893
Atf3(bZIP)/GBM-ATF3-ChIP-Seq(GSE33912)/Homer	DATGASTCATHN	0.001	-8.913	0.0011	569	0.0582	1996.2	0.05
Fox:Ebox(Forkhead,bHLH)/Panc1-Foxa2-ChIP-Seq(GSE47459)/Homer	NNNVCTGWGYAAACASN	0.001	-8.808	0.0012	1019	0.1043	3732.9	0.0934
AP-1(bZIP)/ThioMac-PU.1-ChIP-Seq(GSE21512)/Homer	VTGACTCATC	0.001	-8.685	0.0013	657	0.0672	2337.9	0.0585
Fra1(bZIP)/BT549-Fra1-ChIP-Seq(GSE46166)/Homer	NNATGASTCATH	0.001	-8.46	0.0016	468	0.0479	1624	0.0407
ZBTB18(Zf)/HEK293-ZBTB18.GFP-ChIP-Seq(GSE58341)/Homer	AACATCTGGA	0.001	-8.424	0.0016	624	0.0639	2217.7	0.0555
Zic(Zf)/Cerebellum-ZIC1.2-ChIP-Seq(GSE60731)/Homer	CCTGCTGAGH	0.001	-8.323	0.0017	1099	0.1125	4059.8	0.1016
PRDM14(Zf)/H1-PRDM14-ChIP-Seq(GSE22767)/Homer	RGGTCTCTAACY	0.001	-8.315	0.0017	350	0.0358	1183.8	0.0296
p53(p53)/Saos-p53-ChIP-Seq(GSE15780)/Homer	RRCATGYCYRGRCATGYYYN	0.001	-8.286	0.0017	128	0.0131	378.4	0.0095
p53(p53)/Saos-p53-ChIP-Seq/Homer	RRCATGYCYRGRCATGYYYN	0.001	-8.286	0.0017	128	0.0131	378.4	0.0095
NFAT(RHD)/Jurkat-NFATC1-ChIP-Seq(Jolma	et	al.)/Homer	ATTTTCCATT	0.001	-7.628	0.0032	754	0.0772	2738.2	0.0685
Nur77(NR)/K562-NR4A1-ChIP-Seq(GSE31363)/Homer	TGACCTTTNCNT	0.001	-7.483	0.0036	171	0.0175	539.7	0.0135
Zfp809(Zf)/ES-Zfp809-ChIP-Seq(GSE70799)/Homer	GGGGCTYGKCTGGGA	0.01	-6.681	0.0078	270	0.0276	914.2	0.0229
ERG(ETS)/VCaP-ERG-ChIP-Seq(GSE14097)/Homer	ACAGGAAGTG	0.01	-6.646	0.008	1822	0.1865	6981.4	0.1748
ZNF165(Zf)/WHIM12-ZNF165-ChIP-Seq(GSE65937)/Homer	AAGGKGRCGCAGGCA	0.01	-6.419	0.0098	158	0.0162	506.4	0.0127
BMYB(HTH)/Hela-BMYB-ChIP-Seq(GSE27030)/Homer	NHAACBGYYV	0.01	-6.419	0.0098	1515	0.1551	5770.6	0.1445
HNF4a(NR),DR1/HepG2-HNF4a-ChIP-Seq(GSE25021)/Homer	CARRGKBCAAAGTYCA	0.01	-6.324	0.0104	544	0.0557	1963.5	0.0492
THRa(NR)/C17.2-THRa-ChIP-Seq(GSE38347)/Homer	GGTCANYTGAGGWCA	0.01	-6.304	0.0104	477	0.0488	1706.8	0.0427
Foxh1(Forkhead)/hESC-FOXH1-ChIP-Seq(GSE29422)/Homer	NNTGTGGATTSS	0.01	-6.28	0.0105	493	0.0505	1768.6	0.0443
Rbpj1(?)/Panc1-Rbpj1-ChIP-Seq(GSE47459)/Homer	HTTTCCCASG	0.01	-6.265	0.0105	1582	0.1619	6043.6	0.1513
EHF(ETS)/LoVo-EHF-ChIP-Seq(GSE49402)/Homer	AVCAGGAAGT	0.01	-6.261	0.0105	1390	0.1423	5281.3	0.1322
Srebp2(bHLH)/HepG2-Srebp2-ChIP-Seq(GSE31477)/Homer	CGGTCACSCCAC	0.01	-6.224	0.0105	144	0.0147	458.6	0.0115
Erra(NR)/HepG2-Erra-ChIP-Seq(GSE31477)/Homer	CAAAGGTCAG	0.01	-6.149	0.0112	2764	0.2829	10783.4	0.2699
RUNX1(Runt)/Jurkat-RUNX1-ChIP-Seq(GSE29180)/Homer	AAACCACARM	0.01	-6.046	0.0122	1141	0.1168	4305.8	0.1078
Isl1(Homeobox)/Neuron-Isl1-ChIP-Seq(GSE31456)/Homer	CTAATKGV	0.01	-5.987	0.0127	1678	0.1717	6438.7	0.1612
Arnt:Ahr(bHLH)/MCF7-Arnt-ChIP-Seq(Lo	et	al.)/Homer	TBGCACGCAA	0.01	-5.97	0.0127	652	0.0667	2391.7	0.0599
MITF(bHLH)/MastCells-MITF-ChIP-Seq(GSE48085)/Homer	RTCATGTGAC	0.01	-5.915	0.0132	947	0.0969	3546.7	0.0888
Gata4(Zf)/Heart-Gata4-ChIP-Seq(GSE35151)/Homer	NBWGATAAGR	0.01	-5.655	0.0169	808	0.0827	3010.9	0.0754
ZNF528(Zf)/HEK293-ZNF528.GFP-ChIP-Seq(GSE58341)/Homer	AGAAATGACTTCCCT	0.01	-5.579	0.018	11	0.0011	17.8	0.0004
HRE(HSF)/HepG2-HSF1-ChIP-Seq(GSE31477)/Homer	BSTTCTRGAABVTTCYAGAA	0.01	-5.418	0.0208	168	0.0172	557.7	0.014
ZNF692(Zf)/HEK293-ZNF692.GFP-ChIP-Seq(GSE58341)/Homer	GTGGGCCCCA	0.01	-5.39	0.0211	160	0.0164	528.5	0.0132
Bach2(bZIP)/OCILy7-Bach2-ChIP-Seq(GSE44420)/Homer	TGCTGAGTCA	0.01	-5.389	0.0211	200	0.0205	676.3	0.0169
Six1(Homeobox)/Myoblast-Six1-ChIP-Chip(GSE20150)/Homer	GKVTCADRTTWC	0.01	-5.373	0.0211	212	0.0217	721.5	0.0181
VDR(NR),DR3/GM10855-VDR+vitD-ChIP-Seq(GSE22484)/Homer	ARAGGTCANWGAGTTCANNN	0.01	-5.338	0.0213	230	0.0235	789.8	0.0198
CEBP:AP1(bZIP)/ThioMac-CEBPb-ChIP-Seq(GSE21512)/Homer	DRTGTTGCAA	0.01	-5.047	0.0281	606	0.062	2241.1	0.0561
BATF(bZIP)/Th17-BATF-ChIP-Seq(GSE39756)/Homer	DATGASTCAT	0.01	-4.966	0.0301	545	0.0558	2006.1	0.0502
STAT6(Stat)/CD4-Stat6-ChIP-Seq(GSE22104)/Homer	ABTTCYYRRGAA	0.01	-4.945	0.0303	451	0.0462	1642.3	0.0411
HRE(HSF)/Striatum-HSF1-ChIP-Seq(GSE38000)/Homer	TTCTAGAABNTTCTA	0.01	-4.938	0.0303	208	0.0213	714.5	0.0179
Tcfcp2l1(CP2)/mES-Tcfcp2l1-ChIP-Seq(GSE11431)/Homer	NRAACCRGTTYRAACCRGYT	0.01	-4.85	0.0324	187	0.0191	637.1	0.0159
FOXM1(Forkhead)/MCF7-FOXM1-ChIP-Seq(GSE72977)/Homer	TRTTTACTTW	0.01	-4.849	0.0324	849	0.0869	3201.9	0.0802
Olig2(bHLH)/Neuron-Olig2-ChIP-Seq(GSE30882)/Homer	RCCATMTGTT	0.01	-4.784	0.0338	2249	0.2302	8790.9	0.2201
Oct4:Sox17(POU,Homeobox,HMG)/F9-Sox17-ChIP-Seq(GSE44553)/Homer	CCATTGTATGCAAAT	0.01	-4.774	0.0338	105	0.0107	336.5	0.0084
Reverb(NR),DR2/RAW-Reverba.biotin-ChIP-Seq(GSE45914)/Homer	GTRGGTCASTGGGTCA	0.01	-4.753	0.034	157	0.0161	527.7	0.0132
STAT1(Stat)/HelaS3-STAT1-ChIP-Seq(GSE12782)/Homer	NATTTCCNGGAAAT	0.01	-4.716	0.0348	240	0.0246	839.9	0.021
STAT6(Stat)/Macrophage-Stat6-ChIP-Seq(GSE38377)/Homer	TTCCKNAGAA	0.01	-4.658	0.0365	470	0.0481	1724.1	0.0432
Esrrb(NR)/mES-Esrrb-ChIP-Seq(GSE11431)/Homer	KTGACCTTGA	0.01	-4.64	0.0367	713	0.073	2674.4	0.067
FOXA1(Forkhead)/MCF7-FOXA1-ChIP-Seq(GSE26831)/Homer	WAAGTAAACA	0.1	-4.59	0.0381	755	0.0773	2841.6	0.0711
p63(p53)/Keratinocyte-p63-ChIP-Seq(GSE17611)/Homer	NNDRCATGYCYNRRCATGYH	0.1	-4.544	0.0394	432	0.0442	1580.1	0.0396
Mef2d(MADS)/Retina-Mef2d-ChIP-Seq(GSE61391)/Homer	GCTATTTTTAGC	0.1	-4.487	0.0413	113	0.0116	369.6	0.0093
ELF5(ETS)/T47D-ELF5-ChIP-Seq(GSE30407)/Homer	ACVAGGAAGT	0.1	-4.389	0.045	769	0.0787	2905	0.0727
RUNX(Runt)/HPC7-Runx1-ChIP-Seq(GSE22178)/Homer	SAAACCACAG	0.1	-4.345	0.0465	783	0.0801	2961.6	0.0741
GATA3(Zf)/iTreg-Gata3-ChIP-Seq(GSE20898)/Homer	AGATAASR	0.1	-4.293	0.0485	1185	0.1213	4557.6	0.1141
CEBP:CEBP(bZIP)/MEF-Chop-ChIP-Seq(GSE35681)/Homer	NTNATGCAAYMNNHTGMAAY	0.1	-4.291	0.0485	98	0.01	317.9	0.008
Fosl2(bZIP)/3T3L1-Fosl2-ChIP-Seq(GSE56872)/Homer	NATGASTCABNN	0.1	-4.128	0.0559	298	0.0305	1074	0.0269
SpiB(ETS)/OCILY3-SPIB-ChIP-Seq(GSE56857)/Homer	AAAGRGGAAGTG	0.1	-4.075	0.0583	214	0.0219	754.2	0.0189
IRF4(IRF)/GM12878-IRF4-ChIP-Seq(GSE32465)/Homer	ACTGAAACCA	0.1	-4.034	0.0601	383	0.0392	1405.6	0.0352
IRF2(IRF)/Erythroblas-IRF2-ChIP-Seq(GSE36985)/Homer	GAAASYGAAASY	0.1	-3.981	0.0627	93	0.0095	303.5	0.0076
Lhx2(Homeobox)/HFSC-Lhx2-ChIP-Seq(GSE48068)/Homer	TAATTAGN	0.1	-3.928	0.0654	771	0.0789	2931.8	0.0734
GLI3(Zf)/Limb-GLI3-ChIP-Chip(GSE11077)/Homer	CGTGGGTGGTCC	0.1	-3.896	0.0668	153	0.0157	527.1	0.0132
NF1(CTF)/LNCAP-NF1-ChIP-Seq(Unpublished)/Homer	CYTGGCABNSTGCCAR	0.1	-3.67	0.0829	458	0.0469	1709.2	0.0428
Tcf4(HMG)/Hct116-Tcf4-ChIP-Seq(SRA012054)/Homer	ASATCAAAGGVA	0.1	-3.65	0.0837	432	0.0442	1608.6	0.0403
Jun-AP1(bZIP)/K562-cJun-ChIP-Seq(GSE31477)/Homer	GATGASTCATCN	0.1	-3.615	0.0859	216	0.0221	772.6	0.0193
PAX5(Paired,Homeobox),condensed/GM12878-PAX5-ChIP-Seq(GSE32465)/Homer	GTCACGCTCSCTGM	0.1	-3.584	0.0877	116	0.0119	394.6	0.0099
AMYB(HTH)/Testes-AMYB-ChIP-Seq(GSE44588)/Homer	TGGCAGTTGG	0.1	-3.484	0.096	1595	0.1632	6243.5	0.1563
Ascl1(bHLH)/NeuralTubes-Ascl1-ChIP-Seq(GSE55840)/Homer	NNVVCAGCTGBN	0.1	-3.481	0.096	2005	0.2052	7893.9	0.1976

## Sheet: eN
Motif	Consensus	P-value	LogPval	q-Val	Number. Targets	Percentage Targets	Number. Background	Percentage Background
Sox10(HMG)/SciaticNerve-Sox3-ChIP-Seq(GSE35132)/Homer	CCWTTGTYYB	1e-22	-51.64	0	1653	0.2254	7609.3	0.1798
Sox3(HMG)/NPC-Sox3-ChIP-Seq(GSE33059)/Homer	CCWTTGTY	1e-21	-50.21	0	1764	0.2405	8225.8	0.1944
Sox2(HMG)/mES-Sox2-ChIP-Seq(GSE11431)/Homer	BCCATTGTTC	1e-19	-45.71	0	937	0.1277	4005.9	0.0947
Sox4(HMG)/proB-Sox4-ChIP-Seq(GSE50066)/Homer	YCTTTGTTCC	1e-16	-38.79	0	867	0.1182	3757.3	0.0888
Sox15(HMG)/CPA-Sox15-ChIP-Seq(GSE62909)/Homer	RAACAATGGN	1e-16	-37.35	0	1098	0.1497	4966.6	0.1174
Tgif1(Homeobox)/mES-Tgif1-ChIP-Seq(GSE55404)/Homer	YTGWCADY	1e-13	-30.57	0	2843	0.3876	14635.4	0.3459
Foxo1(Forkhead)/RAW-Foxo1-ChIP-Seq(Fan et al.)/Homer	CTGTTTAC	1e-11	-27.41	0	1703	0.2322	8413.7	0.1989
Sox6(HMG)/Myotubes-Sox6-ChIP-Seq(GSE32627)/Homer	CCATTGTTNY	1e-11	-26.66	0	1557	0.2123	7640.7	0.1806
AR-halfsite(NR)/LNCaP-AR-ChIP-Seq(GSE27824)/Homer	CCAGGAACAG	1e-10	-24.09	0	3348	0.4564	17714	0.4187
Tgif2(Homeobox)/mES-Tgif2-ChIP-Seq(GSE55404)/Homer	TGTCANYT	1e-10	-23.29	0	2923	0.3985	15328.2	0.3623
ERG(ETS)/VCaP-ERG-ChIP-Seq(GSE14097)/Homer	ACAGGAAGTG	1e-07	-17.5	0	1275	0.1738	6370.6	0.1506
Sox9(HMG)/Limb-SOX9-ChIP-Seq(GSE73225)/Homer	AGGVNCCTTTGT	1e-06	-14.02	0	794	0.1082	3877.7	0.0916
Nkx6.1(Homeobox)/Islet-Nkx6.1-ChIP-Seq(GSE40975)/Homer	GKTAATGR	1e-06	-13.87	0	2518	0.3433	13419.7	0.3172
Isl1(Homeobox)/Neuron-Isl1-ChIP-Seq(GSE31456)/Homer	CTAATKGV	1e-05	-12.98	0.0001	1779	0.2425	9311.4	0.2201
HOXA9(Homeobox)/HSC-Hoxa9-ChIP-Seq(GSE33509)/Homer	GGCCATAAATCA	1e-05	-12.12	0.0001	611	0.0833	2953.2	0.0698
Pdx1(Homeobox)/Islet-Pdx1-ChIP-Seq(SRA008281)/Homer	YCATYAATCA	1e-05	-11.6	0.0002	914	0.1246	4598.8	0.1087
Smad2(MAD)/ES-SMAD2-ChIP-Seq(GSE29422)/Homer	CTGTCTGG	1e-05	-11.55	0.0002	1293	0.1763	6675.5	0.1578
EHF(ETS)/LoVo-EHF-ChIP-Seq(GSE49402)/Homer	AVCAGGAAGT	0.0001	-10.63	0.0004	1028	0.1401	5254.7	0.1242
Foxa2(Forkhead)/Liver-Foxa2-ChIP-Seq(GSE25694)/Homer	CYTGTTTACWYW	0.0001	-10.01	0.0008	744	0.1014	3729.3	0.0881
Chop(bZIP)/MEF-Chop-ChIP-Seq(GSE35681)/Homer	ATTGCATCAT	0.0001	-9.973	0.0008	191	0.026	820.6	0.0194
Smad4(MAD)/ESC-SMAD4-ChIP-Seq(GSE29422)/Homer	VBSYGTCTGG	0.0001	-9.9	0.0008	1326	0.1808	6926.5	0.1637
CEBP:AP1(bZIP)/ThioMac-CEBPb-ChIP-Seq(GSE21512)/Homer	DRTGTTGCAA	0.0001	-9.621	0.001	642	0.0875	3191.5	0.0754
Hoxc9(Homeobox)/Ainv15-Hoxc9-ChIP-Seq(GSE21812)/Homer	GGCCATAAATCA	0.0001	-9.542	0.001	462	0.063	2231	0.0527
Gata4(Zf)/Heart-Gata4-ChIP-Seq(GSE35151)/Homer	NBWGATAAGR	0.0001	-9.509	0.001	888	0.1211	4530.2	0.1071
EBF1(EBF)/Near-E2A-ChIP-Seq(GSE21512)/Homer	GTCCCCWGGGGA	0.001	-9.154	0.0014	627	0.0855	3126	0.0739
Gata2(Zf)/K562-GATA2-ChIP-Seq(GSE18829)/Homer	BBCTTATCTS	0.001	-8.969	0.0016	570	0.0777	2824	0.0667
Gata1(Zf)/K562-GATA1-ChIP-Seq(GSE18829)/Homer	SAGATAAGRV	0.001	-8.558	0.0023	497	0.0678	2445.8	0.0578
Rbpj1(?)/Panc1-Rbpj1-ChIP-Seq(GSE47459)/Homer	HTTTCCCASG	0.001	-8.5	0.0023	1148	0.1565	6003	0.1419
Unknown-ESC-element(?)/mES-Nanog-ChIP-Seq(GSE11724)/Homer	CACAGCAGGGGG	0.001	-8.466	0.0023	413	0.0563	2000.6	0.0473
Foxh1(Forkhead)/hESC-FOXH1-ChIP-Seq(GSE29422)/Homer	NNTGTGGATTSS	0.001	-8.354	0.0025	535	0.0729	2655.8	0.0628
Oct4:Sox17(POU,Homeobox,HMG)/F9-Sox17-ChIP-Seq(GSE44553)/Homer	CCATTGTATGCAAAT	0.001	-8.189	0.0029	143	0.0195	609.5	0.0144
Hoxb4(Homeobox)/ES-Hoxb4-ChIP-Seq(GSE34014)/Homer	TGATTRATGGCY	0.001	-8.146	0.0029	182	0.0248	805	0.019
Smad3(MAD)/NPC-Smad3-ChIP-Seq(GSE36673)/Homer	TWGTCTGV	0.001	-8.144	0.0029	2457	0.335	13376.1	0.3161
Eomes(T-box)/H9-Eomes-ChIP-Seq(GSE26097)/Homer	ATTAACACCT	0.001	-8.002	0.0031	1795	0.2447	9641.1	0.2279
EBF(EBF)/proBcell-EBF-ChIP-Seq(GSE21978)/Homer	DGTCCCYRGGGA	0.001	-7.809	0.0037	137	0.0187	585.6	0.0138
Meis1(Homeobox)/MastCells-Meis1-ChIP-Seq(GSE48085)/Homer	VGCTGWCAVB	0.001	-7.789	0.0037	1424	0.1941	7572.1	0.179
ZBTB18(Zf)/HEK293-ZBTB18.GFP-ChIP-Seq(GSE58341)/Homer	AACATCTGGA	0.001	-7.768	0.0037	424	0.0578	2078.2	0.0491
STAT6(Stat)/CD4-Stat6-ChIP-Seq(GSE22104)/Homer	ABTTCYYRRGAA	0.001	-7.709	0.0038	473	0.0645	2342.4	0.0554
NFkB-p65-Rel(RHD)/ThioMac-LPS-Expression(GSE23622)/Homer	GGAAATTCCC	0.001	-7.636	0.0039	43	0.0059	142.3	0.0034
SCL(bHLH)/HPC7-Scl-ChIP-Seq(GSE13511)/Homer	AVCAGCTG	0.001	-7.484	0.0045	3631	0.495	20138.9	0.476
Fox:Ebox(Forkhead,bHLH)/Panc1-Foxa2-ChIP-Seq(GSE47459)/Homer	NNNVCTGWGYAAACASN	0.001	-7.424	0.0046	930	0.1268	4846	0.1145
STAT4(Stat)/CD4-Stat4-ChIP-Seq(GSE22104)/Homer	NYTTCCWGGAAR	0.001	-7.389	0.0047	794	0.1082	4098.2	0.0969
FOXP1(Forkhead)/H9-FOXP1-ChIP-Seq(GSE31006)/Homer	NYYTGTTTACHN	0.001	-7.039	0.0065	385	0.0525	1891.9	0.0447
Gfi1b(Zf)/HPC7-Gfi1b-ChIP-Seq(GSE22178)/Homer	MAATCACTGC	0.01	-6.877	0.0075	547	0.0746	2769.6	0.0655
Lhx2(Homeobox)/HFSC-Lhx2-ChIP-Seq(GSE48068)/Homer	TAATTAGN	0.01	-6.686	0.0088	1019	0.1389	5372.8	0.127
TATA-Box(TBP)/Promoter/Homer	CCTTTTAWAGSC	0.01	-6.537	0.01	1139	0.1553	6047.9	0.1429
RUNX-AML(Runt)/CD4+-PolII-ChIP-Seq(Barski et al.)/Homer	GCTGTGGTTW	0.01	-6.396	0.0113	577	0.0787	2950.9	0.0697
HNF6(Homeobox)/Liver-Hnf6-ChIP-Seq(ERP000394)/Homer	NTATYGATCH	0.01	-6.394	0.0113	466	0.0635	2347.6	0.0555
Pitx1(Homeobox)/Chicken-Pitx1-ChIP-Seq(GSE38910)/Homer	TAATCCCN	0.01	-6.079	0.0149	3708	0.5055	20686.9	0.4889
STAT6(Stat)/Macrophage-Stat6-ChIP-Seq(GSE38377)/Homer	TTCCKNAGAA	0.01	-6.045	0.0151	475	0.0648	2408.4	0.0569
Atf4(bZIP)/MEF-Atf4-ChIP-Seq(GSE35681)/Homer	MTGATGCAAT	0.01	-5.622	0.0226	228	0.0311	1096.9	0.0259
GATA3(Zf)/iTreg-Gata3-ChIP-Seq(GSE20898)/Homer	AGATAASR	0.01	-5.335	0.0296	1344	0.1832	7264	0.1717
Atf1(bZIP)/K562-ATF1-ChIP-Seq(GSE31477)/Homer	GATGACGTCA	0.01	-5.153	0.0348	480	0.0654	2469	0.0584
CRX(Homeobox)/Retina-Crx-ChIP-Seq(GSE20012)/Homer	GCTAATCC	0.01	-4.872	0.0453	2086	0.2844	11495.3	0.2717
MyoD(bHLH)/Myotube-MyoD-ChIP-Seq(GSE21614)/Homer	RRCAGCTGYTSY	0.01	-4.821	0.0467	530	0.0723	2757	0.0652
Lhx1(Homeobox)/EmbryoCarcinoma-Lhx1-ChIP-Seq(GSE70957)/Homer	NNYTAATTAR	0.01	-4.641	0.0549	1056	0.144	5691.6	0.1345
Esrrb(NR)/mES-Esrrb-ChIP-Seq(GSE11431)/Homer	KTGACCTTGA	0.01	-4.618	0.0553	522	0.0712	2722.6	0.0643
Pbx3(Homeobox)/GM12878-PBX3-ChIP-Seq(GSE32465)/Homer	SCTGTCAMTCAN	0.01	-4.608	0.0553	182	0.0248	879.9	0.0208
Nur77(NR)/K562-NR4A1-ChIP-Seq(GSE31363)/Homer	TGACCTTTNCNT	0.1	-4.41	0.0657	149	0.0203	710.3	0.0168
E2F6(E2F)/Hela-E2F6-ChIP-Seq(GSE31477)/Homer	GGCGGGAARN	0.1	-4.257	0.0753	154	0.021	740.3	0.0175
Stat3+il21(Stat)/CD4-Stat3-ChIP-Seq(GSE19198)/Homer	SVYTTCCNGGAARB	0.1	-4.07	0.0893	540	0.0736	2847.9	0.0673
NFAT:AP1(RHD,bZIP)/Jurkat-NFATC1-ChIP-Seq(Jolma et al.)/Homer	SARTGGAAAAWRTGAGTCAB	0.1	-4.039	0.0906	134	0.0183	640.3	0.0151

## Sheet: lN
Motif Name	Consensus	P-value	Log P-value	q-value (Benjamini)	# of Target Sequences with Motif(of 13193)	% of Target Sequences with Motif	# of Background Sequences with Motif(of 36486)	% of Background Sequences with Motif
Sox15(HMG)/CPA-Sox15-ChIP-Seq(GSE62909)/Homer	RAACAATGGN	1e-15	-35.71	0	1500	0.1137	3378.6	0.0926
Sox10(HMG)/SciaticNerve-Sox3-ChIP-Seq(GSE35132)/Homer	CCWTTGTYYB	1e-11	-26.15	0	2448	0.1855	5952.5	0.1632
AR-halfsite(NR)/LNCaP-AR-ChIP-Seq(GSE27824)/Homer	CCAGGAACAG	1e-09	-22.4	0	6571	0.498	17172.4	0.4707
Sox3(HMG)/NPC-Sox3-ChIP-Seq(GSE33059)/Homer	CCWTTGTY	1e-09	-21.12	0	2491	0.1888	6155	0.1687
Foxo1(Forkhead)/RAW-Foxo1-ChIP-Seq(Fan_et_al.)/Homer	CTGTTTAC	1e-08	-20.56	0	2780	0.2107	6932	0.19
EBF1(EBF)/Near-E2A-ChIP-Seq(GSE21512)/Homer	GTCCCCWGGGGA	1e-08	-19.38	0	1636	0.124	3941.4	0.108
Sox2(HMG)/mES-Sox2-ChIP-Seq(GSE11431)/Homer	BCCATTGTTC	1e-08	-19.31	0	1231	0.0933	2895.8	0.0794
Fox:Ebox(Forkhead,bHLH)/Panc1-Foxa2-ChIP-Seq(GSE47459)/Homer	NNNVCTGWGYAAACASN	1e-08	-19.31	0	1659	0.1257	4002.3	0.1097
Sox6(HMG)/Myotubes-Sox6-ChIP-Seq(GSE32627)/Homer	CCATTGTTNY	1e-07	-17.46	0	2140	0.1622	5297.7	0.1452
RUNX-AML(Runt)/CD4+-PolII-ChIP-Seq(Barski_et_al.)/Homer	GCTGTGGTTW	1e-06	-15.33	0	1125	0.0853	2681.9	0.0735
Sox4(HMG)/proB-Sox4-ChIP-Seq(GSE50066)/Homer	YCTTTGTTCC	1e-06	-14.94	0	1205	0.0913	2894.5	0.0793
Rbpj1(?)/Panc1-Rbpj1-ChIP-Seq(GSE47459)/Homer	HTTTCCCASG	1e-06	-14.92	0	2285	0.1732	5734.3	0.1572
Foxh1(Forkhead)/hESC-FOXH1-ChIP-Seq(GSE29422)/Homer	NNTGTGGATTSS	1e-06	-14.24	0	778	0.059	1807.4	0.0495
Tcf21(bHLH)/ArterySmoothMuscle-Tcf21-ChIP-Seq(GSE61369)/Homer	NAACAGCTGG	1e-05	-13.53	0	1574	0.1193	3883.1	0.1064
BMYB(HTH)/Hela-BMYB-ChIP-Seq(GSE27030)/Homer	NHAACBGYYV	1e-05	-13.28	0	2086	0.1581	5242.2	0.1437
NF1-halfsite(CTF)/LNCaP-NF1-ChIP-Seq(Unpublished)/Homer	YTGCCAAG	1e-05	-13.2	0	2825	0.2141	7218.3	0.1979
GATA3(Zf)/iTreg-Gata3-ChIP-Seq(GSE20898)/Homer	AGATAASR	1e-05	-12.61	0.0001	1921	0.1456	4819.6	0.1321
Gata4(Zf)/Heart-Gata4-ChIP-Seq(GSE35151)/Homer	NBWGATAAGR	1e-05	-12.57	0.0001	1268	0.0961	3099.2	0.085
ERG(ETS)/VCaP-ERG-ChIP-Seq(GSE14097)/Homer	ACAGGAAGTG	1e-05	-12.33	0.0001	2411	0.1827	6131.4	0.1681
Tgif2(Homeobox)/mES-Tgif2-ChIP-Seq(GSE55404)/Homer	TGTCANYT	1e-05	-12.12	0.0001	5066	0.3839	13330.5	0.3654
Atoh1(bHLH)/Cerebellum-Atoh1-ChIP-Seq(GSE22111)/Homer	VNRVCAGCTGGY	0.0001	-11.28	0.0002	1836	0.1391	4624.3	0.1268
RFX(HTH)/K562-RFX3-ChIP-Seq(SRA012198)/Homer	CGGTTGCCATGGCAAC	0.0001	-10.92	0.0003	126	0.0095	235.4	0.0065
Tgif1(Homeobox)/mES-Tgif1-ChIP-Seq(GSE55404)/Homer	YTGWCADY	0.0001	-10.57	0.0004	4755	0.3604	12532.8	0.3435
Zic(Zf)/Cerebellum-ZIC1.2-ChIP-Seq(GSE60731)/Homer	CCTGCTGAGH	0.0001	-9.833	0.0007	1419	0.1075	3552.6	0.0974
Rfx2(HTH)/LoVo-RFX2-ChIP-Seq(GSE49402)/Homer	GTTGCCATGGCAACM	0.0001	-9.793	0.0007	144	0.0109	283.7	0.0078
Smad3(MAD)/NPC-Smad3-ChIP-Seq(GSE36673)/Homer	TWGTCTGV	0.0001	-9.435	0.001	4821	0.3654	12754.2	0.3496
Smad4(MAD)/ESC-SMAD4-ChIP-Seq(GSE29422)/Homer	VBSYGTCTGG	0.0001	-9.331	0.001	2717	0.2059	7037.2	0.1929
FOXP1(Forkhead)/H9-FOXP1-ChIP-Seq(GSE31006)/Homer	NYYTGTTTACHN	0.0001	-9.313	0.001	505	0.0383	1179.1	0.0323
Foxa2(Forkhead)/Liver-Foxa2-ChIP-Seq(GSE25694)/Homer	CYTGTTTACWYW	0.0001	-9.302	0.001	1019	0.0772	2510.5	0.0688
Eomes(T-box)/H9-Eomes-ChIP-Seq(GSE26097)/Homer	ATTAACACCT	0.0001	-9.212	0.0011	2987	0.2264	7770.5	0.213
Oct4:Sox17(POU,Homeobox,HMG)/F9-Sox17-ChIP-Seq(GSE44553)/Homer	CCATTGTATGCAAAT	0.001	-9.035	0.0012	158	0.012	321.5	0.0088
Atf3(bZIP)/GBM-ATF3-ChIP-Seq(GSE33912)/Homer	DATGASTCATHN	0.001	-8.728	0.0016	830	0.0629	2027.4	0.0556
AMYB(HTH)/Testes-AMYB-ChIP-Seq(GSE44588)/Homer	TGGCAGTTGG	0.001	-8.702	0.0016	2202	0.1669	5670.5	0.1554
TEAD4(TEA)/Tropoblast-Tead4-ChIP-Seq(GSE37350)/Homer	CCWGGAATGY	0.001	-8.556	0.0018	1203	0.0912	3010.1	0.0825
GATA(Zf),IR4/iTreg-Gata3-ChIP-Seq(GSE20898)/Homer	NAGATWNBNATCTNN	0.001	-8.467	0.0019	105	0.008	201.9	0.0055
Tcf12(bHLH)/GM12878-Tcf12-ChIP-Seq(GSE32465)/Homer	VCAGCTGYTG	0.001	-8.192	0.0025	1570	0.119	3993.1	0.1095
AP-2gamma(AP2)/MCF7-TFAP2C-ChIP-Seq(GSE21234)/Homer	SCCTSAGGSCAW	0.001	-7.717	0.0038	1358	0.1029	3441.2	0.0943
Mef2d(MADS)/Retina-Mef2d-ChIP-Seq(GSE61391)/Homer	GCTATTTTTAGC	0.001	-7.636	0.0041	178	0.0135	380.8	0.0104
SCL(bHLH)/HPC7-Scl-ChIP-Seq(GSE13511)/Homer	AVCAGCTG	0.001	-7.611	0.0041	7306	0.5537	19677.9	0.5394
ZBTB18(Zf)/HEK293-ZBTB18.GFP-ChIP-Seq(GSE58341)/Homer	AACATCTGGA	0.001	-6.976	0.0074	824	0.0624	2046.5	0.0561
X-box(HTH)/NPC-H3K4me1-ChIP-Seq(GSE16256)/Homer	GGTTGCCATGGCAA	0.001	-6.943	0.0075	164	0.0124	352.5	0.0097
NFkB-p65(RHD)/GM12787-p65-ChIP-Seq(GSE19485)/Homer	WGGGGATTTCCC	0.001	-6.926	0.0075	656	0.0497	1607.9	0.0441
Oct4(POU,Homeobox)/mES-Oct4-ChIP-Seq(GSE11431)/Homer	ATTTGCATAW	0.001	-6.909	0.0075	498	0.0377	1197.4	0.0328
MyoD(bHLH)/Myotube-MyoD-ChIP-Seq(GSE21614)/Homer	RRCAGCTGYTSY	0.01	-6.894	0.0075	1265	0.0959	3215.4	0.0881
ZNF675(Zf)/HEK293-ZNF675.GFP-ChIP-Seq(GSE58341)/Homer	ARGAGGMCAAAATGW	0.01	-6.87	0.0075	200	0.0152	441.6	0.0121
AP-1(bZIP)/ThioMac-PU.1-ChIP-Seq(GSE21512)/Homer	VTGACTCATC	0.01	-6.836	0.0075	953	0.0722	2389.9	0.0655
Gata1(Zf)/K562-GATA1-ChIP-Seq(GSE18829)/Homer	SAGATAAGRV	0.01	-6.772	0.0078	742	0.0562	1835.5	0.0503
Tbox:Smad(T-box,MAD)/ESCd5-Smad2_3-ChIP-Seq(GSE29422)/Homer	AGGTGHCAGACA	0.01	-6.54	0.0096	331	0.0251	774.5	0.0212
GRE(NR),IR3/RAW264.7-GRE-ChIP-Seq(Unpublished)/Homer	VAGRACAKWCTGTYC	0.01	-6.522	0.0096	356	0.027	838.7	0.023
Tlx?(NR)/NPC-H3K4me1-ChIP-Seq(GSE16256)/Homer	CTGGCAGSCTGCCA	0.01	-6.484	0.0097	758	0.0574	1883.4	0.0516
ZNF317(Zf)/HEK293-ZNF317.GFP-ChIP-Seq(GSE58341)/Homer	GTCWGCTGTYYCTCT	0.01	-6.48	0.0097	136	0.0103	288.2	0.0079
AP-2alpha(AP2)/Hela-AP2alpha-ChIP-Seq(GSE31477)/Homer	ATGCCCTGAGGC	0.01	-6.478	0.0097	991	0.0751	2498.4	0.0685
Esrrb(NR)/mES-Esrrb-ChIP-Seq(GSE11431)/Homer	KTGACCTTGA	0.01	-6.231	0.0118	997	0.0756	2520.9	0.0691
Brachyury(T-box)/Mesoendoderm-Brachyury-ChIP-exo(GSE54963)/Homer	ANTTMRCASBNNNGTGYKAAN	0.01	-5.986	0.0149	393	0.0298	941	0.0258
Meis1(Homeobox)/MastCells-Meis1-ChIP-Seq(GSE48085)/Homer	VGCTGWCAVB	0.01	-5.833	0.017	2823	0.2139	7449	0.2042
NF1:FOXA1(CTF,Forkhead)/LNCAP-FOXA1-ChIP-Seq(GSE27824)/Homer	WNTGTTTRYTTTGGCA	0.01	-5.523	0.0227	61	0.0046	117.5	0.0032
Brn2(POU,Homeobox)/NPC-Brn2-ChIP-Seq(GSE35496)/Homer	ATGAATATTC	0.01	-5.46	0.0238	104	0.0079	219.1	0.006
Fra1(bZIP)/BT549-Fra1-ChIP-Seq(GSE46166)/Homer	NNATGASTCATH	0.01	-5.436	0.024	668	0.0506	1669.1	0.0458
EWS:ERG-fusion(ETS)/CADO_ES1-EWS:ERG-ChIP-Seq(SRA014231)/Homer	ATTTCCTGTN	0.01	-5.366	0.0253	987	0.0748	2516.5	0.069
Gata2(Zf)/K562-GATA2-ChIP-Seq(GSE18829)/Homer	BBCTTATCTS	0.01	-5.325	0.0259	821	0.0622	2076.8	0.0569
MYB(HTH)/ERMYB-Myb-ChIPSeq(GSE22095)/Homer	GGCVGTTR	0.01	-5.181	0.0294	2402	0.182	6333.7	0.1736
STAT4(Stat)/CD4-Stat4-ChIP-Seq(GSE22104)/Homer	NYTTCCWGGAAR	0.01	-5.127	0.0305	1271	0.0963	3282.5	0.09
Hoxc9(Homeobox)/Ainv15-Hoxc9-ChIP-Seq(GSE21812)/Homer	GGCCATAAATCA	0.01	-4.868	0.0389	520	0.0394	1292.8	0.0354
PGR(NR)/EndoStromal-PGR-ChIP-Seq(GSE69539)/Homer	AAGAACATWHTGTTC	0.01	-4.734	0.0438	317	0.024	765.4	0.021
ETS:E-box(ETS,bHLH)/HPC7-Scl-ChIP-Seq(GSE22178)/Homer	AGGAARCAGCTG	0.01	-4.732	0.0438	142	0.0108	319.8	0.0088
Isl1(Homeobox)/Neuron-Isl1-ChIP-Seq(GSE31456)/Homer	CTAATKGV	0.01	-4.663	0.0456	2517	0.1908	6668.5	0.1828
GRE(NR),IR3/A549-GR-ChIP-Seq(GSE32465)/Homer	NRGVACABNVTGTYCY	0.01	-4.611	0.0473	199	0.0151	464.3	0.0127
Fli1(ETS)/CD8-FLI-ChIP-Seq(GSE20898)/Homer	NRYTTCCGGH	0.01	-4.607	0.0473	1449	0.1098	3778.1	0.1036
Ap4(bHLH)/AML-Tfap4-ChIP-Seq(GSE45738)/Homer	NAHCAGCTGD	0.1	-4.478	0.0525	2022	0.1532	5332.2	0.1462
Etv2(ETS)/ES-ER71-ChIP-Seq(GSE59402)/Homer(0.967)	NNAYTTCCTGHN	0.1	-4.313	0.061	1330	0.1008	3468.6	0.0951
Rfx1(HTH)/NPC-H3K4me1-ChIP-Seq(GSE16256)/Homer	KGTTGCCATGGCAA	0.1	-4.304	0.061	293	0.0222	710.6	0.0195
Arnt:Ahr(bHLH)/MCF7-Arnt-ChIP-Seq(Lo_et_al.)/Homer	TBGCACGCAA	0.1	-4.104	0.0732	809	0.0613	2077.4	0.0569
MyoG(bHLH)/C2C12-MyoG-ChIP-Seq(GSE36024)/Homer	AACAGCTG	0.1	-4.049	0.0762	1716	0.13	4521.7	0.1239
Oct6(POU,Homeobox)/NPC-Oct6-ChIP-Seq(GSE35496)/Homer	WATGCAAATGAG	0.1	-3.986	0.0801	455	0.0345	1140.9	0.0313
Brn1(POU,Homeobox)/NPC-Brn1-ChIP-Seq(GSE35496)/Homer	TATGCWAATBAV	0.1	-3.956	0.0814	352	0.0267	870.1	0.0239
Ets1-distal(ETS)/CD4+-PolII-ChIP-Seq(Barski_et_al.)/Homer	MACAGGAAGT	0.1	-3.953	0.0814	457	0.0346	1146.1	0.0314
Smad2(MAD)/ES-SMAD2-ChIP-Seq(GSE29422)/Homer	CTGTCTGG	0.1	-3.898	0.084	2545	0.1929	6781.7	0.1859
Sox9(HMG)/Limb-SOX9-ChIP-Seq(GSE73225)/Homer	AGGVNCCTTTGT	0.1	-3.818	0.0898	1262	0.0956	3303.4	0.0906
ZNF322(Zf)/HEK293-ZNF322.GFP-ChIP-Seq(GSE58341)/Homer	GAGCCTGGTACTGWGCCTGR	0.1	-3.774	0.0927	474	0.0359	1195.6	0.0328
REST-NRSF(Zf)/Jurkat-NRSF-ChIP-Seq/Homer	GGMGCTGTCCATGGTGCTGA	0.1	-3.745	0.0942	12	0.0009	17.2	0.0005
Mef2c(MADS)/GM12878-Mef2c-ChIP-Seq(GSE32465)/Homer	DCYAAAAATAGM	0.1	-3.38	0.0981	357	0.0271	895.3	0.0245
