# Supplementary material for: Stage-Specific Transcription Factors Drive Astrogliogenesis by Remodeling Gene Regulatory Landscapes
Source: Cell Stem Cell. 2018 Oct 4;23(4):557–571.e8. doi: 10.1016/j.stem.2018.09.008 (PMC6179960; doi:10.1016/j.stem.2018.09.008)
Supplement: Table S5. Genes Commonly Regulated following Nfia and Atf3 Depletion and Having H3K27ac Enrichment at their Regulatory Elements, Related to Figure 6 [file mmc6.xlsx]

## Sheet: Sheet1
runx2_DRG	atf3_DRG	Nfia_DRG	runx2_URG	common.Atf3.Nfia	nfia.all.K27ac	atf3.all.K27ac	Common.Atf3.all.Nfia.all
Col8a1	Aspg	Tnnt2	s	Srpx2	0610007P14Rik	0610007P14Rik	Adam11
Pcp4l1	P4ha3	Myh3	Cerk	Lin7a	0610010K14Rik	0610038B21Rik	Ampd3
Wif1	Enpep	Comp	Gsto1	Fbxo2	0610030E20Rik	0610039H22Rik	Aqp4
B3gnt5	Gpr55	Acta1	Igsf11	Fth1	0610038B21Rik	0610040F04Rik	Asap3
Lama4	Timp3	Abcc3	6530401D17Rik	Plxdc1	0610039H22Rik	0610040J01Rik	Bmf
Grm4	Aox3	Mrgprf	Fam38b	Kcnt1	0610040J01Rik	1110001J03Rik	Cacng5
Ass1	Sncb	Entpd2	Oat	Susd5	1110004F10Rik	1110007C09Rik	Cav2
Spp1	AI314831	Golga7b	Lonrf2	Prrx2	1110007C09Rik	1110008P14Rik	Clip4
Postn	Chi3l1	Rassf9	Chl1	Gm10638	1110015O18Rik	1110038B12Rik	Col6a1
Islr	Fibcd1	Lcn2	Tmod2	Lctl	1110034G24Rik	1110051M20Rik	Crb2
Emid2	Glycam1	Vdr	Erap1	Rpph1	1110051M20Rik	1500017E21Rik	Ctsb
Srpx2	Ggt5	Il19	Pak1	Fn1	1190002F15Rik	1600002D24Rik	Eef2k
Rcsd1	AU021034	Kcnj8	1700066M21Rik	Dpysl4	1190002N15Rik	1600014C23Rik	Efhd1
Rgs16	C3	Slc1a7	1700084C01Rik	Cdsn	1190005I06Rik	1600020E01Rik	Fth1
Psd4	Ltbp2	Kcna5	Atp8a1	Il19	1500009L16Rik	1700001D01Rik	Fzd9
Arhgap6	Sorbs3	C3	Eef2k	Smoc2	1500015O10Rik	1700001G11Rik	Gas7
Myl9	Acta1	Anxa8	Trib3	Tgfb3	1500017E21Rik	1700001K19Rik	Ggta1
Fscn1	Comp	Chi3l1	Vcan	Sez6	1600014C23Rik	1700001O22Rik	Hspb1
Scn1b	Aqp4	Reg3g	Tmem194b	Igfbp7	1600020E01Rik	1700003F12Rik	Htra3
Slit3	Klhl30	Wisp2	Sox13	Itih3	1700001D01Rik	1700006H21Rik	Il1r1
Pgm5	Col9a1	Xdh	Stc2	Astn2	1700001K19Rik	1700007F19Rik	Itih3
Igfbp2	Cav3	Aspg	Ptpn4	Aqp1	1700001O22Rik	1700007J10Rik	Lbp
Kcna4	Trim63	Fam65c	Mtap6	Glycam1	1700003L19Rik	1700010I14Rik	Myo7a
Fibcd1	Podn	Icosl	Mobkl1b	Tle2	1700003M07Rik	1700010K23Rik	Nfasc
Tmem90b	Mt2	Glycam1	Sucnr1	Eln	1700006H21Rik	1700011E24Rik	Nfia
Loxl1	Fam65c	Steap3	Fam60a	Gad1	1700007F19Rik	1700011L22Rik	Ngf
Cox6b2	Dhrs7c	Steap4	Ephb6	Rnu1b2	1700007J10Rik	1700012C14Rik	Ntsr2
Cbr2	Cdsn	Serpina3f	Il34	Sema3f	1700008O03Rik	1700012D14Rik	Pgf
Cyp26b1	Ndrg2	Lbp	Yod1	Rsph1	1700010I14Rik	1700012H19Rik	Phactr1
Gucy1b3	Hspb1	Bcl3	Wt1	Wnk4	1700010K23Rik	1700013G24Rik	Podn
Ccl17	Oxtr	Col6a2	Ifit2	Fzd9	1700011B04Rik	1700015E13Rik	Ppl
Ccdc3	Capn3	Cxcl11	Thsd1	Apoe	1700011E24Rik	1700016G22Rik	Ppp1r3c
Slc6a6	Spata19	Ppp1r1b	Pcdhb7	Scrg1	1700011L22Rik	1700016L21Rik	Prune2
Galnt14	Myh8	Sgcg	Ddx58	Wisp2	1700012A03Rik	1700017B05Rik	Ptp4a3
Arc	Gm10638	6330512M04Rik	Tgfbi	Lynx1	1700012C14Rik	1700019G24Rik	Ripply1
Anxa3	Mmd2	Serpina3n	Htr3a	Hfe	1700012D14Rik	1700019O17Rik	Slc16a9
Tshr	Steap3	Agt	Cdh10	2610109H07Rik	1700012H19Rik	1700020G17Rik	Slc38a3
Ccna1	Plxdc1	Echdc2	Slc16a6	Klhdc8a	1700013G24Rik	1700021N21Rik	Slc39a14
Shisa6	Agt	Kng2	9030418K01Rik	Gcnt2	1700016L21Rik	1700022H01Rik	Sned1
Shisa9	Kcnab1	Prrx2	Ncapg2	Steap4	1700017B05Rik	1700025G04Rik	Sntg2
Fxyd7	Gabbr2	Mfap4	Rap1gap2	Podn	1700018L02Rik	1700025J12Rik	Tgfb3
Twist2	Pth1r	Enpep	Kcna6	6330512M04Rik	1700019G24Rik	1700027F09Rik	Tgfbi
Tceal3	Lctl	Sned1	Oas3	C1ql1	1700019O17Rik	1700028E10Rik	Tgm2
Mrc2	Speer8-ps1	Mterfd2	Scn3a	Ndrg1	1700020I14Rik	1700029H14Rik	Thbs2
Slco1a4	Mycbpap	Ripply1	Akna	Svep1	1700022H01Rik	1700030L20Rik	Timp3
Hs6st3	Psd4	Ndrg1	Plxnc1	Aspg	1700024I08Rik	1700034G24Rik	Xdh
Bmp4	Ascl2	Cdsn	Aadat	Aebp1	1700025G04Rik	1700044K03Rik
Lin7a	2610109H07Rik	Rbp2	Xrcc5	Sned1	1700027A15Rik	1700054A03Rik
Ar	Il19	Mylpf	Dclk3	Echdc2	1700028E10Rik	1700054K19Rik
Hic1	Spdef	Serpina3m	Rhobtb2	Fads3	1700029H14Rik	1700057H15Rik
Acss3	Wisp2	Kcnt1	Palm2	Mterfd2	1700034E13Rik	1700061G19Rik
Rcan2	1700084C01Rik	Tle6	Ankrd33b	Padi2	1700040L02Rik	1700066M21Rik
Foxd1	Adamts16	AU021034	Stxbp5	Enpep	1700044K03Rik	1700067G17Rik
Fmod	Vdr	Podn	Chst10	Timp3	1700048M11Rik	1700080O16Rik
Fam167a	Islr	Col6a1	Hc	Chi3l1	1700054K19Rik	1700084J12Rik
Fgl2	C1s	Igfbp7	Gjc2	Ggt5	1700057H15Rik	1700086L19Rik
Ftl2	Grm4	C1ra	Slc39a10	AU021034	1700061G19Rik	1700096J18Rik
Sparcl1	Kcna5	Pyhin1	H2-Gs10	C3	1700064J06Rik	1700096K18Rik
Fbxo2	Dnahc9	Ggt5	Ammecr1	Acta1	1700064M15Rik	1700096P03Rik
AI593442	Prrx2	Ifi204	Fam189a2	Comp	1700072O05Rik	1700099I09Rik
Fth1	Fam20a	Cacng5	Ifi202b	Aqp4	1700080N15Rik	1700102H20Rik
Ebf2	Kcnt1	Gm10638	Mbnl3	Col9a1	1700080O16Rik	1700104L18Rik
Akr1c14	Ripply1	Ppl	Rhbdl3	Fam65c	1700084J12Rik	1700108F19Rik
Ctsc	Gngt2	Rbfox3	E030003E18Rik	Ndrg2	1700095J12Rik	1700109K24Rik
Cd36	Unc13c	Myo7a	Serinc5	Hspb1	1700096P03Rik	1700110C19Rik
Ptgs2	4933439F11Rik	Kcna6	Ly6e	Steap3	1700099I09Rik	1700110K17Rik
Adora2a	Igfbp7	Slco1a6	Fyco1	Agt	1700101I11Rik	1700113A16Rik
Lars2	Kcna6	C4b	Gramd1c	Vdr	1700102P08Rik	1700113B09Rik
2900052N01Rik	Acaa1b	Tle2	BC005561	C1s	1700104L18Rik	1700120E14Rik
Ftl1	Speer7-ps1	Itih3	Nup210l	Kcna5	1700108F19Rik	1700120G07Rik
6030405A18Rik	Sned1	Eln	Rimklb	Ripply1	1700109G15Rik	1700123M08Rik
Cyp1a1	Rnu1b2	Cyp4f14	Mbd4	Kcna6	1700109K24Rik	1700125H03Rik
C130074G19Rik	Pdgfrl	Gcnt2	Ica1	C4b	1700110K17Rik	1700126H18Rik
Fam71a	Atp1a2	Gad1	Pik3r5	Sgcg	1700113B09Rik	1810010D01Rik
Rian	Adra2a	Sema3f	Plekhh1	Nfasc	1700120E14Rik	1810013A23Rik
Camk1g	Hist1h2be	Apoc1	Fam123a	Ppp1r1b	1700123L14Rik	1810013L24Rik
Myh4	Fscn2	Card10	Fam179a	4933407L21Rik	1700123O12Rik	1810026B05Rik
Ang2	Pgm5	Nfasc	Zbtb20	Cyp4f14	1700125H03Rik	1810030O07Rik
Npvf	Kif26b	Igf2	Eif2ak2	S100b	1700126H18Rik	1810041L15Rik
Cntnap2	C4b	Aqp5	Ankrd28	Prph	1810010H24Rik	1810043G02Rik
Col3a1	Iigp1	Cxcr7	Col27a1	Ggta1	1810011O10Rik	1810058I24Rik
Scg2	Sgcg	Igfn1	Camkk1	Ampd3	1810013A23Rik	1810062G17Rik
Anpep	Nfasc	Casp4	Magi2	Phkg1	1810024B03Rik	1810063I02Rik
Srrm4	Ppp1r1b	Lynx1	LOC100302688	Als2cl	1810026B05Rik	2010003K11Rik
Dusp1	8430408G22Rik	Ngf	Aldh1a1	Dll4	1810058I24Rik	2010009K17Rik
Gria1	Abi3	Pgf	Rfx3	Kcnj10	1810062G17Rik	2010106C02Rik
Ccrl1	4933407L21Rik	Ggta1	Snph	Gm13889	1810063I02Rik	2010107E04Rik
Tgfb1i1	Fgf18	Il1r1	Brdt	Icosl	2010001A14Rik	2010107G12Rik
Iapp	Psd2	Als2cl	Pcdha10	Myo7a	2010009K17Rik	2010111I01Rik
Speer8-ps1	Cyp4f14	C1qtnf1	Epha7	Ntsr2	2010106C02Rik	2010204K13Rik
Gcnt4	Htra4	Plxdc1	C530008M17Rik	Adam11	2010109A12Rik	2010300C02Rik
Pdgfrb	Col23a1	Rpph1	Ascl1	Ngf	2010300C02Rik	2210013O21Rik
Ccl20	Mterfd2	Ccl7	Pcdhgc4	Amy1	2210406O10Rik	2210406O10Rik
Cd248	Slc22a14	C1ql1	Homer2	C1ra	2210408F21Rik	2210408F21Rik
Fam84a	Col9a2	Rgs4	2810459M11Rik	Asap3	2210417A02Rik	2210417A02Rik
Gabre	Darc	Trdn	Mfsd7b	Elfn1	2310001H17Rik	2300002M23Rik
1300014I06Rik	Avil	Tha1	Camta1	Abcc3	2310002F09Rik	2310001H17Rik
Pparg	S100b	Ret	Ptar1	Gfap	2310003N18Rik	2310003N18Rik
Itih2	Prph	Gfra1	Rassf2	Igfn1	2310015A10Rik	2310020H05Rik
Kcnk2	Ggta1	Col3a1	Pstpip1	Myh3	2310039L15Rik	2310022B05Rik
Timp4	Fbxo2	Rnu1b2	Socs2	Ccl7	2310040G24Rik	2310039H08Rik
Tnfrsf21	Rho	Clca2	Vash2	Xdh	2310043L19Rik	2310039L15Rik
Rasef	Ampd3	P2rx6	Gan	Trdn	2310057M21Rik	2310043L19Rik
Fbn2	Phkg1	Cyp4f15	Ndrg2	Itga7	2400006E01Rik	2310043O21Rik
Fbn1	Clec3b	Slc10a6	Kcnj2	Cyp4f15	2410016O06Rik	2310057M21Rik
Igfbp3	Lrg1	Slc39a14	H2-T24	Atp1b2	2410131K14Rik	2510009E07Rik
Edn1	Ldb3	Dll4	Chrdl1	Tmie	2510009E07Rik	2610008E11Rik
Fhl2	Fmod	Rsph1	Gnal	Crlf1	2610035D17Rik	2610035D17Rik
Ddit4l	Mapt	Lctl	Acot1	2810459M11Rik	2610307P16Rik	2610203C22Rik
Nppc	Gm11190	Susd5	Nudt15	Rab3il1	2700060E02Rik	2610307P16Rik
Kcnn3	Atf3	Rnase1	Prune2	Cxcr7	2810404M03Rik	2810025M15Rik
Dhtkd1	Ndrg1	Rbp1	Casq2	Slc16a9	2810410L24Rik	2810405F15Rik
Cgref1	Sez6l	Itga3	Glis2	Crb2	2810428I15Rik	2810408I11Rik
Thbs1	Hist1h1e	Hspb1	Tmtc2	Il1r1	2810442N19Rik	2810428I15Rik
Fbln5	Als2cl	Scara5	Myh1	Igf2	2900008C10Rik	2810433D01Rik
Grin1	Dll4	Rmrp	Syne1	Rnase1	2900026A02Rik	2810442N19Rik
Crabp1	Dlgap1	Fam179a	Layn	Bmf	2900041M22Rik	2810459M11Rik
Plxdc1	Kcnj10	Gpr179	Zfhx2as	Efhd1	2900057B20Rik	2810474O19Rik
Folh1	Scrg1	Timp3	Cldn9	Kng2	3110009E18Rik	2900026A02Rik
Kcnt1	Ccl17	Sec14l5	Agpat9	Cacng5	3110021A11Rik	2900057B20Rik
Kcnj12	Plxna4	Smoc2	Mnda	Slc38a3	3110045C21Rik	3110021A11Rik
9930013L23Rik	Grm7	Abcb1b	Fam81a	Apoc1	3110052M02Rik	3110040N11Rik
Ncan	Gm13889	Pitpnm3	Ero1l	Htra3	3110056K07Rik	3110045C21Rik
Plvap	Rasgef1c	Ampd3	Slpi	Pcolce2	3110079O15Rik	3110056K07Rik
Iqgap3	Icosl	Tgfbi	Adamts6	Tst	3110082I17Rik	3110062M04Rik
4833424O15Rik	Myo7a	Clip4	Tspan15	Lpar1	3110082J24Rik	3200001D21Rik
Col23a1	Itih3	Scn5a	Lama3	Ildr2	3200001D21Rik	3300002I08Rik
Susd5	Ntsr2	Col9a1	Pou4f1	Serping1	3300005D01Rik	3830406C13Rik
Cd97	Rpph1	Kcnj10	Dock9	Scara5	3632451O06Rik	3930402G23Rik
Hspb8	Adam11	Cebpb	Tph2	Capn1	3830406C13Rik	4833415N18Rik
Tnfrsf11b	Aebp1	Phactr1	Fam20a	Gpr179	3930402G23Rik	4833417C18Rik
Klhl6	Ngf	Sec16b	Miat	Ctsb	4632428C04Rik	4833422C13Rik
E2f2	Amy1	Serpinb1a	Impg2	Tgfbi	4732471J01Rik	4833427F10Rik
Lox	Afap1l2	Ccdc135	Akap5	Pgf	4732490B19Rik	4921504E06Rik
Lpl	C1ra	Tst	Sdpr	Sntg2	4732491K20Rik	4921513I03Rik
Rbfox3	Asap3	C1s	A830010M20Rik	Nfia	4833415N18Rik	4921524J17Rik
Prrx2	Elfn1	Aqp4	Irf1	Bmp6	4833427F10Rik	4921525O09Rik
Abca8a	Abcc3	Capn1	Prickle2	Ppl	4833428L15Rik	4930401C15Rik
Fgl1	Ccdc148	Phkg1	Irf9	Mfap4	4921511C10Rik	4930405A10Rik
Cpxm1	Gfap	Gm13889	Dgat2	Phyhd1	4921511I17Rik	4930405D11Rik
Gm10638	Igfn1	Sod3	Slc26a3	Col6a2	4921525O09Rik	4930405O22Rik
Ank3	Slc25a41	Prph	5330413P13Rik	Ret	4921534H16Rik	4930412B13Rik
Fkbp10	Kndc1	Osmr	Timp1	Psors1c2	4922502D21Rik	4930412C18Rik
Ctgf	Myh3	Plcd3	Pabpc4l	Serpinb1a	4930405A10Rik	4930413G21Rik
Sod3	Hspb8	Ntsr2	Gabra2	Tnni3	4930405O22Rik	4930428E07Rik
Htr1b	4932411N23Rik	Hfe	Slc2a3	Tmem38b	4930427A07Rik	4930429D17Rik
Mgmt	Anxa11	4933404M02Rik	Gpam	Slc39a14	4930428E07Rik	4930430F21Rik
Cxx1c	Ccl7	A2ld1	Cml3	Cav2	4930428O21Rik	4930431F12Rik
Smagp	Kcnk3	Ramp2	5430405G05Rik	Adamts15	4930430F21Rik	4930432M17Rik
Chst8	Xdh	Ppp1r3c	Ptprr	Casp4	4930432M17Rik	4930433B08Rik
Dnahc9	4932443I19Rik	Slc38a3	Samd9l	Lgi3	4930434J06Rik	4930445N18Rik
Pdpn	Adam32	Scrg1	Fmo1	Bcl3	4930447J18Rik	4930447A16Rik
Prrg3	Myrip	Apobec1	6430548M08Rik	Slc10a6	4930447K03Rik	4930447J18Rik
Ace2	Trdn	Sntg2	C530028O21Rik	Atp13a4	4930448I06Rik	4930448I06Rik
D4Bwg0951e	Poln	Serping1	C3	Serpina3n	4930461G14Rik	4930452A19Rik
Hist1h3d	Itga7	Igfbp4	Dnm3	Prune2	4930474N09Rik	4930452B06Rik
Cd302	Tsnaxip1	Slc27a3	Prph	Cebpb	4930480K15Rik	4930455H04Rik
Prr15l	Cav1	Arhgef19	Psmb8	Gbp2	4930483O08Rik	4930459C07Rik
Mir715	Enpp2	Il33	Akap6	Osmr	4930484H19Rik	4930461G14Rik
Wdr72	Gad1	Clu	Pcdha9	Col6a1	4930486F22Rik	4930465M20Rik
Lctl	Tshr	Htra3	Bst2	2210404J11Rik	4930502A04Rik	4930474M22Rik
Emb	Tmem132b	Il3ra	Ifi35	Lcn2	4930504C09Rik	4930474N09Rik
Ppp1r3b	Cyp4f15	Slc16a6	Cyp4f14	AI646023	4930505G20Rik	4930478L05Rik
Ctnna3	Mybpc1	Bmp6	Arhgef3	Mbnl3	4930509E16Rik	4930480K15Rik
4930525F21Rik	Atp1b2	Tm4sf1	Myrip	Phactr1	4930511A08Rik	4930481A15Rik
Cln3	Mgll	Fgl1	Nckap1l	Tcfeb	4930511E03Rik	4930483O08Rik
Olfml2b	Art3	Tgm2	Pnma2	Lbp	4930513O06Rik	4930484H19Rik
Ier3	Tmie	Sorbs2	Serpinb12	Enkur	4930522O17Rik	4930486F22Rik
Bhlhe22	Crlf1	Asap3	Sel1l3	Rmrp	4930527F14Rik	4930486I03Rik
Phxr4	Ifitm1	Gfap	Aqp4	Il3ra	4930528A17Rik	4930502A04Rik
Fndc1	2810459M11Rik	Srpx2	Foxp2	Wdr52	4930528P14Rik	4930503O07Rik
Rpph1	Rdh9	Gbp2	Gls2	Gjc2	4930529L06Rik	4930505K13Rik
Vgf	Hist1h2ac	Prune2	Suv39h2	Stom	4930544G11Rik	4930509J09Rik
Chrm3	Hspa1a	Thbs2	Ppp1r13b	Ptp4a3	4930546C10Rik	4930513D17Rik
Epb4.1l3	Tcea3	Ctsb	Frmpd1	Aldh1a1	4930549C15Rik	4930519K11Rik
Igfbp5	Mt1	Fzd9	Scn7a	Eef2k	4930550C14Rik	4930522O17Rik
Ier5l	Trpv4	Pcolce2	Tppp	Ppp1r3c	4930554I06Rik	4930527F14Rik
Got2	Rab3il1	Lgi3	Pcdhgc5	Clip4	4930558K02Rik	4930528P14Rik
Itpripl2	Reln	Tmie	Tlr2	Apobec1	4930563F08Rik	4930529K09Rik
Fn1	Gucy1a3	Amy1	Pcdh8	Itga3	4930565D16Rik	4930543E12Rik
Pdgfb	Pyroxd2	2810459M11Rik	Hoxd9	Fcgrt	4930567H12Rik	4930545L23Rik
Dpysl4	Cxcr7	Enkur	Col8a2	Tenc1	4930567K20Rik	4930548J01Rik
Tagln	Csmd1	Cldn2	Ptpro	Thbs2	4930568G15Rik	4930549C15Rik
1190007F08Rik	Abat	Aldh1a1	Lmo2	Il6ra	4930578M01Rik	4930552P12Rik
Olig1	Arl5c	Tmem38b	Stat2	Bmp1	4930583P06Rik	4930554I06Rik
Lrrtm3	Dnahc10	Aqp1	Rimkla	Aldoc	4930590J08Rik	4930556N13Rik
Kng1	Lmod1	Padi2	Hook1	Snph	4930593A02Rik	4930557F10Rik
Gabrb2	Slc14a1	Scn7a	Mfsd2a	Tgm2	4930596D02Rik	4930562F07Rik
Cldn19	Slc16a9	Il6ra	Deptor	C1qtnf1	4931403G20Rik	4930564C03Rik
Tgfb1	Stat6	Ndrg2	Parp9	Ptgds	4931406H21Rik	4930565D16Rik
Lass4	2010001M09Rik	Fbxo2	Hepacam	Gas7	4931406P16Rik	4930567H12Rik
Sstr2	C1ql1	Ier3	Sgcg	Scg3	4931431C16Rik	4930567K20Rik
Pla2g7	Crb2	Gjc2	1300002K09Rik	Dbndd2	4931440P22Rik	4930568G15Rik
Car10	Ptchd2	Elovl7	Cda	Ltbp3	4932411E22Rik	4930579J19Rik
Hhipl1	Rsph1	Crlf1	Gpr30	Cchcr1	4932413F04Rik	4930579K19Rik
Klhl29	Susd2	Timp1	2900062L11Rik	Ephb2	4932435O22Rik	4930581F22Rik
Nr4a3	Pdp1	Itga7	Rdh5	Mrgprf	4933400F21Rik	4930583K01Rik
Etl4	Gadd45b	Lpar1	Tmem117	Entpd2	4933401H06Rik	4930583P06Rik
Megf6	Ccdc37	Phyhd1	Hap1		4933402D24Rik	4930596I21Rik
Myh8	S1pr3	Wdr52	Trim34a		4933402N03Rik	4931403G20Rik
Cnn1	Eln	Fbln1	Bche		4933406D12Rik	4931406H21Rik
Nr4a1	Irgm2	Atp13a4	Exo1		4933407G14Rik	4931414P19Rik
Akap12	Slc8a1	Tgfb3	Celf4		4933407L21Rik	4931429P17Rik
Arhgef37	Epas1	Psors1c2	Poln		4933412O06Rik	4931430N09Rik
Fam82a1	Apoe	Ifi202b	Sez6l2		4933417E11Rik	4931431C16Rik
Thy1	Ly6h	4933407L21Rik	Hrk		4933424G05Rik	4931440J10Rik
Acta2	Gm216	Dbndd2	Amy1		4933433H22Rik	4931440P22Rik
Cdsn	4930481A15Rik	Tnni3	Adcyap1r1		4933440J02Rik	4932412D23Rik
Ecm1	Cyp1b1	Slc16a9	Aif1l		5031425E22Rik	4932413F04Rik
Hist1h1e	Il1r1	Pitpnm2	Plau		5031425F14Rik	4932438A13Rik
Syt9	E230025N22Rik	Aebp1	Slc38a1		5031434O11Rik	4933400F21Rik
Adcy8	Gp1bb	Ptgds	Sspo		5031439G07Rik	4933402C06Rik
Sfrp1	Igf2	Mbnl3	Ogdhl		5033428I22Rik	4933402D24Rik
Fzd6	Smoc2	Rab3il1	Kcnma1		5330411J11Rik	4933402N03Rik
Speer7-ps1	Kank4	Tgfa	Ifi205		5430425K12Rik	4933405E24Rik
Sync	Trp63	Emilin1	Ppef2		5530401A14Rik	4933406G16Rik
Pear1	5031434O11Rik	Apoe	Shox2		5730405O15Rik	4933406J10Rik
Adamts1	Hr	Mia1	Trim21		5730435O14Rik	4933407G14Rik
CK137956	Alx4	Lin7a	Abhd3		5730522E02Rik	4933407L21Rik
Vnn3	Nid2	Ltbp3	4833442J19Rik		5830416I19Rik	4933417E11Rik
Slc16a12	Tsc22d3	Fam83d	Ifi204		5930403L14Rik	4933424G05Rik
Filip1l	Ablim2	Fth1	Itga2		6030407O03Rik	4933433H22Rik
Stmn2	Rnase1	Plvap	Hoxd8		6030440G07Rik	4933440J02Rik
Mmp14	Bmf	Crb2	Dach2		6030466F02Rik	5031425F14Rik
Cyp4f39	Padi2	Bmf	Ube2cbp		6030469F06Rik	5031439G07Rik
Fam180a	Vwa3a	Elfn1	Hrh1		6030471H07Rik	5033428I22Rik
Ramp3	Lhfpl3	S100a4	Shc2		6330403A02Rik	5330411J11Rik
Id1	Efhd1	Snph	Frrs1		6330403K07Rik	5330413P13Rik
Pla2g4a	Hpx	Fads3	Dkk3		6330407A03Rik	5430421F17Rik
St3gal5	Ppp1r1a	Vwa1	Aldh5a1		6430548M08Rik	5430425K12Rik
Rpe65	Astn2	Fmo1	Ctsz		6430550D23Rik	5830416I19Rik
Syt13	Adcyap1r1	2210404J11Rik	Plscr4		6430562O15Rik	5830418P13Rik
A430107O13Rik	Zbtb42	Dynlt3	Cdkl2		6430706D22Rik	5830428M24Rik
Ces1g	Gabra5	S100b	Lgr5		6530402F18Rik	5830473C10Rik
Stmn3	Adc	Hspb6	Emp3		6720483E21Rik	5930403L14Rik
Trim47	Kng2	Nfia	Gabra5		7530416G11Rik	6030407O03Rik
Rtn4rl1	Samd9l	Tcfeb	H2-D1		8030423F21Rik	6030466F02Rik
S100a1	Camk2a	Spp1	Elavl3		8030423J24Rik	6030469F06Rik
Dcn	B3gat1	Cav2	H28		8430431K14Rik	6330403A02Rik
Pcdhga7	Cacng5	Eef2k	Gstt1		9030617O03Rik	6330407A03Rik
L1cam	Fgf17	Fst	Kcna2		9130227L01Rik	6430531B16Rik
Gjb4	Slc38a3	Inhbb	Fbxo41		9130409J20Rik	6430562O15Rik
Ptn	Cbr2	Dpysl4	Cxcr7		9230112D13Rik	6430573F11Rik
Ccnd2	Apoc1	Sel1l3	Casp1		9230117E06Rik	6430706D22Rik
Fgfbp1	Slc7a2	Cd9	Ccdc13		9330111N05Rik	6530402F18Rik
Ifitm1	Mcam	Tenc1	Evpl		9330117O12Rik	6530403H02Rik
Fam38a	Htra3	Chl1	Chi3l1		9330151L19Rik	6720483E21Rik
B4galnt3	Kcnj9	Ccdc103	Rps6ka6		9330179D12Rik	7420700N18Rik
Lgi2	Kcne1l	Myh14	Tet1		9330182L06Rik	7530416G11Rik
Il19	Snta1	A2m	H2-K1		9430019J16Rik	8030423F21Rik
Rab38	Pcolce2	Prps2	Slco5a1		9430020K01Rik	8030423J24Rik
Gm12824	6330512M04Rik	Astn2	Gnpda2		9430041J12Rik	8030442B05Rik
Ldb3	Cryab	Ifitm3	Nlrc5		9430078K24Rik	8430423G03Rik
Luzp2	Klhdc8a	Efhd1	Kcnj16		9430091E24Rik	8430430B14Rik
Col12a1	Fry	Sez6	Pgm2l1		9530026P05Rik	9030404E10Rik
Plcd3	Col20a1	Scg3	Ovgp1		9530036O11Rik	9030617O03Rik
Rasgef1c	Tst	Adam11	Dnahc1		9530052E02Rik	9030624J02Rik
Cpm	Fmnl1	Ildr2	Erbb3		9530091C08Rik	9230102K24Rik
Wnt11	Sez6	Klhdc8a	H2-Q7		9630028B13Rik	9230112D13Rik
Sult1a1	Ppfia4	Plekhg5	Mpa2l		9630028H03Rik	9230117E06Rik
Adm	Smad6	Stom	Arhgef6		A230065H16Rik	9330159F19Rik
Angpt2	Zfr2	2610109H07Rik	4930579J09Rik		A230072E10Rik	9330175M20Rik
Hs3st5	Rundc3a	Bmp1	Icosl		A230077H06Rik	9330178D15Rik
Prrx1	Wdr69	Fcgrt	Pcdh10		A330009N23Rik	9330182L06Rik
Smoc2	Pi15	Wnk4	Ppl		A330074K22Rik	9430019J16Rik
Cytip	Cacna1e	Fn1	Scn8a		A3galt2	9430020K01Rik
Unc5b	Lgals2	Svep1	Scel		A430105I19Rik	9430069I07Rik
Neto1	Ube2v2	Aldoc	Isg20		A4galt	9430078K24Rik
Pitpnm3	Ppef2	AI646023	Pgf		A530065N20Rik	9430091E24Rik
S100a13	Tgfb3	Ptp4a3	Ildr2		A630089N07Rik	9530026P05Rik
Fbln7	Grm3	Casp12	Mpeg1		A730008H23Rik	9530036O11Rik
Dusp4	9230105E10Rik	Osgin2	Plekhb1		A730020M07Rik	9530052E02Rik
Cx3cl1	Dusp27	Adamts15	Csrnp3		A730056A06Rik	9530080O11Rik
Hmgcs2	1500015O10Rik	Cchcr1	Ccdc48		A730090N16Rik	9530091C08Rik
Mxra7	Grik4	Ephb2	Gchfr		A830052D11Rik	9630028H03Rik
Dhrs11	Srpk3	Foxj1	Cela1		A830080D01Rik	9930012K11Rik
Alx4	Lpar1	1810037I17Rik	Scg3		A930009A15Rik	9930014A18Rik
Lcat	Ildr2	Atp1b2	Spin2		A930012L18Rik	A130010J15Rik
Cebpa	Cacna1a	1110008P14Rik	Lgals9		AA619741	A230009B12Rik
Cd14	Fas	Gas7	Calml4		AA986860	A230028O05Rik
Lrrn3	Serping1	Mfge8	Tcerg1l		Aacs	A230065H16Rik
Trp53i11	Scara5		Fhad1		Aagab	A230077H06Rik
Anxa11	Hfe		Emp1		Aak1	A2m
Olfm2	Stard8		Pcdhac2		Aar2	A330032B11Rik
Atp1a2	Slc44a5		Stxbp5l		Aass	A330035P11Rik
Dlk2	Prg4		Oasl1		Aatk	A330074K22Rik
Mki67	Lrrc4		Lair1		Abat	A330076C08Rik
Atp5d	1190005I06Rik		Irf7		Abca3	A330076H08Rik
Glb1l2	Htra1		Tap1		Abca5	A330093E20Rik
Lypd6	Tmc4		Mpp3		Abcb6	A330102I10Rik
Tgfb3	Slc8a3		4933439F11Rik		Abcb9	A430035B10Rik
Sema3b	Zcchc5		Tec		Abcc1	A4galt
Tmem163	Cacna2d3		Serpinb1b		Abcc12	A530058N18Rik
Ltbp2	Steap4		Kndc1		Abcc3	A530065N20Rik
Fam111a	Nr1h3		Bmf		Abcc4	A730004F24Rik
Lmod1	Scg2		Lgi4		Abcc8	A730020E08Rik
Sez6	Sbsn		Faah		Abcd2	A730020M07Rik
Vstm2b	Susd5		Stox1		Abcd3	A730036I17Rik
Dhrs3	Capn1		Eif4e3		Abhd17b	A830010M20Rik
Selp	Fam134b		Ttn		Abhd2	A830052D11Rik
Scube3	Lats2		Clrn1		Abhd6	A930001A20Rik
Igfbp7	Ccdc106		Nrip2		Abi1	A930003O13Rik
Nrp1	Gpr179		Afap1l2		Ablim1	AA387883
Klhdc8b	Ppargc1a		Adh7		Ablim2	AA474331
Vwa1	Tmod2		Lpgat1		Abr	AA545190
Nqo1	Adck3		Nat8		Abtb1	AA986860
Col5a3	Spns2		Tmco5b		Acad11	Aadat
Muc6	Hist2h3c2-ps		Apol6		Acad9	Aagab
Epha3	Tbc1d4		Cdca7l		Acadl	Aak1
Adamts14	Col22a1		Ccl7		Acadm	Aar2
Chst7	Lin7a		Ifih1		Acads	Aars
Itih3	Ctsb		Ankrd6		Acap3	Aatk
2017-09-04	Cntn1		Ccdc155		Accs	Abca2
Mustn1	Tgfbi		Fam101a		Ackr3	Abcb10
Cnn2	Actc1		Robo4		Acly	Abcb1b
Foxc1	Mef2b		Cited1		Aco1	Abcb6
Gpr153	Mylk		Trank1		Acot11	Abcb9
Gxylt2	Gm1060		Tecta		Acot7	Abcc1
Car5b	Gcnt2		Prss16		Acot9	Abcc12
Npas4	Angpt1		9430070O13Rik		Acsl6	Abcc5
Tpcn1	Pgf		Gm1110		Actbl2	Abcd2
Astn2	Tmem145		Zfp389		Actl6a	Abcd3
Gstk1	Mr1		Esrrg		Actn1	Abcd4
Mctp1	Sntg2		Sec16b		Actn4	Abhd11
Lgals1	Batf3		Ank1		Actr8	Abhd17b
Ror2	Tub		Gda		Acvr1	Abhd2
Aldh2	Nfia		Igdcc3		Acvr1b	Abhd4
Clic5	Phf19		Cyp2c44		Acvrl1	Abhd5
Rcn3	D630003M21Rik		Got1l1		Acyp2	Abi1
Crispld2	Tmem9b		Kcnj11		Ada	Abl1
Cdc42bpg	Bmp6		Abcc3		Adam11	Abl2
Col18a1	Ttc16		Elavl2		Adam12	Ablim1
Mrvi1	Gm14378		Grik2		Adam15	Ablim2
Prkcd	Klhdc8b		Sox2ot		Adam19	Abr
Prg4	Ahnak		Vwa5b1		Adam22	Abtb2
Dmpk	Ppl		D6Ertd527e		Adam33	Acadl
Angpt1	A430110N23Rik		Oas1b		Adamts10	Acadvl
Prkcb	Mfap4		Dctd		Adamts12	Acap2
Id4	Trpc3		Unc13c		Adamts14	Acap3
Dlc1	Gpr153		Syt6		Adamts16	Acbd3
Gas6	Ccdc146		Lrrtm4		Adamts2	Accs
Lect1	Phyhd1		Tgtp2		Adamts3	Acer3
Lrrc8a	Arhgap6		Avil		Adamts6	Ackr3
Aqp1	Olig1		Gpld1		Adamts7	Ackr4
Rab3c	Fmo5		Serpini1		Adamts8	Aco1
Ddr2	Plcd1		Oca2		Adamts9	Aco2
Ankrd33	Slc6a2		Ube2l6		Adamtsl1	Acox3
Sfrp4	Dpysl4		Ciita		Adamtsl3	Acsf2
Meg3	Pla2g7		Ipw		Adamtsl4	Acsl4
Smad6	Sema3f		Necab3		Adar	Acss2os
Nat2	Col6a2		Fcgr4		Adck3	Acta2
Gria4	St3gal1		Srl		Adck4	Actbl2
Pde5a	Gadd45g		Dtx3l		Adck5	Actl6a
Olig2	D0H4S114		Odz3		Adcy1	Actn1
Spry4	Ret		Scx		Adcy10	Actn4
Atp10d	B3galt5		Gfap		Adcy2	Actr1b
Ccdc85a	1500009L16Rik		Ocln		Adcy6	Actr2
Sorbs3	Abca9		Pls1		Adcy8	Actr3
Cxcl12	Psors1c2		Esr1		Adcy9	Actr3b
A930038C07Rik	Bcam		Cmpk2		Adcyap1r1	Acvr1
Ache	Tifa		5031414D18Rik		Add1	Acvr1b
Slc24a3	Rorc		1700019G17Rik		Add2	Acvrl1
Zic3	Gm1661		Smpdl3b		Add3	Acyp2
Rab11fip1	Serpinb1a		Chac1		Adgb	Adam10
4930426L09Rik	Aqp1		Slc14a1		Adgra1	Adam11
Gpc3	2310061J03Rik		Lrrc18		Adgra3	Adam12
Scd1	Tnni3		Lhfpl3		Adgrb1	Adam19
Cmtm3	Tmem38b		Slc26a2		Adgrb2	Adam22
Nid1	Ttll3		Pcp4		Adgrb3	Adam30
Rsph9	Bmp2k		Tspan11		Adgre5	Adamts1
Mfsd1	Slc39a14		Chgb		Adgrf1	Adamts12
Cd40	Fads1		Lass6		Adgrg2	Adamts14
Lypd1	Cav2		Ifi47		Adgrg6	Adamts16
Chst14	Ppfibp2		Uba7		Adgrl2	Adamts17
D2hgdh	Adra1b		Spag6		Adgrl3	Adamts19
Flrt1	Echdc2		Xdh		Adig	Adamts4
Prrt1	Nkain4		Usp18		Adipor1	Adamts5
Glycam1	Slc24a3		Vtn		Adk	Adamts8
Epha2	Mdfi		Stat1		Adnp2	Adamts9
Chst2	Adamts15		Iigp1		Adora1	Adamtsl1
Ntn3	Igfbp5		Ly6h		Adora3	Adamtsl3
Pbk	Atoh8		Fndc7		Adpgk	Adamtsl4
Susd2	Cd109		Steap3		Adra1a	Adamtsl5
Plxnb2	Prdx6		2017-03-04		Adra1b	Adar
Ccbe1	Pcp4l1		Fndc3c1		Adra1d	Adck2
Ccdc89	Ecm2		Itgb2		Adra2a	Adck4
Fgf1	Casp4		Rbp4		Adrb1	Adcy2
Ramp1	Lgi3		Creb3l1		Adrbk2	Adcy6
Pex5l	Lrp1		Dnahc10		Aebp2	Adcy8
Csrp1	Sidt2		Gng2		AF357399	Adcyap1r1
Mdfi	Fzd9		Ankrd45		Afap1	Add1
Tnc	Bcl3		Ica1l		Afap1l2	Add2
Sh3bgrl3	Rnasel		Mylk3		Aff1	Add3
Ttc38	Slc10a6		Acot12		Aff4	Adgra1
Trnp1	Dpysl3		Trim2		Afmid	Adgra3
Nuak1	Tgfb1i1		Tmem132b		Agap1	Adgrb2
Adam12	Atp13a4		Mndal		Agfg1	Adgrb3
Cdc42ep4	6330403K07Rik		Acpt		Agfg2	Adgre5
Id3	Lrrn2		Sp100		Agl	Adgrf1
Kif23	Cd200		4921528O07Rik		Agmat	Adgrg1
Tle2	Igsf9b		Gbp9		Ago2	Adgrg6
Prss35	Zmat1		Gm239		Ago3	Adgrl3
Emp2	Serpina3n		Car12		Agpat3	Adgrv1
Eln	Plp1		Eya2		Agpat4	Adh7
Adamtsl5	Tab2		Gm15319		Agpat5	Adhfe1
Slco1a5	Sparcl1		Nipal1		Agr3	Adk
Amigo2	Tspan17		Flt1		Agrn	Adm
Hist1h2ba	Rtn4rl2		Isg15		Agtpbp1	Ado
Zfp764	Prune2		Csrp3		Agtrap	Adora2a
Kcnn2	Ppp2r2b		Atp1b4		Ahctf1	Adora2b
Mum1l1	Ebf4		Clec12b		Ahcyl2	Adpgk
Syt12	Rhbdl3		Amz1		Ahdc1	Adprhl2
Atoh8	Fbxo36		Ceacam1		AI314278	Adra1a
Ccnd1	Tle2		Mx2		AI427809	Adra1b
Plxdc2	Mras		Ly6c1		AI463170	Adrb1
Maff	Atxn1		Adamts20		AI506816	Adrb2
Cotl1	Man1a		Odz4		AI854517	Adrbk2
Tubb4	Ntrk2		Irgm1		Aim1	Adss
Kank1	Cadm3		Gm14446		Aim1l	Adtrp
Ube3b	Hps3		Slc17a8		Aimp2	Aebp1
Jund	Cpt2		F830016B08Rik		Aip	Aen
Dok7	Pcp4		Tmc3		Airn	AF357399
Sphk1	Cebpb		Fam181a		Ak1	AF529169
Hist1h1d	Nap1l5		Ntsr2		Ak2	Afap1l2
Rassf3	Nell2		Cyp4b1		Akap1	Aff1
Plbd2	Gbp2		Scd4		Akap12	Aff2
Dusp6	Nlrc5		Nmi		Akap13	Afg3l1
Cbs	Gdpd2		Piwil2		Akap6	Aftph
Sema3a	Osmr		Tmprss5		Akap7	Agap1
Rprm	Celsr1		Igfbpl1		Akip1	Agbl1
Angpt4	Oplah		Zcchc12		Akirin1	Agfg1
D830031N03Rik	Col6a1		Tcam1		Akna	Agfg2
Hcn2	Mir715		Fam129a		Akr1b10	Agmat
9330182L06Rik	Fbxo44		Crb1		Akt1	Agpat3
5330426P16Rik	Myof		Gck		Akt2	Agpat4
Tmem132e	Nrxn2		Hoxd4		Aldh1l1	Agpat5
Aass	Dgki		Cml2		Aldh1l2	Agpat9
Tmem141	Rbpms		Myo7a		Aldh4a1	Agtpbp1
Atf6b	Cacnb1		Ly6a		Aldh9a1	Agtr1a
Lasp1	Nsg2		Apcdd1		Aldoc	Agtrap
Ecel1	2210404J11Rik		Greb1		Alg8	Ahcy
Nxph3	Lcn2		Mx1		Alox12	Ahcyl2
Slc39a11	AI646023		Gbp8		Alox5ap	Ahdc1
Rgl3	Synpo		Parp14		Alpk3	AI115009
Gad1	Rd3		Rhpn2		Alpl	AI314180
Ttc12	1110032A03Rik		Klkb1		Alppl2	AI414108
Ngfr	Igsf3		Ifit3		Ambra1	AI427809
Camk2b	Foxp1		Lpo		Amdhd2	AI429214
Tuft1	Mbnl3		Trim67		Amer2	AI463170
Slc12a7	Phactr1		Pamr1		Amfr	AI506816
Igfbp4	Lrrc48		Irf8		Amh	AI837181
Bcam	Lynx1		Ppp2r2c		Amn1	AI839979
Ccdc74a	Plec		Glb1l3		Amot	AI854517
Tmem143	Rcan2		Prss32		Amotl1	Aicda
Car2	Pppde1		Asxl3		Amotl2	Aifm3
Rnu1b2	Tcfeb		D14Ertd668e		Ampd3	Airn
Apoh	Dapk1		Ifi203		Amz1	Ak2
Prrg2	Hist1h1c		Zc3h12d		Anapc10	Akap11
Galntl4	Gramd1c		Itgb4		Anapc4	Akap13
Emilin1	Micall2		Kcnq2		Angel1	Akap17b
Snai2	Nfkbia		Glp2r		Angpt1	Akap7
Ccnb1ip1	Thra		Fam105a		Angpt2	Akap8l
Gsn	Cx3cl1		Mc5r		Angptl2	Akirin2
Htra4	Lbp		Psmb9		Angptl4	Aknad1
2010002N04Rik	Enkur		Cacna1e		Angptl7	Akr1c14
Grik3	Tssc4		Hdc		Ank	Akt3
Ldlr	Hist1h2bc		Il31ra		Ank2	Aldh1a3
Csmd1	Hopx		Irg1		Ank3	Aldh1l1
Kcnk13	Pygb		Ifit1		Ankk1	Aldh2
Dlk1	Net1		Gbp4		Ankrd39	Aldh4a1
Ap1m1	Fn1		Lgi1		Ankrd40	Aldoa
Ptms	Rmrp		Slc6a17		Ankrd44	Alg14
Snn	Il3ra		Dhx58		Ankrd46	Alkbh3
5930412G12Rik	Wdr52		Kcnj10		Ankrd50	Alox12
Mfsd10	Gm973		9330175E14Rik		Ankrd52	Alox5ap
Col9a2	Efr3b		I830012O16Rik		Ankrd6	Alpk1
Wnt5b	Svep1		Galntl2		Ankrd63	Alpk3
Ube2ql1	Prkcq		Tex11		Ankrd9	Alppl2
Tcf7l1	Ranbp9		Trim30d		Anks1	Amdhd2
Ptpru	Casq2		Lgals3		Anks1b	Amer2
Mlf2	Apbb3		Igtp		Ano6	Amn1
Lrp1b	Gjc2		Gbp11		Anp32a	Amot
Slc35f3	Arid5a		Ubd		Anp32b	Amotl1
Nacad	6330549D23Rik		Hoxd3		Anpep	Amotl2
Ctsf	Fam129b		Hhatl		Antxr1	Ampd3
Lyn	Frat1		Ddx60		Anxa11	Amph
Gnao1	Peli2		Gm4951		Anxa6	Amz1
Zfp503	Rtn4rl1		Nnmt		Anxa7	Anapc7
Psrc1	Stom		Gbp2		Aoah	Ang2
Ptrf	Ptp4a3		Gbp5		Aoc3	Angpt1
Disp2	Cp		Xaf1		Aox3	Angpt2
Rassf4	Pla2g5		Trim30a		Ap1s2	Angpt4
Shisa2	Itm2c		Atp1a3		Ap3b1	Angptl2
Gulp1	Sncaip		Gm4902		Ap3d1	Angptl3
Pafah2	Dleu2		2010002M12Rik		Ap4e1	Ank
Atf5	Aldh1a1		Spink10		Apba1	Ank2
Fam43a	Id1		P2ry14		Apba2	Ank3
Tacr1	Rftn2		Frem2		Apbb2	Ankfn1
Hist1h1c	Tcp11l2		Tmem100		Apc2	Ankib1
ORF61	Bmper		Trf		Apcdd1	Ankrd1
Itm2a	Ogfrl1		Ifi44		Apeh	Ankrd17
Hist1h2ac	Cd59a		Gpr37l1		Aph1a	Ankrd2
Top2a	Eef2k		Vpreb3		Apln	Ankrd28
Sema3f	D16H22S680E		Ankrd34b		Aplp2	Ankrd33
6530411M01Rik	Tril		Gm11468		Apobec3	Ankrd44
Rsph1	Cyp4f13		Actl6b		Apol6	Ankrd46
Slc25a39	Arhgef10		Camk2a		Apol7d	Ankrd50
Mt2	Fat3		Oas1a		Apool	Ankrd54
Gna12	Lrrc4c		Angptl4		Apopt1	Ankrd55
Plcd1	Clmn		Slc12a8		App	Ankrd6
Slc50a1	Ppp1r3c		Slc22a4		Appl1	Ankrd66
Bves	Clip4		Hal		Aqp4	Anks1b
Anln	Dpysl2		Txk		Araf	Anln
Stard8	1700019G17Rik		Cml5		Arap2	Ano1
Fam83h	Car5b		Ccl5		Arf2	Ano10
Pgap2	Fam71e1		Wipf3		Arf3	Ano3
Gm1060	Lgr5		Lass3		Arf4	Ano6
Pgam1	Mdga1		Irgm2		Arf6	Anp32a
Sys1	Ctbp1		1700109F18Rik		Arfgap2	Anp32e
Prss23	Vstm2b		Aldh3b2		Arfgap3	Anpep
Ubtd1	Sort1		Pvalb		Arhgap15os	Antxr1
Gata2	AI414108		Ephx4		Arhgap18	Antxr2
Wnk4	Speg		Trim30e-ps1		Arhgap19	Anxa2
Vat1	2017-09-08		Slitrk1		Arhgap20os	Anxa6
Tpm1	Irs4		Usp43		Arhgap23	Anxa7
Sytl2	Chrd		Bzrap1		Arhgap25	Aoah
Aqp11	Chrna4		Gbp3		Arhgap31	Aoc3
Adamts9	Apobec1		Ppfia2		Arhgap32	Ap1b1
Zfp385a	Macrod1		H19		Arhgap44	Ap2a2
Mn1	Nr1d1		Zfp711		Arhgap6	Ap3b1
Snapin	Ston2		Rsad2		Arhgef10l	Ap3b2
Pmp22	Lancl2		Klrb1c		Arhgef17	Ap3m2
Smpd1	Adck4		Prss22		Arhgef18	Ap3s1
Synpo	Cacng4		Gm12250		Arhgef19	Ap3s2
Egr1	Zfp703		Zbp1		Arhgef2	Ap5b1
Fstl1	Paqr4		Gpr97		Arhgef25	Ap5z1
Scand1	Tmem108		Gm4841		Arhgef26	Apba1
Slc1a1	Pld2		Cd74		Arhgef28	Apba2
Vamp5	Lpin1		Rtp4		Arhgef3	Apbb1ip
Ndrg4	Ksr1		4930467E23Rik		Arhgef40	Apbb2
Ptprt	Parp3		Fam43b		Arhgef9	Apcdd1
Fzd9	Ttll8		Ysk4		Arid1b	Aph1c
Snx32	BC029214		Gbp1		Arid4a	Apln
Opcml	Synm		5430435G22Rik		Arid4b	Aplp2
Cyp46a1	Jund		Oas2		Arid5b	Apoa1
1810041L15Rik	Grid2ip		Ccdc129		Arih2	Apoa1bp
Phf1	Negr1		Gbp6		Arl10	Apol6
Nog	H19		Gbp10		Arl11	Apol7d
Nrg1	Itga3		Oas1g		Arl14ep	Apol8
Sorcs1	Nipal3		Nos2		Arl15	Apool
Nrxn3	Kcnn2		4831426I19Rik		Arl4a	Apopt1
Zfp771	Fcgrt		Apol9b		Arl4c	App
Dach1	Itga2b		Tdrd5		Arl4d	Aprt
Ccnb1	Neat1		Syt2		Arl5a	Aqp11
Apoe	Gsn		Apol9a		Arl6ip4	Aqp4
Hexa	Arvcf		9130017N09Rik		Arl8a	Arap2
Tmem200a	Igsf11		Oasl2		Armc4	Arf2
Fam70a	Kctd1		Nos1		Armc8	Arf3
Wnt4	Tenc1		Orm1		Armc9	Arfgap2
Scrg1	Dnm3os		Dhrs9		Arnt2	Arhgap12
Wisp2	Fbn1		Dll4		Arntl	Arhgap15os
Gm11428	Ddr2		Usp50		Arpc1b	Arhgap18
BC018242	Nuak1		Klhl31		Arpin	Arhgap19
Mfge8	Calml4		Ccdc81		Arpp21	Arhgap21
Pcdha1	Klhl25		Pnmal1		Arrb1	Arhgap23
Osr1	Ptma		Dcx		Arrdc2	Arhgap24
Sh3pxd2a	Pcsk1n		Cyp2d22		Arrdc4	Arhgap25
Gltp	Thbs2		Clec4f		Arsi	Arhgap26
Sdcbp	Alpl		H2-Aa		Arsj	Arhgap27
Nradd	Pacs2		Tex19.2		Art3	Arhgap28
Commd4	Agrn		Slco2b1		Artn	Arhgap31
Cdk2ap2	Slc41a3		Gm410		Arvcf	Arhgap32
Cd200	Apba1		Mcoln3		Asap1	Arhgap5
Wsb2	Gmpr		Pcdhb1		Asap3	Arhgef10l
Wdr31	Il6ra		Cplx1		Asb13	Arhgef12
Etv5	Fads3		Prss30		Asb2	Arhgef16
Mest	Nfix		Orm2		Asb8	Arhgef17
Myh9	Hc		Dpp6		Ascc1	Arhgef2
Parm1	Bmp1		Myt1		Asic1	Arhgef26
Col4a1	C1qtnf6		Lct		Asic3	Arhgef28
Tspan17	Myo10		Gm14207		Asns	Arhgef3
Pddc1	Lars2		Spata19		Asph	Arhgef33
Hist1h4i	Iqsec1		Orm3		Asprv1	Arhgef40
Hopx	Rdh5		Xirp1		Asrgl1	Arhgef7
Pcdhga2	Clic5		AW112010		Ass1	Arhgef9
Lynx1	Atp10d		Prmt8		Astn1	Arid1b
Hist2h3c2-ps	Atp1b1		H2-Eb1		Atad5	Arid4a
Fam189b	Fhl1		C230004F18Rik		Atat1	Arid5a
Gpd2	Zfp36l2		Ush1c		Atf3	Arid5b
Sdk1	Npas4		Tal1		Atf6b	Arl13b
Vasn	Rell1		Cybb		Atf7ip	Arl14ep
Pcdhgb2	Wbscr27		Cyp3a13		Atg10	Arl2bp
Coro2b	Plekha6				Atg101	Arl4a
5430407P10Rik	A430078G23Rik				Atg16l2	Arl4c
Paqr7	Col4a6				Atg4a	Arl4d
Msto1	Aldoc				Atg7	Arl5a
Vgll3	Nqo1				Athl1	Arl6ip5
4632428N05Rik	Tns1				Atic	Arl8a
Rnasek	Chmp1b				Atn1	Armc2
Tubb6	Timp2				Atoh1	Armc4
Anxa4	Pink1				Atoh7	Armc9
Clcf1	Alpk1				Atp10a	Arnt2
Insig1	Ppp1cb				Atp12a	Arntl
Rgs4	Ccl25				Atp1a1	Arpc1b
Ism1	Ryr3				Atp1a4	Arpc2
G6pc3	Antxr1				Atp1b3	Arrdc1
Grid2ip	Snph				Atp2a2	Arrdc3
Ptchd1	Rhou				Atp2b1	Arrdc4
6530418L21Rik	Cst3				Atp2b3	Arsa
Anxa8	Mvp				Atp2b4	Arsi
Acbd4	Tubb3				Atp5g2	Arsj
Abcb9	Bai1				Atp5g3	Art3
Sema3d	Srpx2				Atp5j	Artn
Ttc21a	Egln3				Atp5l	Arvcf
Ocel1	Loxl3				Atp5o	Arx
Dab2	Gm2a				Atp6v0a2	Asap1
Mobkl2a	Nrcam				Atp6v0a4	Asap2
Cyr61	Lgmn				Atp6v0d1	Asap3
Hfe	Itm2b				Atp6v0e	Asb13
Qpct	Cadm2				Atp6v1a	Asb5
Gprc5c	Ski				Atp6v1e2	Asb6
Gp1bb	Wnt5b				Atp7b	Ascc2
Bok	Tgm2				Atp8a1	Ash1l
Papss2	Adora1				Atp8b2	Asic3
Rilpl1	Wnk4				Atp8b4	Asic4
Rab8a	Garnl3				Atp9a	Asns
Kifc1	Cald1				Atpaf1	Asph
Wdr1	Banp				Atpif1	Asrgl1
Npy1r	Chpt1				Atrip	Astn1
Ogn	Sarm1				Atxn1	Astn2
Efemp2	Lrrc51				Atxn10	Atad2
Mmp11	Cldn19				Atxn1l	Ate1
Acss1	Nod1				Atxn2	Atf1
Efs	Id2				Atxn7l1	Atf2
1700113I22Rik	Dmpk				AU015791	Atf3
Gstp1	Stc1				AU021092	Atf4
Ggt7	BC022687				AU023762	Atf7ip
Fbxo44	Prkca				AU040320	Atg14
Epas1	Masp1				AU040972	Atg16l2
Synm	Lamb2				Auh	Atg4a
Lrrn2	Npff				Aurkaip1	Atg4c
Fosb	Olfm1				Aurkb	Atg5
Cacng8	A930001N09Rik				Auts2	Atg7
Adrb2	Ncan				Aven	Atl2
Nsg2	Npr2				Avl9	Atmin
Thrb	Abcd2				Avpi1	Atn1
Dapk2	Ccdc57				AW046200	Atoh1
Carns1	Maneal				Axin2	Atoh7
Rnf10	Lgr4				Azi2	Atp10a
2900005J15Rik	Dbi				Azin1	Atp10b
Lrfn3	Plekhg1				B230206H07Rik	Atp12a
Spna1	Casq1				B230208H11Rik	Atp13a3
2610109H07Rik	Tgfb2				B230219D22Rik	Atp13a4
Klhdc8a	Mfsd6				B3galt1	Atp1a1
Tm7sf2	Rtn2				B3galt2	Atp1a4
Trappc6a	Rbm41				B3gat2	Atp2a2
Dbp	C1qtnf1				B3gntl1	Atp2b4
Zbtb7b	Cntn2				B4galnt4	Atp5a1
Olfml1	Igsf10				B4galt3	Atp5g1
Gcnt2	Scpep1				B4galt5	Atp5g2
Steap4	Csf2ra				B4galt6	Atp5l
Man1a	Gpr19				B4galt7	Atp5o
Prorsd1	Sirpa				B930025P03Rik	Atp6ap2
Zbtb7c	Eid2				B9d1	Atp6v0a1
Podn	Ifi27l1				Bace1	Atp6v0a2
Slc25a29	Map3k1				Bace2	Atp6v0d1
Pcx	Hspa2				Bach1	Atp6v0e
6330512M04Rik	Plxnb3				Bach2	Atp6v1a
Eno2	Ptgds				Bag1	Atp6v1e1
Spock2	Fat4				Bag3	Atp6v1g3
Manba	Rgs16				Bahcc1	Atp6v1h
Hhip	St3gal5				Bahd1	Atp8a1
Urm1	Apba2				Baiap2	Atpaf1
Acsbg1	Adamtsl1				Bak1	Atrnl1
Lrrc46	Aldh1l2				Banf2	Atxn1
B3galt1	Ppic				Barx2	Atxn2
Dos	Tap2				Basp1	Auh
Arhgdia	Fth1				Baz1b	Aunip
Ogfr	Pxn				Baz2a	Aven
Cp	Fxyd6				BB123696	Azin1
E2f6	Srebf1				Bbc3	Azin2
Sun2	Sorl1				Bbox1	B230118H07Rik
Rnf26	Smarcd3				Bbs2	B230208H11Rik
Bambi	Kif21a				Bbs7	B230216N24Rik
Hs6st1	Mtss1				Bbs9	B330016D10Rik
Plekhg2	Lamp2				BC022687	B3galnt1
Lypla2	Ank2				BC023829	B3galnt2
Hspg2	Pdk2				BC027072	B3galt1
Il4ra	Gas7				BC029214	B3galt2
Gsta4	Ptn				BC029722	B3gat2
Sc4mol	LOC106740				BC030499	B3gntl1
Dnajc9	Tom1				BC048403	B430010I23Rik
Antxr2	Tbkbp1				BC048546	B430319G15Rik
Nes	Map3k14				BC051142	B4galt5
Plk2	Pde1b				BC052040	B4galt6
Gfpt2	Wwp2				BC055402	B9d1
C1ql1	Rnf157				BC100451	Baalc
Ndel1	Ddr1				Bcan	Bace2
Egr2	Arrdc3				Bcar1	Bach1
Ehd4	Scn8a				Bcas1	Bach2
Col28a1	Gm5577				Bcas1os2	Bach2os
Rhbdd2	Gpam				Bcas3	Bag3
Sphk2	2810407C02Rik				Bcl10	Bag5
Sytl4	Pip4k2a				Bcl11a	Bahcc1
Slc7a11	Vwa5a				Bcl11b	Bahd1
5730409E04Rik	Nbl1				Bcl2	Baiap2
Bgn	4933436C20Rik				Bcl2l1	Bank1
Tmem104	Ndufc1				Bcl2l11	Bard1
Hps1	Itpkb				Bcl2l13	Barx2
B3galnt1	Galnt7				Bcl3	Basp1
Pgk1	Zdhhc1				Bcl7a	Batf3
Sema5a	Scg3				Bcl7b	Bax
Nhlrc1	Rnf144a				Bcl9l	Baz1a
Slc16a2	Pdzrn3				Bclaf1	Baz2b
Zfp57	Gpd1l				Bco1	BB123696
Fosl2	Prkag2				Bcor	Bbc3
Fabp7	Cebpd				Bcr	Bbox1
Rerg	Dbndd2				Bdh1	Bbs12
2310061C15Rik	Glipr2				Bdkrb2	Bbs7
Prr7	Inpp5k				Begain	Bbs9
Hck	Sertad2				Bend3	Bbx
Pigq	Lrrc4b				Bfsp2	BC004004
Fat1	Bfar				Bhlha15	BC005561
Adamtsl4	Tpcn1				Bhlha9	BC022687
Fabp5	Sfxn5				Bhlhe40	BC023829
Hist1h2bc	Kcnip3				Bhlhe41	BC026585
Irak3	Zfp14				Bicc1	BC027072
Myadm	Gpr123				Bicd2	BC029214
Atp2b4	Tnfaip1				Bin3	BC030499
Ndrg1	Axl				Blmh	BC030867
Nat6	Pcgf2				Bloc1s4	BC048546
1810055G02Rik	Arl4a				Bloc1s5	BC048602
Svep1	Fam53b				Blvrb	BC051142
Slc35f1	Ppap2b				Bmf	BC064078
Gm88	Ltbp3				Bmper	Bcar1
Dhcr24	Add1				Bnc2	Bcas1os2
Aspg	Slc9a3r1				Bnip2	Bcas3os1
Isoc2a	Arhgef4				Bnip3l	Bcat1
Prdx4	Tsc22d4				Bnipl	Bckdhb
Mxra8	Gab1				Bod1	Bcl10
C1qtnf6	Cchcr1				Bod1l	Bcl2l11
Jazf1	Vps28				Bola3	Bcl9
Grin2a	Ttyh1				Borcs5	Bco1
Nexn	Nkain2				Brf1	Bco2
Runx2	Shisa4				Bri3	Bcr
Rgs8	Sorbs1				Brpf3	Bdkrb2
Col5a1	Mpst				Bscl2	Best3
Cdkn1a	Thbs3				Bsn	Bfsp2
Osbpl2	Vcan				Bst2	Bicc1
Fgf12	Junb				Btbd17	Bin1
Loxl3	Zfp423				Btbd2	Bin3
Gal3st3	Podxl				Btbd3	Blk
Lrp3	Cpeb2				Btbd6	Blmh
Edar	Eif1b				Btd	Bloc1s1
Tmem121	Nrbp2				Btg1	Bloc1s4
D630003M21Rik	Trappc10				Btg2	Bmf
Unc13a	Col5a1				Btg3	Bmp2k
Mafb	Tmtc1				Btrc	Bmper
Sgsh	Arhgdia				Bub3	Bmpr1b
Tmem150a	Cebpa				Bzw2	Bmpr2
Aebp1	Ninj1				C030006K11Rik	Bnc2
Srf	Slc15a2				C030013C21Rik	Bnipl
Gpr88	Ptplb				C030018K13Rik	Bod1
Pkdcc	Arl6ip5				C030029H02Rik	Bola1
Agpat1	Appl2				C030034I22Rik	Borcs5
Dolk	Sra1				C030034L19Rik	Braf
Shroom3	2700081O15Rik				C130074G19Rik	Brat1
Flna	Tmem47				C1galt1	Brd1
Scamp3	Tnrc18				C1qtnf1	Brd4
1500009L16Rik	Ephb2				C1qtnf7	Brd7
Svop	Mrgprf				C1qtnf9	Bre
Agtrap	Entpd2				C230024C17Rik	Brf1
Fzd8	Sectm1a				C330006A16Rik	Brf2
Oplah	Orm3				C330024C12Rik	Brwd3
2017-09-11	Car5a				C430002N11Rik	Bsdc1
Bcat2	Zfp541				C530008M17Rik	Bsn
Cdc20	Dmrtc1a				C630031E19Rik	Btbd6
Prdm16	Ldb2				C730036E19Rik	Btbd7
Ckb					C8b	Btbd9
Ebf3					C9	Btd
Rhog					Cables1	Btnl4
Sema5b					Cacfd1	Btrc
Mgll					Cacna1a	Bud13
F2r					Cacna1c	Bvht
Ccdc37					Cacna2d3	Bzw1
Fdps					Cacna2d4	C030007H22Rik
Nme4					Cacnb2	C030029H02Rik
H6pd					Cacnb4	C130060K24Rik
Sned1					Cacng5	C130080G10Rik
Cacna1a					Cacybp	C1galt1
Echdc2					Cadm1	C1qtnf6
2017-03-09					Cadm2	C1qtnf9
Zer1					Cadm4	C1rb
Lrdd					Calb2	C230024C17Rik
Slc19a1					Calcoco1	C230035I16Rik
Tmem132c					Cald1	C2cd3
Fads3					Calm1	C2cd5
Gpr111					Calm2	C330006A16Rik
Rilpl2					Calml4	C330007P06Rik
Gns					Calr4	C330018D20Rik
Tcf19					Calu	C430002N11Rik
Nt5dc2					Camk1d	C530044C16Rik
Gm1673					Camk2b	C6
Chst12					Camk2d	C630031E19Rik
Zfp423					Camk2g	C730002L08Rik
Id2					Camk4	C730036E19Rik
Myo1d					Camkk1	C8b
B230312A22Rik					Camkk2	C920006O11Rik
Lamb1					Caml	Cab39
Cdc42					Camsap2	Cables1
Shisa3					Camta1	Cabyr
Idi1					Cant1	Cachd1
Inadl					Cap1	Cacna1a
Fut8					Cap2	Cacna1c
Gmpr					Capg	Cacna1e
Gadd45b					Capn12	Cacna2d1
Lmcd1					Capn5	Cacna2d3
S1pr3					Capn9	Cacnb2
Trp53inp2					Capzb	Cacnb4
Gpr137					Car11	Cacng1
Pam					Car12	Cacng5
Scn3b					Car13	Cactin
Mterfd2					Card9	Cacul1
Decr1					Carhsp1	Cadm1
Flii					Carns1	Cadm2
Atp5g2					Casp14	Cadm4
Nbl1					Casp3	Calb2
Zscan18					Casq1	Calcrl
Bex1					Cav2	Calml3
Synpo2					Cav3	Calu
Adam19					Cbfb	Camk1d
Csf2ra					Cbx1	Camk2a
Tnr					Cbx2	Camk2b
Ccdc39					Cbx4	Camk2d
Cyb5b					Cbx7	Camk2g
Fzd10					Cbx8	Camk4
Nrp2					Cc2d2a	Camkmt
Mtmr11					Ccdc112	Camsap2
Cdr2l					Ccdc114	Camta1
Slc35e4					Ccdc12	Canx
P4htm					Ccdc121	Cap1
Hmgn1					Ccdc129	Cap2
Dpagt1					Ccdc13	Capg
Rsu1					Ccdc130	Capn12
Padi2					Ccdc136	Capn13
1810014F10Rik					Ccdc141	Capn2
Sik1					Ccdc142	Capns1
Zfp167					Ccdc167	Caprin1
Lbh					Ccdc187	Caprin2
Pdlim2					Ccdc25	Capzb
Rras					Ccdc3	Car12
Mvk					Ccdc34	Car5a
Ndst1					Ccdc53	Carhsp1
Llgl2					Ccdc54	Carnmt1
Pxn					Ccdc68	Cask
Wwox					Ccdc71	Casp12
Bid					Ccdc74a	Casp3
Pld2					Ccdc80	Casq1
Nkain2					Ccdc85b	Casq2
Slc35a4					Ccdc85c	Cav2
Marveld1					Ccdc89	Cav3
Dcbld2					Ccdc92	Cbfa2t2
Gtse1					Cchcr1	Cbfb
Slc48a1					Ccin	Cblb
Plekho1					Ccm2	Cbr1
Cdkn2b					Ccnd3	Cbr4
Sft2d1					Ccne2	Cbx4
Col4a2					Ccnh	Cbx5
Wrb					Ccnjl	Cbx8
Smtn					Ccnl1	Cc2d1b
Nsdhl					Ccnl2	Ccbe1
Mark4					Ccr6	Ccdc112
Ghdc					Cd109	Ccdc117
Slc25a25					Cd160	Ccdc12
Slc35b4					Cd180	Ccdc124
2810030E01Rik					Cd276	Ccdc129
Chst15					Cd300e	Ccdc136
2010107H07Rik					Cd44	Ccdc142
Adra1d					Cd63	Ccdc15
Pcnxl3					Cd81	Ccdc150
Hoxa2					Cd83	Ccdc167
Trip6					Cd9	Ccdc172
Ulk4					Cdc14a	Ccdc185
Gpr137b					Cdc16	Ccdc187
Zfp36					Cdc25a	Ccdc190
Hs3st3b1					Cdc34	Ccdc28b
Cd38					Cdc42	Ccdc3
Fgfrl1					Cdc42bpg	Ccdc34
Tmem63b					Cdc42ep1	Ccdc36
Mdga2					Cdc42ep2	Ccdc50
Rab31					Cdc42ep4	Ccdc53
Gpr85					Cdcp2	Ccdc54
Twist1					Cdh13	Ccdc61
Prr5l					Cdh2	Ccdc81
Gpc4					Cdh20	Ccdc86
Grn					Cdh22	Ccdc88a
Cxxc5					Cdh4	Ccdc88c
Cst3					Cdh6	Ccdc92
Rusc2					Cdhr3	Ccdc97
Mxd4					Cdip1	Ccin
AI464131					Cdk1	Ccl24
Klf16					Cdk14	Ccnd1
Gatad2a					Cdk16	Ccnjl
Hrsp12					Cdk19	Ccnk
Hpcal1					Cdk2ap2	Ccnl1
Ralbp1					Cdk3-ps	Ccser2
Gtpbp3					Cdk5rap1	Cct2
2210012G02Rik					Cdk8	Cd109
Sqle					Cdkal1	Cd200r3
Hbegf					Cdkl4	Cd300e
Pitpnc1					Cdkn1c	Cd38
Klf6					Cdkn2aipnl	Cd44
Stard3					Cdkn2b	Cd81
Smap2					Cdon	Cd9
4933426M11Rik					Cdr2l	Cd93
Pofut2					Cdrt4os1	Cd96
Itga5					Cds2	Cdadc1
2017-09-09					Ceacam9	Cdc14a
Gstm1					Cebpa	Cdc16
Tmed10					Cebpd	Cdc26
Atp9a					Cebpg	Cdc40
Clmn					Celf2	Cdc42
Pnkd					Celf4	Cdc42bpb
Arhgef17					Celsr1	Cdc42ep1
Ctsl					Celsr2	Cdc42ep3
Cspg5					Cemip	Cdc42ep4
Mfap3					Cep120	Cdc42se2
9030409G11Rik					Cep135	Cdc73
Megf8					Cep164	Cdca5
Plxnd1					Cep41	Cdcp2
Ptprm					Cep76	Cdh10
Efnb2					Cep83	Cdh13
Cdh2					Cer1	Cdh15
Acot11					Cerk	Cdh2
Irs2					Cerkl	Cdh20
Gpr126					Cers2	Cdh4
Dusp27					Cers3	Cdh6
Cidea					Ces2a	Cdhr3
Snca					Ces5a	Cdk12
Car3					Cfap126	Cdk14
Adra2c					Cfap157	Cdk16
Gjb3					Cfap20	Cdk19
Ccdc27					Cfap221	Cdk3-ps
2410137F16Rik					Cfap44	Cdk5r1
Npr3					Cfap53	Cdk5rap1
Lrrc38					Cflar	Cdk5rap2
Trem2					Chac1	Cdkal1
Enpep					Chaf1a	Cdkl1
Cend1					Chaf1b	Cdkl3
Tpm2					Chchd3	Cdkl4
Arhgef16					Chchd5	Cdkn1a
Gjb5					Chd1l	Cdkn2b
					Chd3	Cdon
					Chd4	Cdr2l
					Chd6	Cdrt4
					Chd7	Cdrt4os1
					Chd8	Cds1
					Chd9	Cdsn
					Chga	Cdv3
					Chit1	Cdx4
					Chl1	Cdyl
					Chmp2b	Cebpd
					Chpf2	Cebpg
					Chrdl1	Cebpzos
					Chrm4	Cela1
					Chrnb3	Celf1
					Chst11	Celf2
					Chst14	Celf3
					Chst2	Celf4
					Chst3	Celsr2
					Chst5	Cemip
					Chst9	Cenpf
					Chsy1	Cep135
					Chuk	Cep162
					Ciapin1	Cep170
					Cic	Cep41
					Ciita	Cep57
					Cilp	Cep68
					Cipc	Cep76
					Cisd1	Cep83
					Cish	Cep85
					Cit	Cep85l
					Cited2	Cercam
					Ckap2	Cerk
					Ckb	Cers3
					Cks2	Ces1a
					Clasp1	Cfap126
					Clasp2	Cfap20
					Cldn12	Cfap36
					Cldn19	Cfl2
					Cldn2	Cflar
					Cldnd1	Cgnl1
					Clec12b	Chac1
					Clec2d	Chchd2
					Clec3b	Chchd3
					Clec9a	Chchd6
					Clic4	Chd1l
					Clic5	Chd2
					Clint1	Chd6
					Clip2	Chd7
					Clip4	Chd8
					Clk1	Chd9
					Clk3	Chga
					Clmn	Chgb
					Cln6	Chic1
					Cln8	Chic2
					Clpb	Chl1
					Clrn3	Chml
					Clstn1	Chmp4b
					Cltc	Chordc1
					Clu	Chpf2
					Cmip	Chrdl1
					Cmpk2	Chrna9
					Cmtm4	Chst2
					Cmya5	Chsy1
					Cnbd2	Cic
					Cnbp	Ciita
					Cnih1	Cipc
					Cnksr3	Cirbp
					Cnn3	Cit
					Cnnm2	Ckap2
					Cnnm3	Ckap5
					Cnot6	Ckmt1
					Cnot8	Cks2
					Cnp	Clasp2
					Cnpy1	Clca2
					Cnrip1	Clcn3
					Cntd1	Clcn5
					Cntf	Cldn1
					Cntfr	Cldn14
					Cntln	Cldn19
					Cntn1	Cldn34c4
					Cntn2	Cldnd1
					Cntn6	Clec2d
					Cntnap1	Clec2f
					Coa5	Clic1
					Coa6	Clic4
					Coasy	Clic5
					Cobll1	Clip2
					Cog2	Clip4
					Col12a1	Cln6
					Col14a1	Cln8
					Col15a1	Clnk
					Col16a1	Clpb
					Col18a1	Clrn1
					Col1a1	Clrn3
					Col22a1	Clspn
					Col25a1	Clta
					Col28a1	Cltb
					Col4a2	Cltc
					Col4a3bp	Cluh
					Col4a5	Clvs2
					Col5a1	Clybl
					Col6a1	Cmah
					Col9a1	Cmas
					Col9a2	Cmc1
					Col9a3	Cmip
					Colgalt1	Cml2
					Colgalt2	Cmpk1
					Colq	Cmpk2
					Commd7	Cmss1
					Commd8	Cnbd2
					Commd9	Cndp2
					Copg1	Cngb1
					Copg2	Cnih4
					Coq2	Cnksr3
					Coq5	Cnn3
					Coro1c	Cnnm2
					Coro2b	Cnrip1
					Cotl1	Cntn1
					Cox4i2	Cntn4
					Cox6c	Cntn6
					Cox8c	Cntnap4
					Cp	Coa4
					Cpe	Coa5
					Cpeb4	Coasy
					Cpm	Cobll1
					Cpn2	Cog1
					Cpne2	Cog3
					Cps1	Col14a1
					Cpt1a	Col15a1
					Cpt1c	Col16a1
					Cpt2	Col18a1
					Crabp1	Col1a1
					Crb1	Col25a1
					Crb2	Col28a1
					Creb1	Col4a1
					Creb3l2	Col4a3bp
					Crebbp	Col4a5
					Crebl2	Col5a1
					Crebrf	Col6a1
					Creld2	Col6a5
					Crip1	Colgalt2
					Crip2	Commd3
					Crispld2	Commd4
					Crk	Commd6
					Crnde	Commd7
					Crocc	Commd9
					Crot	Comt
					Crtc3	Copg1
					Cry1	Cops4
					Crybb2	Cops7b
					Crygs	Copz2
					Cryl1	Coq10b
					Crym	Coq7
					Cs	Coro1c
					Csdc2	Coro2b
					Csf1	Cotl1
					Csf3	Cox16
					Csk	Cox18
					Csmd3	Cox5a
					Csnk1a1	Cox7a2l
					Csnk1d	Cp
					Csnk1e	Cpd
					Csrnp1	Cpe
					Csrnp2	Cpeb2
					Csrp1	Cpeb4
					Csrp2bp	Cpm
					Cst3	Cpne2
					Cst6	Cpne8
					Ctbp1	Cpq
					Ctbp2	Cps1
					Ctbs	Cpt1a
					Ctdsp1	Cpt2
					Ctdsp2	Cpxm1
					Ctdspl	Crb1
					Ctdspl2	Crb2
					Ctif	Crcp
					Ctnna1	Creb1
					Ctnna2	Creb3l2
					Ctnna3	Crebrf
					Ctnnbip1	Creg1
					Ctnnbl1	Crispld2
					Ctnnd2	Crlf2
					Ctps	Crot
					Ctsb	Crtam
					Ctsf	Crtc1
					Ctsl	Crtc3
					Cttn	Cry2
					Cttnbp2	Crybb2
					Ctu1	Crybg3
					Ctxn3	Crygs
					Cubn	Cs
					Cuedc1	Csdc2
					Cul1	Csde1
					Cux1	Csf1
					Cux2	Csf1r
					Cwc27	Csf3
					Cx3cl1	Csgalnact1
					Cxcl5	Csk
					Cxcr4	Csnk1a1
					Cxcr5	Csnk1d
					Cxx1c	Csnk1e
					Cxxc5	Csnk1g3
					Cyb5a	Cspg5
					Cyb5b	Csrnp1
					Cyb5r1	Csrnp2
					Cyb5r3	Csrnp3
					Cybrd1	Csrp1
					Cyfip2	Csrp2
					Cyhr1	Csrp3
					Cyp1b1	Cst3
					Cyp26b1	Cst6
					Cyp2d22	Cstf2t
					Cyp2j5	Cstl1
					Cyp46a1	Ctbp2
					Cyp4f13	Ctdspl
					Cyp4f16	Ctdspl2
					Cyp4f40	Ctif
					Cyr61	Ctla4
					Cystm1	Ctnna1
					Cyth1	Ctnna2
					Cyth2	Ctnna3
					D030025P21Rik	Ctnnbl1
					D10Jhu81e	Ctnnd1
					D10Wsu102e	Ctnnd2
					D130040H23Rik	Ctps
					D14Ertd670e	Ctsb
					D17Ertd648e	Ctse
					D1Ertd622e	Ctsh
					D430042O09Rik	Ctsl
					D530049I02Rik	Ctso
					D5Ertd579e	Ctsz
					D630013N20Rik	Cttn
					D630024D03Rik	Ctxn3
					D630039A03Rik	Cubn
					D630041G03Rik	Cuedc1
					D830026I12Rik	Cuedc2
					D830046C22Rik	Cul1
					D930015E06Rik	Cul3
					D930016D06Rik	Cux2
					D930032P07Rik	Cwc27
					D930048N14Rik	Cwf19l2
					Daam1	Cxcl1
					Daam2	Cxcl11
					Dab1	Cxcl5
					Dab2	Cxcr4
					Dab2ip	Cxxc5
					Dact3	Cyb5b
					Dagla	Cyb5d1
					Daglb	Cyb5r3
					Dapk1	Cybrd1
					Dapl1	Cyfip1
					Dars	Cyp1b1
					Dazap1	Cyp20a1
					Dazl	Cyp26b1
					Dbi	Cyp2c55
					Dbpht2	Cyp2d22
					Dbr1	Cyp2j13
					Dbx1	Cyp2j5
					Dbx2	Cyp2j9
					Dcaf15	Cyp39a1
					Dcaf5	Cyp46a1
					Dcbld1	Cyp4f16
					Dchs1	Cyr61
					Dck	Cyth1
					Dclk1	Cyth3
					Dclk2	Cyth4
					Dclk3	Cytip
					Dcp1a	D030025P21Rik
					Dcp2	D030045P18Rik
					Dcpp1	D10Jhu81e
					Dcpp3	D17Ertd648e
					Dctn4	D1Pas1
					Dda1	D3Ertd254e
					Ddah1	D430042O09Rik
					Ddit4	D630010B17Rik
					Ddo	D630013N20Rik
					Ddr1	D630024D03Rik
					Ddt	D630045J12Rik
					Ddx20	D630045M09Rik
					Ddx25	D6Ertd527e
					Ddx39	D730045A05Rik
					Ddx58	D830005E20Rik
					Ddx59	D830013O20Rik
					Deaf1	D830026I12Rik
					Decr1	D830031N03Rik
					Dedd	D8Ertd82e
					Dedd2	D930015E06Rik
					Defb1	D930016D06Rik
					Defb13	D930032P07Rik
					Defb48	D930048N14Rik
					Dennd1a	Daam1
					Dennd2a	Daam2
					Dennd3	Dab1
					Dennd4a	Dab2
					Dennd4c	Dab2ip
					Dennd5a	Dag1
					Dennd5b	Daglb
					Dennd6a	Dap
					Depdc1b	Dapk1
					Depdc7	Dapk2
					Derl1	Dapl1
					Derl3	Dars
					Dexi	Dbi
					Dfna5	Dbx1
					Dgcr2	Dbx2
					Dgcr8	Dcaf10
					Dgkb	Dcaf4
					Dgkd	Dcaf8
					Dgkg	Dcbld2
					Dgki	Dchs1
					Dgkz	Dclk1
					Dguok	Dclk2
					Dhrs2	Dclk3
					Dhrs3	Dcp2
					Dhx32	Dcstamp
					Dhx35	Dctd
					Dhx40	Dctn2
					Dhx58	Dctn4
					Dhx8	Dcun1d3
					Diaph2	Dcun1d4
					Diaph3	Ddah2
					Dicer1	Ddi2
					Dido1	Ddr1
					Dip2b	Ddx17
					Dis3l2	Ddx19b
					Disc1	Ddx20
					Dixdc1	Ddx21
					Dld	Ddx27
					Dlg3	Ddx31
					Dlg4	Dedd
					Dlg5	Defa21
					Dlgap3	Defb1
					Dlgap4	Defb13
					Dlk2	Defb48
					Dlx3	Dennd1b
					Dmd	Dennd2a
					Dmrt1	Dennd2c
					Dnah5	Dennd3
					Dnaic2	Dennd4a
					Dnaja2	Dennd5a
					Dnajb1	Dennd5b
					Dnajb12	Depdc1b
					Dnajb4	Depdc5
					Dnajb5	Deptor
					Dnajc1	Dera
					Dnajc12	Derl1
					Dnajc24	Derl3
					Dnajc25	Dfna5
					Dnajc3	Dgkb
					Dnajc5b	Dgkg
					Dnajc7	Dgkh
					Dnase1l3	Dgki
					Dnm1	Dgkk
					Dnm3	Dgkz
					Dnm3os	Dguok
					Dnmt1	Dhcr7
					Dnmt3a	Dhps
					Dnttip1	Dhrs2
					Doc2b	Dhrs7b
					Dock1	Dhrs7c
					Dock10	Dhx30
					Dock2	Dhx32
					Dock3	Dhx35
					Dock4	Dhx36
					Dok4	Dhx40
					Dok5	Dhx9
					Dolpp1	Diaph2
					Dopey2	Diaph3
					Dot1l	Dip2b
					Dpagt1	Dip2c
					Dpcd	Diras1
					Dpf1	Dis3l2
					Dph3	Disc1
					Dph7	Dkk1
					Dpm2	Dlat
					Dpp6	Dleu2
					Dpt	Dlg1
					Dpysl2	Dlg2
					Dpysl3	Dlg3
					Draxin	Dlg5
					Drg1	Dlst
					Drosha	Dlx1
					Dsc3	Dmd
					Dsg2	Dmp1
					Dspp	Dmpk
					Dst	Dmrt1
					Dstn	Dnah7a
					Dthd1	Dnaic2
					Dtl	Dnajb12
					Dtnb	Dnajb2
					Dtnbp1	Dnajb4
					Dtx4	Dnajc11
					Duoxa1	Dnajc12
					Duoxa2	Dnajc15
					Dupd1	Dnajc21
					Dusp10	Dnajc3
					Dusp11	Dnajc5b
					Dusp14	Dnajc7
					Dusp4	Dnase1l3
					Dusp5	Dnase2a
					Dusp6	Dnase2b
					Dusp7	Dnm1
					Dut	Dnm2
					Dvl1	Dnm3os
					Dync1i2	Dnmbp
					Dyrk1a	Dnmt1
					Dysf	Dnmt3a
					E030003E18Rik	Dock1
					E030011O05Rik	Dock10
					E030018B13Rik	Dock5
					E030024N20Rik	Dock6
					E130006D01Rik	Dock8
					E130114P18Rik	Dok6
					E130215H24Rik	Dolpp1
					E130308A19Rik	Dot1l
					E130311K13Rik	Dpagt1
					E230016M11Rik	Dpf3
					E230025N22Rik	Dph3
					E2f5	Dpm2
					E330009J07Rik	Dpp4
					E330013P04Rik	Dpp6
					E330017L17Rik	Dpp8
					Ear4	Dpt
					Ebag9	Dpyd
					Ebf1	Dpysl2
					Ebf2	Drc1
					Ebf3	Drd3
					Ebp	Dreh
					Echdc3	Drp2
					Eci1	Dsc1
					Eda2r	Dscr3
					Edar	Dse
					Edc3	Dsg2
					Edem3	Dspp
					Edil3	Dst
					Ednra	Dstn
					Eef1e1	Dtl
					Eef2k	Dtna
					Eefsec	Dtnb
					Efcab12	Dtx4
					Efemp1	Duoxa2
					Efemp2	Dus1l
					Efhc1	Dusp10
					Efhd1	Dusp14
					Efhd2	Dusp5
					Efna3	Dusp7
					Efnb2	Dut
					Egfl7	Dvl3
					Egfr	Dync1i2
					Egln1	Dync2li1
					Egln3	Dynlrb1
					Egr3	Dynlt3
					Ehbp1	Dyrk1a
					Ehd2	Dyrk4
					Ehd4	Dytn
					Ehmt1	Dzip1l
					Eif1	E030011O05Rik
					Eif1a	E030018B13Rik
					Eif1ax	E030024N20Rik
					Eif1b	E130006D01Rik
					Eif2ak1	E130114P18Rik
					Eif2ak2	E130307A14Rik
					Eif2b2	E130310I04Rik
					Eif2d	E230025N22Rik
					Eif3f	E2f1
					Eif3k	E2f3
					Eif4a2	E2f6
					Eif4b	E2f8
					Eif4e	E330011O21Rik
					Eif4e1b	E330013P04Rik
					Eif4ebp1	Ear4
					Eif4ebp3	Ebf1
					Eif5	Ebf2
					Elac2	Ebf3
					Elavl3	Ech1
					Eldr	Echdc3
					Elf2	Eda
					Elfn2	Eda2r
					Elk1	Edar
					Elk3	Edc4
					Ell	Edem3
					Ell2	Edil3
					Elmo1	Ednrb
					Elmsan1	Edrf1
					Elovl3	Eea1
					Elp4	Eef1a1
					Emcn	Eef2
					Emg1	Eef2k
					Emid1	Efcab14
					Eml1	Efcab2
					Eml4	Efemp1
					Emp2	Efhc1
					Emp3	Efhd1
					Enc1	Efhd2
					Endod1	Efna4
					Endog	Efnb1
					Enho	Efr3b
					Eno1b	Eftud1
					Enpp5	Egfr
					Enpp7	Egln1
					Entpd1	Egln3
					Entpd5	Ehbp1
					Epas1	Ehd1
					Epb41	Ehd4
					Epb41l1	Ehmt1
					Epb41l2	Eif1a
					Epdr1	Eif1b
					Epg5	Eif2ak2
					Epha2	Eif2b2
					Epha8	Eif2b3
					Ephb1	Eif2b5
					Ephb2	Eif3e
					Ephb3	Eif3f
					Ephb4	Eif3j2
					Ephx1	Eif3k
					Ephx3	Eif3l
					Epn2	Eif4e
					Eppk1	Eif4g3
					Eps15	Eif5b
					Eps8	Eif6
					Eps8l3	Elavl1
					Erap1	Elavl3
					Erbb4	Elavl4
					Erc2	Eldr
					Ercc4	Elf2
					Ercc6l	Elk3
					Erg	Ell2
					Ergic1	Elmo1
					Erh	Elmod2
					Eri3	Elmsan1
					Erich2	Eln
					Erich6	Elovl3
					Erich6b	Elovl5
					Erlin1	Elovl7
					Erlin2	Elp3
					Ern1	Emg1
					Erv3	Eml4
					Esr1	En2
					Esr2	Eno1
					Esrrg	Enpp5
					Esyt2	Entpd1
					Esyt3	Entpd2
					Etnk1	Epas1
					Ets1	Epb41
					Etv5	Epb41l1
					Etv6	Epb41l2
					Eva1c	Epb41l4a
					Evi5	Epb41l4b
					Evl	Epb41l5
					Evpl	Epdr1
					Exo1	Epha3
					Exoc4	Epha4
					Exoc6b	Epha8
					Exog	Ephb1
					Exosc3	Ephb4
					Exosc4	Epn2
					Exosc6	Eps15
					Exosc8	Eps8
					Ext1	Eps8l3
					Ext2	Erbb4
					Eya1	Erc1
					Eya2	Erc2
					Ezr	Ercc1
					F13a1	Ercc6
					F2rl1	Ercc6l
					F2rl2	Erg
					F3	Ergic1
					F7	Erich2
					F830045P16Rik	Erich3
					F8a	Erlin1
					Faah	Erlin2
					Faap20	Ern1
					Faap24	Errfi1
					Fabp1	Esd
					Fabp3	Esrrg
					Fam101a	Esyt2
					Fam102a	Esyt3
					Fam107a	Etf1
					Fam107b	Etnk1
					Fam109a	Etohi1
					Fam110a	Ets1
					Fam114a2	Etv5
					Fam117a	Etv6
					Fam118a	Eva1b
					Fam120aos	Evi2a
					Fam120c	Evl
					Fam122b	Exoc1
					Fam124b	Exoc4
					Fam126a	Exoc6b
					Fam129b	Exoc7
					Fam131c	Exosc9
					Fam134b	Ext2
					Fam13a	Extl2
					Fam13b	Extl3
					Fam149a	Eya1
					Fam162a	Eya4
					Fam171a2	Ezh2
					Fam171b	Ezr
					Fam178a	F13a1
					Fam178b	F13b
					Fam179a	F2r
					Fam181a	F2rl1
					Fam181b	F2rl2
					Fam184a	F3
					Fam185a	F7
					Fam188a	F830045P16Rik
					Fam189a2	F8a
					Fam189b	Faap20
					Fam192a	Fabp1
					Fam195b	Fabp12
					Fam196a	Fabp3
					Fam19a5	Fabp6
					Fam20b	Fabp7
					Fam20c	Fads2
					Fam21	Fads3
					Fam210b	Fam101a
					Fam212b	Fam101b
					Fam213b	Fam103a1
					Fam214a	Fam107a
					Fam214b	Fam110c
					Fam219aos	Fam114a2
					Fam222a	Fam120a
					Fam25c	Fam120aos
					Fam32a	Fam126a
					Fam43a	Fam129a
					Fam46b	Fam131a
					Fam46c	Fam134b
					Fam49a	Fam135b
					Fam49b	Fam13c
					Fam50b	Fam161a
					Fam53b	Fam167a
					Fam65b	Fam168a
					Fam69c	Fam171a1
					Fam71a	Fam174b
					Fam71d	Fam178a
					Fam73a	Fam179a
					Fam76a	Fam181a
					Fam83d	Fam185a
					Fam8a1	Fam188b
					Fan1	Fam189a1
					Farp1	Fam189a2
					Fars2	Fam192a
					Fasn	Fam196a
					Fat1	Fam196b
					Fat4	Fam19a2
					Fbl	Fam19a5
					Fbln1	Fam20a
					Fbn2	Fam20c
					Fbp1	Fam212a
					Fbp2	Fam212b
					Fbrsl1	Fam214a
					Fbxl2	Fam221a
					Fbxl22	Fam234a
					Fbxl4	Fam25c
					Fbxl5	Fam26e
					Fbxo18	Fam46b
					Fbxo3	Fam46c
					Fbxo30	Fam49a
					Fbxo32	Fam49b
					Fbxo36	Fam50b
					Fbxo5	Fam53b
					Fbxw11	Fam53c
					Fbxw4	Fam65a
					Fbxw8	Fam65b
					Fcho1	Fam69a
					Fchsd2	Fam69c
					Fcrl1	Fam72a
					Fdft1	Fam73a
					Fdps	Fam76a
					Fem1b	Fam83d
					Fer	Fam83f
					Fermt1	Fam84b
					Fermt2	Fance
					Fez1	Farp1
					Fez2	Fars2
					Fgd2	Farsa
					Fgd4	Farsb
					Fgd6	Fas
					Fgf1	Fbln2
					Fgf12	Fbln5
					Fgf14	Fbrsl1
					Fgf18	Fbxl16
					Fgf3	Fbxl4
					Fgfbp3	Fbxl7
					Fgfr3	Fbxo18
					Fgfr4	Fbxo30
					Fgfrl1	Fbxo32
					Fggy	Fbxo33
					Fgl1	Fbxo36
					Fgl2	Fbxo4
					Fhl1	Fbxo46
					Fibcd1	Fbxo6
					Filip1l	Fbxo8
					Fip1l1	Fbxo9
					Firre	Fbxw11
					Fkbp1a	Fcgr4
					Fkbp2	Fcho1
					Fkbp9	Fchsd2
					Flna	Fcnb
					Flnb	Fcrl1
					Flnc	Fdft1
					Flot2	Fech
					Flt3l	Fem1a
					Fmn1	Fem1b
					Fmn2	Fem1c
					Fmnl2	Fermt1
					Fmnl3	Fermt2
					Fmo1	Fez1
					Fmo4	Fez2
					Fmr1os	Fezf2
					Fnbp1	Fgd3
					Fndc3b	Fgd4
					Fndc5	Fgd6
					Fndc7	Fgf14
					Fnip2	Fgfr1op
					Fntb	Fgfr2
					Fos	Fgfr3
					Fosb	Fgfr4
					Fosl2	Fggy
					Foxb1	Fgl1
					Foxe1	Fgl2
					Foxi1	Fhdc1
					Foxj1	Fhit
					Foxk1	Fhl1
					Foxn2	Fhl3
					Foxn3	Fhod3
					Foxo1	Fign
					Foxo3	Filip1
					Foxp1	Filip1l
					Fras1	Fkbp1a
					Frem2	Fkbp5
					Frmd4a	Fkbp9
					Frmd6	Fkbpl
					Frmpd1	Flna
					Frs2	Flnb
					Fryl	Flnc
					Fsbp	Flrt1
					Fscn1	Flrt3
					Fscn2	Fmn1
					Fst	Fmn2
					Fstl1	Fmnl2
					Fstl4	Fmnl3
					Fth1	Fmo4
					Ftl1	Fmo6
					Fubp3	Fn1
					Fundc1	Fnbp1
					Fundc2	Fndc1
					Furin	Fndc3b
					Fut4-ps1	Fnip1
					Fut9	Fnip2
					Fuz	Fnta
					Fxn	Fntb
					Fxyd6	Fos
					Fyco1	Fosb
					Fyn	Foxc1
					Fzd1	Foxi2
					Fzd10	Foxj1
					Fzd5	Foxj2
					Fzd7	Foxk1
					Fzd9	Foxn2
					Gab1	Foxn3
					Gab3	Foxo1
					Gabbr1	Foxo3
					Gabbr2	Foxp1
					Gabra5	Frem1
					Gabrg3	Frem3
					Gadd45b	Frmd3
					Gadd45g	Frmd4a
					Gal3st4	Frmd6
					Galc	Frmd8
					Galk2	Frmpd1os
					Galm	Frrs1
					Galnt16	Frs2
					Galnt2	Fsbp
					Galnt4	Fsip1
					Galnt7	Fst
					Galnt9	Fstl1
					Garem	Fstl4
					Garnl3	Fth1
					Gas6	Ftl1
					Gas7	Fto
					Gatad1	Ftx
					Gatad2a	Fubp3
					Gatad2b	Fundc1
					Gatb	Fut8
					Gatsl2	Fut9
					Gbf1	Fuz
					Gbp2b	Fxyd3
					Gbx1	Fyb
					Gbx2	Fyco1
					Gcg	Fyn
					Gclm	Fyttd1
					Gcnt2	Fzd1
					Gde1	Fzd10
					Gdf11	Fzd5
					Gdi2	Fzd9
					Gdnf	Fzr1
					Gdpd1	G530011O06Rik
					Gdpd2	G6pc
					Gem	G6pc3
					Gene Name	G730013B05Rik
					Get4	Gab1
					Gfod2	Gab2
					Gfra1	Gab3
					Gfra2	Gabbr2
					Ggact	Gabrb2
					Ggt6	Gabrb3
					Ggta1	Gabrg3
					Ghdc	Gadd45b
					Ghrh	Gadd45g
					Ghsr	Galc
					Gigyf2	Galk2
					Gimap3	Galm
					Gimd1	Galnt10
					Gins2	Galnt15
					Git1	Galnt16
					Gja5	Galnt18
					Gjc1	Galnt2
					Glg1	Galnt4
					Gli2	Galnt7
					Gli3	Galnt9
					Glipr2	Galr3
					Glis2	Ganab
					Glp1r	Gapdh
					Glrb	Garem
					Gltp	Garnl3
					Gltscr1l	Gas1
					Gltscr2	Gas5
					Glyctk	Gas6
					Gm10007	Gas7
					Gm10125	Gatad2a
					Gm10248	Gatb
					Gm10336	Gatsl2
					Gm10416	Gba
					Gm10421	Gbas
					Gm10432	Gbf1
					Gm10494	Gbp2b
					Gm10532	Gbp5
					Gm10549	Gbp7
					Gm10578	Gbx2
					Gm10584	Gca
					Gm10677	Gch1
					Gm10768	Gclc
					Gm10791	Gclm
					Gm10863	Gcm1
					Gm10941	Gcsh
					Gm11149	Gdf11
					Gm11201	Gdf15
					Gm11413	Gdi2
					Gm11468	Gdnf
					Gm11549	Gdpd2
					Gm11627	Gene Name
					Gm11733	Gfod2
					Gm11744	Gga1
					Gm11747	Ggact
					Gm11961	Ggh
					Gm12018	Ggt6
					Gm12070	Ggta1
					Gm12338	Ghitm
					Gm12530	Ghrh
					Gm12596	Ghsr
					Gm12603	Gigyf2
					Gm13031	Gimd1
					Gm13090	Gin1
					Gm13375	Gins2
					Gm13483	Gipc1
					Gm13497	Gipc2
					Gm13546	Git1
					Gm13547	Gja5
					Gm13582	Gjb4
					Gm13648	Gjc1
					Gm13749	Gjd4
					Gm14005	Gje1
					Gm14092	Gk5
					Gm14137	Gldc
					Gm14169	Glg1
					Gm14858	Gli1
					Gm15319	Gli3
					Gm15350	Glis1
					Gm15413	Glmp
					Gm15417	Glo1
					Gm15446	Glrx
					Gm15471	Gls
					Gm15713	Gltscr1
					Gm15880	Gltscr1l
					Gm15915	Gltscr2
					Gm16159	Gm10007
					Gm16325	Gm10125
					Gm16548	Gm10190
					Gm1661	Gm10248
					Gm16793	Gm10336
					Gm16833	Gm10400
					Gm16894	Gm10421
					Gm16982	Gm10432
					Gm17296	Gm10494
					Gm17359	Gm10509
					Gm17455	Gm10532
					Gm17762	Gm10538
					Gm18409	Gm10548
					Gm19299	Gm10578
					Gm19303	Gm10640
					Gm1943	Gm10677
					Gm19461	Gm10782
					Gm19510	Gm10845
					Gm19619	Gm11149
					Gm1976	Gm11186
					Gm20125	Gm11201
					Gm20187	Gm11351
					Gm20219	Gm11549
					Gm20605	Gm11681
					Gm20751	Gm11715
					Gm20757	Gm11733
					Gm21057	Gm11744
					Gm21119	Gm11961
					Gm2115	Gm11985
					Gm2176	Gm12018
					Gm21859	Gm12070
					Gm26688	Gm12108
					Gm2721	Gm12159
					Gm29682	Gm12530
					Gm29684	Gm12596
					Gm29805	Gm12695
					Gm29811	Gm12866
					Gm30498	Gm13090
					Gm31763	Gm13293
					Gm32014	Gm13375
					Gm3230	Gm13498
					Gm32511	Gm13547
					Gm3704	Gm13749
					Gm38404	Gm13944
					Gm4262	Gm14005
					Gm4832	Gm14057
					Gm5069	Gm14137
					Gm5082	Gm14207
					Gm5091	Gm14718
					Gm5095	Gm14827
					Gm5105	Gm14858
					Gm5148	Gm15319
					Gm5294	Gm15401
					Gm5532	Gm15413
					Gm5577	Gm15417
					Gm5627	Gm15713
					Gm5860	Gm15880
					Gm595	Gm15908
					Gm6194	Gm16223
					Gm6260	Gm16325
					Gm6313	Gm16497
					Gm6408	Gm1653
					Gm6524	Gm16796
					Gm6578	Gm16833
					Gm6607	Gm16894
					Gm6787	Gm16938
					Gm6936	Gm17359
					Gm6961	Gm17455
					Gm6994	Gm17660
					Gm7056	Gm17733
					Gm7244	Gm19299
					Gm7457	Gm19510
					Gm8013	Gm19589
					Gm8615	Gm19619
					Gm8633	Gm1968
					Gm9833	Gm19689
					Gm9920	Gm19705
					Gm9999	Gm20125
					Gmfb	Gm20172
					Gmpr	Gm20199
					Gna12	Gm20743
					Gnai2	Gm20753
					Gnaq	Gm20755
					Gnb2	Gm2087
					Gng13	Gm21057
					Gns	Gm266
					Golga1	Gm29685
					Golga7b	Gm29687
					Gorasp2	Gm29811
					Gosr1	Gm3230
					Got2	Gm32511
					Gpam	Gm3646
					Gpatch4	Gm36633
					Gpc4	Gm3704
					Gpc6	Gm3716
					Gpd1l	Gm38404
					Gpd2	Gm4285
					Gper1	Gm4432
					Gphb5	Gm4792
					Gphn	Gm4861
					Gpihbp1	Gm5
					Gpm6a	Gm5069
					Gpm6b	Gm5089
					Gpr12	Gm5091
					Gpr137c	Gm5105
					Gpr146	Gm5136
					Gpr150	Gm5177
					Gpr153	Gm5420
					Gpr156	Gm5468
					Gpr157	Gm5532
					Gpr179	Gm5535
					Gpr20	Gm5627
					Gpr37	Gm5766
					Gpr37l1	Gm5779
					Gpr39	Gm5860
					Gpr6	Gm6194
					Gpr65	Gm6559
					Gpr68	Gm6567
					Gpr82	Gm6578
					Gpr84	Gm6614
					Gpr85	Gm6644
					Gpr88	Gm6961
					Gprc5b	Gm6994
					Gprin3	Gm7056
					Gpsm1	Gm7457
					Gpt2	Gm765
					Gpx4	Gm7854
					Gramd2	Gm8013
					Gramd3	Gm815
					Gramd4	Gm8179
					Grap	Gm8580
					Grb14	Gm8817
					Greb1	Gm9159
					Grhpr	Gm9199
					Gria1	Gm9767
					Gria3	Gm9833
					Grid1	Gm9920
					Grid2	Gmppa
					Grifin	Gmpr
					Grik4	Gna14
					Grin2a	Gnai2
					Grip1	Gnas
					Grip1os2	Gnb1
					Grk5	Gnb2l1
					Grm1	Gng12
					Grm3	Gnl2
					Grm5	Gnpda1
					Grm7	Gns
					Grsf1	Golga4
					Grtp1	Golga5
					Gsap	Golga7b
					Gsc	Golim4
					Gse1	Golm1
					Gsn	Golph3
					Gspt1	Gorasp2
					Gsr	Gosr1
					Gss	Got2
					Gsto1	Gpam
					Gstp2	Gpat4
					Gtf2a1	Gpatch4
					Gtf2f2	Gpcpd1
[truncated: 3,109 more rows]
