# Supplementary material for: Stage-Specific Transcription Factors Drive Astrogliogenesis by Remodeling Gene Regulatory Landscapes
Source: Cell Stem Cell. 2018 Oct 4;23(4):557–571.e8. doi: 10.1016/j.stem.2018.09.008 (PMC6179960; doi:10.1016/j.stem.2018.09.008)
Supplement: Table S6. Percentage of Distribution of RFP +ve (E18.5 and P5) as well as SOX9 (E18.5 and P5), SATB2 (E18.5), and NeuN (P5) +ve Cells among RFP +ve Cells upon In Utero Electroporation of pCIDRE or pCIDRE-TF(s) in E15.5 Cortical Progenitors, Related to Figure 7 [file mmc7.xlsx]

## Sheet: Table1
RFP+ve cells
	CONTROL	NFIA		ATF3		Runx2		MIX
RFP+ve cells (%)	Mean±SD	Mean±SD	P value (vs CONTROL)	Mean±SD	P value (vs CONTROL)	Mean±SD	P value (vs CONTROL)	Mean±SD	P value (vs CONTROL)
VZ/SVZ	11,4±2,9	26,0±5,9	0.025	18,2±4,4	0.392	32,1±9,0	0.003	10,4±1,7	0.998
IZ	33,7±5,2	46,9±5,3	0.04	60,6±3,2	0.0001	57,2±3,0	0.001	53,6±8,3	0.003
CP	54,8±5,8	27,0±3,4	0.001	21,2±6,7	0.0001	10,7±7,4	0.0001	36,0±8,5	0.018
SOX9_E18.5
	CONTROL	NFIA		ATF3		Runx2		MIX
Among RFP+ve cells (%)	Mean±SD	Mean±SD	P value (vs CONTROL)	Mean±SD	P value (vs CONTROL)	Mean±SD	P value (vs CONTROL)	Mean±SD	P value (vs CONTROL)
	5,7±1,3	15,9±1,2	0	7,2±1,4	0.793	13,2±1,7	0.004	11,1±3,6	0
SATB2_E18.5
	CONTROL	NFIA		ATF3		Runx2		MIX
Among RFP+ve cells (%)	Mean±SD	Mean±SD	P value (vs CONTROL)	Mean±SD	P value (vs CONTROL)	Mean±SD	P value (vs CONTROL)	Mean±SD	P value (vs CONTROL)
	55,6±8,7	13,1±4,1	0	20,7±7,2	0	4,3±1,8	0	38,5±3,5	0
SOX9_P5
	CONTROL	MIX
Among RFP+ve cells (%)	Mean±SD	Mean±SD	P value (vs CONTROL)
	1,1±0,03	12,5±3,1	0.023
NeuN_P5
	CONTROL	MIX
Among RFP+ve cells (%)	Mean±SD	Mean±SD	P value (vs CONTROL)
	67,1±0,4	4,5±1,0	0
