# Supplementary material for: Stage-Specific Transcription Factors Drive Astrogliogenesis by Remodeling Gene Regulatory Landscapes
Source: Cell Stem Cell. 2018 Oct 4;23(4):557–571.e8. doi: 10.1016/j.stem.2018.09.008 (PMC6179960; doi:10.1016/j.stem.2018.09.008)
Supplement: Table S7. Sequences of Primers Used for ChIP-qPCRs and qRT-PCRs, as well as siRNAs Used in This Study, Related to Figures 1, 2, 3, 5, 6, and 7 [file mmc8.xlsx]

## Sheet: Related to Figure 6 and 7
Name	Sequence
Intergenic Forward primer	gctccgggtcctattcttgt
Intergenic Reverse primer	tcttggtttccaggagatgc
Ngf Forward primer	tccccaggacccttacaac
Ngf Reverse primer	ctctggccaactccaatcc
Nfasc Forward primer	agaaaggctagcattgcacag
Nfasc Reverse primer	cctccctcagactccttcct
Nfia Forward primer	tagtggagccctcagcattt
Nfia Reverse primer	gccaggttcaggaacaactg
Podn Forward primer	aacatctgtgaagctgaagcaa
Podn Reverse primer	tgcttttcaaccctgtaccc
Thbs2 FP	gagcgggggaactcttaact
Thbs2 RP	caaaaccaacaccccagagt
Ppp1r3c FP	tgagctcaaaggcaacagag
Ppp1r3c RP	cacagtagaaactgccttagtgagtc
Cav2 FP	caggctgggctatcactcat
Cav2 RP	catcctcctgcagcatacaa
Arvcf Forward primer	tttttctcagctgctgtctgtc
Arvcf Reverse primer	ctcctccaccagggacaat
Lrrc4 Forward primer	tgagcctgtgccctttttag
Lrrc4 Reverse primer	tagagtgagtgggggcagaa
Sncb Forward primer	tggcgcctgatgctaact
Sncb Reverse primer	accaccacccacactgagat
Snph Forward primer	gagagaaagcaggctggaaa
Snph Reverse primer	agtcaaattgtggatccaagc
Lgr5 Forward primer	aataccagaataccagatagtgagca
Lgr5 Reverse primer	acagtttcaggcccatcact
Nfix Forward primer	gtcaggtttcacacacacaactt
Nfix Reverse primer	ggtggtacactggtgtagtcctc
Ston2 Forward primer	gcagtagctgcataaaaccaga
Ston2 Reverse primer	tcccatacagactctgctgaaa
Id2 Forward primer	aagccactgtgcctgctt
Id2 Reverse primer	acagagatggacttctcagtgct
C1qtnf1 Forward primer	tcctgggtctcgggagtag
C1qtnf1 Reverse primer	catttctttggcaccagga
Cav3 Forward primer	tttattctggcccaccatct
Cav3 Reverse primer	aggctcctgccattgtcat
Cchcr1 Forward primer	gaaaagactccagggatcagg
Cchcr1 Reverse primer	cttcccctctagggcactg
Bcl3 Forward primer	cctctgggggttctggat
Bcl3 Reverse primer	caagctcaggaggaaggcta
Ndrg1 Forward primer	tgtccgcccttaccttagag
Ndrg1 Reverse primer	catgaatgtgaacccctgtg
Tgfa Forward primer	cataaaggactgggcataaagg
Tgfa Reverse primer	ttgctcaaagaccacagagtg
Slc1a7 Forward primer	gggatttgagattgctgtgag
Slc1a7 Reverse primer	ggccaaagttatcaccctga
Clu Forward primer	agggccttcctagtggatca
Clu Reverse primer	tttcccagggataggtaggtg
Itga3 Forward primer	caggacactggttacaccaca
Itga3 Reverse primer	ctcccactagcaggcagttc
Mctp2 Forward primer	tgcagctgggatcctcata
Mctp2 Reverse primer	aagatgagttttctctgtaaatgga
Thrb Forward primer	ccctagcctggttaccatca
Thrb reverse primer	gacagagcagcagggacagt
SfReverse primer1 Forward primer	aaggatgggaaggtctgctc
SfReverse primer1 reverse primer	gggaggcagatggcactat
Epha3 Forward primer	gacatgggctgtaggagagc
Epha3 reverse primer	acaccactgagtttggatgct
Sema3a Forward primer	cagtataatgtgggattagttggaca
Sema3a reverse primer	gggaatatccaccacaccaa
BDNF Forward primer	aactggggacatctaagagcag
BDNF Reverse primer	ccggtgggctgtttgtta
Cebpa Forward primer	caggccccagagaacctc
Cebpa Reverse primer	gtgattcccagatggaatgg
Dab1 Forward primer	cctcagcttcagactgtcagg
Dab1 Reverse primer	gaaggctttgcagcatgaat
Fzd8 Forward primer	agtctccagggcacaacaag
Fzd8 Reverse primer	ggtctcttggctttctgtcaa

## Sheet: Related to Supp. Figure 1 and 2
Name	Sequence	Purpose	Location
Gfap FP	gcagaagctccaagatgaaacca	q-PCR
Gfap RP	cagcgattcaacctttctctcca	q-PCR
S100b FP	agggtgacaagcacaagctgaag	q-PCR
S100b RP	ccatcactttgtccaccacttcc	q-PCR
Nfia FP	agacaccaagcctccaacc	q-PCR
Nfia RP	gtgctgggtgtcgagtaggt	q-PCR
Glast FP	gttccctggggagcttct	q-PCR
Glast RP	ttactatctagggccgccatt	q-PCR
Cx43 FP	tcctttgacttcagcctcca	q-PCR
Cx43 RP	ccatgtctgggcacctct	q-PCR
Aldoc FP	cgtaggcatcaaggttgaca	q-PCR
Aldoc RP	gagcacagcgttccaagag	q-PCR
Gfap FP	agtgctgggcagtgaaaatc	ChIP-PCR	Promoter
Gfap RP	gatctggaactcgccaattagt	ChIP-PCR	Promoter
Cd44 FP	atatttggcccaagctcctc	ChIP-PCR	Promoter
Cd44 RP	ccatctaaatgtggttggtgac	ChIP-PCR	Promoter
S100b FP	ggacagagagatgaaggtttgg	ChIP-PCR	Promoter
S100b RP	ttccccaggagggatgac	ChIP-PCR	Promoter
Nfia FP	agatcctgggcagatgtctc	ChIP-PCR	Promoter
Nfia RP	gcccacttggccttgtta	ChIP-PCR	Promoter
Sox9 FP	catccaccctctggctga	ChIP-PCR	Promoter
Sox9 RP	gggttgggtgacgagaca	ChIP-PCR	Promoter
Glast FP	gcagggtaggcatgcagt	ChIP-PCR	Promoter
Glast RP	aattcgcctactttcccactatt	ChIP-PCR	Promoter
Aqp4 FP	attccgagaagcatcgttca	ChIP-PCR	Promoter
Aqp4 RP	tccatgcaagtggtgttacc	ChIP-PCR	Promoter
Aldh1l1 FP	agaggtgggcacagttaagc	ChIP-PCR	Promoter
Aldh1l1 RP	ggtcctctctcacgattgct	ChIP-PCR	Promoter
Cx43 FP	ggggcacctcagtcaactt	ChIP-PCR	Promoter
Cx43 RP	gaagcgtgtagtgtccagcac	ChIP-PCR	Promoter
Glt1 FP	gcagggtaggcatgcagt	ChIP-PCR	Promoter
Glt1 RP	aattcgcctactttcccactatt	ChIP-PCR	Promoter
Gfap_FP	ggaagggaagagcccctta		Distal
Gfap_RP	tccctcactatgccattattca		Distal
Cd44 FP	gcacaatctcaggggacttt		Distal
Cd44 RP	ttgttagaagcattgtaccaggag		Distal
Aqp4 FP_1	gattctcaaggaaaacacacatctt		Distal
Aqp4 RP_1	ccatggaaaccacccaaa		Distal
Aqp4 FP_2	ggcatggagatgtgtggag		Distal
Aqp4 RP_2	ctttgctgccagctacacc		Distal
Aldh1l1 FP_1	gcactggggagggagtaagt		Distal
Aldh1l1 RP_1	tctgtggacttccagtccttg		Distal
Aldh1l1 FP_2	ccacacgggctgatgact		Distal
Aldh1l1 RP_2	gtcaggaccgtgctaccc		Distal
Glt1 FP_1	aatgctcaaagccgagtcac		Distal
Glt1 RP_1	caattgcctctccaagcac		Distal
Glt1 FP_2	ctttctgcaggcaatctgg		Distal
Glt1 RP_2	gatctcctcatccacggtgt		Distal

## Sheet: siRNA sequences
Duplex Catalog Number	Gene Symbol	GENE ID	Gene Accession	GI Number	Sequence
J-044168-09	Nfia	18027	NM_010905	6754835	GUUCAAAGGUAUUCCGCUG
J-044168-10	Nfia	18027	NM_010905	6754835	GCAAAGACUACUACUAUCA
J-044168-11	Nfia	18027	NM_010905	6754835	GCGAAACCAACUCGGAUCA
J-044168-12	Nfia	18027	NM_010905	6754835	CUUUAGGGACUGUCGUAAU
J-064819-33	Runx2	12393	NM_009820	225690537	UCGAAUGGCAGCACGCUAU
J-064819-34	Runx2	12393	NM_009820	225690537	CUACUAUGGUACUUCGUCA
J-064819-35	Runx2	12393	NM_009820	225690537	GGACUGUGGUUACCGUCAU
J-064819-36	Runx2	12393	NM_009820	225690537	GAGUAGGUGUCCCGCCUCA
J-058604-13	Atf3	11910	NM_007498	31542153	GAAUGGACGGACACCGGAA
J-058604-14	Atf3	11910	NM_007498	31542153	CAACAGAGGAUGGACGACA
J-058604-15	Atf3	11910	NM_007498	31542153	GAUGUGGUCCAGAGCAUUU
J-058604-16	Atf3	11910	NM_007498	31542153	AGUCAGUUACCGUCAACAA
